# Supplementary material for: scMAPA: Identification of cell-type–specific alternative polyadenylation in complex tissues
Source: Gigascience. 2022 Apr 30;11:giac033. doi: 10.1093/gigascience/giac033 (PMC9055853; doi:10.1093/gigascience/giac033)
Supplement: giac033_Supplemental_Files [file giac033_supplemental_files.zip]

Archive with 8 entries (8 files):
- STable1_Supplementary Material.xlsx
- STable2_Supplementary Material.xlsx
- STable3_Supplementary Material.xlsx
- STable4_Supplementary Material.xlsx
- STable5_Supplementary Material.xlsx
- STable6_Supplementary Material.xlsx
- STable7_Supplementary Material.xlsx
- ver24_SFigures.docx
