# Supplementary material for: scMAPA: Identification of cell-type–specific alternative polyadenylation in complex tissues
Source: Gigascience. 2022 Apr 30;11:giac033. doi: 10.1093/gigascience/giac033 (PMC9055853; doi:10.1093/gigascience/giac033)
Supplement: giac033_Supplemental_Files [file giac033_supplemental_files.zip › STable2_Supplementary Material.xlsx]

## Sheet: README
Tab	column	Note
APA_genes_in_10k		APA genes identified in the 10k data by each method
APA_genes_in_5k		APA genes identified in the 5k data by each method
	Gene	Ensembl Gene ID
	scMAPA	T/F indicating whether the gene was identified as significant APA gene by scMAPA
	scAPA	T/F indicating whether the gene was identified as significant APA gene by scAPA
	scDAPA	T/F indicating whether the gene was identified as significant APA gene by scDAPA
	Sierra	T/F indicating whether the gene was identified as significant APA gene by Sierra
scMAPA_on_10k_APA_genes		scMAPA estimation on the 10k APA genes returned by scMAPA
scMAPA_on_5k_APA_genes		scMAPA estimation on the 5k APA genes returned by scMAPA
	pvalue_LRT	Unadjusted P value of likelihood ratio test
	pval_LRT.adjusted	B-H adjusted P value
	Genes	Ensembl Gene ID
	X1.coef	coefficient representing the effect of being a cell from cluster 1.
	X2.coef	coefficient representing the effect of being a cell from cluster 2.
	X3.coef	coefficient representing the effect of being a cell from cluster 3.
	X4.coef	coefficient representing the effect of being a cell from cluster 4.
	X5.coef	coefficient representing the effect of being a cell from cluster 5.
	X6.coef	coefficient representing the effect of being a cell from cluster 6.
	X7.coef	coefficient representing the effect of being a cell from cluster 7.
	X8.coef	coefficient representing the effect of being a cell from cluster 8.
	X9.coef	coefficient representing the effect of being a cell from cluster 9.
	X10.coef	coefficient representing the effect of being a cell from cluster 10.
	X11.coef	coefficient representing the effect of being a cell from cluster 11.
	X12.coef	coefficient representing the effect of being a cell from cluster 12.
	X13.coef	coefficient representing the effect of being a cell from cluster 13.
	X1.pval	P value of wald test on coefficient of cluster 1.
	X2.pval	P value of wald test on coefficient of cluster 2.
	X3.pval	P value of wald test on coefficient of cluster 3.
	X4.pval	P value of wald test on coefficient of cluster 4.
	X5.pval	P value of wald test on coefficient of cluster 5.
	X6.pval	P value of wald test on coefficient of cluster 6.
	X7.pval	P value of wald test on coefficient of cluster 7.
	X8.pval	P value of wald test on coefficient of cluster 8.
	X9.pval	P value of wald test on coefficient of cluster 9.
	X10.pval	P value of wald test on coefficient of cluster 10.
	X11.pval	P value of wald test on coefficient of cluster 11.
	X12.pval	P value of wald test on coefficient of cluster 12.
	X13.pval	P value of wald test on coefficient of cluster 13.
	X1.se	Standard deviation of cluster 1 coefficient.
	X2.se	Standard deviation of cluster 2 coefficient.
	X3.se	Standard deviation of cluster 3 coefficient.
	X4.se	Standard deviation of cluster 4 coefficient.
	X5.se	Standard deviation of cluster 5 coefficient.
	X6.se	Standard deviation of cluster 6 coefficient.
	X7.se	Standard deviation of cluster 7 coefficient.
	X8.se	Standard deviation of cluster 8 coefficient.
	X9.se	Standard deviation of cluster 9 coefficient.
	X10.se	Standard deviation of cluster 10 coefficient.
	X11.se	Standard deviation of cluster 11 coefficient.
	X12.se	Standard deviation of cluster 12 coefficient.
	X13.se	Standard deviation of cluster 13 coefficient.
	X1.OR	Odds ratio of cluster 1 against grand mean of all clusters.
	X2.OR	Odds ratio of cluster 2 against grand mean of all clusters.
	X3.OR	Odds ratio of cluster 3 against grand mean of all clusters.
	X4.OR	Odds ratio of cluster 4 against grand mean of all clusters.
	X5.OR	Odds ratio of cluster 5 against grand mean of all clusters.
	X6.OR	Odds ratio of cluster 6 against grand mean of all clusters.
	X7.OR	Odds ratio of cluster 7 against grand mean of all clusters.
	X8.OR	Odds ratio of cluster 8 against grand mean of all clusters.
	X9.OR	Odds ratio of cluster 9 against grand mean of all clusters.
	X10.OR	Odds ratio of cluster 10 against grand mean of all clusters.
	X11.OR	Odds ratio of cluster 11 against grand mean of all clusters.
	X12.OR	Odds ratio of cluster 12 against grand mean of all clusters.
	X13.OR	Odds ratio of cluster 13 against grand mean of all clusters.
IPA_on_scMAPA-unique_APA		IPA analysis on 1432 APA genes identified only by scMAPA
	Categories	IPA analysis category
	Diseases or Functions Annotation	IPA terms
	p-value
	"-log10(B-H p-val)"
	Molecules	scMAPA-unique APA genes included in each terms
	# Molecules	Number of genes

## Sheet: APA genes in 10k
Gene	scMAPA	scAPA	scDAPA	Sierra
ENSG00000198715	TRUE	FALSE	FALSE	TRUE
ENSG00000143507	TRUE	FALSE	TRUE	FALSE
ENSG00000122218	TRUE	FALSE	TRUE	TRUE
ENSG00000158796	TRUE	FALSE	FALSE	FALSE
ENSG00000116701	TRUE	FALSE	TRUE	FALSE
ENSG00000162517	TRUE	FALSE	FALSE	FALSE
ENSG00000142864	TRUE	FALSE	TRUE	TRUE
ENSG00000153207	TRUE	FALSE	TRUE	TRUE
ENSG00000154451	TRUE	FALSE	TRUE	FALSE
ENSG00000162402	TRUE	FALSE	FALSE	FALSE
ENSG00000274020	TRUE	FALSE	FALSE	FALSE
ENSG00000123684	TRUE	FALSE	TRUE	TRUE
ENSG00000117090	TRUE	FALSE	FALSE	FALSE
ENSG00000160075	TRUE	FALSE	TRUE	TRUE
ENSG00000189339	TRUE	FALSE	TRUE	TRUE
ENSG00000188529	TRUE	FALSE	TRUE	TRUE
ENSG00000090273	TRUE	FALSE	TRUE	FALSE
ENSG00000135823	TRUE	FALSE	TRUE	FALSE
ENSG00000180098	TRUE	FALSE	TRUE	TRUE
ENSG00000090621	TRUE	FALSE	TRUE	TRUE
ENSG00000135870	TRUE	FALSE	TRUE	FALSE
ENSG00000127483	TRUE	FALSE	TRUE	TRUE
ENSG00000197622	TRUE	FALSE	TRUE	TRUE
ENSG00000176444	TRUE	FALSE	FALSE	FALSE
ENSG00000198574	TRUE	FALSE	FALSE	FALSE
ENSG00000159352	TRUE	FALSE	TRUE	FALSE
ENSG00000143614	TRUE	FALSE	TRUE	TRUE
ENSG00000132680	TRUE	FALSE	TRUE	TRUE
ENSG00000084072	TRUE	FALSE	FALSE	FALSE
ENSG00000081019	TRUE	FALSE	TRUE	FALSE
ENSG00000203668	TRUE	FALSE	TRUE	FALSE
ENSG00000168275	TRUE	FALSE	FALSE	FALSE
ENSG00000125944	TRUE	FALSE	FALSE	TRUE
ENSG00000179163	TRUE	FALSE	FALSE	FALSE
ENSG00000160049	TRUE	FALSE	TRUE	FALSE
ENSG00000143321	TRUE	FALSE	FALSE	TRUE
ENSG00000116560	TRUE	FALSE	TRUE	TRUE
ENSG00000188786	TRUE	FALSE	TRUE	FALSE
ENSG00000117500	TRUE	FALSE	TRUE	TRUE
ENSG00000126698	TRUE	FALSE	FALSE	TRUE
ENSG00000198821	TRUE	FALSE	TRUE	FALSE
ENSG00000242485	TRUE	FALSE	FALSE	FALSE
ENSG00000143393	TRUE	FALSE	FALSE	TRUE
ENSG00000142765	TRUE	FALSE	TRUE	FALSE
ENSG00000066294	TRUE	FALSE	TRUE	TRUE
ENSG00000213281	TRUE	FALSE	TRUE	FALSE
ENSG00000132704	TRUE	FALSE	TRUE	TRUE
ENSG00000131791	TRUE	FALSE	FALSE	FALSE
ENSG00000233008	TRUE	FALSE	FALSE	FALSE
ENSG00000052723	TRUE	FALSE	TRUE	FALSE
ENSG00000067208	TRUE	FALSE	FALSE	FALSE
ENSG00000163565	TRUE	FALSE	TRUE	TRUE
ENSG00000092978	TRUE	TRUE	TRUE	FALSE
ENSG00000259834	TRUE	FALSE	FALSE	TRUE
ENSG00000116641	TRUE	FALSE	FALSE	FALSE
ENSG00000163346	TRUE	FALSE	TRUE	TRUE
ENSG00000188404	TRUE	FALSE	TRUE	TRUE
ENSG00000179743	TRUE	FALSE	TRUE	FALSE
ENSG00000066322	TRUE	FALSE	FALSE	FALSE
ENSG00000132716	TRUE	FALSE	TRUE	TRUE
ENSG00000203814	TRUE	FALSE	TRUE	FALSE
ENSG00000156171	TRUE	FALSE	FALSE	TRUE
ENSG00000143669	TRUE	FALSE	TRUE	TRUE
ENSG00000116406	TRUE	FALSE	TRUE	FALSE
ENSG00000177628	TRUE	FALSE	FALSE	FALSE
ENSG00000185420	TRUE	FALSE	FALSE	FALSE
ENSG00000143420	TRUE	FALSE	FALSE	TRUE
ENSG00000276997	TRUE	FALSE	FALSE	FALSE
ENSG00000132485	TRUE	FALSE	TRUE	TRUE
ENSG00000162441	TRUE	FALSE	FALSE	TRUE
ENSG00000116679	TRUE	FALSE	TRUE	TRUE
ENSG00000097021	TRUE	FALSE	FALSE	FALSE
ENSG00000117586	TRUE	FALSE	FALSE	FALSE
ENSG00000162813	TRUE	FALSE	FALSE	FALSE
ENSG00000163534	TRUE	FALSE	FALSE	TRUE
ENSG00000273637	TRUE	FALSE	TRUE	FALSE
ENSG00000078369	TRUE	FALSE	FALSE	TRUE
ENSG00000132780	TRUE	FALSE	TRUE	TRUE
ENSG00000162694	TRUE	FALSE	TRUE	FALSE
ENSG00000168264	TRUE	FALSE	TRUE	TRUE
ENSG00000158711	TRUE	FALSE	FALSE	FALSE
ENSG00000214114	TRUE	FALSE	TRUE	TRUE
ENSG00000143409	TRUE	FALSE	TRUE	TRUE
ENSG00000238142	TRUE	FALSE	TRUE	TRUE
ENSG00000184007	TRUE	TRUE	TRUE	TRUE
ENSG00000117091	TRUE	FALSE	FALSE	FALSE
ENSG00000143418	TRUE	FALSE	FALSE	FALSE
ENSG00000162654	TRUE	FALSE	TRUE	TRUE
ENSG00000162408	TRUE	FALSE	TRUE	FALSE
ENSG00000023909	TRUE	FALSE	FALSE	TRUE
ENSG00000230138	TRUE	FALSE	FALSE	FALSE
ENSG00000008128	TRUE	FALSE	TRUE	FALSE
ENSG00000163220	TRUE	FALSE	TRUE	FALSE
ENSG00000160058	TRUE	FALSE	TRUE	TRUE
ENSG00000186891	TRUE	FALSE	FALSE	FALSE
ENSG00000027869	TRUE	FALSE	FALSE	FALSE
ENSG00000143811	TRUE	FALSE	FALSE	FALSE
ENSG00000116815	TRUE	FALSE	TRUE	FALSE
ENSG00000134250	TRUE	FALSE	TRUE	TRUE
ENSG00000081692	TRUE	FALSE	FALSE	FALSE
ENSG00000154511	TRUE	FALSE	FALSE	FALSE
ENSG00000163131	TRUE	FALSE	TRUE	TRUE
ENSG00000078618	TRUE	FALSE	TRUE	TRUE
ENSG00000137992	TRUE	FALSE	FALSE	FALSE
ENSG00000182183	TRUE	FALSE	FALSE	FALSE
ENSG00000196187	TRUE	FALSE	TRUE	TRUE
ENSG00000117020	TRUE	FALSE	TRUE	FALSE
ENSG00000203747	TRUE	FALSE	TRUE	FALSE
ENSG00000265808	TRUE	FALSE	FALSE	TRUE
ENSG00000000457	TRUE	FALSE	TRUE	FALSE
ENSG00000159479	TRUE	FALSE	FALSE	FALSE
ENSG00000116857	TRUE	FALSE	TRUE	TRUE
ENSG00000091483	TRUE	FALSE	FALSE	FALSE
ENSG00000143162	TRUE	FALSE	FALSE	FALSE
ENSG00000158195	TRUE	FALSE	TRUE	TRUE
ENSG00000023902	TRUE	FALSE	FALSE	TRUE
ENSG00000143158	TRUE	FALSE	FALSE	FALSE
ENSG00000133059	TRUE	TRUE	TRUE	FALSE
ENSG00000031698	TRUE	FALSE	FALSE	FALSE
ENSG00000126088	TRUE	FALSE	FALSE	FALSE
ENSG00000196369	TRUE	FALSE	FALSE	TRUE
ENSG00000085832	TRUE	FALSE	TRUE	TRUE
ENSG00000126067	TRUE	FALSE	TRUE	TRUE
ENSG00000198520	TRUE	FALSE	FALSE	FALSE
ENSG00000203667	TRUE	FALSE	TRUE	TRUE
ENSG00000143207	TRUE	FALSE	FALSE	TRUE
ENSG00000169905	TRUE	FALSE	TRUE	TRUE
ENSG00000163875	TRUE	FALSE	FALSE	FALSE
ENSG00000153898	TRUE	FALSE	FALSE	FALSE
ENSG00000075151	TRUE	FALSE	TRUE	FALSE
ENSG00000162385	TRUE	FALSE	TRUE	FALSE
ENSG00000265491	TRUE	FALSE	TRUE	TRUE
ENSG00000143622	TRUE	FALSE	FALSE	FALSE
ENSG00000215790	TRUE	FALSE	TRUE	FALSE
ENSG00000035687	TRUE	FALSE	TRUE	FALSE
ENSG00000117748	TRUE	FALSE	FALSE	FALSE
ENSG00000183155	TRUE	FALSE	FALSE	FALSE
ENSG00000119535	TRUE	FALSE	TRUE	TRUE
ENSG00000213516	TRUE	FALSE	FALSE	FALSE
ENSG00000020633	TRUE	FALSE	TRUE	TRUE
ENSG00000116198	TRUE	FALSE	FALSE	FALSE
ENSG00000135749	TRUE	FALSE	FALSE	FALSE
ENSG00000134644	TRUE	FALSE	TRUE	TRUE
ENSG00000271554	TRUE	FALSE	FALSE	FALSE
ENSG00000116750	TRUE	FALSE	FALSE	FALSE
ENSG00000143549	TRUE	FALSE	TRUE	TRUE
ENSG00000143314	TRUE	FALSE	FALSE	FALSE
ENSG00000159363	TRUE	FALSE	TRUE	TRUE
ENSG00000117036	TRUE	FALSE	TRUE	FALSE
ENSG00000158869	TRUE	FALSE	TRUE	FALSE
ENSG00000127481	TRUE	FALSE	TRUE	TRUE
ENSG00000162894	TRUE	FALSE	FALSE	TRUE
ENSG00000248333	TRUE	FALSE	FALSE	TRUE
ENSG00000117318	TRUE	FALSE	TRUE	FALSE
ENSG00000264293	TRUE	FALSE	FALSE	FALSE
ENSG00000116350	TRUE	FALSE	TRUE	TRUE
ENSG00000143384	TRUE	FALSE	TRUE	TRUE
ENSG00000004455	TRUE	FALSE	TRUE	TRUE
ENSG00000037637	TRUE	FALSE	TRUE	FALSE
ENSG00000162923	TRUE	FALSE	TRUE	TRUE
ENSG00000143546	TRUE	FALSE	TRUE	FALSE
ENSG00000134684	TRUE	FALSE	FALSE	FALSE
ENSG00000235750	TRUE	FALSE	TRUE	FALSE
ENSG00000142892	TRUE	FALSE	TRUE	FALSE
ENSG00000116586	TRUE	FALSE	FALSE	FALSE
ENSG00000189409	TRUE	FALSE	FALSE	FALSE
ENSG00000143442	TRUE	FALSE	TRUE	FALSE
ENSG00000122482	TRUE	FALSE	TRUE	TRUE
ENSG00000162885	TRUE	FALSE	FALSE	TRUE
ENSG00000008130	TRUE	FALSE	TRUE	FALSE
ENSG00000154370	TRUE	FALSE	FALSE	FALSE
ENSG00000126106	TRUE	FALSE	FALSE	FALSE
ENSG00000143554	TRUE	FALSE	TRUE	FALSE
ENSG00000225880	TRUE	FALSE	FALSE	FALSE
ENSG00000009307	TRUE	FALSE	TRUE	TRUE
ENSG00000182118	TRUE	FALSE	FALSE	FALSE
ENSG00000163563	TRUE	FALSE	TRUE	TRUE
ENSG00000175130	TRUE	FALSE	FALSE	FALSE
ENSG00000197530	TRUE	FALSE	TRUE	TRUE
ENSG00000131584	TRUE	FALSE	FALSE	FALSE
ENSG00000135766	TRUE	FALSE	FALSE	FALSE
ENSG00000134744	TRUE	FALSE	TRUE	TRUE
ENSG00000066557	TRUE	FALSE	FALSE	FALSE
ENSG00000173726	TRUE	FALSE	TRUE	TRUE
ENSG00000196505	TRUE	FALSE	FALSE	FALSE
ENSG00000162604	TRUE	FALSE	TRUE	TRUE
ENSG00000242861	TRUE	FALSE	TRUE	FALSE
ENSG00000000938	TRUE	FALSE	TRUE	FALSE
ENSG00000142634	TRUE	FALSE	TRUE	TRUE
ENSG00000135801	TRUE	FALSE	FALSE	FALSE
ENSG00000184678	TRUE	FALSE	TRUE	FALSE
ENSG00000143401	TRUE	FALSE	FALSE	TRUE
ENSG00000268575	TRUE	FALSE	TRUE	FALSE
ENSG00000196449	TRUE	FALSE	FALSE	FALSE
ENSG00000233355	TRUE	FALSE	FALSE	FALSE
ENSG00000117222	TRUE	FALSE	FALSE	FALSE
ENSG00000120656	TRUE	FALSE	FALSE	FALSE
ENSG00000162702	TRUE	FALSE	FALSE	FALSE
ENSG00000188822	TRUE	FALSE	FALSE	FALSE
ENSG00000137965	TRUE	FALSE	TRUE	FALSE
ENSG00000177954	TRUE	FALSE	TRUE	TRUE
ENSG00000215788	TRUE	FALSE	TRUE	FALSE
ENSG00000223745	TRUE	FALSE	FALSE	TRUE
ENSG00000127463	TRUE	FALSE	TRUE	FALSE
ENSG00000162704	TRUE	FALSE	TRUE	FALSE
ENSG00000158864	TRUE	FALSE	FALSE	FALSE
ENSG00000143862	TRUE	FALSE	FALSE	TRUE
ENSG00000197852	TRUE	FALSE	TRUE	FALSE
ENSG00000162384	TRUE	FALSE	FALSE	FALSE
ENSG00000117228	TRUE	FALSE	TRUE	TRUE
ENSG00000158161	TRUE	FALSE	TRUE	FALSE
ENSG00000121774	TRUE	FALSE	TRUE	TRUE
ENSG00000162511	TRUE	FALSE	TRUE	TRUE
ENSG00000171163	TRUE	FALSE	FALSE	FALSE
ENSG00000163468	TRUE	FALSE	TRUE	TRUE
ENSG00000090686	TRUE	FALSE	TRUE	FALSE
ENSG00000117308	TRUE	FALSE	FALSE	FALSE
ENSG00000143543	TRUE	FALSE	FALSE	FALSE
ENSG00000163221	TRUE	FALSE	TRUE	FALSE
ENSG00000117298	TRUE	FALSE	FALSE	FALSE
ENSG00000117419	TRUE	FALSE	FALSE	FALSE
ENSG00000085491	TRUE	FALSE	FALSE	FALSE
ENSG00000134242	TRUE	FALSE	TRUE	TRUE
ENSG00000116752	TRUE	FALSE	FALSE	TRUE
ENSG00000143772	TRUE	FALSE	TRUE	TRUE
ENSG00000174606	TRUE	FALSE	TRUE	FALSE
ENSG00000118454	TRUE	FALSE	FALSE	FALSE
ENSG00000181218	TRUE	FALSE	FALSE	FALSE
ENSG00000238009	TRUE	FALSE	FALSE	FALSE
ENSG00000159592	TRUE	FALSE	TRUE	FALSE
ENSG00000126709	TRUE	FALSE	FALSE	FALSE
ENSG00000163866	TRUE	FALSE	TRUE	FALSE
ENSG00000135842	TRUE	FALSE	TRUE	TRUE
ENSG00000116954	TRUE	FALSE	FALSE	FALSE
ENSG00000186517	TRUE	FALSE	TRUE	TRUE
ENSG00000160789	TRUE	FALSE	FALSE	TRUE
ENSG00000273338	TRUE	FALSE	FALSE	FALSE
ENSG00000117616	TRUE	FALSE	TRUE	TRUE
ENSG00000163867	TRUE	FALSE	TRUE	TRUE
ENSG00000116288	TRUE	FALSE	TRUE	FALSE
ENSG00000070785	TRUE	FALSE	FALSE	FALSE
ENSG00000197323	TRUE	FALSE	FALSE	TRUE
ENSG00000173171	TRUE	FALSE	FALSE	FALSE
ENSG00000162729	TRUE	FALSE	FALSE	FALSE
ENSG00000143545	TRUE	FALSE	FALSE	FALSE
ENSG00000121940	TRUE	FALSE	FALSE	FALSE
ENSG00000178585	TRUE	FALSE	TRUE	TRUE
ENSG00000162642	TRUE	FALSE	FALSE	TRUE
ENSG00000047410	TRUE	FALSE	TRUE	TRUE
ENSG00000116584	TRUE	FALSE	TRUE	TRUE
ENSG00000117394	TRUE	FALSE	FALSE	TRUE
ENSG00000143149	TRUE	FALSE	FALSE	TRUE
ENSG00000143815	TRUE	FALSE	TRUE	TRUE
ENSG00000116521	TRUE	FALSE	FALSE	FALSE
ENSG00000077254	TRUE	FALSE	TRUE	TRUE
ENSG00000198912	TRUE	FALSE	FALSE	FALSE
ENSG00000162444	TRUE	FALSE	FALSE	FALSE
ENSG00000264343	TRUE	FALSE	FALSE	TRUE
ENSG00000162600	TRUE	FALSE	TRUE	FALSE
ENSG00000077549	TRUE	FALSE	TRUE	TRUE
ENSG00000163399	TRUE	FALSE	TRUE	TRUE
ENSG00000142684	TRUE	FALSE	FALSE	FALSE
ENSG00000158615	TRUE	FALSE	TRUE	TRUE
ENSG00000160087	TRUE	FALSE	FALSE	FALSE
ENSG00000127054	TRUE	FALSE	FALSE	FALSE
ENSG00000069702	TRUE	FALSE	FALSE	FALSE
ENSG00000122417	TRUE	FALSE	FALSE	TRUE
ENSG00000069275	TRUE	FALSE	TRUE	TRUE
ENSG00000143702	TRUE	FALSE	FALSE	TRUE
ENSG00000143437	TRUE	FALSE	TRUE	FALSE
ENSG00000188641	TRUE	FALSE	TRUE	TRUE
ENSG00000230068	TRUE	FALSE	FALSE	FALSE
ENSG00000117697	TRUE	FALSE	TRUE	FALSE
ENSG00000232995	TRUE	FALSE	FALSE	FALSE
ENSG00000143751	TRUE	FALSE	FALSE	FALSE
ENSG00000116604	TRUE	FALSE	TRUE	TRUE
ENSG00000170385	TRUE	FALSE	FALSE	FALSE
ENSG00000085998	TRUE	FALSE	FALSE	FALSE
ENSG00000143774	TRUE	FALSE	FALSE	FALSE
ENSG00000143851	TRUE	FALSE	TRUE	TRUE
ENSG00000160818	TRUE	FALSE	TRUE	TRUE
ENSG00000070831	TRUE	FALSE	TRUE	TRUE
ENSG00000116353	TRUE	FALSE	FALSE	FALSE
ENSG00000158006	TRUE	FALSE	TRUE	FALSE
ENSG00000065978	TRUE	FALSE	TRUE	TRUE
ENSG00000116580	TRUE	FALSE	TRUE	TRUE
ENSG00000231663	TRUE	FALSE	FALSE	FALSE
ENSG00000117155	TRUE	FALSE	FALSE	FALSE
ENSG00000196418	TRUE	FALSE	FALSE	FALSE
ENSG00000183431	TRUE	FALSE	FALSE	FALSE
ENSG00000159658	TRUE	FALSE	TRUE	TRUE
ENSG00000265241	TRUE	FALSE	TRUE	TRUE
ENSG00000162735	TRUE	FALSE	TRUE	FALSE
ENSG00000271601	TRUE	FALSE	TRUE	FALSE
ENSG00000054267	TRUE	FALSE	TRUE	TRUE
ENSG00000188290	TRUE	FALSE	FALSE	FALSE
ENSG00000143514	TRUE	FALSE	TRUE	FALSE
ENSG00000118873	TRUE	FALSE	FALSE	FALSE
ENSG00000121310	TRUE	FALSE	FALSE	TRUE
ENSG00000265972	TRUE	FALSE	TRUE	TRUE
ENSG00000169403	TRUE	FALSE	FALSE	FALSE
ENSG00000117691	TRUE	FALSE	FALSE	FALSE
ENSG00000060688	TRUE	FALSE	FALSE	FALSE
ENSG00000177606	TRUE	FALSE	TRUE	TRUE
ENSG00000117862	TRUE	FALSE	TRUE	FALSE
ENSG00000160714	TRUE	FALSE	TRUE	FALSE
ENSG00000116213	TRUE	FALSE	TRUE	FALSE
ENSG00000117614	TRUE	FALSE	TRUE	TRUE
ENSG00000143319	TRUE	FALSE	TRUE	TRUE
ENSG00000120333	TRUE	FALSE	TRUE	FALSE
ENSG00000116903	TRUE	FALSE	TRUE	FALSE
ENSG00000176261	TRUE	FALSE	TRUE	TRUE
ENSG00000215845	TRUE	FALSE	TRUE	FALSE
ENSG00000081870	TRUE	FALSE	FALSE	FALSE
ENSG00000159346	TRUE	FALSE	FALSE	FALSE
ENSG00000142856	TRUE	FALSE	FALSE	FALSE
ENSG00000143799	TRUE	FALSE	TRUE	TRUE
ENSG00000198492	TRUE	FALSE	TRUE	TRUE
ENSG00000143575	TRUE	FALSE	TRUE	TRUE
ENSG00000204084	TRUE	FALSE	TRUE	FALSE
ENSG00000117305	TRUE	FALSE	TRUE	FALSE
ENSG00000090020	TRUE	TRUE	FALSE	FALSE
ENSG00000173660	TRUE	FALSE	FALSE	FALSE
ENSG00000162851	TRUE	FALSE	FALSE	FALSE
ENSG00000281741	TRUE	FALSE	FALSE	FALSE
ENSG00000123472	TRUE	FALSE	TRUE	FALSE
ENSG00000079277	TRUE	FALSE	TRUE	TRUE
ENSG00000188739	TRUE	FALSE	TRUE	FALSE
ENSG00000142599	TRUE	FALSE	TRUE	TRUE
ENSG00000117151	TRUE	FALSE	TRUE	TRUE
ENSG00000159445	TRUE	FALSE	TRUE	TRUE
ENSG00000169442	TRUE	FALSE	FALSE	FALSE
ENSG00000229989	TRUE	FALSE	FALSE	FALSE
ENSG00000270149	TRUE	FALSE	TRUE	FALSE
ENSG00000058804	TRUE	FALSE	FALSE	FALSE
ENSG00000203709	TRUE	FALSE	FALSE	FALSE
ENSG00000054116	TRUE	FALSE	FALSE	TRUE
ENSG00000223525	TRUE	FALSE	FALSE	FALSE
ENSG00000134215	TRUE	FALSE	TRUE	TRUE
ENSG00000162645	TRUE	FALSE	FALSE	TRUE
ENSG00000270276	TRUE	FALSE	FALSE	FALSE
ENSG00000270629	TRUE	FALSE	FALSE	TRUE
ENSG00000143612	TRUE	FALSE	FALSE	TRUE
ENSG00000058799	TRUE	FALSE	FALSE	FALSE
ENSG00000116729	TRUE	FALSE	FALSE	FALSE
ENSG00000073756	TRUE	FALSE	FALSE	FALSE
ENSG00000143793	TRUE	FALSE	FALSE	FALSE
ENSG00000177868	TRUE	FALSE	TRUE	FALSE
ENSG00000158769	TRUE	FALSE	TRUE	TRUE
ENSG00000059588	TRUE	FALSE	TRUE	TRUE
ENSG00000143621	TRUE	FALSE	FALSE	TRUE
ENSG00000143315	TRUE	FALSE	FALSE	FALSE
ENSG00000142687	TRUE	FALSE	FALSE	FALSE
ENSG00000224174	TRUE	FALSE	FALSE	FALSE
ENSG00000143183	TRUE	FALSE	TRUE	TRUE
ENSG00000229531	TRUE	FALSE	FALSE	FALSE
ENSG00000221978	TRUE	FALSE	TRUE	FALSE
ENSG00000158716	TRUE	FALSE	TRUE	FALSE
ENSG00000143653	TRUE	FALSE	TRUE	FALSE
ENSG00000244038	TRUE	FALSE	TRUE	TRUE
ENSG00000116251	TRUE	FALSE	TRUE	TRUE
ENSG00000117533	TRUE	FALSE	TRUE	FALSE
ENSG00000232527	TRUE	FALSE	FALSE	FALSE
ENSG00000116685	TRUE	FALSE	TRUE	TRUE
ENSG00000142867	TRUE	FALSE	FALSE	TRUE
ENSG00000116237	TRUE	FALSE	FALSE	FALSE
ENSG00000155367	TRUE	FALSE	FALSE	FALSE
ENSG00000259865	TRUE	FALSE	FALSE	FALSE
ENSG00000213047	TRUE	FALSE	FALSE	FALSE
ENSG00000162601	TRUE	FALSE	TRUE	FALSE
ENSG00000130770	TRUE	FALSE	FALSE	FALSE
ENSG00000157216	TRUE	FALSE	FALSE	FALSE
ENSG00000116209	TRUE	FALSE	TRUE	TRUE
ENSG00000117280	TRUE	TRUE	FALSE	FALSE
ENSG00000151465	TRUE	FALSE	FALSE	FALSE
ENSG00000166228	TRUE	FALSE	FALSE	FALSE
ENSG00000198728	TRUE	FALSE	FALSE	FALSE
ENSG00000055950	TRUE	FALSE	FALSE	TRUE
ENSG00000062650	TRUE	FALSE	TRUE	TRUE
ENSG00000187164	TRUE	FALSE	FALSE	FALSE
ENSG00000196072	TRUE	FALSE	FALSE	TRUE
ENSG00000067064	TRUE	FALSE	TRUE	TRUE
ENSG00000152457	TRUE	FALSE	FALSE	TRUE
ENSG00000189319	TRUE	FALSE	TRUE	FALSE
ENSG00000138172	TRUE	FALSE	FALSE	FALSE
ENSG00000107672	TRUE	FALSE	TRUE	FALSE
ENSG00000096746	TRUE	FALSE	TRUE	TRUE
ENSG00000138138	TRUE	FALSE	TRUE	FALSE
ENSG00000175029	TRUE	FALSE	FALSE	TRUE
ENSG00000107738	TRUE	FALSE	TRUE	TRUE
ENSG00000107611	TRUE	FALSE	FALSE	FALSE
ENSG00000107581	TRUE	FALSE	TRUE	TRUE
ENSG00000148908	TRUE	FALSE	FALSE	FALSE
ENSG00000173145	TRUE	FALSE	TRUE	FALSE
ENSG00000185009	TRUE	FALSE	FALSE	TRUE
ENSG00000152465	TRUE	FALSE	TRUE	TRUE
ENSG00000095585	TRUE	FALSE	TRUE	TRUE
ENSG00000136754	TRUE	FALSE	TRUE	TRUE
ENSG00000165650	TRUE	FALSE	FALSE	FALSE
ENSG00000181274	TRUE	FALSE	TRUE	TRUE
ENSG00000197746	TRUE	FALSE	TRUE	TRUE
ENSG00000229124	TRUE	FALSE	TRUE	FALSE
ENSG00000077150	TRUE	FALSE	TRUE	TRUE
ENSG00000107521	TRUE	FALSE	TRUE	TRUE
ENSG00000177613	TRUE	FALSE	FALSE	TRUE
ENSG00000150054	TRUE	FALSE	TRUE	FALSE
ENSG00000165996	TRUE	FALSE	FALSE	FALSE
ENSG00000151151	TRUE	FALSE	FALSE	TRUE
ENSG00000107957	TRUE	FALSE	FALSE	FALSE
ENSG00000170759	TRUE	TRUE	TRUE	TRUE
ENSG00000233968	TRUE	FALSE	FALSE	FALSE
ENSG00000148444	TRUE	FALSE	TRUE	FALSE
ENSG00000148719	TRUE	FALSE	TRUE	TRUE
ENSG00000165752	TRUE	FALSE	TRUE	TRUE
ENSG00000138303	TRUE	FALSE	TRUE	FALSE
ENSG00000095574	TRUE	FALSE	FALSE	FALSE
ENSG00000107537	TRUE	FALSE	TRUE	FALSE
ENSG00000151474	TRUE	FALSE	FALSE	FALSE
ENSG00000138279	TRUE	FALSE	FALSE	FALSE
ENSG00000136758	TRUE	FALSE	TRUE	TRUE
ENSG00000107874	TRUE	FALSE	FALSE	FALSE
ENSG00000108094	TRUE	FALSE	FALSE	FALSE
ENSG00000065154	TRUE	FALSE	FALSE	FALSE
ENSG00000225484	TRUE	FALSE	FALSE	TRUE
ENSG00000120053	TRUE	FALSE	FALSE	FALSE
ENSG00000122359	TRUE	FALSE	TRUE	TRUE
ENSG00000120029	TRUE	FALSE	FALSE	FALSE
ENSG00000226688	TRUE	FALSE	FALSE	FALSE
ENSG00000165609	TRUE	FALSE	TRUE	TRUE
ENSG00000134461	TRUE	FALSE	TRUE	FALSE
ENSG00000213185	TRUE	FALSE	FALSE	FALSE
ENSG00000165669	TRUE	FALSE	FALSE	TRUE
ENSG00000077147	TRUE	FALSE	FALSE	TRUE
ENSG00000138326	TRUE	FALSE	TRUE	TRUE
ENSG00000172586	TRUE	FALSE	TRUE	FALSE
ENSG00000134470	TRUE	FALSE	TRUE	FALSE
ENSG00000151651	TRUE	FALSE	TRUE	FALSE
ENSG00000138119	TRUE	FALSE	FALSE	TRUE
ENSG00000052749	TRUE	FALSE	TRUE	TRUE
ENSG00000127884	TRUE	FALSE	FALSE	FALSE
ENSG00000196693	TRUE	FALSE	TRUE	FALSE
ENSG00000182180	TRUE	FALSE	FALSE	TRUE
ENSG00000122912	TRUE	FALSE	FALSE	FALSE
ENSG00000188690	TRUE	FALSE	FALSE	TRUE
ENSG00000204130	TRUE	FALSE	FALSE	FALSE
ENSG00000266412	TRUE	FALSE	TRUE	TRUE
ENSG00000099204	TRUE	FALSE	FALSE	FALSE
ENSG00000107897	TRUE	FALSE	FALSE	FALSE
ENSG00000014919	TRUE	FALSE	TRUE	TRUE
ENSG00000254635	TRUE	FALSE	TRUE	TRUE
ENSG00000086475	TRUE	FALSE	FALSE	FALSE
ENSG00000119912	TRUE	FALSE	TRUE	FALSE
ENSG00000138107	TRUE	FALSE	FALSE	TRUE
ENSG00000148672	TRUE	FALSE	FALSE	FALSE
ENSG00000151893	TRUE	FALSE	TRUE	FALSE
ENSG00000183230	TRUE	FALSE	FALSE	FALSE
ENSG00000148429	TRUE	TRUE	TRUE	FALSE
ENSG00000214413	TRUE	FALSE	FALSE	FALSE
ENSG00000077420	TRUE	FALSE	TRUE	TRUE
ENSG00000107959	TRUE	FALSE	FALSE	FALSE
ENSG00000196139	TRUE	FALSE	FALSE	FALSE
ENSG00000155229	TRUE	FALSE	FALSE	FALSE
ENSG00000065809	TRUE	FALSE	TRUE	TRUE
ENSG00000079332	TRUE	FALSE	TRUE	TRUE
ENSG00000099250	TRUE	FALSE	FALSE	FALSE
ENSG00000148484	TRUE	FALSE	TRUE	TRUE
ENSG00000225830	TRUE	FALSE	TRUE	FALSE
ENSG00000165813	TRUE	FALSE	TRUE	TRUE
ENSG00000156110	TRUE	FALSE	TRUE	TRUE
ENSG00000067057	TRUE	FALSE	FALSE	FALSE
ENSG00000198408	TRUE	FALSE	TRUE	TRUE
ENSG00000203791	TRUE	FALSE	FALSE	FALSE
ENSG00000165678	TRUE	FALSE	FALSE	TRUE
ENSG00000169813	TRUE	FALSE	FALSE	FALSE
ENSG00000099256	TRUE	FALSE	FALSE	FALSE
ENSG00000148834	TRUE	FALSE	FALSE	FALSE
ENSG00000148606	TRUE	FALSE	FALSE	FALSE
ENSG00000128805	TRUE	FALSE	TRUE	FALSE
ENSG00000151923	TRUE	FALSE	FALSE	TRUE
ENSG00000107872	TRUE	FALSE	FALSE	FALSE
ENSG00000107742	TRUE	TRUE	FALSE	TRUE
ENSG00000165637	TRUE	FALSE	TRUE	FALSE
ENSG00000108091	TRUE	FALSE	TRUE	TRUE
ENSG00000197771	TRUE	FALSE	TRUE	TRUE
ENSG00000184719	TRUE	FALSE	FALSE	FALSE
ENSG00000150867	TRUE	FALSE	FALSE	TRUE
ENSG00000155629	TRUE	FALSE	TRUE	FALSE
ENSG00000182022	TRUE	FALSE	TRUE	TRUE
ENSG00000107560	TRUE	FALSE	FALSE	FALSE
ENSG00000198964	TRUE	FALSE	TRUE	FALSE
ENSG00000180644	TRUE	FALSE	TRUE	FALSE
ENSG00000122882	TRUE	FALSE	FALSE	FALSE
ENSG00000119977	TRUE	FALSE	TRUE	TRUE
ENSG00000240291	TRUE	FALSE	FALSE	FALSE
ENSG00000155287	TRUE	FALSE	FALSE	FALSE
ENSG00000151150	TRUE	FALSE	FALSE	FALSE
ENSG00000198879	TRUE	FALSE	TRUE	FALSE
ENSG00000067082	TRUE	FALSE	TRUE	TRUE
ENSG00000120616	TRUE	FALSE	TRUE	TRUE
ENSG00000165672	TRUE	FALSE	FALSE	FALSE
ENSG00000107758	TRUE	FALSE	TRUE	TRUE
ENSG00000165434	TRUE	FALSE	TRUE	FALSE
ENSG00000173465	TRUE	FALSE	TRUE	FALSE
ENSG00000149541	TRUE	FALSE	FALSE	FALSE
ENSG00000149231	TRUE	FALSE	TRUE	FALSE
ENSG00000109917	TRUE	FALSE	FALSE	FALSE
ENSG00000134809	TRUE	FALSE	FALSE	FALSE
ENSG00000166471	TRUE	FALSE	TRUE	TRUE
ENSG00000077458	TRUE	FALSE	TRUE	FALSE
ENSG00000177030	TRUE	FALSE	FALSE	FALSE
ENSG00000167986	TRUE	FALSE	TRUE	TRUE
ENSG00000214753	TRUE	FALSE	TRUE	TRUE
ENSG00000175550	TRUE	FALSE	TRUE	FALSE
ENSG00000255823	TRUE	FALSE	FALSE	FALSE
ENSG00000183161	TRUE	FALSE	FALSE	FALSE
ENSG00000023191	TRUE	FALSE	TRUE	TRUE
ENSG00000172663	TRUE	FALSE	FALSE	FALSE
ENSG00000110031	TRUE	FALSE	FALSE	FALSE
ENSG00000120451	TRUE	FALSE	TRUE	FALSE
ENSG00000084207	TRUE	FALSE	TRUE	FALSE
ENSG00000137752	TRUE	FALSE	FALSE	TRUE
ENSG00000183734	TRUE	FALSE	FALSE	FALSE
ENSG00000255517	TRUE	FALSE	FALSE	FALSE
ENSG00000151366	TRUE	FALSE	FALSE	FALSE
ENSG00000177951	TRUE	TRUE	TRUE	FALSE
ENSG00000124942	TRUE	FALSE	TRUE	TRUE
ENSG00000132275	TRUE	FALSE	FALSE	FALSE
ENSG00000214530	TRUE	FALSE	FALSE	FALSE
ENSG00000149485	TRUE	FALSE	FALSE	FALSE
ENSG00000198168	TRUE	FALSE	FALSE	TRUE
ENSG00000173992	TRUE	FALSE	FALSE	FALSE
ENSG00000177225	TRUE	TRUE	TRUE	FALSE
ENSG00000211450	TRUE	FALSE	FALSE	FALSE
ENSG00000048028	TRUE	FALSE	FALSE	FALSE
ENSG00000110536	TRUE	FALSE	TRUE	FALSE
ENSG00000087365	TRUE	FALSE	TRUE	TRUE
ENSG00000134802	TRUE	FALSE	TRUE	FALSE
ENSG00000172269	TRUE	FALSE	FALSE	FALSE
ENSG00000185187	TRUE	FALSE	TRUE	FALSE
ENSG00000110446	TRUE	FALSE	TRUE	FALSE
ENSG00000110090	TRUE	FALSE	FALSE	TRUE
ENSG00000020922	TRUE	FALSE	TRUE	FALSE
ENSG00000151500	TRUE	FALSE	FALSE	FALSE
ENSG00000149212	TRUE	FALSE	TRUE	FALSE
ENSG00000137760	TRUE	FALSE	FALSE	FALSE
ENSG00000064201	TRUE	FALSE	FALSE	TRUE
ENSG00000110442	TRUE	FALSE	TRUE	FALSE
ENSG00000174775	TRUE	FALSE	FALSE	FALSE
ENSG00000110619	TRUE	FALSE	FALSE	FALSE
ENSG00000135365	TRUE	FALSE	TRUE	FALSE
ENSG00000165526	TRUE	FALSE	FALSE	FALSE
ENSG00000152558	TRUE	FALSE	TRUE	TRUE
ENSG00000166405	TRUE	FALSE	FALSE	FALSE
ENSG00000213402	TRUE	FALSE	TRUE	FALSE
ENSG00000168067	TRUE	FALSE	TRUE	TRUE
ENSG00000160584	TRUE	FALSE	TRUE	FALSE
ENSG00000110711	TRUE	FALSE	FALSE	FALSE
ENSG00000172932	TRUE	FALSE	TRUE	TRUE
ENSG00000149196	TRUE	FALSE	FALSE	TRUE
ENSG00000137486	TRUE	FALSE	TRUE	TRUE
ENSG00000171202	TRUE	FALSE	FALSE	FALSE
ENSG00000168066	TRUE	FALSE	TRUE	TRUE
ENSG00000174547	TRUE	FALSE	FALSE	FALSE
ENSG00000129158	TRUE	FALSE	FALSE	FALSE
ENSG00000184743	TRUE	FALSE	TRUE	TRUE
ENSG00000236287	TRUE	FALSE	FALSE	FALSE
ENSG00000126432	TRUE	FALSE	TRUE	FALSE
ENSG00000251194	TRUE	FALSE	FALSE	FALSE
ENSG00000254470	TRUE	FALSE	FALSE	TRUE
ENSG00000166002	TRUE	FALSE	FALSE	FALSE
ENSG00000270072	TRUE	FALSE	FALSE	FALSE
ENSG00000149262	TRUE	FALSE	TRUE	FALSE
ENSG00000149269	TRUE	FALSE	TRUE	TRUE
ENSG00000030066	TRUE	FALSE	TRUE	TRUE
ENSG00000175376	TRUE	FALSE	FALSE	FALSE
ENSG00000085063	TRUE	FALSE	TRUE	TRUE
ENSG00000197629	TRUE	FALSE	FALSE	FALSE
ENSG00000149089	TRUE	FALSE	TRUE	FALSE
ENSG00000066336	TRUE	FALSE	TRUE	FALSE
ENSG00000110077	TRUE	FALSE	TRUE	TRUE
ENSG00000149716	TRUE	FALSE	FALSE	FALSE
ENSG00000176340	TRUE	FALSE	TRUE	FALSE
ENSG00000255240	TRUE	FALSE	FALSE	FALSE
ENSG00000162191	TRUE	FALSE	TRUE	FALSE
ENSG00000197345	TRUE	FALSE	FALSE	FALSE
ENSG00000174080	TRUE	FALSE	FALSE	FALSE
ENSG00000149809	TRUE	FALSE	TRUE	FALSE
ENSG00000150779	TRUE	FALSE	TRUE	FALSE
ENSG00000175538	TRUE	FALSE	FALSE	TRUE
ENSG00000137504	TRUE	FALSE	TRUE	TRUE
ENSG00000110066	TRUE	FALSE	TRUE	TRUE
ENSG00000162194	TRUE	FALSE	FALSE	FALSE
ENSG00000109861	TRUE	FALSE	TRUE	TRUE
ENSG00000110756	TRUE	FALSE	TRUE	FALSE
ENSG00000177700	TRUE	FALSE	TRUE	FALSE
ENSG00000048649	TRUE	FALSE	TRUE	TRUE
ENSG00000110011	TRUE	FALSE	FALSE	TRUE
ENSG00000196655	TRUE	FALSE	TRUE	FALSE
ENSG00000255245	TRUE	FALSE	TRUE	FALSE
ENSG00000130598	TRUE	FALSE	FALSE	FALSE
ENSG00000156603	TRUE	FALSE	TRUE	TRUE
ENSG00000133316	TRUE	FALSE	TRUE	TRUE
ENSG00000109919	TRUE	FALSE	FALSE	TRUE
ENSG00000185885	TRUE	FALSE	TRUE	FALSE
ENSG00000051009	TRUE	FALSE	FALSE	FALSE
ENSG00000137501	TRUE	FALSE	FALSE	FALSE
ENSG00000151116	TRUE	FALSE	TRUE	FALSE
ENSG00000175348	TRUE	FALSE	FALSE	FALSE
ENSG00000142089	TRUE	FALSE	FALSE	TRUE
ENSG00000167799	TRUE	FALSE	FALSE	FALSE
ENSG00000254469	TRUE	FALSE	FALSE	FALSE
ENSG00000110107	TRUE	FALSE	FALSE	FALSE
ENSG00000173327	TRUE	FALSE	TRUE	FALSE
ENSG00000177156	TRUE	FALSE	FALSE	FALSE
ENSG00000168014	TRUE	FALSE	FALSE	FALSE
ENSG00000213445	TRUE	FALSE	FALSE	FALSE
ENSG00000166436	TRUE	FALSE	FALSE	FALSE
ENSG00000175581	TRUE	FALSE	FALSE	FALSE
ENSG00000167797	TRUE	FALSE	FALSE	FALSE
ENSG00000166012	TRUE	FALSE	TRUE	TRUE
ENSG00000172922	TRUE	FALSE	TRUE	TRUE
ENSG00000149532	TRUE	FALSE	TRUE	FALSE
ENSG00000148943	TRUE	FALSE	TRUE	FALSE
ENSG00000149357	TRUE	FALSE	TRUE	FALSE
ENSG00000162236	TRUE	FALSE	TRUE	TRUE
ENSG00000134954	TRUE	FALSE	TRUE	TRUE
ENSG00000151503	TRUE	FALSE	TRUE	FALSE
ENSG00000129083	TRUE	FALSE	TRUE	TRUE
ENSG00000175634	TRUE	FALSE	FALSE	FALSE
ENSG00000181924	TRUE	FALSE	FALSE	FALSE
ENSG00000221968	TRUE	FALSE	FALSE	FALSE
ENSG00000160593	TRUE	FALSE	TRUE	FALSE
ENSG00000168002	TRUE	FALSE	FALSE	FALSE
ENSG00000174165	TRUE	FALSE	TRUE	FALSE
ENSG00000173511	TRUE	FALSE	FALSE	TRUE
ENSG00000011405	TRUE	FALSE	FALSE	TRUE
ENSG00000078902	TRUE	FALSE	FALSE	TRUE
ENSG00000245532	TRUE	FALSE	TRUE	TRUE
ENSG00000196323	TRUE	FALSE	TRUE	TRUE
ENSG00000176102	TRUE	FALSE	TRUE	FALSE
ENSG00000162231	TRUE	FALSE	TRUE	TRUE
ENSG00000110429	TRUE	FALSE	TRUE	FALSE
ENSG00000168010	TRUE	FALSE	FALSE	FALSE
ENSG00000278615	TRUE	FALSE	FALSE	FALSE
ENSG00000176485	TRUE	FALSE	FALSE	FALSE
ENSG00000110367	TRUE	FALSE	TRUE	TRUE
ENSG00000132256	TRUE	FALSE	FALSE	FALSE
ENSG00000110713	TRUE	FALSE	FALSE	TRUE
ENSG00000185201	TRUE	FALSE	TRUE	FALSE
ENSG00000074319	TRUE	FALSE	FALSE	FALSE
ENSG00000068831	TRUE	FALSE	TRUE	TRUE
ENSG00000110060	TRUE	FALSE	FALSE	FALSE
ENSG00000137502	TRUE	FALSE	FALSE	FALSE
ENSG00000170322	TRUE	FALSE	TRUE	FALSE
ENSG00000129757	TRUE	FALSE	FALSE	TRUE
ENSG00000110046	TRUE	FALSE	TRUE	FALSE
ENSG00000133818	TRUE	FALSE	FALSE	FALSE
ENSG00000168569	TRUE	FALSE	FALSE	FALSE
ENSG00000173914	TRUE	FALSE	FALSE	FALSE
ENSG00000149187	TRUE	TRUE	TRUE	TRUE
ENSG00000130592	TRUE	FALSE	FALSE	FALSE
ENSG00000074201	TRUE	FALSE	TRUE	FALSE
ENSG00000110063	TRUE	FALSE	FALSE	FALSE
ENSG00000110315	TRUE	FALSE	TRUE	TRUE
ENSG00000280832	TRUE	FALSE	FALSE	FALSE
ENSG00000175482	TRUE	FALSE	FALSE	FALSE
ENSG00000110697	TRUE	FALSE	FALSE	FALSE
ENSG00000204397	TRUE	FALSE	FALSE	TRUE
ENSG00000110665	TRUE	FALSE	TRUE	FALSE
ENSG00000247137	TRUE	FALSE	FALSE	FALSE
ENSG00000135363	TRUE	FALSE	TRUE	FALSE
ENSG00000149480	TRUE	FALSE	TRUE	FALSE
ENSG00000073921	TRUE	FALSE	TRUE	TRUE
ENSG00000177105	TRUE	FALSE	FALSE	FALSE
ENSG00000166323	TRUE	TRUE	FALSE	FALSE
ENSG00000166340	TRUE	FALSE	TRUE	TRUE
ENSG00000110696	TRUE	FALSE	TRUE	TRUE
ENSG00000254703	TRUE	FALSE	FALSE	FALSE
ENSG00000186635	TRUE	FALSE	TRUE	TRUE
ENSG00000185507	TRUE	FALSE	FALSE	FALSE
ENSG00000251562	TRUE	FALSE	TRUE	TRUE
ENSG00000174744	TRUE	FALSE	FALSE	FALSE
ENSG00000110172	TRUE	FALSE	TRUE	FALSE
ENSG00000168000	TRUE	FALSE	TRUE	FALSE
ENSG00000173020	TRUE	FALSE	FALSE	FALSE
ENSG00000090615	TRUE	FALSE	TRUE	FALSE
ENSG00000178449	TRUE	FALSE	FALSE	FALSE
ENSG00000111647	TRUE	FALSE	FALSE	FALSE
ENSG00000111328	TRUE	FALSE	FALSE	FALSE
ENSG00000059804	TRUE	FALSE	TRUE	TRUE
ENSG00000110917	TRUE	FALSE	TRUE	TRUE
ENSG00000175203	TRUE	FALSE	FALSE	FALSE
ENSG00000157895	TRUE	TRUE	FALSE	FALSE
ENSG00000196465	TRUE	FALSE	TRUE	TRUE
ENSG00000151229	TRUE	FALSE	TRUE	FALSE
ENSG00000257594	TRUE	FALSE	TRUE	FALSE
ENSG00000111737	TRUE	FALSE	TRUE	FALSE
ENSG00000257815	TRUE	FALSE	FALSE	FALSE
ENSG00000089693	TRUE	FALSE	FALSE	FALSE
ENSG00000120805	TRUE	FALSE	TRUE	TRUE
ENSG00000139178	TRUE	FALSE	TRUE	FALSE
ENSG00000276045	TRUE	FALSE	FALSE	FALSE
ENSG00000110906	TRUE	FALSE	FALSE	FALSE
ENSG00000122965	TRUE	FALSE	FALSE	FALSE
ENSG00000251301	TRUE	FALSE	FALSE	FALSE
ENSG00000257698	TRUE	FALSE	TRUE	TRUE
ENSG00000204842	TRUE	FALSE	TRUE	TRUE
ENSG00000123329	TRUE	FALSE	TRUE	FALSE
ENSG00000187778	TRUE	FALSE	FALSE	TRUE
ENSG00000250132	TRUE	FALSE	FALSE	FALSE
ENSG00000076108	TRUE	FALSE	TRUE	TRUE
ENSG00000070961	TRUE	FALSE	FALSE	TRUE
ENSG00000135457	TRUE	FALSE	TRUE	FALSE
ENSG00000110911	TRUE	FALSE	TRUE	FALSE
ENSG00000111605	TRUE	FALSE	FALSE	TRUE
ENSG00000111775	TRUE	FALSE	TRUE	FALSE
ENSG00000111300	TRUE	FALSE	FALSE	TRUE
ENSG00000135677	TRUE	FALSE	TRUE	FALSE
ENSG00000257322	TRUE	FALSE	FALSE	FALSE
ENSG00000170456	TRUE	FALSE	FALSE	FALSE
ENSG00000170581	TRUE	FALSE	TRUE	FALSE
ENSG00000213809	TRUE	FALSE	TRUE	TRUE
ENSG00000120860	TRUE	FALSE	FALSE	FALSE
ENSG00000111231	TRUE	FALSE	FALSE	TRUE
ENSG00000111615	TRUE	FALSE	TRUE	FALSE
ENSG00000121316	TRUE	FALSE	TRUE	FALSE
ENSG00000255857	TRUE	FALSE	FALSE	FALSE
ENSG00000155957	TRUE	FALSE	TRUE	TRUE
ENSG00000064102	TRUE	FALSE	FALSE	FALSE
ENSG00000139714	TRUE	FALSE	FALSE	FALSE
ENSG00000110958	TRUE	FALSE	TRUE	TRUE
ENSG00000051825	TRUE	FALSE	TRUE	TRUE
ENSG00000255863	TRUE	FALSE	TRUE	FALSE
ENSG00000187109	TRUE	TRUE	TRUE	TRUE
ENSG00000259075	TRUE	FALSE	TRUE	FALSE
ENSG00000111641	TRUE	FALSE	TRUE	FALSE
ENSG00000167552	TRUE	FALSE	TRUE	TRUE
ENSG00000111796	TRUE	FALSE	TRUE	FALSE
ENSG00000184752	TRUE	FALSE	FALSE	FALSE
ENSG00000139433	TRUE	FALSE	TRUE	TRUE
ENSG00000188375	TRUE	FALSE	FALSE	FALSE
ENSG00000139697	TRUE	FALSE	FALSE	TRUE
ENSG00000073614	TRUE	FALSE	TRUE	TRUE
ENSG00000177889	TRUE	FALSE	TRUE	TRUE
ENSG00000196850	TRUE	FALSE	FALSE	TRUE
ENSG00000134294	TRUE	FALSE	TRUE	TRUE
ENSG00000129315	TRUE	FALSE	TRUE	TRUE
ENSG00000167272	TRUE	FALSE	FALSE	FALSE
ENSG00000091039	TRUE	FALSE	TRUE	TRUE
ENSG00000177575	TRUE	FALSE	FALSE	FALSE
ENSG00000261324	TRUE	FALSE	FALSE	FALSE
ENSG00000151233	TRUE	FALSE	FALSE	FALSE
ENSG00000086598	TRUE	FALSE	TRUE	FALSE
ENSG00000172243	TRUE	FALSE	TRUE	TRUE
ENSG00000167778	TRUE	FALSE	FALSE	FALSE
ENSG00000278743	TRUE	FALSE	FALSE	FALSE
ENSG00000111669	TRUE	FALSE	TRUE	FALSE
ENSG00000133639	TRUE	FALSE	TRUE	TRUE
ENSG00000047621	TRUE	FALSE	TRUE	FALSE
ENSG00000139318	TRUE	FALSE	TRUE	TRUE
ENSG00000174600	TRUE	FALSE	FALSE	FALSE
ENSG00000119242	TRUE	FALSE	FALSE	FALSE
ENSG00000110931	TRUE	FALSE	FALSE	TRUE
ENSG00000135108	TRUE	FALSE	TRUE	FALSE
ENSG00000015153	TRUE	FALSE	FALSE	FALSE
ENSG00000111642	TRUE	FALSE	TRUE	TRUE
ENSG00000279865	TRUE	FALSE	FALSE	FALSE
ENSG00000110848	TRUE	FALSE	TRUE	TRUE
ENSG00000058272	TRUE	FALSE	TRUE	TRUE
ENSG00000139719	TRUE	FALSE	TRUE	TRUE
ENSG00000072609	TRUE	FALSE	TRUE	FALSE
ENSG00000089234	TRUE	FALSE	TRUE	FALSE
ENSG00000123066	TRUE	FALSE	TRUE	TRUE
ENSG00000094916	TRUE	FALSE	FALSE	FALSE
ENSG00000139613	TRUE	FALSE	TRUE	TRUE
ENSG00000120837	TRUE	FALSE	FALSE	FALSE
ENSG00000198178	TRUE	FALSE	FALSE	FALSE
ENSG00000182196	TRUE	FALSE	FALSE	FALSE
ENSG00000111361	TRUE	FALSE	FALSE	FALSE
ENSG00000135486	TRUE	FALSE	TRUE	TRUE
ENSG00000170855	TRUE	FALSE	FALSE	FALSE
ENSG00000134532	TRUE	FALSE	FALSE	FALSE
ENSG00000186298	TRUE	FALSE	FALSE	TRUE
ENSG00000185482	TRUE	FALSE	FALSE	TRUE
ENSG00000174456	TRUE	FALSE	TRUE	FALSE
ENSG00000196510	TRUE	FALSE	TRUE	FALSE
ENSG00000111644	TRUE	FALSE	FALSE	FALSE
ENSG00000139436	TRUE	FALSE	TRUE	TRUE
ENSG00000139233	TRUE	FALSE	FALSE	TRUE
ENSG00000111670	TRUE	FALSE	TRUE	TRUE
ENSG00000273015	TRUE	FALSE	TRUE	FALSE
ENSG00000094914	TRUE	FALSE	FALSE	FALSE
ENSG00000139146	TRUE	FALSE	TRUE	TRUE
ENSG00000087502	TRUE	FALSE	TRUE	TRUE
ENSG00000110880	TRUE	FALSE	TRUE	TRUE
ENSG00000060138	TRUE	FALSE	TRUE	TRUE
ENSG00000133703	TRUE	FALSE	TRUE	TRUE
ENSG00000182199	TRUE	FALSE	FALSE	FALSE
ENSG00000257337	TRUE	FALSE	FALSE	FALSE
ENSG00000033030	TRUE	FALSE	TRUE	TRUE
ENSG00000173588	TRUE	FALSE	FALSE	FALSE
ENSG00000075856	TRUE	FALSE	TRUE	FALSE
ENSG00000139370	TRUE	FALSE	FALSE	FALSE
ENSG00000139637	TRUE	FALSE	FALSE	FALSE
ENSG00000111554	TRUE	FALSE	TRUE	FALSE
ENSG00000135678	TRUE	FALSE	FALSE	FALSE
ENSG00000002016	TRUE	FALSE	FALSE	FALSE
ENSG00000139629	TRUE	FALSE	TRUE	TRUE
ENSG00000197301	TRUE	FALSE	FALSE	FALSE
ENSG00000111371	TRUE	FALSE	TRUE	TRUE
ENSG00000189046	TRUE	FALSE	FALSE	FALSE
ENSG00000167528	TRUE	FALSE	TRUE	TRUE
ENSG00000170473	TRUE	FALSE	TRUE	TRUE
ENSG00000089154	TRUE	FALSE	FALSE	FALSE
ENSG00000111224	TRUE	FALSE	FALSE	FALSE
ENSG00000022840	TRUE	FALSE	TRUE	TRUE
ENSG00000226091	TRUE	FALSE	FALSE	TRUE
ENSG00000280138	TRUE	FALSE	FALSE	FALSE
ENSG00000139574	TRUE	FALSE	FALSE	FALSE
ENSG00000157837	TRUE	FALSE	FALSE	TRUE
ENSG00000205323	TRUE	FALSE	TRUE	TRUE
ENSG00000139624	TRUE	FALSE	FALSE	TRUE
ENSG00000175215	TRUE	FALSE	TRUE	TRUE
ENSG00000139644	TRUE	FALSE	TRUE	TRUE
ENSG00000111011	TRUE	FALSE	TRUE	TRUE
ENSG00000255864	TRUE	FALSE	FALSE	FALSE
ENSG00000050405	TRUE	TRUE	FALSE	FALSE
ENSG00000255819	TRUE	FALSE	TRUE	FALSE
ENSG00000180263	TRUE	FALSE	FALSE	FALSE
ENSG00000111237	TRUE	FALSE	FALSE	TRUE
ENSG00000111424	TRUE	FALSE	FALSE	FALSE
ENSG00000089248	TRUE	FALSE	TRUE	FALSE
ENSG00000170653	TRUE	FALSE	TRUE	TRUE
ENSG00000184613	TRUE	FALSE	FALSE	FALSE
ENSG00000090975	TRUE	FALSE	FALSE	FALSE
ENSG00000247774	TRUE	FALSE	FALSE	TRUE
ENSG00000129317	TRUE	FALSE	TRUE	TRUE
ENSG00000176915	TRUE	FALSE	TRUE	FALSE
ENSG00000088992	TRUE	FALSE	FALSE	FALSE
ENSG00000150977	TRUE	FALSE	TRUE	TRUE
ENSG00000075188	TRUE	FALSE	FALSE	TRUE
ENSG00000151065	TRUE	FALSE	TRUE	FALSE
ENSG00000120798	TRUE	FALSE	FALSE	FALSE
ENSG00000176871	TRUE	FALSE	FALSE	FALSE
ENSG00000089094	TRUE	FALSE	TRUE	TRUE
ENSG00000064115	TRUE	FALSE	TRUE	FALSE
ENSG00000134287	TRUE	FALSE	TRUE	TRUE
ENSG00000135090	TRUE	FALSE	TRUE	TRUE
ENSG00000110851	TRUE	FALSE	FALSE	FALSE
ENSG00000092841	TRUE	FALSE	TRUE	FALSE
ENSG00000170545	TRUE	FALSE	TRUE	FALSE
ENSG00000256028	TRUE	FALSE	TRUE	FALSE
ENSG00000205352	TRUE	FALSE	TRUE	TRUE
ENSG00000110871	TRUE	FALSE	FALSE	FALSE
ENSG00000267281	TRUE	FALSE	TRUE	FALSE
ENSG00000166130	TRUE	FALSE	FALSE	TRUE
ENSG00000136026	TRUE	FALSE	TRUE	FALSE
ENSG00000126746	TRUE	FALSE	TRUE	FALSE
ENSG00000135426	TRUE	FALSE	TRUE	TRUE
ENSG00000196458	TRUE	FALSE	FALSE	FALSE
ENSG00000181852	TRUE	TRUE	TRUE	TRUE
ENSG00000235423	TRUE	FALSE	FALSE	FALSE
ENSG00000256262	TRUE	FALSE	FALSE	FALSE
ENSG00000185163	TRUE	FALSE	FALSE	FALSE
ENSG00000134545	TRUE	FALSE	FALSE	TRUE
ENSG00000139131	TRUE	FALSE	FALSE	TRUE
ENSG00000139211	TRUE	FALSE	FALSE	FALSE
ENSG00000275097	TRUE	FALSE	FALSE	FALSE
ENSG00000170515	TRUE	FALSE	TRUE	TRUE
ENSG00000073060	TRUE	FALSE	FALSE	FALSE
ENSG00000185046	TRUE	FALSE	FALSE	FALSE
ENSG00000111144	TRUE	FALSE	TRUE	TRUE
ENSG00000186047	TRUE	FALSE	FALSE	FALSE
ENSG00000139679	TRUE	FALSE	FALSE	TRUE
ENSG00000083520	TRUE	FALSE	TRUE	FALSE
ENSG00000122025	TRUE	FALSE	FALSE	FALSE
ENSG00000139514	TRUE	FALSE	FALSE	FALSE
ENSG00000102595	TRUE	FALSE	FALSE	FALSE
ENSG00000122034	TRUE	FALSE	FALSE	TRUE
ENSG00000165475	TRUE	FALSE	FALSE	FALSE
ENSG00000126216	TRUE	FALSE	TRUE	TRUE
ENSG00000178695	TRUE	FALSE	TRUE	TRUE
ENSG00000136143	TRUE	FALSE	FALSE	FALSE
ENSG00000204899	TRUE	FALSE	FALSE	FALSE
ENSG00000132950	TRUE	FALSE	FALSE	FALSE
ENSG00000133121	TRUE	FALSE	FALSE	FALSE
ENSG00000102804	TRUE	FALSE	TRUE	FALSE
ENSG00000185950	TRUE	FALSE	FALSE	TRUE
ENSG00000088387	TRUE	FALSE	FALSE	FALSE
ENSG00000102786	TRUE	FALSE	TRUE	TRUE
ENSG00000125257	TRUE	FALSE	FALSE	FALSE
ENSG00000088448	TRUE	FALSE	TRUE	TRUE
ENSG00000151287	TRUE	FALSE	FALSE	FALSE
ENSG00000120696	TRUE	FALSE	FALSE	FALSE
ENSG00000133106	TRUE	FALSE	TRUE	FALSE
ENSG00000102753	TRUE	FALSE	TRUE	TRUE
ENSG00000132963	TRUE	FALSE	TRUE	FALSE
ENSG00000281026	TRUE	FALSE	FALSE	FALSE
ENSG00000152484	TRUE	FALSE	TRUE	TRUE
ENSG00000102710	TRUE	FALSE	TRUE	FALSE
ENSG00000102763	TRUE	FALSE	TRUE	FALSE
ENSG00000150907	TRUE	FALSE	TRUE	TRUE
ENSG00000180776	TRUE	FALSE	FALSE	TRUE
ENSG00000139746	TRUE	FALSE	TRUE	TRUE
ENSG00000150457	TRUE	FALSE	TRUE	FALSE
ENSG00000136100	TRUE	FALSE	TRUE	TRUE
ENSG00000189403	TRUE	FALSE	TRUE	TRUE
ENSG00000136146	TRUE	FALSE	FALSE	FALSE
ENSG00000121390	TRUE	FALSE	TRUE	TRUE
ENSG00000184226	TRUE	FALSE	FALSE	FALSE
ENSG00000005812	TRUE	FALSE	TRUE	FALSE
ENSG00000136161	TRUE	FALSE	FALSE	TRUE
ENSG00000102699	TRUE	FALSE	FALSE	FALSE
ENSG00000118922	TRUE	FALSE	FALSE	FALSE
ENSG00000120662	TRUE	FALSE	FALSE	FALSE
ENSG00000151835	TRUE	FALSE	FALSE	FALSE
ENSG00000165487	TRUE	FALSE	FALSE	TRUE
ENSG00000136167	TRUE	FALSE	TRUE	TRUE
ENSG00000136098	TRUE	FALSE	TRUE	FALSE
ENSG00000127870	TRUE	FALSE	TRUE	FALSE
ENSG00000120685	TRUE	FALSE	FALSE	FALSE
ENSG00000122042	TRUE	FALSE	TRUE	TRUE
ENSG00000244754	TRUE	FALSE	TRUE	TRUE
ENSG00000005810	TRUE	FALSE	TRUE	TRUE
ENSG00000139684	TRUE	FALSE	FALSE	FALSE
ENSG00000231607	TRUE	FALSE	TRUE	TRUE
ENSG00000139508	TRUE	FALSE	FALSE	TRUE
ENSG00000120690	TRUE	FALSE	TRUE	TRUE
ENSG00000122033	TRUE	FALSE	FALSE	TRUE
ENSG00000102445	TRUE	FALSE	TRUE	TRUE
ENSG00000240767	TRUE	FALSE	FALSE	FALSE
ENSG00000123200	TRUE	FALSE	FALSE	TRUE
ENSG00000169508	TRUE	FALSE	FALSE	TRUE
ENSG00000102760	TRUE	FALSE	FALSE	TRUE
ENSG00000134884	TRUE	FALSE	TRUE	TRUE
ENSG00000100813	TRUE	FALSE	TRUE	TRUE
ENSG00000246223	TRUE	FALSE	FALSE	FALSE
ENSG00000100941	TRUE	FALSE	TRUE	TRUE
ENSG00000100528	TRUE	TRUE	FALSE	FALSE
ENSG00000100485	TRUE	FALSE	TRUE	FALSE
ENSG00000155465	TRUE	FALSE	TRUE	FALSE
ENSG00000100796	TRUE	FALSE	TRUE	TRUE
ENSG00000100479	TRUE	FALSE	FALSE	FALSE
ENSG00000179454	TRUE	FALSE	TRUE	FALSE
ENSG00000166170	TRUE	FALSE	TRUE	TRUE
ENSG00000129534	TRUE	FALSE	TRUE	TRUE
ENSG00000100600	TRUE	FALSE	FALSE	FALSE
ENSG00000133961	TRUE	FALSE	TRUE	TRUE
ENSG00000100580	TRUE	FALSE	FALSE	FALSE
ENSG00000183576	TRUE	FALSE	FALSE	FALSE
ENSG00000185024	TRUE	FALSE	FALSE	FALSE
ENSG00000213741	TRUE	TRUE	TRUE	TRUE
ENSG00000276168	TRUE	FALSE	FALSE	FALSE
ENSG00000203546	TRUE	FALSE	TRUE	FALSE
ENSG00000119684	TRUE	FALSE	TRUE	TRUE
ENSG00000125952	TRUE	FALSE	TRUE	TRUE
ENSG00000100575	TRUE	FALSE	FALSE	FALSE
ENSG00000092036	TRUE	FALSE	TRUE	FALSE
ENSG00000256053	TRUE	FALSE	TRUE	TRUE
ENSG00000165929	TRUE	FALSE	TRUE	TRUE
ENSG00000176438	TRUE	FALSE	TRUE	FALSE
ENSG00000133983	TRUE	FALSE	FALSE	TRUE
ENSG00000139990	TRUE	FALSE	TRUE	TRUE
ENSG00000119632	TRUE	FALSE	FALSE	FALSE
ENSG00000100629	TRUE	FALSE	FALSE	FALSE
ENSG00000157379	TRUE	FALSE	TRUE	FALSE
ENSG00000139970	TRUE	FALSE	FALSE	FALSE
ENSG00000129515	TRUE	FALSE	TRUE	TRUE
ENSG00000100442	TRUE	FALSE	FALSE	TRUE
ENSG00000011114	TRUE	FALSE	TRUE	FALSE
ENSG00000151327	TRUE	FALSE	FALSE	TRUE
ENSG00000254692	TRUE	FALSE	TRUE	FALSE
ENSG00000274012	TRUE	FALSE	FALSE	FALSE
ENSG00000156030	TRUE	FALSE	TRUE	FALSE
ENSG00000165527	TRUE	FALSE	TRUE	TRUE
ENSG00000092201	TRUE	FALSE	TRUE	TRUE
ENSG00000247287	TRUE	FALSE	FALSE	FALSE
ENSG00000260711	TRUE	FALSE	FALSE	FALSE
ENSG00000070367	TRUE	FALSE	TRUE	FALSE
ENSG00000100697	TRUE	FALSE	TRUE	TRUE
ENSG00000170348	TRUE	FALSE	TRUE	TRUE
ENSG00000092108	TRUE	FALSE	TRUE	TRUE
ENSG00000129493	TRUE	FALSE	FALSE	FALSE
ENSG00000071537	TRUE	FALSE	TRUE	TRUE
ENSG00000270062	TRUE	FALSE	FALSE	FALSE
ENSG00000215256	TRUE	FALSE	TRUE	FALSE
ENSG00000080824	TRUE	FALSE	TRUE	TRUE
ENSG00000259001	TRUE	FALSE	TRUE	FALSE
ENSG00000066427	TRUE	FALSE	TRUE	TRUE
ENSG00000170270	TRUE	FALSE	FALSE	FALSE
ENSG00000087299	TRUE	TRUE	FALSE	FALSE
ENSG00000092199	TRUE	FALSE	TRUE	TRUE
ENSG00000277209	TRUE	FALSE	TRUE	FALSE
ENSG00000072042	TRUE	FALSE	TRUE	TRUE
ENSG00000053254	TRUE	FALSE	TRUE	TRUE
ENSG00000100503	TRUE	FALSE	TRUE	TRUE
ENSG00000166165	TRUE	FALSE	FALSE	FALSE
ENSG00000100888	TRUE	FALSE	TRUE	TRUE
ENSG00000154001	TRUE	FALSE	FALSE	TRUE
ENSG00000072121	TRUE	FALSE	FALSE	FALSE
ENSG00000100461	TRUE	FALSE	TRUE	TRUE
ENSG00000170779	TRUE	FALSE	TRUE	FALSE
ENSG00000012983	TRUE	FALSE	TRUE	FALSE
ENSG00000100564	TRUE	FALSE	FALSE	FALSE
ENSG00000283029	TRUE	FALSE	FALSE	FALSE
ENSG00000100650	TRUE	FALSE	TRUE	TRUE
ENSG00000100450	TRUE	FALSE	FALSE	FALSE
ENSG00000213463	TRUE	FALSE	TRUE	FALSE
ENSG00000198668	TRUE	FALSE	TRUE	TRUE
ENSG00000100908	TRUE	FALSE	FALSE	FALSE
ENSG00000100804	TRUE	FALSE	FALSE	FALSE
ENSG00000119640	TRUE	FALSE	TRUE	FALSE
ENSG00000197930	TRUE	FALSE	TRUE	FALSE
ENSG00000211829	TRUE	FALSE	TRUE	TRUE
ENSG00000100911	TRUE	FALSE	TRUE	FALSE
ENSG00000185650	TRUE	FALSE	TRUE	TRUE
ENSG00000211899	TRUE	FALSE	TRUE	TRUE
ENSG00000119688	TRUE	FALSE	TRUE	FALSE
ENSG00000187097	TRUE	FALSE	FALSE	FALSE
ENSG00000100934	TRUE	FALSE	TRUE	TRUE
ENSG00000140009	TRUE	FALSE	TRUE	FALSE
ENSG00000015133	TRUE	FALSE	TRUE	TRUE
ENSG00000100714	TRUE	FALSE	FALSE	FALSE
ENSG00000119655	TRUE	FALSE	TRUE	FALSE
ENSG00000165389	TRUE	FALSE	FALSE	TRUE
ENSG00000013523	TRUE	FALSE	FALSE	FALSE
ENSG00000100815	TRUE	FALSE	TRUE	FALSE
ENSG00000100784	TRUE	TRUE	TRUE	FALSE
ENSG00000213920	TRUE	FALSE	TRUE	FALSE
ENSG00000129480	TRUE	FALSE	TRUE	FALSE
ENSG00000100596	TRUE	FALSE	TRUE	TRUE
ENSG00000182400	TRUE	FALSE	TRUE	FALSE
ENSG00000197102	TRUE	FALSE	TRUE	TRUE
ENSG00000119720	TRUE	FALSE	TRUE	FALSE
ENSG00000089775	TRUE	FALSE	TRUE	FALSE
ENSG00000156411	TRUE	FALSE	TRUE	FALSE
ENSG00000129518	TRUE	FALSE	TRUE	TRUE
ENSG00000072110	TRUE	FALSE	TRUE	TRUE
ENSG00000140105	TRUE	FALSE	FALSE	FALSE
ENSG00000257621	TRUE	FALSE	TRUE	FALSE
ENSG00000197045	TRUE	FALSE	TRUE	FALSE
ENSG00000174373	TRUE	FALSE	FALSE	FALSE
ENSG00000165355	TRUE	FALSE	TRUE	FALSE
ENSG00000092010	TRUE	FALSE	FALSE	FALSE
ENSG00000165410	TRUE	FALSE	TRUE	FALSE
ENSG00000127152	TRUE	FALSE	TRUE	TRUE
ENSG00000100836	TRUE	FALSE	TRUE	TRUE
ENSG00000170345	TRUE	FALSE	TRUE	TRUE
ENSG00000119638	TRUE	FALSE	FALSE	FALSE
ENSG00000214900	TRUE	FALSE	TRUE	FALSE
ENSG00000100918	TRUE	FALSE	FALSE	FALSE
ENSG00000129559	TRUE	FALSE	TRUE	FALSE
ENSG00000129566	TRUE	FALSE	FALSE	TRUE
ENSG00000100632	TRUE	FALSE	FALSE	FALSE
ENSG00000100523	TRUE	FALSE	TRUE	TRUE
ENSG00000151748	TRUE	FALSE	FALSE	TRUE
ENSG00000119707	TRUE	FALSE	TRUE	TRUE
ENSG00000259332	TRUE	FALSE	TRUE	FALSE
ENSG00000259248	TRUE	FALSE	FALSE	FALSE
ENSG00000225973	TRUE	FALSE	TRUE	FALSE
ENSG00000021776	TRUE	FALSE	TRUE	TRUE
ENSG00000128891	TRUE	FALSE	TRUE	FALSE
ENSG00000244879	TRUE	FALSE	TRUE	TRUE
ENSG00000064726	TRUE	FALSE	FALSE	TRUE
ENSG00000260916	TRUE	FALSE	TRUE	TRUE
ENSG00000166803	TRUE	FALSE	FALSE	FALSE
ENSG00000248905	TRUE	FALSE	FALSE	FALSE
ENSG00000090487	TRUE	FALSE	TRUE	FALSE
ENSG00000140471	TRUE	FALSE	TRUE	TRUE
ENSG00000047346	TRUE	FALSE	FALSE	FALSE
ENSG00000198146	TRUE	FALSE	TRUE	FALSE
ENSG00000261544	TRUE	FALSE	FALSE	FALSE
ENSG00000137845	TRUE	TRUE	TRUE	TRUE
ENSG00000129007	TRUE	FALSE	TRUE	FALSE
ENSG00000177971	TRUE	FALSE	FALSE	FALSE
ENSG00000184277	TRUE	FALSE	TRUE	FALSE
ENSG00000180304	TRUE	FALSE	TRUE	TRUE
ENSG00000242028	TRUE	FALSE	TRUE	FALSE
ENSG00000134153	TRUE	FALSE	FALSE	FALSE
ENSG00000260007	TRUE	FALSE	TRUE	FALSE
ENSG00000137871	TRUE	FALSE	TRUE	FALSE
ENSG00000206190	TRUE	FALSE	FALSE	FALSE
ENSG00000169857	TRUE	FALSE	TRUE	FALSE
ENSG00000172575	TRUE	FALSE	TRUE	FALSE
ENSG00000103657	TRUE	FALSE	FALSE	TRUE
ENSG00000069667	TRUE	FALSE	TRUE	TRUE
ENSG00000185787	TRUE	FALSE	TRUE	TRUE
ENSG00000140307	TRUE	FALSE	FALSE	FALSE
ENSG00000137841	TRUE	FALSE	FALSE	TRUE
ENSG00000104129	TRUE	FALSE	FALSE	FALSE
ENSG00000166825	TRUE	FALSE	TRUE	TRUE
ENSG00000140365	TRUE	FALSE	FALSE	FALSE
ENSG00000140299	TRUE	FALSE	FALSE	TRUE
ENSG00000140280	TRUE	FALSE	FALSE	FALSE
ENSG00000166855	TRUE	FALSE	TRUE	FALSE
ENSG00000140259	TRUE	FALSE	FALSE	FALSE
ENSG00000185088	TRUE	FALSE	TRUE	TRUE
ENSG00000169118	TRUE	FALSE	FALSE	FALSE
ENSG00000103978	TRUE	FALSE	TRUE	TRUE
ENSG00000182054	TRUE	FALSE	FALSE	TRUE
ENSG00000103932	TRUE	FALSE	FALSE	FALSE
ENSG00000159459	TRUE	FALSE	FALSE	FALSE
ENSG00000169375	TRUE	FALSE	FALSE	TRUE
ENSG00000131871	TRUE	FALSE	TRUE	TRUE
ENSG00000137806	TRUE	FALSE	FALSE	FALSE
ENSG00000213614	TRUE	FALSE	TRUE	TRUE
ENSG00000169371	TRUE	FALSE	TRUE	FALSE
ENSG00000140199	TRUE	FALSE	TRUE	FALSE
ENSG00000169032	TRUE	FALSE	FALSE	TRUE
ENSG00000157823	TRUE	FALSE	FALSE	TRUE
ENSG00000103994	TRUE	FALSE	TRUE	TRUE
ENSG00000090470	TRUE	FALSE	TRUE	TRUE
ENSG00000134152	TRUE	FALSE	TRUE	FALSE
ENSG00000137824	TRUE	FALSE	FALSE	FALSE
ENSG00000279092	TRUE	FALSE	FALSE	FALSE
ENSG00000259345	TRUE	FALSE	FALSE	FALSE
ENSG00000179523	TRUE	FALSE	FALSE	FALSE
ENSG00000140379	TRUE	FALSE	TRUE	TRUE
ENSG00000140350	TRUE	FALSE	TRUE	TRUE
ENSG00000103671	TRUE	FALSE	FALSE	FALSE
ENSG00000174446	TRUE	FALSE	TRUE	FALSE
ENSG00000140374	TRUE	FALSE	TRUE	TRUE
ENSG00000169609	TRUE	FALSE	TRUE	TRUE
ENSG00000117899	TRUE	FALSE	TRUE	TRUE
ENSG00000104064	TRUE	FALSE	FALSE	FALSE
ENSG00000140264	TRUE	FALSE	TRUE	FALSE
ENSG00000103591	TRUE	FALSE	FALSE	FALSE
ENSG00000140332	TRUE	FALSE	TRUE	TRUE
ENSG00000166200	TRUE	FALSE	FALSE	FALSE
ENSG00000197535	TRUE	FALSE	FALSE	FALSE
ENSG00000140368	TRUE	FALSE	FALSE	FALSE
ENSG00000067225	TRUE	FALSE	TRUE	FALSE
ENSG00000131876	TRUE	FALSE	FALSE	TRUE
ENSG00000259736	TRUE	FALSE	FALSE	FALSE
ENSG00000182511	TRUE	FALSE	TRUE	FALSE
ENSG00000137776	TRUE	FALSE	TRUE	TRUE
ENSG00000129003	TRUE	FALSE	TRUE	TRUE
ENSG00000103811	TRUE	FALSE	FALSE	FALSE
ENSG00000140612	TRUE	FALSE	FALSE	FALSE
ENSG00000069974	TRUE	FALSE	TRUE	TRUE
ENSG00000114062	TRUE	FALSE	FALSE	TRUE
ENSG00000247982	TRUE	FALSE	TRUE	TRUE
ENSG00000066933	TRUE	FALSE	FALSE	TRUE
ENSG00000128989	TRUE	FALSE	TRUE	TRUE
ENSG00000179335	TRUE	FALSE	FALSE	FALSE
ENSG00000184508	TRUE	FALSE	TRUE	FALSE
ENSG00000136371	TRUE	FALSE	FALSE	FALSE
ENSG00000185043	TRUE	FALSE	FALSE	FALSE
ENSG00000140497	TRUE	FALSE	FALSE	TRUE
ENSG00000069966	TRUE	TRUE	FALSE	TRUE
ENSG00000159322	TRUE	FALSE	TRUE	TRUE
ENSG00000104133	TRUE	FALSE	TRUE	TRUE
ENSG00000062524	TRUE	FALSE	FALSE	FALSE
ENSG00000138600	TRUE	FALSE	FALSE	TRUE
ENSG00000134146	TRUE	FALSE	TRUE	FALSE
ENSG00000128915	TRUE	FALSE	TRUE	FALSE
ENSG00000138629	TRUE	FALSE	FALSE	FALSE
ENSG00000074603	TRUE	FALSE	TRUE	FALSE
ENSG00000173517	TRUE	FALSE	TRUE	FALSE
ENSG00000177082	TRUE	FALSE	TRUE	FALSE
ENSG00000137817	TRUE	FALSE	FALSE	FALSE
ENSG00000180979	TRUE	FALSE	FALSE	FALSE
ENSG00000272888	TRUE	FALSE	FALSE	TRUE
ENSG00000137767	TRUE	FALSE	FALSE	FALSE
ENSG00000125107	TRUE	FALSE	TRUE	TRUE
ENSG00000103148	TRUE	FALSE	TRUE	FALSE
ENSG00000258429	TRUE	FALSE	TRUE	FALSE
ENSG00000154102	TRUE	FALSE	FALSE	FALSE
ENSG00000187555	TRUE	FALSE	FALSE	FALSE
ENSG00000179958	TRUE	FALSE	TRUE	FALSE
ENSG00000129636	TRUE	FALSE	TRUE	FALSE
ENSG00000090238	TRUE	FALSE	TRUE	TRUE
ENSG00000135723	TRUE	FALSE	FALSE	FALSE
ENSG00000104731	TRUE	FALSE	TRUE	TRUE
ENSG00000176476	TRUE	FALSE	TRUE	FALSE
ENSG00000180096	TRUE	FALSE	TRUE	FALSE
ENSG00000159714	TRUE	FALSE	FALSE	FALSE
ENSG00000213648	TRUE	FALSE	FALSE	TRUE
ENSG00000085721	TRUE	FALSE	FALSE	FALSE
ENSG00000141084	TRUE	FALSE	FALSE	FALSE
ENSG00000184857	TRUE	FALSE	FALSE	FALSE
ENSG00000197006	TRUE	FALSE	FALSE	TRUE
ENSG00000214940	TRUE	FALSE	FALSE	FALSE
ENSG00000140950	TRUE	FALSE	FALSE	FALSE
ENSG00000063854	TRUE	FALSE	TRUE	TRUE
ENSG00000179889	TRUE	FALSE	TRUE	TRUE
ENSG00000103202	TRUE	FALSE	TRUE	FALSE
ENSG00000205937	TRUE	FALSE	TRUE	TRUE
ENSG00000153406	TRUE	FALSE	FALSE	FALSE
ENSG00000140749	TRUE	FALSE	TRUE	TRUE
ENSG00000198736	TRUE	FALSE	TRUE	TRUE
ENSG00000189067	TRUE	FALSE	TRUE	TRUE
ENSG00000135720	TRUE	FALSE	TRUE	FALSE
ENSG00000185164	TRUE	FALSE	FALSE	FALSE
ENSG00000261052	TRUE	FALSE	FALSE	FALSE
ENSG00000157350	TRUE	FALSE	TRUE	TRUE
ENSG00000008517	TRUE	FALSE	TRUE	FALSE
ENSG00000272617	TRUE	FALSE	TRUE	FALSE
ENSG00000090863	TRUE	TRUE	TRUE	TRUE
ENSG00000229809	TRUE	FALSE	FALSE	FALSE
ENSG00000167526	TRUE	FALSE	TRUE	FALSE
ENSG00000132604	TRUE	FALSE	FALSE	FALSE
ENSG00000129925	TRUE	FALSE	TRUE	FALSE
ENSG00000261740	TRUE	FALSE	FALSE	FALSE
ENSG00000162032	TRUE	FALSE	FALSE	FALSE
ENSG00000103363	TRUE	FALSE	FALSE	FALSE
ENSG00000260280	TRUE	FALSE	FALSE	FALSE
ENSG00000134419	TRUE	FALSE	TRUE	FALSE
ENSG00000140836	TRUE	FALSE	TRUE	TRUE
ENSG00000255198	TRUE	FALSE	TRUE	FALSE
ENSG00000005339	TRUE	FALSE	TRUE	TRUE
ENSG00000103042	TRUE	FALSE	FALSE	FALSE
ENSG00000185905	TRUE	FALSE	TRUE	FALSE
ENSG00000103550	TRUE	FALSE	FALSE	FALSE
ENSG00000205629	TRUE	FALSE	FALSE	FALSE
ENSG00000167984	TRUE	FALSE	FALSE	FALSE
ENSG00000197253	TRUE	FALSE	FALSE	FALSE
ENSG00000065427	TRUE	FALSE	TRUE	FALSE
ENSG00000169180	TRUE	FALSE	TRUE	FALSE
ENSG00000260537	TRUE	FALSE	FALSE	FALSE
ENSG00000103168	TRUE	FALSE	FALSE	FALSE
ENSG00000177946	TRUE	FALSE	FALSE	FALSE
ENSG00000103365	TRUE	FALSE	TRUE	TRUE
ENSG00000103126	TRUE	FALSE	FALSE	FALSE
ENSG00000172775	TRUE	FALSE	FALSE	FALSE
ENSG00000004779	TRUE	FALSE	FALSE	FALSE
ENSG00000179965	TRUE	FALSE	FALSE	FALSE
ENSG00000155330	TRUE	FALSE	FALSE	FALSE
ENSG00000103274	TRUE	FALSE	TRUE	TRUE
ENSG00000125124	TRUE	FALSE	FALSE	FALSE
ENSG00000141012	TRUE	FALSE	TRUE	FALSE
ENSG00000135698	TRUE	FALSE	FALSE	FALSE
ENSG00000102921	TRUE	FALSE	TRUE	TRUE
ENSG00000103174	TRUE	FALSE	TRUE	FALSE
ENSG00000196502	TRUE	FALSE	TRUE	TRUE
ENSG00000171490	TRUE	FALSE	FALSE	TRUE
ENSG00000158717	TRUE	FALSE	FALSE	FALSE
ENSG00000129993	TRUE	FALSE	FALSE	TRUE
ENSG00000070761	TRUE	FALSE	FALSE	FALSE
ENSG00000279554	TRUE	FALSE	FALSE	FALSE
ENSG00000103342	TRUE	FALSE	TRUE	TRUE
ENSG00000131148	TRUE	FALSE	TRUE	TRUE
ENSG00000006007	TRUE	FALSE	TRUE	TRUE
ENSG00000167508	TRUE	FALSE	TRUE	FALSE
ENSG00000007392	TRUE	FALSE	TRUE	FALSE
ENSG00000180917	TRUE	FALSE	TRUE	FALSE
ENSG00000159593	TRUE	FALSE	FALSE	FALSE
ENSG00000196696	TRUE	FALSE	FALSE	FALSE
ENSG00000174943	TRUE	FALSE	FALSE	FALSE
ENSG00000141098	TRUE	FALSE	TRUE	FALSE
ENSG00000153048	TRUE	FALSE	TRUE	TRUE
ENSG00000103187	TRUE	FALSE	TRUE	FALSE
ENSG00000069345	TRUE	FALSE	FALSE	TRUE
ENSG00000133393	TRUE	FALSE	TRUE	FALSE
ENSG00000213599	TRUE	FALSE	FALSE	FALSE
ENSG00000103043	TRUE	FALSE	FALSE	FALSE
ENSG00000166595	TRUE	FALSE	FALSE	FALSE
ENSG00000263072	TRUE	FALSE	FALSE	FALSE
ENSG00000166747	TRUE	FALSE	FALSE	FALSE
ENSG00000159720	TRUE	FALSE	TRUE	FALSE
ENSG00000170540	TRUE	FALSE	TRUE	TRUE
ENSG00000157106	TRUE	FALSE	TRUE	TRUE
ENSG00000169189	TRUE	FALSE	FALSE	FALSE
ENSG00000169217	TRUE	FALSE	TRUE	TRUE
ENSG00000140632	TRUE	FALSE	TRUE	TRUE
ENSG00000066654	TRUE	FALSE	TRUE	TRUE
ENSG00000262246	TRUE	FALSE	TRUE	FALSE
ENSG00000140905	TRUE	FALSE	FALSE	FALSE
ENSG00000168434	TRUE	FALSE	FALSE	FALSE
ENSG00000223496	TRUE	FALSE	TRUE	FALSE
ENSG00000067836	TRUE	FALSE	FALSE	FALSE
ENSG00000205609	TRUE	FALSE	FALSE	TRUE
ENSG00000103091	TRUE	FALSE	TRUE	FALSE
ENSG00000167522	TRUE	FALSE	TRUE	TRUE
ENSG00000167972	TRUE	FALSE	FALSE	FALSE
ENSG00000070770	TRUE	FALSE	TRUE	TRUE
ENSG00000103316	TRUE	FALSE	FALSE	FALSE
ENSG00000259972	TRUE	FALSE	FALSE	FALSE
ENSG00000102901	TRUE	FALSE	TRUE	FALSE
ENSG00000156853	TRUE	FALSE	FALSE	FALSE
ENSG00000167005	TRUE	FALSE	FALSE	FALSE
ENSG00000065057	TRUE	FALSE	FALSE	FALSE
ENSG00000135736	TRUE	FALSE	FALSE	FALSE
ENSG00000059145	TRUE	FALSE	FALSE	FALSE
ENSG00000089486	TRUE	FALSE	FALSE	TRUE
ENSG00000179918	TRUE	FALSE	FALSE	FALSE
ENSG00000102871	TRUE	FALSE	FALSE	FALSE
ENSG00000103415	TRUE	FALSE	TRUE	FALSE
ENSG00000103056	TRUE	FALSE	FALSE	TRUE
ENSG00000168096	TRUE	FALSE	FALSE	FALSE
ENSG00000167261	TRUE	FALSE	FALSE	TRUE
ENSG00000159713	TRUE	FALSE	FALSE	FALSE
ENSG00000069329	TRUE	FALSE	FALSE	TRUE
ENSG00000261971	TRUE	FALSE	TRUE	FALSE
ENSG00000279789	TRUE	FALSE	FALSE	FALSE
ENSG00000140990	TRUE	FALSE	FALSE	FALSE
ENSG00000261067	TRUE	FALSE	TRUE	FALSE
ENSG00000167208	TRUE	FALSE	FALSE	TRUE
ENSG00000149929	TRUE	FALSE	FALSE	FALSE
ENSG00000103197	TRUE	FALSE	TRUE	TRUE
ENSG00000188603	TRUE	TRUE	FALSE	FALSE
ENSG00000005194	TRUE	FALSE	FALSE	FALSE
ENSG00000184110	TRUE	FALSE	FALSE	FALSE
ENSG00000261008	TRUE	FALSE	FALSE	FALSE
ENSG00000157349	TRUE	FALSE	FALSE	TRUE
ENSG00000169682	TRUE	FALSE	TRUE	TRUE
ENSG00000103024	TRUE	FALSE	FALSE	FALSE
ENSG00000131165	TRUE	FALSE	FALSE	FALSE
ENSG00000103381	TRUE	TRUE	TRUE	TRUE
ENSG00000159461	TRUE	FALSE	TRUE	TRUE
ENSG00000178952	TRUE	FALSE	TRUE	FALSE
ENSG00000140750	TRUE	FALSE	TRUE	TRUE
ENSG00000099385	TRUE	FALSE	FALSE	FALSE
ENSG00000197162	TRUE	FALSE	FALSE	FALSE
ENSG00000130731	TRUE	FALSE	FALSE	FALSE
ENSG00000153786	TRUE	FALSE	FALSE	FALSE
ENSG00000140830	TRUE	FALSE	TRUE	FALSE
ENSG00000103496	TRUE	FALSE	TRUE	FALSE
ENSG00000103051	TRUE	FALSE	TRUE	FALSE
ENSG00000103199	TRUE	FALSE	FALSE	FALSE
ENSG00000166822	TRUE	FALSE	TRUE	TRUE
ENSG00000156873	TRUE	FALSE	FALSE	FALSE
ENSG00000149932	TRUE	FALSE	FALSE	TRUE
ENSG00000184207	TRUE	FALSE	FALSE	FALSE
ENSG00000141298	TRUE	FALSE	TRUE	TRUE
ENSG00000161929	TRUE	FALSE	TRUE	TRUE
ENSG00000198242	TRUE	FALSE	TRUE	TRUE
ENSG00000141741	TRUE	FALSE	FALSE	FALSE
ENSG00000108599	TRUE	FALSE	TRUE	TRUE
ENSG00000181610	TRUE	FALSE	TRUE	FALSE
ENSG00000108405	TRUE	FALSE	TRUE	TRUE
ENSG00000220205	TRUE	FALSE	TRUE	TRUE
ENSG00000185813	TRUE	FALSE	FALSE	FALSE
ENSG00000266538	TRUE	FALSE	FALSE	FALSE
ENSG00000182628	TRUE	FALSE	FALSE	FALSE
ENSG00000278540	TRUE	FALSE	FALSE	FALSE
ENSG00000188825	TRUE	FALSE	FALSE	FALSE
ENSG00000062716	TRUE	FALSE	TRUE	TRUE
ENSG00000108312	TRUE	FALSE	TRUE	TRUE
ENSG00000214941	TRUE	FALSE	FALSE	FALSE
ENSG00000173812	TRUE	FALSE	TRUE	TRUE
ENSG00000181396	TRUE	FALSE	FALSE	FALSE
ENSG00000261371	TRUE	FALSE	FALSE	TRUE
ENSG00000141252	TRUE	FALSE	TRUE	TRUE
ENSG00000142507	TRUE	FALSE	FALSE	FALSE
ENSG00000141698	TRUE	FALSE	FALSE	FALSE
ENSG00000167881	TRUE	FALSE	FALSE	FALSE
ENSG00000068120	TRUE	FALSE	FALSE	FALSE
ENSG00000183978	TRUE	FALSE	FALSE	FALSE
ENSG00000068079	TRUE	FALSE	TRUE	FALSE
ENSG00000271605	TRUE	FALSE	TRUE	TRUE
ENSG00000262481	TRUE	FALSE	TRUE	FALSE
ENSG00000253506	TRUE	FALSE	FALSE	FALSE
ENSG00000154217	TRUE	FALSE	FALSE	TRUE
ENSG00000197063	TRUE	FALSE	FALSE	FALSE
ENSG00000004897	TRUE	FALSE	TRUE	FALSE
ENSG00000265118	TRUE	FALSE	TRUE	FALSE
ENSG00000108604	TRUE	FALSE	FALSE	FALSE
ENSG00000132471	TRUE	FALSE	FALSE	FALSE
ENSG00000174238	TRUE	TRUE	FALSE	TRUE
ENSG00000141293	TRUE	FALSE	TRUE	TRUE
ENSG00000011258	TRUE	FALSE	FALSE	FALSE
ENSG00000262074	TRUE	FALSE	FALSE	FALSE
ENSG00000108469	TRUE	FALSE	FALSE	FALSE
ENSG00000264920	TRUE	FALSE	FALSE	FALSE
ENSG00000108510	TRUE	FALSE	TRUE	FALSE
ENSG00000173757	TRUE	FALSE	TRUE	TRUE
ENSG00000185561	TRUE	FALSE	FALSE	FALSE
ENSG00000108953	TRUE	FALSE	TRUE	TRUE
ENSG00000225663	TRUE	FALSE	FALSE	FALSE
ENSG00000168610	TRUE	FALSE	TRUE	TRUE
ENSG00000273702	TRUE	FALSE	FALSE	FALSE
ENSG00000092929	TRUE	FALSE	FALSE	TRUE
ENSG00000070495	TRUE	FALSE	TRUE	TRUE
ENSG00000141505	TRUE	FALSE	FALSE	FALSE
ENSG00000108788	TRUE	FALSE	TRUE	TRUE
ENSG00000141510	TRUE	FALSE	FALSE	FALSE
ENSG00000263798	TRUE	FALSE	FALSE	FALSE
ENSG00000170043	TRUE	FALSE	TRUE	FALSE
ENSG00000108465	TRUE	FALSE	TRUE	FALSE
ENSG00000141582	TRUE	FALSE	TRUE	FALSE
ENSG00000277947	TRUE	FALSE	FALSE	FALSE
ENSG00000179029	TRUE	FALSE	TRUE	TRUE
ENSG00000167862	TRUE	FALSE	FALSE	FALSE
ENSG00000108883	TRUE	FALSE	FALSE	TRUE
ENSG00000274512	TRUE	FALSE	FALSE	FALSE
ENSG00000182534	TRUE	FALSE	TRUE	TRUE
ENSG00000005961	TRUE	FALSE	FALSE	TRUE
ENSG00000275066	TRUE	FALSE	TRUE	TRUE
ENSG00000167705	TRUE	FALSE	FALSE	FALSE
ENSG00000007237	TRUE	FALSE	FALSE	TRUE
ENSG00000267002	TRUE	FALSE	FALSE	FALSE
ENSG00000108829	TRUE	FALSE	TRUE	TRUE
ENSG00000141524	TRUE	FALSE	TRUE	TRUE
ENSG00000136450	TRUE	FALSE	TRUE	TRUE
ENSG00000219200	TRUE	FALSE	TRUE	FALSE
ENSG00000267104	TRUE	FALSE	TRUE	FALSE
ENSG00000008283	TRUE	FALSE	FALSE	FALSE
ENSG00000196535	TRUE	FALSE	TRUE	FALSE
ENSG00000204316	TRUE	FALSE	FALSE	FALSE
ENSG00000108669	TRUE	FALSE	TRUE	TRUE
ENSG00000091592	TRUE	FALSE	TRUE	TRUE
ENSG00000130935	TRUE	FALSE	TRUE	TRUE
ENSG00000177885	TRUE	FALSE	TRUE	TRUE
ENSG00000179094	TRUE	FALSE	FALSE	TRUE
ENSG00000176155	TRUE	FALSE	FALSE	FALSE
ENSG00000185262	TRUE	FALSE	TRUE	TRUE
ENSG00000125695	TRUE	FALSE	TRUE	FALSE
ENSG00000185862	TRUE	FALSE	TRUE	FALSE
ENSG00000074356	TRUE	FALSE	FALSE	TRUE
ENSG00000198265	TRUE	FALSE	TRUE	TRUE
ENSG00000133195	TRUE	FALSE	FALSE	FALSE
ENSG00000215769	TRUE	FALSE	FALSE	FALSE
ENSG00000182473	TRUE	FALSE	TRUE	TRUE
ENSG00000073584	TRUE	FALSE	TRUE	TRUE
ENSG00000125691	TRUE	FALSE	TRUE	FALSE
ENSG00000132514	TRUE	FALSE	FALSE	FALSE
ENSG00000196704	TRUE	FALSE	TRUE	FALSE
ENSG00000249459	TRUE	FALSE	FALSE	FALSE
ENSG00000173065	TRUE	FALSE	FALSE	FALSE
ENSG00000178971	TRUE	FALSE	FALSE	FALSE
ENSG00000141551	TRUE	TRUE	FALSE	TRUE
ENSG00000236088	TRUE	FALSE	FALSE	FALSE
ENSG00000187688	TRUE	FALSE	TRUE	FALSE
ENSG00000177731	TRUE	FALSE	FALSE	FALSE
ENSG00000279602	TRUE	FALSE	FALSE	FALSE
ENSG00000178977	TRUE	FALSE	TRUE	FALSE
ENSG00000189159	TRUE	FALSE	TRUE	TRUE
ENSG00000182446	TRUE	FALSE	TRUE	TRUE
ENSG00000187531	TRUE	FALSE	FALSE	TRUE
ENSG00000172171	TRUE	FALSE	FALSE	FALSE
ENSG00000271503	TRUE	FALSE	TRUE	TRUE
ENSG00000277957	TRUE	FALSE	TRUE	FALSE
ENSG00000264895	TRUE	FALSE	FALSE	FALSE
ENSG00000108960	TRUE	FALSE	TRUE	TRUE
ENSG00000263934	TRUE	FALSE	FALSE	FALSE
ENSG00000136490	TRUE	FALSE	TRUE	FALSE
ENSG00000279692	TRUE	FALSE	FALSE	FALSE
ENSG00000180891	TRUE	FALSE	FALSE	FALSE
ENSG00000120063	TRUE	FALSE	FALSE	TRUE
ENSG00000141027	TRUE	FALSE	TRUE	TRUE
ENSG00000189152	TRUE	FALSE	FALSE	FALSE
ENSG00000108654	TRUE	FALSE	TRUE	TRUE
ENSG00000136451	TRUE	FALSE	FALSE	FALSE
ENSG00000159111	TRUE	FALSE	FALSE	FALSE
ENSG00000278259	TRUE	FALSE	FALSE	TRUE
ENSG00000232859	TRUE	FALSE	FALSE	FALSE
ENSG00000125434	TRUE	FALSE	FALSE	FALSE
ENSG00000108423	TRUE	FALSE	FALSE	FALSE
ENSG00000141232	TRUE	FALSE	TRUE	TRUE
ENSG00000262814	TRUE	FALSE	FALSE	TRUE
ENSG00000108256	TRUE	FALSE	TRUE	TRUE
ENSG00000176658	TRUE	FALSE	FALSE	FALSE
ENSG00000185379	TRUE	FALSE	FALSE	FALSE
ENSG00000125686	TRUE	FALSE	TRUE	TRUE
ENSG00000129245	TRUE	FALSE	FALSE	FALSE
ENSG00000161547	TRUE	FALSE	FALSE	TRUE
ENSG00000189050	TRUE	FALSE	TRUE	FALSE
ENSG00000108771	TRUE	FALSE	FALSE	FALSE
ENSG00000178607	TRUE	FALSE	TRUE	TRUE
ENSG00000040633	TRUE	FALSE	FALSE	FALSE
ENSG00000174231	TRUE	FALSE	TRUE	TRUE
ENSG00000167193	TRUE	FALSE	FALSE	TRUE
ENSG00000133028	TRUE	FALSE	FALSE	FALSE
ENSG00000198740	TRUE	FALSE	TRUE	TRUE
ENSG00000277972	TRUE	FALSE	FALSE	FALSE
ENSG00000126581	TRUE	FALSE	TRUE	TRUE
ENSG00000264940	TRUE	FALSE	FALSE	FALSE
ENSG00000170832	TRUE	FALSE	TRUE	TRUE
ENSG00000182742	TRUE	FALSE	FALSE	FALSE
ENSG00000126860	TRUE	FALSE	TRUE	TRUE
ENSG00000108509	TRUE	FALSE	FALSE	TRUE
ENSG00000008294	TRUE	FALSE	TRUE	TRUE
ENSG00000275700	TRUE	FALSE	FALSE	FALSE
ENSG00000176390	TRUE	FALSE	TRUE	TRUE
ENSG00000083454	TRUE	FALSE	TRUE	FALSE
ENSG00000136478	TRUE	FALSE	FALSE	FALSE
ENSG00000214401	TRUE	FALSE	FALSE	FALSE
ENSG00000091947	TRUE	FALSE	FALSE	TRUE
ENSG00000263766	TRUE	FALSE	FALSE	FALSE
ENSG00000168792	TRUE	FALSE	TRUE	TRUE
ENSG00000267121	TRUE	FALSE	TRUE	TRUE
ENSG00000161960	TRUE	FALSE	TRUE	TRUE
ENSG00000172301	TRUE	FALSE	FALSE	FALSE
ENSG00000159314	TRUE	FALSE	TRUE	TRUE
ENSG00000157637	TRUE	FALSE	TRUE	TRUE
ENSG00000205544	TRUE	FALSE	FALSE	FALSE
ENSG00000213246	TRUE	FALSE	FALSE	FALSE
ENSG00000141576	TRUE	FALSE	FALSE	FALSE
ENSG00000214087	TRUE	FALSE	FALSE	FALSE
ENSG00000004142	TRUE	FALSE	FALSE	FALSE
ENSG00000083290	TRUE	FALSE	TRUE	FALSE
ENSG00000072778	TRUE	FALSE	FALSE	FALSE
ENSG00000091640	TRUE	FALSE	FALSE	FALSE
ENSG00000108861	TRUE	FALSE	FALSE	FALSE
ENSG00000055483	TRUE	FALSE	TRUE	TRUE
ENSG00000204237	TRUE	FALSE	FALSE	FALSE
ENSG00000186594	TRUE	FALSE	TRUE	TRUE
ENSG00000012048	TRUE	FALSE	TRUE	FALSE
ENSG00000132386	TRUE	FALSE	FALSE	FALSE
ENSG00000141574	TRUE	FALSE	FALSE	FALSE
ENSG00000161944	TRUE	FALSE	FALSE	FALSE
ENSG00000167085	TRUE	FALSE	TRUE	TRUE
ENSG00000178307	TRUE	FALSE	FALSE	FALSE
ENSG00000108528	TRUE	FALSE	FALSE	TRUE
ENSG00000265625	TRUE	FALSE	FALSE	FALSE
ENSG00000234327	TRUE	FALSE	FALSE	FALSE
ENSG00000169738	TRUE	FALSE	FALSE	FALSE
ENSG00000175106	TRUE	FALSE	FALSE	FALSE
ENSG00000108932	TRUE	FALSE	FALSE	FALSE
ENSG00000072849	TRUE	TRUE	FALSE	FALSE
ENSG00000186407	TRUE	FALSE	TRUE	TRUE
ENSG00000161542	TRUE	FALSE	FALSE	FALSE
ENSG00000108825	TRUE	FALSE	TRUE	FALSE
ENSG00000186532	TRUE	TRUE	FALSE	FALSE
ENSG00000108306	TRUE	FALSE	FALSE	FALSE
ENSG00000127804	TRUE	TRUE	FALSE	FALSE
ENSG00000265185	TRUE	FALSE	FALSE	FALSE
ENSG00000154803	TRUE	FALSE	TRUE	FALSE
ENSG00000281000	TRUE	FALSE	FALSE	FALSE
ENSG00000265206	TRUE	FALSE	TRUE	TRUE
ENSG00000167699	TRUE	FALSE	FALSE	FALSE
ENSG00000073350	TRUE	FALSE	TRUE	TRUE
ENSG00000007202	TRUE	FALSE	TRUE	TRUE
ENSG00000262202	TRUE	FALSE	TRUE	FALSE
ENSG00000125447	TRUE	FALSE	FALSE	FALSE
ENSG00000166582	TRUE	FALSE	FALSE	FALSE
ENSG00000161654	TRUE	FALSE	FALSE	FALSE
ENSG00000005100	TRUE	FALSE	FALSE	FALSE
ENSG00000213977	TRUE	FALSE	FALSE	FALSE
ENSG00000121073	TRUE	FALSE	TRUE	FALSE
ENSG00000183688	TRUE	FALSE	TRUE	TRUE
ENSG00000108773	TRUE	FALSE	FALSE	FALSE
ENSG00000132388	TRUE	FALSE	TRUE	TRUE
ENSG00000132376	TRUE	FALSE	TRUE	TRUE
ENSG00000108651	TRUE	TRUE	FALSE	TRUE
ENSG00000197170	TRUE	FALSE	FALSE	TRUE
ENSG00000161405	TRUE	FALSE	TRUE	TRUE
ENSG00000161533	TRUE	FALSE	FALSE	FALSE
ENSG00000187838	TRUE	FALSE	FALSE	FALSE
ENSG00000006062	TRUE	FALSE	TRUE	FALSE
ENSG00000120071	TRUE	FALSE	TRUE	TRUE
ENSG00000125458	TRUE	FALSE	FALSE	FALSE
ENSG00000108774	TRUE	FALSE	FALSE	FALSE
ENSG00000177469	TRUE	FALSE	FALSE	FALSE
ENSG00000273611	TRUE	FALSE	FALSE	FALSE
ENSG00000141504	TRUE	FALSE	FALSE	FALSE
ENSG00000215067	TRUE	FALSE	FALSE	TRUE
ENSG00000006744	TRUE	FALSE	FALSE	FALSE
ENSG00000273559	TRUE	FALSE	TRUE	TRUE
ENSG00000182853	TRUE	FALSE	FALSE	FALSE
ENSG00000279133	TRUE	FALSE	FALSE	FALSE
ENSG00000141030	TRUE	FALSE	FALSE	FALSE
ENSG00000275302	TRUE	FALSE	FALSE	FALSE
ENSG00000062725	TRUE	FALSE	TRUE	FALSE
ENSG00000167925	TRUE	FALSE	FALSE	FALSE
ENSG00000184060	TRUE	FALSE	FALSE	FALSE
ENSG00000108395	TRUE	FALSE	TRUE	FALSE
ENSG00000167543	TRUE	FALSE	FALSE	FALSE
ENSG00000277632	TRUE	FALSE	FALSE	FALSE
ENSG00000167703	TRUE	FALSE	TRUE	TRUE
ENSG00000108588	TRUE	FALSE	TRUE	TRUE
ENSG00000121067	TRUE	FALSE	TRUE	TRUE
ENSG00000167083	TRUE	FALSE	FALSE	FALSE
ENSG00000283045	TRUE	FALSE	FALSE	FALSE
ENSG00000270647	TRUE	FALSE	TRUE	TRUE
ENSG00000215472	TRUE	FALSE	TRUE	FALSE
ENSG00000171791	TRUE	FALSE	TRUE	TRUE
ENSG00000197705	TRUE	FALSE	FALSE	FALSE
ENSG00000172466	TRUE	FALSE	TRUE	TRUE
ENSG00000150637	TRUE	FALSE	TRUE	TRUE
ENSG00000177150	TRUE	TRUE	FALSE	FALSE
ENSG00000141380	TRUE	FALSE	TRUE	TRUE
ENSG00000119537	TRUE	FALSE	FALSE	TRUE
ENSG00000122490	TRUE	FALSE	TRUE	TRUE
ENSG00000153339	TRUE	FALSE	FALSE	FALSE
ENSG00000141759	TRUE	FALSE	TRUE	TRUE
ENSG00000141627	TRUE	FALSE	TRUE	TRUE
ENSG00000197971	TRUE	FALSE	TRUE	TRUE
ENSG00000134046	TRUE	FALSE	FALSE	FALSE
ENSG00000266053	TRUE	FALSE	TRUE	FALSE
ENSG00000119541	TRUE	FALSE	TRUE	TRUE
ENSG00000079134	TRUE	FALSE	TRUE	FALSE
ENSG00000154832	TRUE	FALSE	FALSE	FALSE
ENSG00000175354	TRUE	TRUE	TRUE	TRUE
ENSG00000197563	TRUE	FALSE	FALSE	FALSE
ENSG00000180011	TRUE	FALSE	FALSE	FALSE
ENSG00000186814	TRUE	FALSE	FALSE	FALSE
ENSG00000177576	TRUE	FALSE	TRUE	FALSE
ENSG00000134779	TRUE	FALSE	FALSE	TRUE
ENSG00000266049	TRUE	FALSE	FALSE	FALSE
ENSG00000067900	TRUE	FALSE	TRUE	TRUE
ENSG00000118680	TRUE	FALSE	FALSE	FALSE
ENSG00000166479	TRUE	FALSE	TRUE	TRUE
ENSG00000134440	TRUE	FALSE	TRUE	FALSE
ENSG00000141447	TRUE	FALSE	FALSE	FALSE
ENSG00000175387	TRUE	FALSE	TRUE	TRUE
ENSG00000141424	TRUE	FALSE	FALSE	FALSE
ENSG00000196628	TRUE	FALSE	TRUE	TRUE
ENSG00000152240	TRUE	FALSE	FALSE	FALSE
ENSG00000078043	TRUE	FALSE	TRUE	FALSE
ENSG00000101493	TRUE	FALSE	FALSE	FALSE
ENSG00000091164	TRUE	FALSE	FALSE	FALSE
ENSG00000152223	TRUE	FALSE	FALSE	FALSE
ENSG00000198081	TRUE	TRUE	TRUE	FALSE
ENSG00000101608	TRUE	FALSE	TRUE	FALSE
ENSG00000267360	TRUE	FALSE	TRUE	FALSE
ENSG00000142544	TRUE	FALSE	FALSE	FALSE
ENSG00000105329	TRUE	FALSE	FALSE	FALSE
ENSG00000273837	TRUE	FALSE	FALSE	FALSE
ENSG00000105518	TRUE	FALSE	TRUE	FALSE
ENSG00000185800	TRUE	FALSE	TRUE	FALSE
ENSG00000249709	TRUE	FALSE	FALSE	FALSE
ENSG00000105576	TRUE	FALSE	FALSE	FALSE
ENSG00000171466	TRUE	TRUE	FALSE	FALSE
ENSG00000131116	TRUE	FALSE	FALSE	FALSE
ENSG00000064687	TRUE	FALSE	FALSE	TRUE
ENSG00000119559	TRUE	TRUE	FALSE	TRUE
ENSG00000282508	TRUE	FALSE	FALSE	FALSE
ENSG00000108106	TRUE	FALSE	TRUE	TRUE
ENSG00000077312	TRUE	FALSE	FALSE	TRUE
ENSG00000269469	TRUE	FALSE	TRUE	FALSE
ENSG00000268516	TRUE	FALSE	FALSE	FALSE
ENSG00000104918	TRUE	FALSE	FALSE	FALSE
ENSG00000166704	TRUE	FALSE	FALSE	FALSE
ENSG00000130522	TRUE	FALSE	TRUE	FALSE
ENSG00000130818	TRUE	FALSE	FALSE	FALSE
ENSG00000076928	TRUE	FALSE	TRUE	TRUE
ENSG00000105374	TRUE	FALSE	TRUE	FALSE
ENSG00000077348	TRUE	FALSE	FALSE	FALSE
ENSG00000123136	TRUE	FALSE	TRUE	TRUE
ENSG00000130475	TRUE	FALSE	TRUE	FALSE
ENSG00000131943	TRUE	FALSE	FALSE	FALSE
ENSG00000125656	TRUE	FALSE	FALSE	FALSE
ENSG00000105723	TRUE	FALSE	TRUE	FALSE
ENSG00000095932	TRUE	FALSE	FALSE	FALSE
ENSG00000126254	TRUE	FALSE	FALSE	FALSE
ENSG00000179115	TRUE	FALSE	TRUE	FALSE
ENSG00000161265	TRUE	FALSE	FALSE	FALSE
ENSG00000267673	TRUE	FALSE	TRUE	FALSE
ENSG00000267174	TRUE	FALSE	FALSE	FALSE
ENSG00000127452	TRUE	FALSE	FALSE	FALSE
ENSG00000204514	TRUE	FALSE	TRUE	FALSE
ENSG00000204577	TRUE	FALSE	FALSE	TRUE
ENSG00000127540	TRUE	FALSE	TRUE	TRUE
ENSG00000220201	TRUE	FALSE	FALSE	FALSE
ENSG00000090674	TRUE	FALSE	TRUE	FALSE
ENSG00000102575	TRUE	FALSE	FALSE	FALSE
ENSG00000006638	TRUE	FALSE	FALSE	FALSE
ENSG00000172081	TRUE	FALSE	TRUE	TRUE
ENSG00000130816	TRUE	FALSE	FALSE	TRUE
ENSG00000012061	TRUE	FALSE	TRUE	TRUE
ENSG00000105612	TRUE	FALSE	FALSE	FALSE
ENSG00000197863	TRUE	FALSE	FALSE	FALSE
ENSG00000011422	TRUE	FALSE	FALSE	TRUE
ENSG00000213339	TRUE	FALSE	FALSE	FALSE
ENSG00000175489	TRUE	FALSE	FALSE	FALSE
ENSG00000185198	TRUE	FALSE	FALSE	FALSE
ENSG00000197937	TRUE	FALSE	FALSE	FALSE
ENSG00000099203	TRUE	FALSE	FALSE	FALSE
ENSG00000051128	TRUE	FALSE	FALSE	FALSE
ENSG00000105677	TRUE	FALSE	TRUE	FALSE
ENSG00000126246	TRUE	FALSE	TRUE	FALSE
ENSG00000267041	TRUE	FALSE	FALSE	FALSE
ENSG00000171469	TRUE	FALSE	TRUE	FALSE
ENSG00000127220	TRUE	FALSE	FALSE	FALSE
ENSG00000130175	TRUE	FALSE	TRUE	FALSE
ENSG00000142409	TRUE	FALSE	FALSE	FALSE
ENSG00000142541	TRUE	FALSE	TRUE	TRUE
ENSG00000186017	TRUE	FALSE	FALSE	FALSE
ENSG00000090013	TRUE	FALSE	FALSE	FALSE
ENSG00000269386	TRUE	FALSE	FALSE	FALSE
ENSG00000233927	TRUE	FALSE	TRUE	FALSE
ENSG00000167232	TRUE	FALSE	TRUE	FALSE
ENSG00000096996	TRUE	FALSE	FALSE	FALSE
ENSG00000013275	TRUE	FALSE	FALSE	FALSE
ENSG00000011132	TRUE	FALSE	FALSE	FALSE
ENSG00000256087	TRUE	FALSE	FALSE	FALSE
ENSG00000160633	TRUE	FALSE	TRUE	TRUE
ENSG00000269693	TRUE	FALSE	TRUE	FALSE
ENSG00000267519	TRUE	FALSE	TRUE	TRUE
ENSG00000099624	TRUE	FALSE	FALSE	FALSE
ENSG00000125505	TRUE	FALSE	FALSE	FALSE
ENSG00000131042	TRUE	FALSE	TRUE	FALSE
ENSG00000239382	TRUE	FALSE	FALSE	FALSE
ENSG00000228300	TRUE	FALSE	FALSE	FALSE
ENSG00000174886	TRUE	FALSE	FALSE	TRUE
ENSG00000105483	TRUE	FALSE	TRUE	TRUE
ENSG00000006712	TRUE	FALSE	TRUE	FALSE
ENSG00000141837	TRUE	FALSE	TRUE	FALSE
ENSG00000105379	TRUE	FALSE	FALSE	FALSE
ENSG00000142002	TRUE	TRUE	FALSE	FALSE
ENSG00000105186	TRUE	FALSE	FALSE	FALSE
ENSG00000125746	TRUE	FALSE	TRUE	FALSE
ENSG00000267855	TRUE	FALSE	FALSE	FALSE
ENSG00000130254	TRUE	FALSE	TRUE	TRUE
ENSG00000130479	TRUE	FALSE	TRUE	FALSE
ENSG00000178951	TRUE	TRUE	TRUE	TRUE
ENSG00000068903	TRUE	FALSE	FALSE	TRUE
ENSG00000214046	TRUE	FALSE	TRUE	TRUE
ENSG00000167642	TRUE	FALSE	TRUE	FALSE
ENSG00000072071	TRUE	FALSE	FALSE	FALSE
ENSG00000142065	TRUE	FALSE	TRUE	TRUE
ENSG00000205744	TRUE	FALSE	FALSE	TRUE
ENSG00000105426	TRUE	FALSE	FALSE	FALSE
ENSG00000142347	TRUE	FALSE	TRUE	TRUE
ENSG00000132010	TRUE	FALSE	FALSE	FALSE
ENSG00000141971	TRUE	FALSE	TRUE	TRUE
ENSG00000142512	TRUE	FALSE	TRUE	TRUE
ENSG00000099341	TRUE	FALSE	TRUE	TRUE
ENSG00000132002	TRUE	FALSE	TRUE	TRUE
ENSG00000142405	TRUE	FALSE	FALSE	FALSE
ENSG00000142396	TRUE	FALSE	FALSE	TRUE
ENSG00000133265	TRUE	FALSE	TRUE	FALSE
ENSG00000167674	TRUE	FALSE	TRUE	FALSE
ENSG00000006015	TRUE	FALSE	TRUE	FALSE
ENSG00000130724	TRUE	FALSE	FALSE	FALSE
ENSG00000130313	TRUE	FALSE	FALSE	FALSE
ENSG00000104870	TRUE	FALSE	TRUE	FALSE
ENSG00000141968	TRUE	FALSE	TRUE	FALSE
ENSG00000167775	TRUE	FALSE	FALSE	FALSE
ENSG00000081665	TRUE	FALSE	FALSE	FALSE
ENSG00000064545	TRUE	FALSE	FALSE	FALSE
ENSG00000121413	TRUE	FALSE	TRUE	FALSE
ENSG00000280194	TRUE	FALSE	FALSE	FALSE
ENSG00000141867	TRUE	TRUE	TRUE	TRUE
ENSG00000171105	TRUE	FALSE	FALSE	FALSE
ENSG00000099326	TRUE	FALSE	FALSE	FALSE
ENSG00000099817	TRUE	TRUE	TRUE	TRUE
ENSG00000072958	TRUE	FALSE	TRUE	FALSE
ENSG00000105397	TRUE	FALSE	TRUE	TRUE
ENSG00000121289	TRUE	FALSE	FALSE	FALSE
ENSG00000079999	TRUE	FALSE	FALSE	FALSE
ENSG00000070423	TRUE	FALSE	TRUE	TRUE
ENSG00000197540	TRUE	FALSE	TRUE	TRUE
ENSG00000197928	TRUE	FALSE	FALSE	FALSE
ENSG00000130520	TRUE	FALSE	FALSE	FALSE
ENSG00000088053	TRUE	FALSE	FALSE	FALSE
ENSG00000125743	TRUE	FALSE	FALSE	TRUE
ENSG00000254004	TRUE	FALSE	FALSE	FALSE
ENSG00000088247	TRUE	FALSE	FALSE	FALSE
ENSG00000104824	TRUE	FALSE	TRUE	TRUE
ENSG00000099797	TRUE	FALSE	TRUE	TRUE
ENSG00000196967	TRUE	TRUE	TRUE	FALSE
ENSG00000123810	TRUE	FALSE	FALSE	FALSE
ENSG00000205155	TRUE	TRUE	TRUE	FALSE
ENSG00000104889	TRUE	FALSE	TRUE	FALSE
ENSG00000267120	TRUE	FALSE	TRUE	FALSE
ENSG00000167613	TRUE	FALSE	TRUE	TRUE
ENSG00000126267	TRUE	FALSE	TRUE	FALSE
ENSG00000256683	TRUE	FALSE	FALSE	FALSE
ENSG00000171051	TRUE	FALSE	FALSE	FALSE
ENSG00000127527	TRUE	FALSE	FALSE	FALSE
ENSG00000105639	TRUE	FALSE	FALSE	FALSE
ENSG00000183617	TRUE	FALSE	FALSE	FALSE
ENSG00000198356	TRUE	FALSE	FALSE	FALSE
ENSG00000267100	TRUE	FALSE	TRUE	TRUE
ENSG00000267383	TRUE	FALSE	FALSE	FALSE
ENSG00000197961	TRUE	FALSE	TRUE	FALSE
ENSG00000161677	TRUE	FALSE	FALSE	FALSE
ENSG00000125755	TRUE	FALSE	FALSE	TRUE
ENSG00000167671	TRUE	FALSE	FALSE	FALSE
ENSG00000064607	TRUE	FALSE	FALSE	FALSE
ENSG00000197766	TRUE	FALSE	TRUE	TRUE
ENSG00000105053	TRUE	FALSE	TRUE	TRUE
ENSG00000268173	TRUE	FALSE	TRUE	FALSE
ENSG00000161618	TRUE	FALSE	FALSE	FALSE
ENSG00000118046	TRUE	FALSE	TRUE	TRUE
ENSG00000197372	TRUE	FALSE	TRUE	FALSE
ENSG00000178935	TRUE	FALSE	FALSE	FALSE
ENSG00000130810	TRUE	FALSE	TRUE	TRUE
ENSG00000011600	TRUE	FALSE	TRUE	FALSE
ENSG00000279977	TRUE	FALSE	FALSE	FALSE
ENSG00000160013	TRUE	FALSE	TRUE	TRUE
ENSG00000076944	TRUE	FALSE	TRUE	TRUE
ENSG00000141858	TRUE	FALSE	TRUE	TRUE
ENSG00000104774	TRUE	FALSE	TRUE	TRUE
ENSG00000104921	TRUE	FALSE	TRUE	TRUE
ENSG00000105221	TRUE	FALSE	TRUE	TRUE
ENSG00000167766	TRUE	FALSE	TRUE	TRUE
ENSG00000186010	TRUE	FALSE	FALSE	FALSE
ENSG00000105640	TRUE	FALSE	TRUE	FALSE
ENSG00000105281	TRUE	FALSE	FALSE	FALSE
ENSG00000074842	TRUE	FALSE	FALSE	FALSE
ENSG00000167815	TRUE	FALSE	FALSE	FALSE
ENSG00000284428	TRUE	FALSE	FALSE	FALSE
ENSG00000133250	TRUE	TRUE	FALSE	TRUE
ENSG00000181029	TRUE	FALSE	TRUE	FALSE
ENSG00000269439	TRUE	FALSE	TRUE	FALSE
ENSG00000232677	TRUE	FALSE	FALSE	TRUE
ENSG00000196365	TRUE	FALSE	FALSE	FALSE
ENSG00000176533	TRUE	TRUE	FALSE	TRUE
ENSG00000031823	TRUE	FALSE	FALSE	FALSE
ENSG00000129968	TRUE	FALSE	FALSE	FALSE
ENSG00000126457	TRUE	FALSE	FALSE	FALSE
ENSG00000105063	TRUE	FALSE	FALSE	FALSE
ENSG00000213024	TRUE	FALSE	TRUE	TRUE
ENSG00000063241	TRUE	FALSE	FALSE	FALSE
ENSG00000105618	TRUE	FALSE	FALSE	FALSE
ENSG00000141873	TRUE	FALSE	TRUE	FALSE
ENSG00000176531	TRUE	FALSE	FALSE	FALSE
ENSG00000064489	TRUE	FALSE	TRUE	FALSE
ENSG00000176401	TRUE	FALSE	FALSE	FALSE
ENSG00000178982	TRUE	FALSE	FALSE	FALSE
ENSG00000028277	TRUE	FALSE	TRUE	TRUE
ENSG00000105726	TRUE	FALSE	FALSE	FALSE
ENSG00000167468	TRUE	FALSE	FALSE	FALSE
ENSG00000125503	TRUE	FALSE	FALSE	FALSE
ENSG00000130402	TRUE	FALSE	TRUE	TRUE
ENSG00000161091	TRUE	FALSE	TRUE	TRUE
ENSG00000254901	TRUE	FALSE	FALSE	FALSE
ENSG00000239961	TRUE	FALSE	TRUE	TRUE
ENSG00000125734	TRUE	FALSE	FALSE	FALSE
ENSG00000125741	TRUE	FALSE	TRUE	FALSE
ENSG00000125744	TRUE	FALSE	FALSE	FALSE
ENSG00000174917	TRUE	FALSE	FALSE	FALSE
ENSG00000213889	TRUE	FALSE	TRUE	FALSE
ENSG00000104904	TRUE	FALSE	TRUE	TRUE
ENSG00000071564	TRUE	TRUE	FALSE	TRUE
ENSG00000198521	TRUE	FALSE	FALSE	FALSE
ENSG00000115268	TRUE	FALSE	TRUE	FALSE
ENSG00000167460	TRUE	FALSE	TRUE	TRUE
ENSG00000125651	TRUE	TRUE	TRUE	TRUE
ENSG00000099800	TRUE	FALSE	FALSE	TRUE
ENSG00000167664	TRUE	FALSE	FALSE	FALSE
ENSG00000105617	TRUE	FALSE	FALSE	FALSE
ENSG00000065268	TRUE	FALSE	FALSE	FALSE
ENSG00000126453	TRUE	FALSE	FALSE	FALSE
ENSG00000105204	TRUE	FALSE	FALSE	FALSE
ENSG00000188033	TRUE	FALSE	TRUE	FALSE
ENSG00000182141	TRUE	FALSE	TRUE	FALSE
ENSG00000127507	TRUE	FALSE	TRUE	TRUE
ENSG00000099622	TRUE	TRUE	TRUE	TRUE
ENSG00000105287	TRUE	FALSE	TRUE	TRUE
ENSG00000279377	TRUE	FALSE	FALSE	FALSE
ENSG00000128626	TRUE	FALSE	FALSE	FALSE
ENSG00000105352	TRUE	FALSE	FALSE	FALSE
ENSG00000126458	TRUE	FALSE	FALSE	FALSE
ENSG00000123143	TRUE	FALSE	FALSE	FALSE
ENSG00000104903	TRUE	FALSE	FALSE	FALSE
ENSG00000130726	TRUE	FALSE	TRUE	FALSE
ENSG00000104915	TRUE	FALSE	FALSE	FALSE
ENSG00000133275	TRUE	FALSE	FALSE	FALSE
ENSG00000187116	TRUE	FALSE	FALSE	FALSE
ENSG00000125735	TRUE	TRUE	FALSE	FALSE
ENSG00000104835	TRUE	FALSE	TRUE	FALSE
ENSG00000131355	TRUE	FALSE	FALSE	FALSE
ENSG00000197019	TRUE	FALSE	TRUE	FALSE
ENSG00000131351	TRUE	FALSE	FALSE	FALSE
ENSG00000197857	TRUE	FALSE	FALSE	TRUE
ENSG00000105402	TRUE	FALSE	FALSE	FALSE
ENSG00000182986	TRUE	FALSE	TRUE	FALSE
ENSG00000126456	TRUE	FALSE	TRUE	FALSE
ENSG00000089639	TRUE	FALSE	FALSE	FALSE
ENSG00000261824	TRUE	FALSE	FALSE	FALSE
ENSG00000213020	TRUE	FALSE	TRUE	FALSE
ENSG00000105127	TRUE	FALSE	TRUE	TRUE
ENSG00000125740	TRUE	FALSE	TRUE	TRUE
ENSG00000105669	TRUE	FALSE	FALSE	FALSE
ENSG00000105516	TRUE	FALSE	FALSE	FALSE
ENSG00000269688	TRUE	FALSE	FALSE	FALSE
ENSG00000032444	TRUE	FALSE	TRUE	TRUE
ENSG00000104979	TRUE	FALSE	FALSE	FALSE
ENSG00000187266	TRUE	FALSE	FALSE	FALSE
ENSG00000108107	TRUE	FALSE	TRUE	TRUE
ENSG00000127528	TRUE	FALSE	TRUE	TRUE
ENSG00000007264	TRUE	FALSE	FALSE	FALSE
ENSG00000129347	TRUE	FALSE	FALSE	TRUE
ENSG00000160410	TRUE	FALSE	FALSE	FALSE
ENSG00000188171	TRUE	FALSE	TRUE	FALSE
ENSG00000267348	TRUE	FALSE	FALSE	FALSE
ENSG00000125652	TRUE	FALSE	FALSE	FALSE
ENSG00000099875	TRUE	FALSE	FALSE	TRUE
ENSG00000189190	TRUE	FALSE	FALSE	FALSE
ENSG00000003436	TRUE	FALSE	TRUE	FALSE
ENSG00000138095	TRUE	FALSE	TRUE	FALSE
ENSG00000115204	TRUE	FALSE	FALSE	FALSE
ENSG00000211592	TRUE	FALSE	TRUE	FALSE
ENSG00000115694	TRUE	FALSE	FALSE	FALSE
ENSG00000115758	TRUE	FALSE	FALSE	TRUE
ENSG00000116044	TRUE	FALSE	TRUE	TRUE
ENSG00000144036	TRUE	FALSE	TRUE	FALSE
ENSG00000168497	TRUE	FALSE	FALSE	FALSE
ENSG00000136718	TRUE	FALSE	TRUE	TRUE
ENSG00000115365	TRUE	FALSE	TRUE	FALSE
ENSG00000115993	TRUE	FALSE	TRUE	FALSE
ENSG00000013441	TRUE	FALSE	TRUE	TRUE
ENSG00000127824	TRUE	FALSE	FALSE	TRUE
ENSG00000172086	TRUE	FALSE	TRUE	TRUE
ENSG00000035141	TRUE	FALSE	TRUE	FALSE
ENSG00000162980	TRUE	FALSE	TRUE	TRUE
ENSG00000280537	TRUE	FALSE	TRUE	FALSE
ENSG00000226124	TRUE	FALSE	FALSE	FALSE
ENSG00000172116	TRUE	FALSE	FALSE	FALSE
ENSG00000138035	TRUE	FALSE	FALSE	FALSE
ENSG00000153250	TRUE	FALSE	TRUE	TRUE
ENSG00000003393	TRUE	FALSE	FALSE	FALSE
ENSG00000171596	TRUE	FALSE	FALSE	FALSE
ENSG00000152082	TRUE	FALSE	FALSE	FALSE
ENSG00000213337	TRUE	FALSE	TRUE	FALSE
ENSG00000162927	TRUE	FALSE	FALSE	FALSE
ENSG00000138061	TRUE	TRUE	FALSE	FALSE
ENSG00000135972	TRUE	FALSE	TRUE	FALSE
ENSG00000168958	TRUE	FALSE	TRUE	TRUE
ENSG00000115415	TRUE	TRUE	TRUE	TRUE
ENSG00000163170	TRUE	FALSE	TRUE	FALSE
ENSG00000168890	TRUE	FALSE	FALSE	FALSE
ENSG00000169967	TRUE	FALSE	TRUE	TRUE
ENSG00000123636	TRUE	FALSE	TRUE	TRUE
ENSG00000171865	TRUE	FALSE	TRUE	FALSE
ENSG00000153823	TRUE	FALSE	FALSE	TRUE
ENSG00000241399	TRUE	FALSE	TRUE	TRUE
ENSG00000151779	TRUE	FALSE	TRUE	FALSE
ENSG00000081320	TRUE	FALSE	TRUE	TRUE
ENSG00000279166	TRUE	FALSE	FALSE	FALSE
ENSG00000180228	TRUE	FALSE	FALSE	TRUE
ENSG00000135637	TRUE	FALSE	TRUE	FALSE
ENSG00000153234	TRUE	FALSE	TRUE	TRUE
ENSG00000198586	TRUE	FALSE	TRUE	TRUE
ENSG00000114956	TRUE	FALSE	FALSE	FALSE
ENSG00000127837	TRUE	FALSE	FALSE	FALSE
ENSG00000156973	TRUE	FALSE	FALSE	FALSE
ENSG00000115652	TRUE	FALSE	FALSE	FALSE
ENSG00000115825	TRUE	FALSE	TRUE	TRUE
ENSG00000125538	TRUE	FALSE	TRUE	TRUE
ENSG00000144218	TRUE	FALSE	TRUE	TRUE
ENSG00000128699	TRUE	FALSE	TRUE	TRUE
ENSG00000198380	TRUE	FALSE	TRUE	FALSE
ENSG00000115568	TRUE	FALSE	FALSE	FALSE
ENSG00000270019	TRUE	FALSE	FALSE	FALSE
ENSG00000119185	TRUE	TRUE	TRUE	FALSE
ENSG00000236790	TRUE	FALSE	FALSE	TRUE
ENSG00000014641	TRUE	FALSE	FALSE	FALSE
ENSG00000115935	TRUE	FALSE	TRUE	TRUE
ENSG00000115310	TRUE	FALSE	TRUE	TRUE
ENSG00000155657	TRUE	FALSE	TRUE	FALSE
ENSG00000135966	TRUE	FALSE	FALSE	FALSE
ENSG00000180398	TRUE	FALSE	TRUE	TRUE
ENSG00000179833	TRUE	FALSE	TRUE	TRUE
ENSG00000196151	TRUE	FALSE	FALSE	FALSE
ENSG00000163161	TRUE	FALSE	TRUE	FALSE
ENSG00000249884	TRUE	FALSE	TRUE	FALSE
ENSG00000135617	TRUE	FALSE	FALSE	FALSE
ENSG00000172845	TRUE	FALSE	TRUE	TRUE
ENSG00000115207	TRUE	FALSE	TRUE	FALSE
ENSG00000115053	TRUE	FALSE	TRUE	TRUE
ENSG00000123992	TRUE	FALSE	TRUE	TRUE
ENSG00000153107	TRUE	FALSE	FALSE	FALSE
ENSG00000138085	TRUE	FALSE	FALSE	FALSE
ENSG00000204843	TRUE	FALSE	TRUE	FALSE
ENSG00000153827	TRUE	FALSE	TRUE	FALSE
ENSG00000134308	TRUE	FALSE	FALSE	FALSE
ENSG00000184898	TRUE	FALSE	TRUE	FALSE
ENSG00000135899	TRUE	FALSE	TRUE	TRUE
ENSG00000243147	TRUE	FALSE	FALSE	FALSE
ENSG00000163596	TRUE	FALSE	FALSE	FALSE
ENSG00000197121	TRUE	FALSE	TRUE	FALSE
ENSG00000115966	TRUE	FALSE	TRUE	FALSE
ENSG00000115738	TRUE	FALSE	TRUE	TRUE
ENSG00000115840	TRUE	FALSE	FALSE	TRUE
ENSG00000163541	TRUE	FALSE	FALSE	FALSE
ENSG00000115484	TRUE	FALSE	TRUE	TRUE
ENSG00000136717	TRUE	FALSE	TRUE	FALSE
ENSG00000143951	TRUE	FALSE	FALSE	FALSE
ENSG00000155368	TRUE	FALSE	FALSE	FALSE
ENSG00000134318	TRUE	FALSE	TRUE	FALSE
ENSG00000243667	TRUE	FALSE	FALSE	FALSE
ENSG00000135956	TRUE	FALSE	TRUE	FALSE
ENSG00000115866	TRUE	FALSE	TRUE	FALSE
ENSG00000115904	TRUE	FALSE	TRUE	FALSE
ENSG00000162959	TRUE	FALSE	TRUE	TRUE
ENSG00000138071	TRUE	FALSE	TRUE	TRUE
ENSG00000115524	TRUE	FALSE	TRUE	TRUE
ENSG00000144320	TRUE	FALSE	FALSE	FALSE
ENSG00000183891	TRUE	FALSE	TRUE	FALSE
ENSG00000115211	TRUE	FALSE	TRUE	FALSE
ENSG00000115514	TRUE	FALSE	FALSE	FALSE
ENSG00000260077	TRUE	FALSE	FALSE	FALSE
ENSG00000187736	TRUE	FALSE	TRUE	FALSE
ENSG00000115446	TRUE	FALSE	FALSE	FALSE
ENSG00000169554	TRUE	FALSE	TRUE	TRUE
ENSG00000152518	TRUE	FALSE	TRUE	TRUE
ENSG00000115355	TRUE	FALSE	FALSE	TRUE
ENSG00000042493	TRUE	FALSE	FALSE	FALSE
ENSG00000115677	TRUE	FALSE	FALSE	TRUE
ENSG00000144401	TRUE	FALSE	FALSE	FALSE
ENSG00000212978	TRUE	FALSE	FALSE	FALSE
ENSG00000240857	TRUE	FALSE	FALSE	TRUE
ENSG00000068878	TRUE	FALSE	TRUE	TRUE
ENSG00000163466	TRUE	FALSE	TRUE	TRUE
ENSG00000119772	TRUE	TRUE	TRUE	FALSE
ENSG00000115942	TRUE	FALSE	FALSE	FALSE
ENSG00000171853	TRUE	FALSE	FALSE	FALSE
ENSG00000183281	TRUE	FALSE	FALSE	FALSE
ENSG00000187231	TRUE	TRUE	FALSE	FALSE
ENSG00000008869	TRUE	FALSE	TRUE	FALSE
ENSG00000115523	TRUE	FALSE	TRUE	TRUE
ENSG00000279519	TRUE	FALSE	FALSE	FALSE
ENSG00000138002	TRUE	FALSE	FALSE	FALSE
[truncated: 6,016 more rows]

## Sheet: APA genes in 5k
Gene	scMAPA	scAPA	scDAPA	Sierra
ENSG00000198715	TRUE	FALSE	FALSE	FALSE
ENSG00000188295	TRUE	FALSE	TRUE	FALSE
ENSG00000143507	TRUE	FALSE	FALSE	FALSE
ENSG00000122218	TRUE	FALSE	TRUE	TRUE
ENSG00000158796	TRUE	FALSE	FALSE	FALSE
ENSG00000197429	TRUE	FALSE	FALSE	FALSE
ENSG00000116701	TRUE	FALSE	FALSE	TRUE
ENSG00000142864	TRUE	FALSE	TRUE	TRUE
ENSG00000153207	TRUE	FALSE	FALSE	FALSE
ENSG00000154451	TRUE	FALSE	TRUE	TRUE
ENSG00000162402	TRUE	FALSE	FALSE	FALSE
ENSG00000274020	TRUE	FALSE	FALSE	FALSE
ENSG00000123684	TRUE	FALSE	TRUE	TRUE
ENSG00000117090	TRUE	FALSE	FALSE	FALSE
ENSG00000160075	TRUE	FALSE	FALSE	TRUE
ENSG00000189339	TRUE	FALSE	TRUE	TRUE
ENSG00000188529	TRUE	FALSE	TRUE	TRUE
ENSG00000135823	TRUE	FALSE	TRUE	FALSE
ENSG00000180098	TRUE	FALSE	TRUE	FALSE
ENSG00000135870	TRUE	FALSE	FALSE	FALSE
ENSG00000127483	TRUE	FALSE	TRUE	TRUE
ENSG00000197622	TRUE	FALSE	TRUE	TRUE
ENSG00000176444	TRUE	FALSE	FALSE	FALSE
ENSG00000198574	TRUE	FALSE	FALSE	FALSE
ENSG00000159352	TRUE	FALSE	FALSE	FALSE
ENSG00000143614	TRUE	FALSE	FALSE	TRUE
ENSG00000132680	TRUE	FALSE	TRUE	TRUE
ENSG00000084072	TRUE	FALSE	FALSE	FALSE
ENSG00000081019	TRUE	FALSE	TRUE	TRUE
ENSG00000203668	TRUE	FALSE	TRUE	FALSE
ENSG00000168275	TRUE	FALSE	FALSE	FALSE
ENSG00000125944	TRUE	FALSE	FALSE	TRUE
ENSG00000160049	TRUE	FALSE	FALSE	TRUE
ENSG00000143321	TRUE	FALSE	FALSE	FALSE
ENSG00000116560	TRUE	FALSE	TRUE	TRUE
ENSG00000188786	TRUE	FALSE	FALSE	TRUE
ENSG00000117500	TRUE	FALSE	TRUE	TRUE
ENSG00000143333	TRUE	FALSE	FALSE	FALSE
ENSG00000126698	TRUE	FALSE	FALSE	TRUE
ENSG00000242485	TRUE	FALSE	FALSE	FALSE
ENSG00000143393	TRUE	FALSE	FALSE	FALSE
ENSG00000213281	TRUE	FALSE	TRUE	FALSE
ENSG00000131791	TRUE	FALSE	TRUE	FALSE
ENSG00000233008	TRUE	FALSE	FALSE	FALSE
ENSG00000052723	TRUE	FALSE	TRUE	FALSE
ENSG00000163565	TRUE	FALSE	TRUE	TRUE
ENSG00000092978	TRUE	FALSE	FALSE	FALSE
ENSG00000259834	TRUE	FALSE	FALSE	FALSE
ENSG00000116641	TRUE	FALSE	FALSE	FALSE
ENSG00000163346	TRUE	FALSE	TRUE	TRUE
ENSG00000188404	TRUE	FALSE	TRUE	TRUE
ENSG00000179743	TRUE	FALSE	FALSE	FALSE
ENSG00000132716	TRUE	FALSE	TRUE	TRUE
ENSG00000203814	TRUE	FALSE	FALSE	FALSE
ENSG00000156171	TRUE	FALSE	TRUE	TRUE
ENSG00000143669	TRUE	FALSE	FALSE	TRUE
ENSG00000162910	TRUE	FALSE	FALSE	FALSE
ENSG00000116406	TRUE	FALSE	TRUE	TRUE
ENSG00000143420	TRUE	TRUE	TRUE	FALSE
ENSG00000276997	TRUE	FALSE	FALSE	FALSE
ENSG00000162441	TRUE	FALSE	FALSE	FALSE
ENSG00000116679	TRUE	FALSE	TRUE	TRUE
ENSG00000097021	TRUE	FALSE	FALSE	FALSE
ENSG00000162813	TRUE	FALSE	FALSE	FALSE
ENSG00000078369	TRUE	FALSE	FALSE	TRUE
ENSG00000132780	TRUE	FALSE	TRUE	TRUE
ENSG00000168264	TRUE	FALSE	TRUE	TRUE
ENSG00000158711	TRUE	FALSE	FALSE	FALSE
ENSG00000184007	TRUE	FALSE	TRUE	TRUE
ENSG00000117091	TRUE	FALSE	TRUE	FALSE
ENSG00000143418	TRUE	FALSE	FALSE	FALSE
ENSG00000162654	TRUE	FALSE	TRUE	TRUE
ENSG00000164008	TRUE	FALSE	TRUE	FALSE
ENSG00000162408	TRUE	FALSE	FALSE	FALSE
ENSG00000023909	TRUE	FALSE	FALSE	FALSE
ENSG00000163220	TRUE	FALSE	TRUE	FALSE
ENSG00000160058	TRUE	FALSE	TRUE	FALSE
ENSG00000116815	TRUE	FALSE	FALSE	FALSE
ENSG00000134250	TRUE	FALSE	FALSE	TRUE
ENSG00000081692	TRUE	FALSE	FALSE	FALSE
ENSG00000154511	TRUE	FALSE	FALSE	FALSE
ENSG00000163131	TRUE	FALSE	TRUE	TRUE
ENSG00000137992	TRUE	FALSE	FALSE	FALSE
ENSG00000117020	TRUE	FALSE	TRUE	FALSE
ENSG00000203747	TRUE	FALSE	FALSE	FALSE
ENSG00000265808	TRUE	FALSE	FALSE	FALSE
ENSG00000000457	TRUE	FALSE	FALSE	FALSE
ENSG00000159479	TRUE	FALSE	FALSE	TRUE
ENSG00000116857	TRUE	FALSE	FALSE	FALSE
ENSG00000143162	TRUE	FALSE	FALSE	TRUE
ENSG00000158195	TRUE	FALSE	TRUE	TRUE
ENSG00000143158	TRUE	FALSE	FALSE	FALSE
ENSG00000133059	TRUE	TRUE	FALSE	FALSE
ENSG00000031698	TRUE	FALSE	FALSE	FALSE
ENSG00000126088	TRUE	FALSE	FALSE	FALSE
ENSG00000085832	TRUE	FALSE	TRUE	TRUE
ENSG00000126067	TRUE	FALSE	TRUE	FALSE
ENSG00000204219	TRUE	FALSE	FALSE	FALSE
ENSG00000198520	TRUE	FALSE	FALSE	FALSE
ENSG00000160856	TRUE	FALSE	FALSE	FALSE
ENSG00000143207	TRUE	FALSE	FALSE	FALSE
ENSG00000169905	TRUE	FALSE	TRUE	TRUE
ENSG00000163875	TRUE	FALSE	FALSE	FALSE
ENSG00000153898	TRUE	FALSE	FALSE	FALSE
ENSG00000075151	TRUE	TRUE	TRUE	TRUE
ENSG00000265491	TRUE	FALSE	TRUE	FALSE
ENSG00000143622	TRUE	FALSE	FALSE	FALSE
ENSG00000215790	TRUE	FALSE	FALSE	FALSE
ENSG00000035687	TRUE	FALSE	FALSE	FALSE
ENSG00000183155	TRUE	FALSE	FALSE	FALSE
ENSG00000116691	TRUE	FALSE	FALSE	FALSE
ENSG00000119535	TRUE	FALSE	TRUE	TRUE
ENSG00000213516	TRUE	FALSE	FALSE	FALSE
ENSG00000143498	TRUE	FALSE	FALSE	FALSE
ENSG00000020633	TRUE	FALSE	TRUE	TRUE
ENSG00000116198	TRUE	FALSE	TRUE	FALSE
ENSG00000135749	TRUE	FALSE	FALSE	FALSE
ENSG00000134644	TRUE	FALSE	TRUE	FALSE
ENSG00000116750	TRUE	FALSE	FALSE	FALSE
ENSG00000279838	TRUE	FALSE	FALSE	FALSE
ENSG00000234741	TRUE	FALSE	FALSE	FALSE
ENSG00000143549	TRUE	FALSE	TRUE	TRUE
ENSG00000162585	TRUE	FALSE	FALSE	FALSE
ENSG00000163382	TRUE	FALSE	FALSE	FALSE
ENSG00000159363	TRUE	FALSE	FALSE	FALSE
ENSG00000117036	TRUE	FALSE	TRUE	TRUE
ENSG00000158869	TRUE	FALSE	TRUE	FALSE
ENSG00000117632	TRUE	FALSE	TRUE	FALSE
ENSG00000127481	TRUE	FALSE	TRUE	FALSE
ENSG00000162894	TRUE	FALSE	TRUE	TRUE
ENSG00000248333	TRUE	FALSE	FALSE	TRUE
ENSG00000264293	TRUE	FALSE	FALSE	FALSE
ENSG00000116350	TRUE	FALSE	FALSE	TRUE
ENSG00000143384	TRUE	FALSE	TRUE	TRUE
ENSG00000004455	TRUE	FALSE	TRUE	TRUE
ENSG00000037637	TRUE	FALSE	TRUE	FALSE
ENSG00000162923	TRUE	FALSE	TRUE	FALSE
ENSG00000143546	TRUE	FALSE	TRUE	FALSE
ENSG00000235750	TRUE	FALSE	TRUE	FALSE
ENSG00000163344	TRUE	FALSE	FALSE	FALSE
ENSG00000142892	TRUE	FALSE	FALSE	FALSE
ENSG00000189409	TRUE	FALSE	FALSE	FALSE
ENSG00000155380	TRUE	FALSE	FALSE	TRUE
ENSG00000143442	TRUE	FALSE	TRUE	TRUE
ENSG00000122482	TRUE	FALSE	TRUE	FALSE
ENSG00000008130	TRUE	FALSE	FALSE	FALSE
ENSG00000154370	TRUE	FALSE	FALSE	FALSE
ENSG00000198468	TRUE	FALSE	FALSE	FALSE
ENSG00000157916	TRUE	FALSE	TRUE	TRUE
ENSG00000126106	TRUE	FALSE	FALSE	FALSE
ENSG00000143554	TRUE	FALSE	FALSE	FALSE
ENSG00000009307	TRUE	FALSE	TRUE	TRUE
ENSG00000182118	TRUE	FALSE	FALSE	FALSE
ENSG00000163563	TRUE	FALSE	FALSE	TRUE
ENSG00000175130	TRUE	FALSE	FALSE	FALSE
ENSG00000197530	TRUE	FALSE	TRUE	TRUE
ENSG00000162783	TRUE	FALSE	TRUE	TRUE
ENSG00000117543	TRUE	FALSE	FALSE	FALSE
ENSG00000135766	TRUE	FALSE	FALSE	FALSE
ENSG00000134744	TRUE	FALSE	TRUE	TRUE
ENSG00000173726	TRUE	FALSE	TRUE	TRUE
ENSG00000196505	TRUE	FALSE	FALSE	FALSE
ENSG00000162604	TRUE	FALSE	TRUE	FALSE
ENSG00000142634	TRUE	FALSE	TRUE	TRUE
ENSG00000135801	TRUE	FALSE	FALSE	FALSE
ENSG00000184678	TRUE	FALSE	TRUE	FALSE
ENSG00000143185	TRUE	FALSE	FALSE	FALSE
ENSG00000143401	TRUE	FALSE	FALSE	TRUE
ENSG00000196449	TRUE	FALSE	FALSE	FALSE
ENSG00000233355	TRUE	FALSE	FALSE	FALSE
ENSG00000117222	TRUE	FALSE	FALSE	FALSE
ENSG00000162702	TRUE	FALSE	TRUE	FALSE
ENSG00000188822	TRUE	FALSE	FALSE	FALSE
ENSG00000177954	TRUE	FALSE	TRUE	TRUE
ENSG00000215788	TRUE	FALSE	FALSE	TRUE
ENSG00000223745	TRUE	FALSE	FALSE	FALSE
ENSG00000127463	TRUE	FALSE	FALSE	FALSE
ENSG00000162704	TRUE	FALSE	FALSE	TRUE
ENSG00000158864	TRUE	FALSE	TRUE	FALSE
ENSG00000143862	TRUE	FALSE	FALSE	TRUE
ENSG00000162384	TRUE	FALSE	FALSE	FALSE
ENSG00000117228	TRUE	FALSE	FALSE	TRUE
ENSG00000158161	TRUE	FALSE	FALSE	FALSE
ENSG00000121774	TRUE	FALSE	TRUE	TRUE
ENSG00000162511	TRUE	FALSE	TRUE	TRUE
ENSG00000117308	TRUE	FALSE	TRUE	FALSE
ENSG00000163221	TRUE	FALSE	FALSE	FALSE
ENSG00000117298	TRUE	FALSE	FALSE	FALSE
ENSG00000085491	TRUE	FALSE	TRUE	FALSE
ENSG00000116752	TRUE	FALSE	TRUE	TRUE
ENSG00000143772	TRUE	FALSE	TRUE	TRUE
ENSG00000174606	TRUE	FALSE	FALSE	FALSE
ENSG00000266472	TRUE	FALSE	FALSE	FALSE
ENSG00000118454	TRUE	FALSE	FALSE	FALSE
ENSG00000116990	TRUE	FALSE	FALSE	FALSE
ENSG00000014914	TRUE	FALSE	FALSE	FALSE
ENSG00000181218	TRUE	FALSE	FALSE	FALSE
ENSG00000238009	TRUE	FALSE	FALSE	FALSE
ENSG00000143297	TRUE	FALSE	FALSE	FALSE
ENSG00000163866	TRUE	FALSE	FALSE	FALSE
ENSG00000084623	TRUE	FALSE	FALSE	FALSE
ENSG00000135842	TRUE	FALSE	TRUE	TRUE
ENSG00000116954	TRUE	FALSE	FALSE	TRUE
ENSG00000186517	TRUE	FALSE	TRUE	TRUE
ENSG00000143368	TRUE	FALSE	TRUE	FALSE
ENSG00000169991	TRUE	FALSE	TRUE	FALSE
ENSG00000273338	TRUE	FALSE	FALSE	FALSE
ENSG00000117616	TRUE	FALSE	TRUE	TRUE
ENSG00000183726	TRUE	FALSE	TRUE	TRUE
ENSG00000070785	TRUE	FALSE	FALSE	FALSE
ENSG00000197323	TRUE	FALSE	TRUE	FALSE
ENSG00000173171	TRUE	FALSE	FALSE	FALSE
ENSG00000143545	TRUE	FALSE	FALSE	FALSE
ENSG00000121940	TRUE	FALSE	FALSE	FALSE
ENSG00000178585	TRUE	FALSE	FALSE	TRUE
ENSG00000117118	TRUE	FALSE	FALSE	FALSE
ENSG00000162642	TRUE	FALSE	FALSE	FALSE
ENSG00000047410	TRUE	FALSE	FALSE	TRUE
ENSG00000116584	TRUE	FALSE	TRUE	TRUE
ENSG00000117394	TRUE	FALSE	TRUE	FALSE
ENSG00000143149	TRUE	FALSE	TRUE	TRUE
ENSG00000143815	TRUE	FALSE	TRUE	TRUE
ENSG00000077254	TRUE	FALSE	TRUE	TRUE
ENSG00000198912	TRUE	FALSE	FALSE	FALSE
ENSG00000162444	TRUE	FALSE	FALSE	FALSE
ENSG00000077549	TRUE	FALSE	FALSE	FALSE
ENSG00000163399	TRUE	FALSE	TRUE	TRUE
ENSG00000142684	TRUE	FALSE	FALSE	FALSE
ENSG00000158615	TRUE	FALSE	TRUE	TRUE
ENSG00000160087	TRUE	FALSE	TRUE	FALSE
ENSG00000127054	TRUE	FALSE	FALSE	FALSE
ENSG00000069702	TRUE	FALSE	FALSE	FALSE
ENSG00000122417	TRUE	FALSE	FALSE	FALSE
ENSG00000185668	TRUE	FALSE	FALSE	FALSE
ENSG00000069275	TRUE	FALSE	TRUE	TRUE
ENSG00000188641	TRUE	FALSE	TRUE	TRUE
ENSG00000077152	TRUE	FALSE	FALSE	FALSE
ENSG00000117697	TRUE	FALSE	TRUE	TRUE
ENSG00000232995	TRUE	FALSE	FALSE	FALSE
ENSG00000116604	TRUE	FALSE	TRUE	TRUE
ENSG00000243749	TRUE	FALSE	TRUE	FALSE
ENSG00000170385	TRUE	TRUE	TRUE	FALSE
ENSG00000143851	TRUE	FALSE	FALSE	TRUE
ENSG00000160818	TRUE	FALSE	FALSE	FALSE
ENSG00000070831	TRUE	FALSE	TRUE	TRUE
ENSG00000116353	TRUE	FALSE	FALSE	FALSE
ENSG00000158006	TRUE	FALSE	FALSE	TRUE
ENSG00000142694	TRUE	FALSE	FALSE	FALSE
ENSG00000116580	TRUE	FALSE	TRUE	TRUE
ENSG00000143222	TRUE	FALSE	TRUE	FALSE
ENSG00000231663	TRUE	FALSE	FALSE	FALSE
ENSG00000196418	TRUE	FALSE	FALSE	FALSE
ENSG00000183431	TRUE	FALSE	FALSE	FALSE
ENSG00000159658	TRUE	FALSE	TRUE	TRUE
ENSG00000265241	TRUE	FALSE	TRUE	TRUE
ENSG00000162735	TRUE	FALSE	TRUE	FALSE
ENSG00000271601	TRUE	FALSE	TRUE	FALSE
ENSG00000054267	TRUE	FALSE	TRUE	TRUE
ENSG00000143322	TRUE	FALSE	FALSE	FALSE
ENSG00000118873	TRUE	FALSE	FALSE	FALSE
ENSG00000265972	TRUE	FALSE	TRUE	TRUE
ENSG00000169403	TRUE	FALSE	TRUE	TRUE
ENSG00000117691	TRUE	FALSE	FALSE	FALSE
ENSG00000117862	TRUE	FALSE	TRUE	TRUE
ENSG00000160714	TRUE	FALSE	TRUE	FALSE
ENSG00000116213	TRUE	FALSE	TRUE	FALSE
ENSG00000117614	TRUE	FALSE	TRUE	TRUE
ENSG00000273382	TRUE	FALSE	FALSE	FALSE
ENSG00000143319	TRUE	FALSE	TRUE	FALSE
ENSG00000120333	TRUE	FALSE	TRUE	FALSE
ENSG00000116903	TRUE	FALSE	FALSE	FALSE
ENSG00000176261	TRUE	FALSE	FALSE	FALSE
ENSG00000081870	TRUE	FALSE	FALSE	FALSE
ENSG00000143799	TRUE	FALSE	TRUE	TRUE
ENSG00000198492	TRUE	FALSE	TRUE	TRUE
ENSG00000159348	TRUE	FALSE	FALSE	FALSE
ENSG00000081721	TRUE	FALSE	FALSE	FALSE
ENSG00000143575	TRUE	FALSE	TRUE	TRUE
ENSG00000204084	TRUE	FALSE	FALSE	FALSE
ENSG00000090020	TRUE	FALSE	TRUE	TRUE
ENSG00000079277	TRUE	FALSE	TRUE	TRUE
ENSG00000188739	TRUE	FALSE	TRUE	FALSE
ENSG00000142599	TRUE	FALSE	TRUE	TRUE
ENSG00000162496	TRUE	FALSE	FALSE	FALSE
ENSG00000159445	TRUE	FALSE	FALSE	FALSE
ENSG00000198837	TRUE	FALSE	FALSE	FALSE
ENSG00000049247	TRUE	FALSE	FALSE	FALSE
ENSG00000270149	TRUE	FALSE	TRUE	FALSE
ENSG00000203709	TRUE	FALSE	FALSE	FALSE
ENSG00000054116	TRUE	FALSE	FALSE	TRUE
ENSG00000223525	TRUE	FALSE	FALSE	FALSE
ENSG00000159388	TRUE	FALSE	TRUE	TRUE
ENSG00000153187	TRUE	FALSE	TRUE	TRUE
ENSG00000270276	TRUE	FALSE	FALSE	FALSE
ENSG00000143612	TRUE	FALSE	FALSE	TRUE
ENSG00000116729	TRUE	FALSE	FALSE	FALSE
ENSG00000073756	TRUE	FALSE	FALSE	FALSE
ENSG00000177868	TRUE	FALSE	FALSE	FALSE
ENSG00000158769	TRUE	FALSE	TRUE	FALSE
ENSG00000059588	TRUE	FALSE	TRUE	FALSE
ENSG00000143621	TRUE	FALSE	FALSE	TRUE
ENSG00000143315	TRUE	FALSE	FALSE	FALSE
ENSG00000142687	TRUE	FALSE	FALSE	FALSE
ENSG00000123685	TRUE	FALSE	FALSE	FALSE
ENSG00000143183	TRUE	FALSE	FALSE	TRUE
ENSG00000229531	TRUE	FALSE	FALSE	FALSE
ENSG00000221978	TRUE	FALSE	TRUE	FALSE
ENSG00000158716	TRUE	FALSE	FALSE	FALSE
ENSG00000271741	TRUE	FALSE	TRUE	FALSE
ENSG00000150337	TRUE	FALSE	FALSE	FALSE
ENSG00000117533	TRUE	FALSE	FALSE	FALSE
ENSG00000232527	TRUE	FALSE	FALSE	FALSE
ENSG00000116685	TRUE	FALSE	TRUE	FALSE
ENSG00000142867	TRUE	FALSE	FALSE	FALSE
ENSG00000116237	TRUE	FALSE	FALSE	FALSE
ENSG00000155367	TRUE	FALSE	FALSE	FALSE
ENSG00000213047	TRUE	FALSE	FALSE	FALSE
ENSG00000162601	TRUE	FALSE	TRUE	FALSE
ENSG00000130770	TRUE	FALSE	FALSE	FALSE
ENSG00000157216	TRUE	FALSE	TRUE	FALSE
ENSG00000116209	TRUE	FALSE	TRUE	TRUE
ENSG00000043514	TRUE	FALSE	FALSE	FALSE
ENSG00000155366	TRUE	FALSE	TRUE	FALSE
ENSG00000117280	TRUE	TRUE	TRUE	TRUE
ENSG00000151465	TRUE	FALSE	FALSE	FALSE
ENSG00000198728	TRUE	FALSE	FALSE	FALSE
ENSG00000055950	TRUE	FALSE	TRUE	TRUE
ENSG00000062650	TRUE	FALSE	TRUE	TRUE
ENSG00000067064	TRUE	FALSE	TRUE	TRUE
ENSG00000152457	TRUE	FALSE	FALSE	TRUE
ENSG00000189319	TRUE	FALSE	TRUE	FALSE
ENSG00000138172	TRUE	FALSE	FALSE	FALSE
ENSG00000175029	TRUE	FALSE	TRUE	TRUE
ENSG00000107738	TRUE	FALSE	FALSE	TRUE
ENSG00000107611	TRUE	FALSE	FALSE	FALSE
ENSG00000107581	TRUE	FALSE	TRUE	TRUE
ENSG00000148908	TRUE	FALSE	TRUE	FALSE
ENSG00000173145	TRUE	FALSE	FALSE	FALSE
ENSG00000185009	TRUE	FALSE	FALSE	FALSE
ENSG00000095585	TRUE	FALSE	TRUE	TRUE
ENSG00000136754	TRUE	FALSE	TRUE	FALSE
ENSG00000165650	TRUE	FALSE	FALSE	FALSE
ENSG00000181274	TRUE	FALSE	FALSE	FALSE
ENSG00000198105	TRUE	FALSE	FALSE	FALSE
ENSG00000229124	TRUE	FALSE	FALSE	TRUE
ENSG00000077150	TRUE	FALSE	FALSE	TRUE
ENSG00000171311	TRUE	FALSE	TRUE	FALSE
ENSG00000107521	TRUE	FALSE	TRUE	TRUE
ENSG00000150054	TRUE	FALSE	TRUE	FALSE
ENSG00000170759	TRUE	TRUE	TRUE	TRUE
ENSG00000148444	TRUE	FALSE	FALSE	FALSE
ENSG00000165655	TRUE	FALSE	FALSE	FALSE
ENSG00000148719	TRUE	FALSE	TRUE	TRUE
ENSG00000165752	TRUE	FALSE	TRUE	TRUE
ENSG00000169740	TRUE	FALSE	FALSE	FALSE
ENSG00000242288	TRUE	FALSE	FALSE	FALSE
ENSG00000107537	TRUE	FALSE	TRUE	FALSE
ENSG00000151474	TRUE	FALSE	FALSE	FALSE
ENSG00000136758	TRUE	FALSE	TRUE	TRUE
ENSG00000107874	TRUE	FALSE	FALSE	FALSE
ENSG00000225484	TRUE	FALSE	FALSE	TRUE
ENSG00000120053	TRUE	FALSE	FALSE	FALSE
ENSG00000172650	TRUE	FALSE	FALSE	FALSE
ENSG00000122359	TRUE	FALSE	TRUE	TRUE
ENSG00000120029	TRUE	FALSE	FALSE	FALSE
ENSG00000226688	TRUE	FALSE	TRUE	FALSE
ENSG00000107829	TRUE	FALSE	FALSE	FALSE
ENSG00000165609	TRUE	FALSE	FALSE	TRUE
ENSG00000134461	TRUE	FALSE	TRUE	FALSE
ENSG00000165669	TRUE	FALSE	TRUE	FALSE
ENSG00000077147	TRUE	FALSE	FALSE	FALSE
ENSG00000172586	TRUE	FALSE	FALSE	FALSE
ENSG00000138119	TRUE	FALSE	FALSE	FALSE
ENSG00000052749	TRUE	FALSE	TRUE	TRUE
ENSG00000196693	TRUE	FALSE	FALSE	FALSE
ENSG00000182180	TRUE	FALSE	FALSE	TRUE
ENSG00000122912	TRUE	FALSE	FALSE	FALSE
ENSG00000188690	TRUE	FALSE	FALSE	FALSE
ENSG00000204130	TRUE	FALSE	FALSE	FALSE
ENSG00000099204	TRUE	FALSE	FALSE	TRUE
ENSG00000107897	TRUE	FALSE	FALSE	FALSE
ENSG00000156521	TRUE	FALSE	FALSE	FALSE
ENSG00000014919	TRUE	FALSE	FALSE	FALSE
ENSG00000254635	TRUE	FALSE	TRUE	FALSE
ENSG00000086475	TRUE	FALSE	FALSE	FALSE
ENSG00000138107	TRUE	FALSE	TRUE	TRUE
ENSG00000026025	TRUE	FALSE	TRUE	TRUE
ENSG00000151893	TRUE	FALSE	TRUE	TRUE
ENSG00000148429	TRUE	FALSE	FALSE	FALSE
ENSG00000214413	TRUE	FALSE	FALSE	FALSE
ENSG00000077420	TRUE	FALSE	TRUE	TRUE
ENSG00000155229	TRUE	FALSE	FALSE	FALSE
ENSG00000079332	TRUE	FALSE	TRUE	TRUE
ENSG00000148484	TRUE	FALSE	FALSE	TRUE
ENSG00000225830	TRUE	FALSE	FALSE	FALSE
ENSG00000165813	TRUE	FALSE	TRUE	TRUE
ENSG00000108039	TRUE	FALSE	FALSE	FALSE
ENSG00000067057	TRUE	FALSE	FALSE	FALSE
ENSG00000198408	TRUE	FALSE	TRUE	TRUE
ENSG00000203791	TRUE	FALSE	TRUE	FALSE
ENSG00000165678	TRUE	FALSE	FALSE	FALSE
ENSG00000148634	TRUE	FALSE	FALSE	TRUE
ENSG00000148834	TRUE	FALSE	FALSE	FALSE
ENSG00000150093	TRUE	FALSE	FALSE	TRUE
ENSG00000272933	TRUE	FALSE	FALSE	FALSE
ENSG00000148606	TRUE	FALSE	FALSE	FALSE
ENSG00000151923	TRUE	FALSE	TRUE	FALSE
ENSG00000223482	TRUE	FALSE	TRUE	FALSE
ENSG00000107872	TRUE	FALSE	FALSE	FALSE
ENSG00000107742	TRUE	TRUE	FALSE	TRUE
ENSG00000165637	TRUE	FALSE	FALSE	FALSE
ENSG00000108091	TRUE	FALSE	TRUE	TRUE
ENSG00000197771	TRUE	FALSE	TRUE	FALSE
ENSG00000184719	TRUE	FALSE	FALSE	FALSE
ENSG00000180817	TRUE	FALSE	FALSE	FALSE
ENSG00000150867	TRUE	FALSE	FALSE	FALSE
ENSG00000183605	TRUE	FALSE	FALSE	FALSE
ENSG00000198964	TRUE	FALSE	TRUE	FALSE
ENSG00000122882	TRUE	FALSE	FALSE	FALSE
ENSG00000119977	TRUE	FALSE	TRUE	TRUE
ENSG00000151150	TRUE	FALSE	FALSE	FALSE
ENSG00000198879	TRUE	FALSE	FALSE	FALSE
ENSG00000067082	TRUE	FALSE	TRUE	TRUE
ENSG00000120616	TRUE	FALSE	TRUE	TRUE
ENSG00000107758	TRUE	FALSE	TRUE	FALSE
ENSG00000119953	TRUE	FALSE	TRUE	TRUE
ENSG00000165434	TRUE	FALSE	TRUE	FALSE
ENSG00000173465	TRUE	FALSE	TRUE	FALSE
ENSG00000175104	TRUE	FALSE	FALSE	FALSE
ENSG00000109917	TRUE	FALSE	TRUE	FALSE
ENSG00000134809	TRUE	FALSE	TRUE	FALSE
ENSG00000166471	TRUE	FALSE	FALSE	FALSE
ENSG00000077458	TRUE	FALSE	TRUE	TRUE
ENSG00000177030	TRUE	FALSE	TRUE	TRUE
ENSG00000167986	TRUE	FALSE	TRUE	FALSE
ENSG00000214753	TRUE	FALSE	TRUE	TRUE
ENSG00000175550	TRUE	FALSE	FALSE	TRUE
ENSG00000183161	TRUE	FALSE	FALSE	FALSE
ENSG00000023191	TRUE	FALSE	TRUE	TRUE
ENSG00000172663	TRUE	FALSE	FALSE	FALSE
ENSG00000110031	TRUE	FALSE	TRUE	TRUE
ENSG00000120451	TRUE	FALSE	FALSE	FALSE
ENSG00000089597	TRUE	FALSE	FALSE	FALSE
ENSG00000183734	TRUE	FALSE	FALSE	FALSE
ENSG00000255517	TRUE	FALSE	FALSE	FALSE
ENSG00000151366	TRUE	FALSE	FALSE	FALSE
ENSG00000177951	TRUE	FALSE	FALSE	FALSE
ENSG00000124942	TRUE	FALSE	TRUE	TRUE
ENSG00000149485	TRUE	FALSE	FALSE	FALSE
ENSG00000198168	TRUE	FALSE	FALSE	FALSE
ENSG00000173992	TRUE	FALSE	FALSE	FALSE
ENSG00000177225	TRUE	TRUE	FALSE	FALSE
ENSG00000172531	TRUE	FALSE	FALSE	FALSE
ENSG00000048028	TRUE	FALSE	FALSE	FALSE
ENSG00000110536	TRUE	FALSE	FALSE	FALSE
ENSG00000021762	TRUE	FALSE	FALSE	FALSE
ENSG00000142186	TRUE	FALSE	FALSE	FALSE
ENSG00000110446	TRUE	FALSE	FALSE	FALSE
ENSG00000110090	TRUE	FALSE	FALSE	TRUE
ENSG00000020922	TRUE	FALSE	FALSE	FALSE
ENSG00000149212	TRUE	FALSE	TRUE	FALSE
ENSG00000137760	TRUE	FALSE	FALSE	FALSE
ENSG00000064201	TRUE	FALSE	FALSE	TRUE
ENSG00000173442	TRUE	FALSE	TRUE	FALSE
ENSG00000135365	TRUE	FALSE	TRUE	FALSE
ENSG00000165526	TRUE	FALSE	FALSE	FALSE
ENSG00000152558	TRUE	FALSE	TRUE	TRUE
ENSG00000166405	TRUE	FALSE	FALSE	FALSE
ENSG00000168067	TRUE	FALSE	FALSE	FALSE
ENSG00000160584	TRUE	FALSE	TRUE	FALSE
ENSG00000005801	TRUE	FALSE	FALSE	FALSE
ENSG00000110711	TRUE	FALSE	FALSE	FALSE
ENSG00000172932	TRUE	FALSE	TRUE	TRUE
ENSG00000149196	TRUE	FALSE	FALSE	FALSE
ENSG00000171202	TRUE	FALSE	TRUE	FALSE
ENSG00000168066	TRUE	FALSE	TRUE	TRUE
ENSG00000174547	TRUE	FALSE	TRUE	FALSE
ENSG00000184743	TRUE	FALSE	FALSE	TRUE
ENSG00000177595	TRUE	FALSE	FALSE	FALSE
ENSG00000236287	TRUE	FALSE	TRUE	FALSE
ENSG00000254470	TRUE	FALSE	FALSE	TRUE
ENSG00000166002	TRUE	FALSE	FALSE	FALSE
ENSG00000270072	TRUE	FALSE	FALSE	FALSE
ENSG00000149262	TRUE	FALSE	TRUE	FALSE
ENSG00000149269	TRUE	FALSE	FALSE	TRUE
ENSG00000030066	TRUE	FALSE	TRUE	TRUE
ENSG00000175376	TRUE	FALSE	FALSE	FALSE
ENSG00000137692	TRUE	FALSE	FALSE	FALSE
ENSG00000085063	TRUE	FALSE	TRUE	TRUE
ENSG00000197629	TRUE	FALSE	FALSE	FALSE
ENSG00000110077	TRUE	FALSE	FALSE	TRUE
ENSG00000176340	TRUE	FALSE	FALSE	FALSE
ENSG00000197345	TRUE	FALSE	FALSE	FALSE
ENSG00000150316	TRUE	FALSE	FALSE	FALSE
ENSG00000121680	TRUE	FALSE	FALSE	FALSE
ENSG00000137504	TRUE	FALSE	TRUE	TRUE
ENSG00000110066	TRUE	FALSE	FALSE	FALSE
ENSG00000109861	TRUE	FALSE	TRUE	TRUE
ENSG00000110756	TRUE	FALSE	FALSE	FALSE
ENSG00000177700	TRUE	TRUE	FALSE	TRUE
ENSG00000048649	TRUE	FALSE	TRUE	TRUE
ENSG00000205531	TRUE	FALSE	TRUE	TRUE
ENSG00000130598	TRUE	FALSE	FALSE	FALSE
ENSG00000156603	TRUE	FALSE	TRUE	TRUE
ENSG00000137656	TRUE	FALSE	FALSE	FALSE
ENSG00000133316	TRUE	FALSE	TRUE	TRUE
ENSG00000109919	TRUE	FALSE	FALSE	FALSE
ENSG00000185885	TRUE	FALSE	TRUE	FALSE
ENSG00000051009	TRUE	FALSE	FALSE	FALSE
ENSG00000151116	TRUE	FALSE	FALSE	FALSE
ENSG00000175348	TRUE	FALSE	FALSE	FALSE
ENSG00000142089	TRUE	FALSE	TRUE	TRUE
ENSG00000254469	TRUE	FALSE	FALSE	FALSE
ENSG00000173327	TRUE	FALSE	TRUE	TRUE
ENSG00000168014	TRUE	FALSE	FALSE	FALSE
ENSG00000213445	TRUE	FALSE	FALSE	FALSE
ENSG00000166436	TRUE	FALSE	FALSE	FALSE
ENSG00000175581	TRUE	FALSE	FALSE	FALSE
ENSG00000172922	TRUE	FALSE	TRUE	FALSE
ENSG00000150782	TRUE	FALSE	FALSE	FALSE
ENSG00000149532	TRUE	FALSE	FALSE	FALSE
ENSG00000148943	TRUE	FALSE	FALSE	FALSE
ENSG00000149357	TRUE	FALSE	FALSE	FALSE
ENSG00000162236	TRUE	FALSE	TRUE	TRUE
ENSG00000110047	TRUE	FALSE	TRUE	FALSE
ENSG00000134954	TRUE	FALSE	TRUE	TRUE
ENSG00000151503	TRUE	FALSE	FALSE	FALSE
ENSG00000175634	TRUE	FALSE	FALSE	FALSE
ENSG00000181924	TRUE	FALSE	TRUE	FALSE
ENSG00000160593	TRUE	FALSE	TRUE	TRUE
ENSG00000174165	TRUE	FALSE	TRUE	FALSE
ENSG00000175274	TRUE	FALSE	FALSE	FALSE
ENSG00000173511	TRUE	FALSE	FALSE	TRUE
ENSG00000011405	TRUE	FALSE	FALSE	FALSE
ENSG00000078902	TRUE	FALSE	FALSE	FALSE
ENSG00000245532	TRUE	FALSE	TRUE	TRUE
ENSG00000196323	TRUE	FALSE	FALSE	TRUE
ENSG00000176102	TRUE	FALSE	TRUE	TRUE
ENSG00000162231	TRUE	FALSE	TRUE	FALSE
ENSG00000110429	TRUE	FALSE	TRUE	FALSE
ENSG00000168010	TRUE	FALSE	TRUE	FALSE
ENSG00000278615	TRUE	FALSE	FALSE	FALSE
ENSG00000176485	TRUE	FALSE	FALSE	FALSE
ENSG00000110367	TRUE	FALSE	TRUE	TRUE
ENSG00000132256	TRUE	FALSE	FALSE	FALSE
ENSG00000110713	TRUE	FALSE	TRUE	FALSE
ENSG00000185201	TRUE	FALSE	TRUE	FALSE
ENSG00000074319	TRUE	FALSE	TRUE	FALSE
ENSG00000068831	TRUE	FALSE	TRUE	TRUE
ENSG00000110060	TRUE	FALSE	FALSE	FALSE
ENSG00000137502	TRUE	FALSE	FALSE	FALSE
ENSG00000170322	TRUE	FALSE	TRUE	FALSE
ENSG00000129757	TRUE	FALSE	TRUE	TRUE
ENSG00000110046	TRUE	FALSE	TRUE	TRUE
ENSG00000133818	TRUE	FALSE	FALSE	FALSE
ENSG00000168569	TRUE	FALSE	FALSE	FALSE
ENSG00000173914	TRUE	FALSE	TRUE	FALSE
ENSG00000149187	TRUE	TRUE	TRUE	TRUE
ENSG00000110063	TRUE	FALSE	FALSE	FALSE
ENSG00000110315	TRUE	FALSE	TRUE	TRUE
ENSG00000175482	TRUE	FALSE	FALSE	FALSE
ENSG00000204397	TRUE	FALSE	FALSE	TRUE
ENSG00000166340	TRUE	FALSE	TRUE	TRUE
ENSG00000185507	TRUE	FALSE	TRUE	FALSE
ENSG00000251562	TRUE	FALSE	TRUE	TRUE
ENSG00000110172	TRUE	FALSE	TRUE	TRUE
ENSG00000178449	TRUE	FALSE	FALSE	FALSE
ENSG00000111647	TRUE	FALSE	FALSE	FALSE
ENSG00000111328	TRUE	FALSE	FALSE	FALSE
ENSG00000059804	TRUE	FALSE	TRUE	TRUE
ENSG00000110917	TRUE	FALSE	FALSE	TRUE
ENSG00000151229	TRUE	FALSE	FALSE	FALSE
ENSG00000257594	TRUE	FALSE	TRUE	FALSE
ENSG00000184293	TRUE	FALSE	FALSE	FALSE
ENSG00000111737	TRUE	FALSE	FALSE	FALSE
ENSG00000257815	TRUE	FALSE	FALSE	FALSE
ENSG00000120805	TRUE	FALSE	FALSE	FALSE
ENSG00000123104	TRUE	FALSE	TRUE	FALSE
ENSG00000139178	TRUE	FALSE	TRUE	TRUE
ENSG00000276045	TRUE	FALSE	TRUE	TRUE
ENSG00000110906	TRUE	FALSE	FALSE	FALSE
ENSG00000122965	TRUE	FALSE	FALSE	FALSE
ENSG00000251301	TRUE	FALSE	FALSE	FALSE
ENSG00000204842	TRUE	FALSE	TRUE	FALSE
ENSG00000076108	TRUE	FALSE	TRUE	TRUE
ENSG00000070961	TRUE	FALSE	TRUE	TRUE
ENSG00000135457	TRUE	FALSE	TRUE	FALSE
ENSG00000280088	TRUE	FALSE	FALSE	FALSE
ENSG00000110911	TRUE	FALSE	FALSE	FALSE
ENSG00000065357	TRUE	FALSE	FALSE	FALSE
ENSG00000111605	TRUE	FALSE	FALSE	FALSE
ENSG00000139168	TRUE	FALSE	TRUE	FALSE
ENSG00000111300	TRUE	FALSE	TRUE	FALSE
ENSG00000135677	TRUE	FALSE	FALSE	FALSE
ENSG00000257322	TRUE	FALSE	FALSE	FALSE
ENSG00000170456	TRUE	FALSE	FALSE	FALSE
ENSG00000170581	TRUE	FALSE	TRUE	FALSE
ENSG00000213809	TRUE	FALSE	TRUE	TRUE
ENSG00000111615	TRUE	FALSE	TRUE	TRUE
ENSG00000121316	TRUE	FALSE	FALSE	FALSE
ENSG00000255857	TRUE	FALSE	FALSE	FALSE
ENSG00000155957	TRUE	FALSE	TRUE	TRUE
ENSG00000064102	TRUE	FALSE	FALSE	FALSE
ENSG00000255863	TRUE	FALSE	TRUE	FALSE
ENSG00000257390	TRUE	FALSE	TRUE	FALSE
ENSG00000187109	TRUE	TRUE	FALSE	TRUE
ENSG00000259075	TRUE	FALSE	TRUE	FALSE
ENSG00000111641	TRUE	FALSE	TRUE	TRUE
ENSG00000167552	TRUE	FALSE	TRUE	TRUE
ENSG00000139433	TRUE	FALSE	TRUE	TRUE
ENSG00000188375	TRUE	FALSE	FALSE	FALSE
ENSG00000139697	TRUE	FALSE	FALSE	FALSE
ENSG00000073614	TRUE	FALSE	FALSE	TRUE
ENSG00000177889	TRUE	FALSE	TRUE	FALSE
ENSG00000196850	TRUE	FALSE	FALSE	FALSE
ENSG00000167548	TRUE	FALSE	TRUE	TRUE
ENSG00000134294	TRUE	FALSE	TRUE	TRUE
ENSG00000129315	TRUE	FALSE	FALSE	FALSE
ENSG00000177981	TRUE	FALSE	FALSE	FALSE
ENSG00000091039	TRUE	FALSE	TRUE	TRUE
ENSG00000111653	TRUE	FALSE	FALSE	FALSE
ENSG00000261324	TRUE	FALSE	FALSE	FALSE
ENSG00000151233	TRUE	FALSE	TRUE	FALSE
ENSG00000172243	TRUE	FALSE	FALSE	TRUE
ENSG00000167778	TRUE	FALSE	TRUE	FALSE
ENSG00000089220	TRUE	FALSE	TRUE	TRUE
ENSG00000111669	TRUE	FALSE	FALSE	FALSE
ENSG00000133639	TRUE	FALSE	TRUE	TRUE
ENSG00000047621	TRUE	FALSE	TRUE	FALSE
ENSG00000139318	TRUE	FALSE	FALSE	FALSE
ENSG00000110934	TRUE	FALSE	TRUE	TRUE
ENSG00000119242	TRUE	FALSE	FALSE	FALSE
ENSG00000110931	TRUE	FALSE	FALSE	FALSE
ENSG00000111642	TRUE	FALSE	TRUE	TRUE
ENSG00000279865	TRUE	FALSE	FALSE	FALSE
ENSG00000110848	TRUE	FALSE	TRUE	TRUE
ENSG00000214029	TRUE	FALSE	FALSE	FALSE
ENSG00000058272	TRUE	FALSE	TRUE	TRUE
ENSG00000139719	TRUE	FALSE	TRUE	FALSE
ENSG00000072609	TRUE	FALSE	TRUE	FALSE
ENSG00000089234	TRUE	FALSE	FALSE	FALSE
ENSG00000234608	TRUE	FALSE	FALSE	TRUE
ENSG00000123066	TRUE	FALSE	FALSE	FALSE
ENSG00000094916	TRUE	FALSE	FALSE	FALSE
ENSG00000139613	TRUE	FALSE	TRUE	TRUE
ENSG00000120837	TRUE	FALSE	FALSE	FALSE
ENSG00000182196	TRUE	FALSE	FALSE	FALSE
ENSG00000111361	TRUE	FALSE	FALSE	FALSE
ENSG00000135486	TRUE	FALSE	TRUE	TRUE
ENSG00000134532	TRUE	FALSE	FALSE	FALSE
ENSG00000186298	TRUE	FALSE	TRUE	FALSE
ENSG00000174456	TRUE	FALSE	FALSE	FALSE
ENSG00000196510	TRUE	FALSE	FALSE	FALSE
ENSG00000139436	TRUE	FALSE	TRUE	TRUE
ENSG00000111670	TRUE	FALSE	TRUE	TRUE
ENSG00000273015	TRUE	FALSE	FALSE	FALSE
ENSG00000094914	TRUE	FALSE	FALSE	FALSE
ENSG00000139146	TRUE	FALSE	TRUE	TRUE
ENSG00000087502	TRUE	FALSE	FALSE	FALSE
ENSG00000110880	TRUE	FALSE	TRUE	TRUE
ENSG00000133703	TRUE	FALSE	TRUE	TRUE
ENSG00000123353	TRUE	FALSE	TRUE	FALSE
ENSG00000257337	TRUE	FALSE	FALSE	FALSE
ENSG00000033030	TRUE	FALSE	TRUE	FALSE
ENSG00000173588	TRUE	FALSE	FALSE	FALSE
ENSG00000075856	TRUE	FALSE	FALSE	FALSE
ENSG00000139370	TRUE	FALSE	FALSE	FALSE
ENSG00000215039	TRUE	FALSE	FALSE	FALSE
ENSG00000111554	TRUE	FALSE	TRUE	FALSE
ENSG00000002016	TRUE	FALSE	TRUE	FALSE
ENSG00000139629	TRUE	FALSE	FALSE	FALSE
ENSG00000166226	TRUE	FALSE	FALSE	TRUE
ENSG00000111371	TRUE	FALSE	TRUE	TRUE
ENSG00000189046	TRUE	FALSE	FALSE	FALSE
ENSG00000167528	TRUE	FALSE	TRUE	TRUE
ENSG00000123338	TRUE	FALSE	TRUE	TRUE
ENSG00000170473	TRUE	FALSE	FALSE	FALSE
ENSG00000089154	TRUE	FALSE	FALSE	FALSE
ENSG00000111224	TRUE	FALSE	FALSE	FALSE
ENSG00000226091	TRUE	FALSE	FALSE	FALSE
ENSG00000139620	TRUE	FALSE	TRUE	FALSE
ENSG00000280138	TRUE	FALSE	FALSE	FALSE
ENSG00000135114	TRUE	FALSE	FALSE	FALSE
ENSG00000157837	TRUE	FALSE	FALSE	TRUE
ENSG00000084112	TRUE	FALSE	FALSE	FALSE
ENSG00000205323	TRUE	FALSE	FALSE	TRUE
ENSG00000139624	TRUE	FALSE	TRUE	FALSE
ENSG00000175215	TRUE	FALSE	TRUE	FALSE
ENSG00000139644	TRUE	FALSE	TRUE	TRUE
ENSG00000110876	TRUE	FALSE	FALSE	FALSE
ENSG00000111011	TRUE	FALSE	TRUE	TRUE
ENSG00000255864	TRUE	FALSE	FALSE	FALSE
ENSG00000050405	TRUE	FALSE	FALSE	FALSE
ENSG00000255819	TRUE	FALSE	TRUE	FALSE
ENSG00000111237	TRUE	FALSE	TRUE	TRUE
ENSG00000089248	TRUE	FALSE	TRUE	FALSE
ENSG00000170653	TRUE	FALSE	TRUE	FALSE
ENSG00000184613	TRUE	FALSE	FALSE	FALSE
ENSG00000247774	TRUE	FALSE	FALSE	TRUE
ENSG00000129317	TRUE	FALSE	TRUE	FALSE
ENSG00000176915	TRUE	FALSE	TRUE	FALSE
ENSG00000088992	TRUE	FALSE	FALSE	FALSE
ENSG00000150977	TRUE	FALSE	TRUE	FALSE
ENSG00000139428	TRUE	FALSE	FALSE	FALSE
ENSG00000176871	TRUE	FALSE	TRUE	FALSE
ENSG00000089094	TRUE	FALSE	TRUE	FALSE
ENSG00000064115	TRUE	FALSE	FALSE	TRUE
ENSG00000134287	TRUE	FALSE	TRUE	FALSE
ENSG00000135090	TRUE	FALSE	TRUE	TRUE
ENSG00000110851	TRUE	FALSE	FALSE	FALSE
ENSG00000092841	TRUE	FALSE	TRUE	FALSE
ENSG00000170545	TRUE	FALSE	TRUE	TRUE
ENSG00000256028	TRUE	FALSE	TRUE	FALSE
ENSG00000205352	TRUE	FALSE	FALSE	TRUE
ENSG00000166130	TRUE	FALSE	FALSE	FALSE
ENSG00000139218	TRUE	FALSE	TRUE	TRUE
ENSG00000136026	TRUE	FALSE	FALSE	TRUE
ENSG00000126746	TRUE	FALSE	FALSE	FALSE
ENSG00000135426	TRUE	FALSE	FALSE	TRUE
ENSG00000196458	TRUE	FALSE	FALSE	FALSE
ENSG00000181852	TRUE	TRUE	FALSE	FALSE
ENSG00000111639	TRUE	FALSE	FALSE	FALSE
ENSG00000256128	TRUE	FALSE	FALSE	FALSE
ENSG00000185163	TRUE	FALSE	FALSE	FALSE
ENSG00000139131	TRUE	FALSE	FALSE	FALSE
ENSG00000073060	TRUE	FALSE	FALSE	FALSE
ENSG00000139193	TRUE	FALSE	TRUE	FALSE
ENSG00000139679	TRUE	FALSE	FALSE	TRUE
ENSG00000083520	TRUE	FALSE	TRUE	FALSE
ENSG00000102595	TRUE	FALSE	FALSE	FALSE
ENSG00000165475	TRUE	FALSE	FALSE	FALSE
ENSG00000178695	TRUE	FALSE	TRUE	TRUE
ENSG00000136143	TRUE	FALSE	FALSE	FALSE
ENSG00000204899	TRUE	FALSE	FALSE	FALSE
ENSG00000132950	TRUE	FALSE	TRUE	FALSE
ENSG00000133121	TRUE	FALSE	FALSE	FALSE
ENSG00000185950	TRUE	FALSE	TRUE	TRUE
ENSG00000088387	TRUE	FALSE	FALSE	FALSE
ENSG00000102786	TRUE	TRUE	TRUE	TRUE
ENSG00000125257	TRUE	FALSE	FALSE	FALSE
ENSG00000088448	TRUE	FALSE	TRUE	FALSE
ENSG00000133106	TRUE	FALSE	TRUE	FALSE
ENSG00000102753	TRUE	FALSE	TRUE	TRUE
ENSG00000132963	TRUE	FALSE	TRUE	FALSE
ENSG00000152484	TRUE	FALSE	FALSE	FALSE
ENSG00000126226	TRUE	FALSE	TRUE	FALSE
ENSG00000102763	TRUE	FALSE	FALSE	FALSE
ENSG00000150907	TRUE	FALSE	TRUE	FALSE
ENSG00000180776	TRUE	FALSE	TRUE	FALSE
ENSG00000136100	TRUE	FALSE	TRUE	TRUE
ENSG00000189403	TRUE	FALSE	TRUE	TRUE
ENSG00000136146	TRUE	FALSE	FALSE	TRUE
ENSG00000121390	TRUE	FALSE	FALSE	FALSE
ENSG00000184226	TRUE	FALSE	FALSE	FALSE
ENSG00000005812	TRUE	FALSE	FALSE	FALSE
ENSG00000102699	TRUE	FALSE	FALSE	FALSE
ENSG00000150459	TRUE	FALSE	FALSE	TRUE
ENSG00000120662	TRUE	FALSE	FALSE	FALSE
ENSG00000165487	TRUE	FALSE	FALSE	FALSE
ENSG00000136167	TRUE	FALSE	TRUE	TRUE
ENSG00000136098	TRUE	FALSE	FALSE	FALSE
ENSG00000127870	TRUE	FALSE	FALSE	FALSE
ENSG00000120685	TRUE	FALSE	FALSE	FALSE
ENSG00000122042	TRUE	FALSE	TRUE	TRUE
ENSG00000244754	TRUE	FALSE	TRUE	TRUE
ENSG00000005810	TRUE	FALSE	TRUE	TRUE
ENSG00000120690	TRUE	FALSE	TRUE	TRUE
ENSG00000102445	TRUE	FALSE	FALSE	FALSE
ENSG00000169508	TRUE	FALSE	FALSE	TRUE
ENSG00000102760	TRUE	FALSE	FALSE	FALSE
ENSG00000246223	TRUE	FALSE	FALSE	FALSE
ENSG00000100941	TRUE	FALSE	TRUE	TRUE
ENSG00000100528	TRUE	TRUE	TRUE	FALSE
ENSG00000100796	TRUE	FALSE	TRUE	TRUE
ENSG00000100479	TRUE	FALSE	FALSE	FALSE
ENSG00000179454	TRUE	FALSE	TRUE	FALSE
ENSG00000166170	TRUE	FALSE	TRUE	FALSE
ENSG00000129534	TRUE	FALSE	TRUE	TRUE
ENSG00000133961	TRUE	FALSE	FALSE	TRUE
ENSG00000100580	TRUE	FALSE	FALSE	FALSE
ENSG00000183576	TRUE	FALSE	FALSE	FALSE
ENSG00000185024	TRUE	FALSE	FALSE	FALSE
ENSG00000213741	TRUE	FALSE	TRUE	FALSE
ENSG00000276168	TRUE	FALSE	FALSE	FALSE
ENSG00000129521	TRUE	FALSE	FALSE	FALSE
ENSG00000125952	TRUE	FALSE	TRUE	TRUE
ENSG00000100575	TRUE	FALSE	FALSE	FALSE
ENSG00000092036	TRUE	FALSE	FALSE	FALSE
ENSG00000165929	TRUE	FALSE	FALSE	FALSE
ENSG00000176438	TRUE	FALSE	FALSE	FALSE
ENSG00000133983	TRUE	FALSE	FALSE	FALSE
ENSG00000139990	TRUE	FALSE	TRUE	FALSE
ENSG00000215271	TRUE	FALSE	TRUE	FALSE
ENSG00000100629	TRUE	FALSE	FALSE	FALSE
ENSG00000157379	TRUE	FALSE	TRUE	FALSE
ENSG00000139970	TRUE	FALSE	FALSE	FALSE
ENSG00000129515	TRUE	FALSE	TRUE	TRUE
ENSG00000140025	TRUE	FALSE	FALSE	FALSE
ENSG00000011114	TRUE	FALSE	TRUE	FALSE
ENSG00000151327	TRUE	FALSE	FALSE	TRUE
ENSG00000274012	TRUE	FALSE	FALSE	FALSE
ENSG00000156030	TRUE	FALSE	TRUE	FALSE
ENSG00000092201	TRUE	FALSE	TRUE	TRUE
ENSG00000100697	TRUE	FALSE	FALSE	TRUE
ENSG00000170348	TRUE	FALSE	TRUE	TRUE
ENSG00000129493	TRUE	FALSE	TRUE	FALSE
ENSG00000100811	TRUE	FALSE	TRUE	TRUE
ENSG00000071537	TRUE	FALSE	TRUE	TRUE
ENSG00000087302	TRUE	FALSE	TRUE	FALSE
ENSG00000215256	TRUE	FALSE	FALSE	FALSE
ENSG00000080824	TRUE	FALSE	TRUE	TRUE
ENSG00000165525	TRUE	FALSE	TRUE	TRUE
ENSG00000066427	TRUE	FALSE	TRUE	TRUE
ENSG00000170270	TRUE	FALSE	FALSE	FALSE
ENSG00000087299	TRUE	FALSE	FALSE	FALSE
ENSG00000092199	TRUE	FALSE	TRUE	TRUE
ENSG00000277209	TRUE	FALSE	TRUE	FALSE
ENSG00000197249	TRUE	FALSE	FALSE	FALSE
ENSG00000072042	TRUE	FALSE	TRUE	TRUE
ENSG00000092020	TRUE	FALSE	TRUE	TRUE
ENSG00000053254	TRUE	FALSE	TRUE	TRUE
ENSG00000165782	TRUE	FALSE	FALSE	FALSE
ENSG00000100503	TRUE	FALSE	TRUE	TRUE
ENSG00000100888	TRUE	FALSE	TRUE	FALSE
ENSG00000154001	TRUE	FALSE	FALSE	FALSE
ENSG00000072121	TRUE	FALSE	FALSE	FALSE
ENSG00000100461	TRUE	FALSE	TRUE	TRUE
ENSG00000170779	TRUE	FALSE	FALSE	FALSE
ENSG00000012983	TRUE	FALSE	TRUE	FALSE
ENSG00000119711	TRUE	FALSE	FALSE	FALSE
ENSG00000283029	TRUE	FALSE	FALSE	FALSE
ENSG00000100650	TRUE	FALSE	TRUE	TRUE
ENSG00000213463	TRUE	FALSE	TRUE	FALSE
ENSG00000197930	TRUE	FALSE	TRUE	TRUE
ENSG00000211829	TRUE	FALSE	FALSE	FALSE
ENSG00000258376	TRUE	FALSE	FALSE	FALSE
ENSG00000185650	TRUE	FALSE	TRUE	TRUE
ENSG00000211899	TRUE	FALSE	TRUE	TRUE
ENSG00000119688	TRUE	FALSE	TRUE	FALSE
ENSG00000100934	TRUE	FALSE	TRUE	FALSE
ENSG00000100865	TRUE	FALSE	FALSE	FALSE
ENSG00000140009	TRUE	FALSE	FALSE	FALSE
ENSG00000015133	TRUE	FALSE	TRUE	TRUE
ENSG00000100714	TRUE	FALSE	FALSE	FALSE
ENSG00000165389	TRUE	FALSE	FALSE	FALSE
ENSG00000013523	TRUE	FALSE	TRUE	FALSE
ENSG00000100815	TRUE	FALSE	FALSE	FALSE
ENSG00000100784	TRUE	TRUE	FALSE	FALSE
ENSG00000100596	TRUE	FALSE	FALSE	FALSE
ENSG00000182400	TRUE	FALSE	TRUE	FALSE
ENSG00000197102	TRUE	FALSE	TRUE	TRUE
ENSG00000119720	TRUE	FALSE	FALSE	FALSE
ENSG00000089775	TRUE	FALSE	FALSE	FALSE
ENSG00000156411	TRUE	FALSE	TRUE	TRUE
ENSG00000072110	TRUE	FALSE	TRUE	TRUE
ENSG00000140105	TRUE	FALSE	FALSE	FALSE
ENSG00000257621	TRUE	FALSE	TRUE	FALSE
ENSG00000197045	TRUE	FALSE	TRUE	FALSE
ENSG00000174373	TRUE	FALSE	FALSE	FALSE
ENSG00000165355	TRUE	FALSE	FALSE	FALSE
ENSG00000092010	TRUE	FALSE	FALSE	FALSE
ENSG00000165410	TRUE	FALSE	TRUE	FALSE
ENSG00000100836	TRUE	FALSE	TRUE	TRUE
ENSG00000119638	TRUE	FALSE	FALSE	FALSE
ENSG00000214900	TRUE	FALSE	TRUE	FALSE
ENSG00000100632	TRUE	FALSE	FALSE	FALSE
ENSG00000100523	TRUE	FALSE	TRUE	FALSE
ENSG00000151748	TRUE	FALSE	TRUE	FALSE
ENSG00000259332	TRUE	FALSE	FALSE	FALSE
ENSG00000259248	TRUE	FALSE	FALSE	FALSE
ENSG00000225973	TRUE	FALSE	FALSE	FALSE
ENSG00000021776	TRUE	FALSE	FALSE	FALSE
ENSG00000128891	TRUE	FALSE	TRUE	FALSE
ENSG00000064726	TRUE	FALSE	FALSE	FALSE
ENSG00000260916	TRUE	FALSE	TRUE	TRUE
ENSG00000248905	TRUE	FALSE	FALSE	FALSE
ENSG00000090487	TRUE	FALSE	FALSE	FALSE
ENSG00000103653	TRUE	FALSE	TRUE	TRUE
ENSG00000140471	TRUE	FALSE	TRUE	TRUE
ENSG00000047346	TRUE	FALSE	TRUE	FALSE
ENSG00000261544	TRUE	FALSE	FALSE	FALSE
ENSG00000137845	TRUE	FALSE	TRUE	FALSE
ENSG00000129007	TRUE	FALSE	TRUE	FALSE
ENSG00000177971	TRUE	FALSE	FALSE	FALSE
ENSG00000184277	TRUE	FALSE	TRUE	FALSE
ENSG00000137818	TRUE	FALSE	TRUE	FALSE
ENSG00000180304	TRUE	FALSE	TRUE	TRUE
ENSG00000075131	TRUE	FALSE	FALSE	FALSE
ENSG00000242028	TRUE	FALSE	TRUE	FALSE
ENSG00000260007	TRUE	FALSE	TRUE	FALSE
ENSG00000137871	TRUE	FALSE	TRUE	FALSE
ENSG00000206190	TRUE	FALSE	FALSE	FALSE
ENSG00000169857	TRUE	FALSE	FALSE	FALSE
ENSG00000069667	TRUE	FALSE	FALSE	TRUE
ENSG00000140307	TRUE	FALSE	FALSE	FALSE
ENSG00000137841	TRUE	FALSE	FALSE	TRUE
ENSG00000104129	TRUE	FALSE	FALSE	FALSE
ENSG00000140365	TRUE	FALSE	FALSE	FALSE
ENSG00000140299	TRUE	FALSE	FALSE	TRUE
ENSG00000166855	TRUE	FALSE	FALSE	FALSE
ENSG00000140259	TRUE	FALSE	FALSE	FALSE
ENSG00000169118	TRUE	FALSE	TRUE	FALSE
ENSG00000103978	TRUE	FALSE	FALSE	TRUE
ENSG00000182054	TRUE	FALSE	FALSE	FALSE
ENSG00000166946	TRUE	FALSE	TRUE	TRUE
ENSG00000159459	TRUE	FALSE	FALSE	FALSE
ENSG00000169375	TRUE	FALSE	FALSE	FALSE
ENSG00000197696	TRUE	FALSE	FALSE	FALSE
ENSG00000131871	TRUE	FALSE	TRUE	TRUE
ENSG00000213614	TRUE	FALSE	TRUE	TRUE
ENSG00000140395	TRUE	FALSE	FALSE	FALSE
ENSG00000140199	TRUE	FALSE	FALSE	FALSE
ENSG00000169032	TRUE	FALSE	FALSE	FALSE
ENSG00000103994	TRUE	FALSE	FALSE	TRUE
ENSG00000090470	TRUE	FALSE	TRUE	TRUE
ENSG00000134152	TRUE	FALSE	FALSE	FALSE
ENSG00000137824	TRUE	FALSE	FALSE	TRUE
ENSG00000279092	TRUE	FALSE	FALSE	FALSE
ENSG00000179523	TRUE	FALSE	FALSE	FALSE
ENSG00000140379	TRUE	FALSE	TRUE	TRUE
ENSG00000140350	TRUE	FALSE	TRUE	TRUE
ENSG00000174446	TRUE	FALSE	TRUE	FALSE
ENSG00000103591	TRUE	FALSE	TRUE	FALSE
ENSG00000140332	TRUE	FALSE	FALSE	FALSE
ENSG00000197535	TRUE	FALSE	FALSE	FALSE
ENSG00000140368	TRUE	FALSE	FALSE	FALSE
ENSG00000131876	TRUE	FALSE	FALSE	FALSE
ENSG00000259736	TRUE	FALSE	FALSE	FALSE
ENSG00000182511	TRUE	FALSE	FALSE	FALSE
ENSG00000137776	TRUE	FALSE	TRUE	TRUE
ENSG00000129003	TRUE	FALSE	TRUE	TRUE
ENSG00000178718	TRUE	FALSE	FALSE	FALSE
ENSG00000103811	TRUE	FALSE	TRUE	FALSE
ENSG00000140612	TRUE	FALSE	TRUE	FALSE
ENSG00000069974	TRUE	FALSE	TRUE	TRUE
ENSG00000066933	TRUE	TRUE	FALSE	FALSE
ENSG00000166912	TRUE	FALSE	FALSE	FALSE
ENSG00000128989	TRUE	FALSE	TRUE	TRUE
ENSG00000179335	TRUE	FALSE	FALSE	FALSE
ENSG00000184508	TRUE	FALSE	TRUE	FALSE
ENSG00000185043	TRUE	FALSE	FALSE	FALSE
ENSG00000140497	TRUE	FALSE	TRUE	TRUE
ENSG00000069966	TRUE	TRUE	FALSE	FALSE
ENSG00000159322	TRUE	FALSE	FALSE	FALSE
ENSG00000140488	TRUE	FALSE	TRUE	FALSE
ENSG00000104133	TRUE	FALSE	TRUE	TRUE
ENSG00000062524	TRUE	FALSE	FALSE	FALSE
ENSG00000138600	TRUE	FALSE	FALSE	FALSE
ENSG00000134146	TRUE	FALSE	FALSE	FALSE
ENSG00000128915	TRUE	FALSE	TRUE	TRUE
ENSG00000074603	TRUE	TRUE	TRUE	TRUE
ENSG00000173517	TRUE	FALSE	FALSE	FALSE
ENSG00000125107	TRUE	FALSE	TRUE	TRUE
ENSG00000103148	TRUE	FALSE	TRUE	TRUE
ENSG00000258429	TRUE	FALSE	FALSE	FALSE
ENSG00000156858	TRUE	FALSE	TRUE	FALSE
ENSG00000154102	TRUE	FALSE	FALSE	FALSE
ENSG00000187555	TRUE	FALSE	TRUE	TRUE
ENSG00000179958	TRUE	FALSE	FALSE	FALSE
ENSG00000217930	TRUE	FALSE	TRUE	FALSE
ENSG00000090238	TRUE	FALSE	FALSE	FALSE
ENSG00000135723	TRUE	FALSE	FALSE	FALSE
ENSG00000176476	TRUE	FALSE	FALSE	FALSE
ENSG00000159714	TRUE	FALSE	FALSE	FALSE
ENSG00000169955	TRUE	FALSE	TRUE	FALSE
ENSG00000213648	TRUE	FALSE	FALSE	TRUE
ENSG00000141084	TRUE	FALSE	TRUE	FALSE
ENSG00000197006	TRUE	FALSE	FALSE	TRUE
ENSG00000214940	TRUE	FALSE	FALSE	FALSE
ENSG00000063854	TRUE	FALSE	TRUE	FALSE
ENSG00000103202	TRUE	FALSE	FALSE	FALSE
ENSG00000153406	TRUE	FALSE	TRUE	FALSE
ENSG00000140749	TRUE	FALSE	TRUE	TRUE
ENSG00000189067	TRUE	FALSE	TRUE	TRUE
ENSG00000135720	TRUE	FALSE	TRUE	TRUE
ENSG00000185164	TRUE	FALSE	FALSE	FALSE
ENSG00000261052	TRUE	FALSE	FALSE	FALSE
ENSG00000157350	TRUE	FALSE	TRUE	TRUE
ENSG00000008517	TRUE	FALSE	TRUE	FALSE
ENSG00000272617	TRUE	FALSE	TRUE	FALSE
ENSG00000090863	TRUE	TRUE	FALSE	TRUE
ENSG00000229809	TRUE	FALSE	FALSE	FALSE
ENSG00000167526	TRUE	FALSE	TRUE	FALSE
ENSG00000132604	TRUE	FALSE	FALSE	FALSE
ENSG00000129925	TRUE	FALSE	TRUE	FALSE
ENSG00000103363	TRUE	FALSE	FALSE	FALSE
ENSG00000260280	TRUE	FALSE	FALSE	FALSE
ENSG00000140836	TRUE	FALSE	FALSE	FALSE
ENSG00000255198	TRUE	FALSE	FALSE	FALSE
ENSG00000275807	TRUE	FALSE	FALSE	FALSE
ENSG00000005339	TRUE	FALSE	TRUE	TRUE
ENSG00000185905	TRUE	FALSE	TRUE	FALSE
ENSG00000103145	TRUE	FALSE	FALSE	FALSE
ENSG00000090861	TRUE	FALSE	FALSE	FALSE
ENSG00000167984	TRUE	FALSE	FALSE	FALSE
ENSG00000065427	TRUE	FALSE	TRUE	FALSE
ENSG00000261889	TRUE	FALSE	TRUE	FALSE
ENSG00000260537	TRUE	FALSE	TRUE	FALSE
ENSG00000103168	TRUE	FALSE	FALSE	FALSE
ENSG00000177946	TRUE	FALSE	FALSE	FALSE
ENSG00000103365	TRUE	FALSE	TRUE	TRUE
ENSG00000172775	TRUE	FALSE	TRUE	FALSE
ENSG00000179965	TRUE	FALSE	FALSE	FALSE
ENSG00000103274	TRUE	FALSE	FALSE	FALSE
ENSG00000141012	TRUE	FALSE	FALSE	TRUE
ENSG00000103174	TRUE	FALSE	FALSE	FALSE
ENSG00000196502	TRUE	FALSE	TRUE	TRUE
ENSG00000171490	TRUE	FALSE	FALSE	TRUE
ENSG00000158717	TRUE	FALSE	FALSE	FALSE
ENSG00000129993	TRUE	FALSE	FALSE	TRUE
ENSG00000103342	TRUE	FALSE	FALSE	TRUE
ENSG00000131148	TRUE	FALSE	TRUE	FALSE
ENSG00000006007	TRUE	FALSE	FALSE	TRUE
ENSG00000167508	TRUE	FALSE	FALSE	FALSE
ENSG00000007392	TRUE	FALSE	TRUE	FALSE
ENSG00000180917	TRUE	FALSE	TRUE	FALSE
ENSG00000177455	TRUE	FALSE	FALSE	FALSE
ENSG00000174943	TRUE	FALSE	FALSE	FALSE
ENSG00000168872	TRUE	FALSE	TRUE	FALSE
ENSG00000141098	TRUE	FALSE	FALSE	FALSE
ENSG00000153048	TRUE	FALSE	TRUE	TRUE
ENSG00000103335	TRUE	FALSE	FALSE	FALSE
ENSG00000069345	TRUE	FALSE	FALSE	TRUE
ENSG00000133393	TRUE	FALSE	FALSE	FALSE
ENSG00000213599	TRUE	FALSE	FALSE	FALSE
ENSG00000263072	TRUE	FALSE	FALSE	FALSE
ENSG00000166747	TRUE	FALSE	FALSE	FALSE
ENSG00000153774	TRUE	FALSE	TRUE	FALSE
ENSG00000157106	TRUE	TRUE	TRUE	TRUE
ENSG00000169217	TRUE	FALSE	FALSE	FALSE
ENSG00000140632	TRUE	FALSE	TRUE	TRUE
ENSG00000066654	TRUE	FALSE	TRUE	TRUE
ENSG00000262246	TRUE	FALSE	TRUE	TRUE
ENSG00000140905	TRUE	FALSE	FALSE	FALSE
ENSG00000168434	TRUE	FALSE	FALSE	FALSE
ENSG00000223496	TRUE	FALSE	TRUE	FALSE
ENSG00000103091	TRUE	FALSE	FALSE	FALSE
ENSG00000167522	TRUE	FALSE	TRUE	TRUE
ENSG00000167972	TRUE	FALSE	FALSE	FALSE
ENSG00000070770	TRUE	TRUE	TRUE	TRUE
ENSG00000103316	TRUE	FALSE	FALSE	FALSE
ENSG00000259972	TRUE	FALSE	FALSE	FALSE
ENSG00000103121	TRUE	TRUE	FALSE	TRUE
ENSG00000102901	TRUE	FALSE	TRUE	FALSE
ENSG00000185338	TRUE	FALSE	TRUE	FALSE
ENSG00000156853	TRUE	FALSE	FALSE	FALSE
ENSG00000140992	TRUE	FALSE	TRUE	TRUE
ENSG00000167005	TRUE	FALSE	FALSE	FALSE
ENSG00000089486	TRUE	FALSE	TRUE	FALSE
ENSG00000179918	TRUE	FALSE	FALSE	FALSE
ENSG00000103415	TRUE	FALSE	FALSE	FALSE
ENSG00000103056	TRUE	FALSE	FALSE	FALSE
ENSG00000167261	TRUE	FALSE	FALSE	FALSE
ENSG00000159713	TRUE	FALSE	FALSE	FALSE
ENSG00000069329	TRUE	FALSE	FALSE	TRUE
ENSG00000279789	TRUE	FALSE	FALSE	FALSE
ENSG00000261067	TRUE	FALSE	TRUE	FALSE
ENSG00000188603	TRUE	FALSE	FALSE	FALSE
ENSG00000005194	TRUE	FALSE	FALSE	FALSE
ENSG00000184110	TRUE	FALSE	FALSE	FALSE
ENSG00000261008	TRUE	FALSE	FALSE	FALSE
ENSG00000169682	TRUE	FALSE	TRUE	FALSE
ENSG00000131165	TRUE	FALSE	FALSE	FALSE
ENSG00000103381	TRUE	FALSE	FALSE	TRUE
ENSG00000159461	TRUE	FALSE	FALSE	TRUE
ENSG00000178952	TRUE	FALSE	FALSE	FALSE
ENSG00000261172	TRUE	FALSE	FALSE	FALSE
ENSG00000099385	TRUE	FALSE	FALSE	FALSE
ENSG00000197162	TRUE	FALSE	FALSE	FALSE
ENSG00000130731	TRUE	FALSE	FALSE	FALSE
ENSG00000153786	TRUE	FALSE	FALSE	FALSE
ENSG00000198106	TRUE	FALSE	FALSE	FALSE
ENSG00000103051	TRUE	FALSE	TRUE	FALSE
ENSG00000103199	TRUE	FALSE	FALSE	FALSE
ENSG00000166822	TRUE	FALSE	FALSE	FALSE
ENSG00000149932	TRUE	FALSE	FALSE	FALSE
ENSG00000141298	TRUE	FALSE	TRUE	TRUE
ENSG00000184922	TRUE	FALSE	TRUE	TRUE
ENSG00000161929	TRUE	FALSE	TRUE	TRUE
ENSG00000198242	TRUE	FALSE	FALSE	TRUE
ENSG00000262879	TRUE	FALSE	FALSE	FALSE
ENSG00000108599	TRUE	FALSE	TRUE	TRUE
ENSG00000108405	TRUE	FALSE	TRUE	TRUE
ENSG00000220205	TRUE	FALSE	TRUE	TRUE
ENSG00000185813	TRUE	FALSE	FALSE	FALSE
ENSG00000266538	TRUE	FALSE	FALSE	FALSE
ENSG00000182628	TRUE	FALSE	FALSE	TRUE
ENSG00000132510	TRUE	FALSE	FALSE	TRUE
ENSG00000278540	TRUE	FALSE	FALSE	FALSE
ENSG00000188825	TRUE	FALSE	FALSE	FALSE
ENSG00000108312	TRUE	FALSE	TRUE	TRUE
ENSG00000214941	TRUE	FALSE	FALSE	FALSE
ENSG00000173812	TRUE	FALSE	TRUE	TRUE
ENSG00000181396	TRUE	FALSE	TRUE	FALSE
ENSG00000261371	TRUE	FALSE	TRUE	TRUE
ENSG00000141252	TRUE	FALSE	FALSE	FALSE
ENSG00000142507	TRUE	FALSE	FALSE	FALSE
ENSG00000167881	TRUE	FALSE	FALSE	FALSE
ENSG00000068120	TRUE	FALSE	FALSE	FALSE
ENSG00000068079	TRUE	FALSE	FALSE	FALSE
ENSG00000262481	TRUE	FALSE	TRUE	FALSE
ENSG00000197063	TRUE	FALSE	FALSE	TRUE
ENSG00000004897	TRUE	FALSE	TRUE	FALSE
ENSG00000265118	TRUE	FALSE	TRUE	FALSE
ENSG00000188612	TRUE	FALSE	TRUE	FALSE
ENSG00000174238	TRUE	FALSE	FALSE	TRUE
ENSG00000141293	TRUE	FALSE	FALSE	FALSE
ENSG00000011258	TRUE	FALSE	TRUE	FALSE
ENSG00000262074	TRUE	FALSE	FALSE	FALSE
ENSG00000108469	TRUE	FALSE	FALSE	FALSE
ENSG00000172057	TRUE	FALSE	FALSE	FALSE
ENSG00000264920	TRUE	FALSE	FALSE	FALSE
ENSG00000108510	TRUE	FALSE	TRUE	TRUE
ENSG00000173757	TRUE	FALSE	TRUE	TRUE
ENSG00000185561	TRUE	TRUE	FALSE	FALSE
ENSG00000168610	TRUE	FALSE	TRUE	TRUE
ENSG00000273702	TRUE	FALSE	TRUE	FALSE
ENSG00000092929	TRUE	FALSE	FALSE	FALSE
ENSG00000070495	TRUE	FALSE	TRUE	TRUE
ENSG00000141505	TRUE	FALSE	FALSE	FALSE
ENSG00000030582	TRUE	FALSE	TRUE	FALSE
ENSG00000141510	TRUE	FALSE	FALSE	TRUE
ENSG00000263798	TRUE	FALSE	FALSE	FALSE
ENSG00000108465	TRUE	FALSE	FALSE	FALSE
ENSG00000141582	TRUE	FALSE	FALSE	TRUE
ENSG00000277947	TRUE	FALSE	FALSE	FALSE
ENSG00000179029	TRUE	FALSE	TRUE	TRUE
ENSG00000167862	TRUE	FALSE	FALSE	FALSE
ENSG00000108883	TRUE	FALSE	TRUE	FALSE
ENSG00000167721	TRUE	FALSE	FALSE	FALSE
ENSG00000182534	TRUE	FALSE	FALSE	FALSE
ENSG00000275066	TRUE	FALSE	TRUE	FALSE
ENSG00000167705	TRUE	FALSE	FALSE	FALSE
ENSG00000007237	TRUE	FALSE	FALSE	TRUE
ENSG00000267002	TRUE	FALSE	FALSE	FALSE
ENSG00000108829	TRUE	FALSE	TRUE	TRUE
ENSG00000136450	TRUE	FALSE	TRUE	TRUE
ENSG00000008283	TRUE	FALSE	FALSE	TRUE
ENSG00000196535	TRUE	FALSE	FALSE	FALSE
ENSG00000108669	TRUE	FALSE	TRUE	TRUE
ENSG00000091592	TRUE	FALSE	TRUE	TRUE
ENSG00000177885	TRUE	FALSE	TRUE	TRUE
ENSG00000179094	TRUE	FALSE	TRUE	TRUE
ENSG00000176155	TRUE	FALSE	FALSE	FALSE
ENSG00000161513	TRUE	FALSE	FALSE	FALSE
ENSG00000185262	TRUE	FALSE	TRUE	TRUE
ENSG00000125695	TRUE	FALSE	TRUE	FALSE
ENSG00000074356	TRUE	FALSE	FALSE	FALSE
ENSG00000198265	TRUE	FALSE	TRUE	TRUE
ENSG00000133195	TRUE	FALSE	FALSE	FALSE
ENSG00000215769	TRUE	FALSE	FALSE	FALSE
ENSG00000182473	TRUE	FALSE	TRUE	TRUE
ENSG00000073584	TRUE	FALSE	TRUE	TRUE
ENSG00000125691	TRUE	FALSE	TRUE	FALSE
ENSG00000132514	TRUE	FALSE	FALSE	FALSE
ENSG00000196704	TRUE	FALSE	TRUE	TRUE
ENSG00000249459	TRUE	FALSE	FALSE	FALSE
ENSG00000173065	TRUE	FALSE	FALSE	FALSE
ENSG00000178971	TRUE	FALSE	TRUE	FALSE
ENSG00000141551	TRUE	FALSE	TRUE	TRUE
ENSG00000236088	TRUE	FALSE	FALSE	FALSE
ENSG00000133027	TRUE	FALSE	FALSE	FALSE
ENSG00000187688	TRUE	FALSE	TRUE	FALSE
ENSG00000177731	TRUE	FALSE	FALSE	FALSE
ENSG00000279602	TRUE	FALSE	FALSE	FALSE
ENSG00000178977	TRUE	FALSE	TRUE	FALSE
ENSG00000189159	TRUE	FALSE	TRUE	TRUE
ENSG00000182446	TRUE	FALSE	TRUE	TRUE
ENSG00000271503	TRUE	FALSE	TRUE	FALSE
ENSG00000277957	TRUE	FALSE	TRUE	FALSE
ENSG00000263934	TRUE	FALSE	FALSE	FALSE
ENSG00000180891	TRUE	FALSE	FALSE	FALSE
ENSG00000141027	TRUE	FALSE	TRUE	TRUE
ENSG00000108654	TRUE	FALSE	TRUE	TRUE
ENSG00000136451	TRUE	FALSE	TRUE	TRUE
ENSG00000278259	TRUE	FALSE	FALSE	FALSE
ENSG00000182481	TRUE	FALSE	TRUE	FALSE
ENSG00000125434	TRUE	FALSE	FALSE	FALSE
ENSG00000108423	TRUE	FALSE	FALSE	FALSE
ENSG00000141232	TRUE	FALSE	TRUE	TRUE
ENSG00000262814	TRUE	FALSE	TRUE	TRUE
ENSG00000108256	TRUE	FALSE	TRUE	TRUE
ENSG00000126353	TRUE	FALSE	FALSE	FALSE
ENSG00000176658	TRUE	FALSE	FALSE	FALSE
ENSG00000125686	TRUE	FALSE	FALSE	FALSE
ENSG00000129245	TRUE	FALSE	FALSE	FALSE
ENSG00000161547	TRUE	FALSE	TRUE	TRUE
ENSG00000108771	TRUE	FALSE	FALSE	FALSE
ENSG00000178607	TRUE	FALSE	TRUE	TRUE
ENSG00000040633	TRUE	FALSE	FALSE	FALSE
ENSG00000167193	TRUE	FALSE	FALSE	FALSE
ENSG00000133028	TRUE	FALSE	TRUE	FALSE
ENSG00000198740	TRUE	FALSE	TRUE	TRUE
ENSG00000277972	TRUE	FALSE	FALSE	FALSE
ENSG00000126581	TRUE	FALSE	FALSE	FALSE
ENSG00000264940	TRUE	FALSE	FALSE	FALSE
ENSG00000170832	TRUE	FALSE	FALSE	FALSE
ENSG00000182742	TRUE	FALSE	FALSE	FALSE
ENSG00000126860	TRUE	FALSE	TRUE	FALSE
ENSG00000008294	TRUE	FALSE	TRUE	TRUE
ENSG00000275700	TRUE	FALSE	FALSE	FALSE
ENSG00000176390	TRUE	FALSE	TRUE	TRUE
ENSG00000083454	TRUE	FALSE	TRUE	FALSE
ENSG00000136478	TRUE	FALSE	FALSE	FALSE
ENSG00000169689	TRUE	FALSE	FALSE	FALSE
ENSG00000214401	TRUE	FALSE	FALSE	FALSE
ENSG00000091947	TRUE	FALSE	TRUE	TRUE
ENSG00000263766	TRUE	FALSE	FALSE	FALSE
ENSG00000168792	TRUE	FALSE	TRUE	FALSE
ENSG00000267121	TRUE	FALSE	TRUE	TRUE
ENSG00000161960	TRUE	FALSE	TRUE	TRUE
ENSG00000159314	TRUE	FALSE	FALSE	FALSE
ENSG00000157637	TRUE	FALSE	TRUE	FALSE
ENSG00000213246	TRUE	FALSE	FALSE	TRUE
ENSG00000141576	TRUE	FALSE	FALSE	FALSE
ENSG00000182557	TRUE	FALSE	FALSE	FALSE
ENSG00000004142	TRUE	FALSE	FALSE	FALSE
ENSG00000091640	TRUE	FALSE	FALSE	FALSE
ENSG00000108861	TRUE	FALSE	FALSE	FALSE
ENSG00000055483	TRUE	FALSE	TRUE	FALSE
ENSG00000186594	TRUE	FALSE	FALSE	TRUE
ENSG00000169727	TRUE	FALSE	TRUE	FALSE
ENSG00000132386	TRUE	FALSE	FALSE	FALSE
ENSG00000141574	TRUE	FALSE	FALSE	FALSE
ENSG00000224877	TRUE	FALSE	TRUE	FALSE
ENSG00000141499	TRUE	FALSE	FALSE	FALSE
ENSG00000161944	TRUE	FALSE	FALSE	FALSE
ENSG00000167085	TRUE	FALSE	TRUE	TRUE
ENSG00000178307	TRUE	FALSE	FALSE	FALSE
ENSG00000188878	TRUE	FALSE	FALSE	FALSE
ENSG00000108528	TRUE	FALSE	FALSE	FALSE
ENSG00000265625	TRUE	FALSE	FALSE	FALSE
ENSG00000169738	TRUE	FALSE	FALSE	FALSE
ENSG00000136485	TRUE	FALSE	TRUE	TRUE
ENSG00000185829	TRUE	FALSE	FALSE	FALSE
ENSG00000175106	TRUE	FALSE	FALSE	FALSE
ENSG00000072849	TRUE	TRUE	FALSE	FALSE
ENSG00000186407	TRUE	FALSE	FALSE	TRUE
ENSG00000161542	TRUE	FALSE	FALSE	FALSE
ENSG00000108825	TRUE	FALSE	TRUE	FALSE
ENSG00000186532	TRUE	TRUE	FALSE	FALSE
ENSG00000108306	TRUE	FALSE	TRUE	FALSE
ENSG00000233483	TRUE	FALSE	FALSE	FALSE
ENSG00000127804	TRUE	TRUE	FALSE	FALSE
ENSG00000265185	TRUE	FALSE	FALSE	FALSE
ENSG00000154803	TRUE	FALSE	FALSE	FALSE
ENSG00000281000	TRUE	FALSE	FALSE	FALSE
ENSG00000183684	TRUE	FALSE	FALSE	FALSE
ENSG00000265206	TRUE	FALSE	TRUE	TRUE
ENSG00000197879	TRUE	FALSE	FALSE	FALSE
ENSG00000169733	TRUE	FALSE	FALSE	FALSE
ENSG00000167699	TRUE	FALSE	FALSE	FALSE
ENSG00000007202	TRUE	FALSE	TRUE	TRUE
ENSG00000262202	TRUE	FALSE	TRUE	FALSE
ENSG00000125447	TRUE	FALSE	TRUE	FALSE
ENSG00000166582	TRUE	FALSE	FALSE	FALSE
ENSG00000161654	TRUE	FALSE	FALSE	TRUE
ENSG00000005100	TRUE	FALSE	FALSE	FALSE
ENSG00000213977	TRUE	FALSE	TRUE	FALSE
ENSG00000178927	TRUE	FALSE	FALSE	FALSE
ENSG00000121073	TRUE	FALSE	FALSE	FALSE
ENSG00000183688	TRUE	FALSE	TRUE	TRUE
ENSG00000132388	TRUE	FALSE	TRUE	TRUE
ENSG00000132376	TRUE	FALSE	FALSE	TRUE
ENSG00000108651	TRUE	FALSE	FALSE	TRUE
ENSG00000197170	TRUE	FALSE	FALSE	FALSE
ENSG00000161533	TRUE	FALSE	FALSE	TRUE
ENSG00000187838	TRUE	FALSE	FALSE	FALSE
ENSG00000006062	TRUE	FALSE	TRUE	FALSE
ENSG00000120071	TRUE	FALSE	TRUE	TRUE
ENSG00000228696	TRUE	FALSE	FALSE	FALSE
ENSG00000273611	TRUE	FALSE	FALSE	FALSE
ENSG00000215067	TRUE	FALSE	FALSE	TRUE
ENSG00000006744	TRUE	FALSE	FALSE	TRUE
ENSG00000273559	TRUE	FALSE	TRUE	TRUE
ENSG00000279133	TRUE	FALSE	FALSE	FALSE
ENSG00000141030	TRUE	FALSE	FALSE	FALSE
ENSG00000275302	TRUE	FALSE	TRUE	FALSE
ENSG00000062725	TRUE	FALSE	TRUE	TRUE
ENSG00000108395	TRUE	FALSE	FALSE	FALSE
ENSG00000167543	TRUE	FALSE	FALSE	FALSE
ENSG00000277632	TRUE	FALSE	TRUE	FALSE
ENSG00000167703	TRUE	FALSE	FALSE	TRUE
ENSG00000108588	TRUE	FALSE	FALSE	FALSE
ENSG00000121067	TRUE	FALSE	TRUE	TRUE
ENSG00000266677	TRUE	FALSE	FALSE	FALSE
ENSG00000167083	TRUE	FALSE	FALSE	FALSE
ENSG00000283045	TRUE	FALSE	FALSE	FALSE
ENSG00000270647	TRUE	FALSE	TRUE	FALSE
ENSG00000171791	TRUE	FALSE	TRUE	TRUE
ENSG00000172466	TRUE	FALSE	TRUE	TRUE
ENSG00000177150	TRUE	FALSE	FALSE	FALSE
ENSG00000141380	TRUE	FALSE	TRUE	FALSE
ENSG00000119537	TRUE	FALSE	FALSE	FALSE
ENSG00000122490	TRUE	FALSE	TRUE	TRUE
ENSG00000153339	TRUE	FALSE	FALSE	FALSE
ENSG00000141759	TRUE	FALSE	FALSE	TRUE
ENSG00000197971	TRUE	FALSE	TRUE	TRUE
ENSG00000266053	TRUE	FALSE	TRUE	FALSE
ENSG00000119541	TRUE	FALSE	FALSE	TRUE
ENSG00000260302	TRUE	FALSE	FALSE	FALSE
ENSG00000079134	TRUE	FALSE	TRUE	FALSE
ENSG00000175354	TRUE	TRUE	TRUE	TRUE
ENSG00000197563	TRUE	FALSE	FALSE	FALSE
ENSG00000180011	TRUE	FALSE	FALSE	FALSE
ENSG00000186814	TRUE	FALSE	FALSE	FALSE
ENSG00000177576	TRUE	FALSE	TRUE	FALSE
ENSG00000134779	TRUE	FALSE	FALSE	FALSE
ENSG00000141644	TRUE	FALSE	FALSE	FALSE
ENSG00000067900	TRUE	FALSE	TRUE	TRUE
ENSG00000118680	TRUE	FALSE	TRUE	FALSE
ENSG00000166479	TRUE	FALSE	TRUE	FALSE
ENSG00000134440	TRUE	FALSE	FALSE	FALSE
ENSG00000141447	TRUE	FALSE	TRUE	FALSE
ENSG00000175387	TRUE	FALSE	TRUE	TRUE
ENSG00000141424	TRUE	FALSE	FALSE	FALSE
ENSG00000196628	TRUE	FALSE	TRUE	TRUE
ENSG00000074695	TRUE	FALSE	TRUE	FALSE
ENSG00000152240	TRUE	FALSE	FALSE	FALSE
ENSG00000078043	TRUE	FALSE	TRUE	FALSE
ENSG00000152223	TRUE	FALSE	FALSE	FALSE
ENSG00000198081	TRUE	FALSE	FALSE	FALSE
ENSG00000267360	TRUE	FALSE	FALSE	FALSE
ENSG00000142544	TRUE	FALSE	FALSE	FALSE
ENSG00000105329	TRUE	FALSE	TRUE	FALSE
ENSG00000221983	TRUE	FALSE	FALSE	FALSE
ENSG00000185800	TRUE	FALSE	FALSE	FALSE
ENSG00000249709	TRUE	FALSE	TRUE	FALSE
ENSG00000171466	TRUE	TRUE	FALSE	FALSE
ENSG00000064687	TRUE	FALSE	FALSE	FALSE
ENSG00000119559	TRUE	TRUE	TRUE	TRUE
ENSG00000108106	TRUE	FALSE	TRUE	TRUE
ENSG00000077312	TRUE	FALSE	FALSE	FALSE
ENSG00000186111	TRUE	TRUE	FALSE	FALSE
ENSG00000269469	TRUE	FALSE	TRUE	FALSE
ENSG00000268516	TRUE	FALSE	FALSE	FALSE
ENSG00000176396	TRUE	FALSE	TRUE	TRUE
ENSG00000104918	TRUE	FALSE	FALSE	FALSE
ENSG00000130522	TRUE	FALSE	TRUE	FALSE
ENSG00000130818	TRUE	FALSE	TRUE	FALSE
ENSG00000076928	TRUE	FALSE	FALSE	TRUE
ENSG00000105374	TRUE	FALSE	TRUE	FALSE
ENSG00000130475	TRUE	FALSE	FALSE	FALSE
ENSG00000188868	TRUE	FALSE	FALSE	FALSE
ENSG00000125656	TRUE	FALSE	FALSE	FALSE
ENSG00000126254	TRUE	FALSE	FALSE	FALSE
ENSG00000179115	TRUE	FALSE	TRUE	FALSE
ENSG00000161265	TRUE	FALSE	TRUE	FALSE
ENSG00000267673	TRUE	FALSE	TRUE	FALSE
ENSG00000196235	TRUE	FALSE	TRUE	FALSE
ENSG00000127452	TRUE	FALSE	FALSE	FALSE
ENSG00000204514	TRUE	FALSE	FALSE	FALSE
ENSG00000204577	TRUE	FALSE	FALSE	TRUE
ENSG00000127540	TRUE	TRUE	TRUE	TRUE
ENSG00000090674	TRUE	FALSE	FALSE	FALSE
ENSG00000102575	TRUE	FALSE	FALSE	FALSE
ENSG00000172081	TRUE	FALSE	TRUE	TRUE
ENSG00000130816	TRUE	FALSE	TRUE	TRUE
ENSG00000012061	TRUE	FALSE	TRUE	TRUE
ENSG00000105612	TRUE	FALSE	TRUE	TRUE
ENSG00000011422	TRUE	FALSE	FALSE	TRUE
ENSG00000213339	TRUE	FALSE	FALSE	FALSE
ENSG00000175489	TRUE	FALSE	FALSE	FALSE
ENSG00000185198	TRUE	FALSE	FALSE	FALSE
ENSG00000179271	TRUE	FALSE	TRUE	FALSE
ENSG00000099203	TRUE	FALSE	FALSE	FALSE
ENSG00000051128	TRUE	FALSE	FALSE	FALSE
ENSG00000105677	TRUE	FALSE	FALSE	FALSE
ENSG00000126246	TRUE	FALSE	TRUE	FALSE
ENSG00000171469	TRUE	FALSE	TRUE	FALSE
ENSG00000130175	TRUE	FALSE	FALSE	FALSE
ENSG00000142409	TRUE	FALSE	FALSE	FALSE
ENSG00000142541	TRUE	FALSE	TRUE	TRUE
ENSG00000186017	TRUE	FALSE	FALSE	FALSE
ENSG00000090372	TRUE	FALSE	FALSE	FALSE
ENSG00000090013	TRUE	FALSE	FALSE	FALSE
ENSG00000233927	TRUE	FALSE	TRUE	FALSE
ENSG00000167232	TRUE	FALSE	FALSE	TRUE
ENSG00000096996	TRUE	FALSE	FALSE	FALSE
ENSG00000013275	TRUE	FALSE	FALSE	FALSE
ENSG00000256087	TRUE	FALSE	FALSE	FALSE
ENSG00000160633	TRUE	FALSE	TRUE	TRUE
ENSG00000267519	TRUE	FALSE	TRUE	TRUE
ENSG00000099624	TRUE	FALSE	FALSE	TRUE
ENSG00000125505	TRUE	FALSE	TRUE	TRUE
ENSG00000131042	TRUE	FALSE	TRUE	FALSE
ENSG00000228300	TRUE	FALSE	FALSE	FALSE
ENSG00000174886	TRUE	FALSE	FALSE	FALSE
ENSG00000099860	TRUE	FALSE	TRUE	TRUE
ENSG00000105483	TRUE	FALSE	FALSE	TRUE
ENSG00000006712	TRUE	FALSE	TRUE	FALSE
ENSG00000105379	TRUE	FALSE	FALSE	FALSE
ENSG00000142002	TRUE	FALSE	TRUE	TRUE
ENSG00000105186	TRUE	FALSE	FALSE	FALSE
ENSG00000267855	TRUE	FALSE	TRUE	FALSE
ENSG00000123815	TRUE	FALSE	FALSE	FALSE
ENSG00000130479	TRUE	FALSE	FALSE	FALSE
ENSG00000178951	TRUE	TRUE	TRUE	TRUE
ENSG00000214046	TRUE	FALSE	TRUE	TRUE
ENSG00000167642	TRUE	FALSE	FALSE	FALSE
ENSG00000142065	TRUE	FALSE	TRUE	FALSE
ENSG00000239948	TRUE	FALSE	FALSE	FALSE
ENSG00000205744	TRUE	FALSE	FALSE	TRUE
ENSG00000105426	TRUE	FALSE	FALSE	FALSE
ENSG00000142347	TRUE	FALSE	TRUE	TRUE
ENSG00000142512	TRUE	FALSE	TRUE	FALSE
ENSG00000099341	TRUE	FALSE	TRUE	TRUE
ENSG00000132002	TRUE	FALSE	TRUE	TRUE
ENSG00000142405	TRUE	FALSE	FALSE	FALSE
ENSG00000142396	TRUE	FALSE	TRUE	TRUE
ENSG00000133265	TRUE	FALSE	FALSE	FALSE
ENSG00000167674	TRUE	FALSE	FALSE	FALSE
ENSG00000006015	TRUE	FALSE	FALSE	FALSE
ENSG00000269404	TRUE	FALSE	TRUE	TRUE
ENSG00000104870	TRUE	FALSE	FALSE	FALSE
ENSG00000141968	TRUE	FALSE	FALSE	FALSE
ENSG00000167775	TRUE	FALSE	FALSE	FALSE
ENSG00000081665	TRUE	FALSE	FALSE	FALSE
ENSG00000064545	TRUE	FALSE	FALSE	FALSE
ENSG00000121413	TRUE	FALSE	FALSE	FALSE
ENSG00000280194	TRUE	FALSE	FALSE	FALSE
ENSG00000141867	TRUE	TRUE	TRUE	TRUE
ENSG00000171105	TRUE	FALSE	FALSE	FALSE
ENSG00000099326	TRUE	FALSE	FALSE	FALSE
ENSG00000099817	TRUE	FALSE	TRUE	TRUE
ENSG00000105397	TRUE	FALSE	FALSE	FALSE
ENSG00000121289	TRUE	FALSE	FALSE	FALSE
ENSG00000079999	TRUE	FALSE	FALSE	FALSE
ENSG00000070423	TRUE	FALSE	TRUE	TRUE
ENSG00000125731	TRUE	FALSE	FALSE	FALSE
ENSG00000197540	TRUE	FALSE	FALSE	FALSE
ENSG00000197928	TRUE	FALSE	FALSE	FALSE
ENSG00000104960	TRUE	FALSE	FALSE	FALSE
ENSG00000130520	TRUE	FALSE	FALSE	FALSE
ENSG00000125743	TRUE	FALSE	FALSE	FALSE
ENSG00000099330	TRUE	FALSE	FALSE	TRUE
ENSG00000099797	TRUE	FALSE	TRUE	TRUE
ENSG00000196605	TRUE	FALSE	FALSE	FALSE
ENSG00000196967	TRUE	TRUE	FALSE	FALSE
ENSG00000205155	TRUE	TRUE	FALSE	FALSE
ENSG00000104889	TRUE	FALSE	TRUE	FALSE
ENSG00000267120	TRUE	FALSE	TRUE	FALSE
ENSG00000105486	TRUE	FALSE	FALSE	FALSE
ENSG00000256683	TRUE	FALSE	FALSE	FALSE
ENSG00000127527	TRUE	FALSE	FALSE	FALSE
ENSG00000105639	TRUE	FALSE	TRUE	FALSE
ENSG00000183617	TRUE	FALSE	FALSE	FALSE
ENSG00000198356	TRUE	FALSE	FALSE	FALSE
ENSG00000267100	TRUE	FALSE	TRUE	TRUE
ENSG00000267383	TRUE	FALSE	FALSE	FALSE
ENSG00000125755	TRUE	FALSE	TRUE	TRUE
ENSG00000064607	TRUE	FALSE	FALSE	FALSE
ENSG00000197766	TRUE	FALSE	FALSE	FALSE
ENSG00000105053	TRUE	FALSE	FALSE	FALSE
ENSG00000268173	TRUE	FALSE	TRUE	FALSE
ENSG00000161618	TRUE	FALSE	FALSE	TRUE
ENSG00000118046	TRUE	FALSE	FALSE	FALSE
ENSG00000197372	TRUE	FALSE	TRUE	FALSE
ENSG00000178935	TRUE	FALSE	FALSE	FALSE
ENSG00000130810	TRUE	FALSE	FALSE	FALSE
ENSG00000011600	TRUE	FALSE	TRUE	FALSE
ENSG00000279977	TRUE	FALSE	FALSE	FALSE
ENSG00000160013	TRUE	FALSE	FALSE	FALSE
ENSG00000141858	TRUE	FALSE	TRUE	TRUE
ENSG00000104774	TRUE	FALSE	FALSE	TRUE
ENSG00000105221	TRUE	FALSE	FALSE	FALSE
ENSG00000167766	TRUE	FALSE	TRUE	TRUE
ENSG00000105640	TRUE	FALSE	TRUE	FALSE
ENSG00000105438	TRUE	FALSE	TRUE	FALSE
ENSG00000105281	TRUE	FALSE	FALSE	FALSE
ENSG00000074842	TRUE	FALSE	TRUE	FALSE
ENSG00000284428	TRUE	FALSE	FALSE	FALSE
ENSG00000133250	TRUE	TRUE	TRUE	FALSE
ENSG00000269439	TRUE	FALSE	FALSE	FALSE
ENSG00000232677	TRUE	FALSE	FALSE	FALSE
ENSG00000196365	TRUE	FALSE	FALSE	FALSE
ENSG00000176533	TRUE	FALSE	TRUE	FALSE
ENSG00000031823	TRUE	TRUE	FALSE	FALSE
ENSG00000170949	TRUE	FALSE	FALSE	FALSE
ENSG00000105063	TRUE	FALSE	FALSE	FALSE
ENSG00000213024	TRUE	FALSE	TRUE	TRUE
ENSG00000105618	TRUE	FALSE	FALSE	FALSE
ENSG00000141873	TRUE	FALSE	FALSE	FALSE
ENSG00000176531	TRUE	FALSE	FALSE	TRUE
ENSG00000064489	TRUE	FALSE	TRUE	FALSE
ENSG00000028277	TRUE	FALSE	FALSE	TRUE
ENSG00000167468	TRUE	FALSE	FALSE	FALSE
ENSG00000125503	TRUE	FALSE	FALSE	FALSE
ENSG00000161091	TRUE	FALSE	TRUE	TRUE
ENSG00000239961	TRUE	FALSE	TRUE	TRUE
ENSG00000125741	TRUE	FALSE	TRUE	FALSE
ENSG00000104904	TRUE	FALSE	TRUE	TRUE
ENSG00000099783	TRUE	FALSE	TRUE	FALSE
ENSG00000268027	TRUE	FALSE	TRUE	FALSE
ENSG00000087074	TRUE	FALSE	TRUE	TRUE
ENSG00000071564	TRUE	TRUE	TRUE	FALSE
ENSG00000198521	TRUE	FALSE	FALSE	FALSE
ENSG00000115268	TRUE	FALSE	FALSE	FALSE
ENSG00000125651	TRUE	TRUE	TRUE	TRUE
ENSG00000099800	TRUE	FALSE	FALSE	TRUE
ENSG00000167565	TRUE	FALSE	FALSE	FALSE
ENSG00000167664	TRUE	FALSE	TRUE	FALSE
ENSG00000105771	TRUE	FALSE	FALSE	FALSE
ENSG00000065268	TRUE	FALSE	FALSE	FALSE
ENSG00000105204	TRUE	FALSE	FALSE	FALSE
ENSG00000182141	TRUE	FALSE	FALSE	FALSE
ENSG00000167634	TRUE	FALSE	FALSE	FALSE
ENSG00000267412	TRUE	FALSE	FALSE	FALSE
ENSG00000127507	TRUE	FALSE	FALSE	TRUE
ENSG00000099622	TRUE	TRUE	TRUE	TRUE
ENSG00000104998	TRUE	FALSE	TRUE	TRUE
ENSG00000105287	TRUE	FALSE	TRUE	FALSE
ENSG00000126458	TRUE	FALSE	FALSE	FALSE
ENSG00000123143	TRUE	FALSE	FALSE	FALSE
ENSG00000104903	TRUE	FALSE	FALSE	FALSE
ENSG00000130726	TRUE	FALSE	FALSE	FALSE
ENSG00000133275	TRUE	FALSE	FALSE	TRUE
ENSG00000187116	TRUE	FALSE	FALSE	FALSE
ENSG00000105655	TRUE	FALSE	FALSE	FALSE
ENSG00000105501	TRUE	FALSE	FALSE	FALSE
ENSG00000125735	TRUE	FALSE	FALSE	FALSE
ENSG00000104835	TRUE	FALSE	TRUE	FALSE
ENSG00000197019	TRUE	FALSE	FALSE	FALSE
ENSG00000197857	TRUE	FALSE	FALSE	TRUE
ENSG00000126456	TRUE	FALSE	TRUE	TRUE
ENSG00000261824	TRUE	FALSE	FALSE	FALSE
ENSG00000105251	TRUE	FALSE	FALSE	FALSE
ENSG00000105127	TRUE	FALSE	TRUE	FALSE
ENSG00000125740	TRUE	FALSE	TRUE	TRUE
ENSG00000105516	TRUE	FALSE	FALSE	FALSE
ENSG00000269688	TRUE	FALSE	FALSE	FALSE
ENSG00000032444	TRUE	FALSE	FALSE	TRUE
ENSG00000104979	TRUE	FALSE	TRUE	FALSE
ENSG00000187266	TRUE	FALSE	FALSE	FALSE
ENSG00000108107	TRUE	FALSE	TRUE	TRUE
ENSG00000127528	TRUE	FALSE	TRUE	TRUE
ENSG00000007264	TRUE	FALSE	FALSE	FALSE
ENSG00000176619	TRUE	FALSE	FALSE	FALSE
ENSG00000129347	TRUE	FALSE	FALSE	FALSE
ENSG00000160410	TRUE	FALSE	FALSE	FALSE
ENSG00000188171	TRUE	FALSE	FALSE	FALSE
ENSG00000267348	TRUE	FALSE	FALSE	FALSE
ENSG00000099875	TRUE	FALSE	TRUE	TRUE
ENSG00000276570	TRUE	FALSE	FALSE	FALSE
ENSG00000189190	TRUE	FALSE	FALSE	TRUE
ENSG00000138095	TRUE	FALSE	FALSE	FALSE
ENSG00000115204	TRUE	FALSE	FALSE	FALSE
ENSG00000211592	TRUE	FALSE	TRUE	FALSE
ENSG00000115694	TRUE	FALSE	TRUE	FALSE
ENSG00000115758	TRUE	FALSE	FALSE	TRUE
ENSG00000116044	TRUE	FALSE	FALSE	TRUE
ENSG00000144036	TRUE	FALSE	FALSE	FALSE
ENSG00000168497	TRUE	FALSE	FALSE	FALSE
ENSG00000136718	TRUE	FALSE	TRUE	TRUE
ENSG00000115993	TRUE	FALSE	TRUE	FALSE
ENSG00000013441	TRUE	FALSE	FALSE	TRUE
ENSG00000172086	TRUE	FALSE	FALSE	FALSE
ENSG00000035141	TRUE	FALSE	FALSE	FALSE
ENSG00000162980	TRUE	FALSE	TRUE	TRUE
ENSG00000280537	TRUE	FALSE	TRUE	FALSE
ENSG00000226124	TRUE	FALSE	FALSE	FALSE
ENSG00000172116	TRUE	FALSE	FALSE	FALSE
ENSG00000138035	TRUE	FALSE	FALSE	FALSE
ENSG00000153250	TRUE	FALSE	TRUE	TRUE
ENSG00000152082	TRUE	FALSE	FALSE	FALSE
ENSG00000213337	TRUE	FALSE	TRUE	FALSE
ENSG00000162927	TRUE	FALSE	FALSE	FALSE
ENSG00000138061	TRUE	FALSE	FALSE	FALSE
ENSG00000135972	TRUE	FALSE	FALSE	FALSE
ENSG00000115415	TRUE	FALSE	TRUE	TRUE
ENSG00000163170	TRUE	FALSE	FALSE	FALSE
ENSG00000169967	TRUE	FALSE	TRUE	TRUE
ENSG00000171865	TRUE	FALSE	TRUE	TRUE
ENSG00000153823	TRUE	FALSE	FALSE	FALSE
ENSG00000241399	TRUE	FALSE	TRUE	FALSE
ENSG00000270190	TRUE	FALSE	FALSE	FALSE
ENSG00000283196	TRUE	FALSE	FALSE	FALSE
ENSG00000279166	TRUE	FALSE	FALSE	FALSE
ENSG00000119801	TRUE	FALSE	TRUE	TRUE
ENSG00000135637	TRUE	FALSE	FALSE	FALSE
ENSG00000153234	TRUE	FALSE	TRUE	TRUE
ENSG00000198586	TRUE	FALSE	FALSE	FALSE
ENSG00000114956	TRUE	FALSE	FALSE	FALSE
ENSG00000115652	TRUE	FALSE	FALSE	FALSE
ENSG00000115825	TRUE	FALSE	TRUE	TRUE
ENSG00000125538	TRUE	FALSE	TRUE	TRUE
ENSG00000144218	TRUE	FALSE	TRUE	TRUE
ENSG00000132305	TRUE	FALSE	TRUE	FALSE
ENSG00000198380	TRUE	FALSE	FALSE	FALSE
ENSG00000115568	TRUE	FALSE	FALSE	FALSE
ENSG00000270019	TRUE	FALSE	FALSE	FALSE
ENSG00000144021	TRUE	FALSE	FALSE	TRUE
ENSG00000132323	TRUE	FALSE	TRUE	FALSE
ENSG00000236790	TRUE	FALSE	FALSE	FALSE
ENSG00000014641	TRUE	FALSE	TRUE	FALSE
ENSG00000115935	TRUE	FALSE	TRUE	TRUE
ENSG00000115310	TRUE	FALSE	TRUE	TRUE
ENSG00000143977	TRUE	FALSE	FALSE	FALSE
ENSG00000135966	TRUE	FALSE	TRUE	FALSE
ENSG00000180398	TRUE	FALSE	TRUE	TRUE
ENSG00000179833	TRUE	FALSE	FALSE	TRUE
ENSG00000163161	TRUE	FALSE	FALSE	FALSE
ENSG00000249884	TRUE	FALSE	TRUE	FALSE
ENSG00000135617	TRUE	FALSE	FALSE	FALSE
ENSG00000172845	TRUE	FALSE	TRUE	TRUE
ENSG00000115053	TRUE	FALSE	TRUE	TRUE
ENSG00000123992	TRUE	FALSE	TRUE	TRUE
ENSG00000153107	TRUE	FALSE	FALSE	FALSE
ENSG00000153827	TRUE	FALSE	TRUE	FALSE
ENSG00000134308	TRUE	FALSE	FALSE	TRUE
ENSG00000184898	TRUE	FALSE	FALSE	FALSE
ENSG00000135899	TRUE	FALSE	TRUE	TRUE
ENSG00000170144	TRUE	FALSE	TRUE	TRUE
ENSG00000243147	TRUE	FALSE	TRUE	TRUE
ENSG00000163596	TRUE	FALSE	FALSE	FALSE
ENSG00000197121	TRUE	FALSE	FALSE	FALSE
ENSG00000115966	TRUE	FALSE	TRUE	FALSE
ENSG00000115738	TRUE	FALSE	TRUE	TRUE
ENSG00000115840	TRUE	FALSE	FALSE	FALSE
ENSG00000115484	TRUE	FALSE	TRUE	TRUE
ENSG00000143951	TRUE	FALSE	FALSE	FALSE
ENSG00000155368	TRUE	FALSE	FALSE	FALSE
ENSG00000134318	TRUE	FALSE	FALSE	FALSE
ENSG00000243667	TRUE	FALSE	TRUE	FALSE
ENSG00000135956	TRUE	FALSE	FALSE	FALSE
ENSG00000115866	TRUE	FALSE	TRUE	FALSE
ENSG00000115904	TRUE	FALSE	TRUE	FALSE
ENSG00000138071	TRUE	FALSE	TRUE	TRUE
ENSG00000115524	TRUE	FALSE	TRUE	TRUE
ENSG00000144320	TRUE	FALSE	FALSE	FALSE
ENSG00000183891	TRUE	FALSE	FALSE	FALSE
ENSG00000115165	TRUE	FALSE	FALSE	FALSE
ENSG00000115211	TRUE	FALSE	TRUE	TRUE
ENSG00000115514	TRUE	FALSE	FALSE	FALSE
ENSG00000260077	TRUE	FALSE	FALSE	FALSE
ENSG00000187736	TRUE	FALSE	TRUE	FALSE
ENSG00000115446	TRUE	FALSE	FALSE	FALSE
ENSG00000152518	TRUE	FALSE	TRUE	TRUE
ENSG00000115355	TRUE	FALSE	TRUE	TRUE
ENSG00000042493	TRUE	FALSE	FALSE	FALSE
ENSG00000115677	TRUE	FALSE	FALSE	TRUE
ENSG00000144401	TRUE	FALSE	FALSE	TRUE
ENSG00000240857	TRUE	FALSE	TRUE	FALSE
ENSG00000068878	TRUE	FALSE	TRUE	TRUE
ENSG00000163466	TRUE	FALSE	FALSE	TRUE
ENSG00000119772	TRUE	FALSE	TRUE	FALSE
ENSG00000115942	TRUE	FALSE	FALSE	FALSE
ENSG00000183281	TRUE	FALSE	FALSE	FALSE
ENSG00000187231	TRUE	FALSE	FALSE	FALSE
ENSG00000115970	TRUE	FALSE	TRUE	FALSE
ENSG00000115523	TRUE	FALSE	TRUE	TRUE
ENSG00000279519	TRUE	FALSE	FALSE	FALSE
ENSG00000138002	TRUE	FALSE	FALSE	FALSE
ENSG00000183054	TRUE	FALSE	FALSE	FALSE
ENSG00000122085	TRUE	FALSE	TRUE	TRUE
ENSG00000196912	TRUE	FALSE	FALSE	FALSE
ENSG00000091106	TRUE	FALSE	FALSE	FALSE
ENSG00000136709	TRUE	FALSE	TRUE	FALSE
ENSG00000143889	TRUE	FALSE	FALSE	FALSE
ENSG00000144445	TRUE	FALSE	FALSE	FALSE
ENSG00000115145	TRUE	FALSE	FALSE	FALSE
ENSG00000035115	TRUE	TRUE	FALSE	FALSE
ENSG00000085982	TRUE	FALSE	FALSE	FALSE
ENSG00000197635	TRUE	FALSE	FALSE	FALSE
ENSG00000186854	TRUE	FALSE	TRUE	TRUE
ENSG00000118263	TRUE	FALSE	TRUE	TRUE
ENSG00000115239	TRUE	FALSE	TRUE	FALSE
ENSG00000032389	TRUE	FALSE	TRUE	FALSE
ENSG00000121988	TRUE	FALSE	FALSE	FALSE
ENSG00000225205	TRUE	FALSE	FALSE	FALSE
ENSG00000138442	TRUE	FALSE	FALSE	FALSE
ENSG00000144028	TRUE	FALSE	TRUE	TRUE
ENSG00000055917	TRUE	FALSE	FALSE	FALSE
ENSG00000114978	TRUE	FALSE	TRUE	TRUE
ENSG00000030419	TRUE	FALSE	FALSE	FALSE
ENSG00000138375	TRUE	FALSE	FALSE	FALSE
ENSG00000115267	TRUE	FALSE	TRUE	FALSE
ENSG00000115875	TRUE	FALSE	TRUE	TRUE
ENSG00000115687	TRUE	FALSE	FALSE	FALSE
ENSG00000168899	TRUE	FALSE	FALSE	FALSE
ENSG00000135905	TRUE	FALSE	TRUE	TRUE
ENSG00000163328	TRUE	FALSE	TRUE	TRUE
ENSG00000065413	TRUE	FALSE	TRUE	TRUE
ENSG00000158411	TRUE	FALSE	FALSE	FALSE
ENSG00000197872	TRUE	FALSE	TRUE	FALSE
ENSG00000169629	TRUE	FALSE	FALSE	FALSE
ENSG00000153563	TRUE	FALSE	FALSE	FALSE
ENSG00000115084	TRUE	FALSE	FALSE	FALSE
ENSG00000121966	TRUE	FALSE	FALSE	FALSE
ENSG00000144504	TRUE	FALSE	FALSE	FALSE
ENSG00000123600	TRUE	FALSE	TRUE	TRUE
ENSG00000178385	TRUE	FALSE	FALSE	FALSE
ENSG00000115129	TRUE	FALSE	FALSE	FALSE
ENSG00000168393	TRUE	FALSE	FALSE	FALSE
ENSG00000138378	TRUE	FALSE	FALSE	FALSE
ENSG00000163162	TRUE	FALSE	TRUE	TRUE
ENSG00000198399	TRUE	FALSE	TRUE	TRUE
ENSG00000079785	TRUE	FALSE	TRUE	TRUE
ENSG00000116001	TRUE	FALSE	TRUE	FALSE
ENSG00000135913	TRUE	FALSE	FALSE	FALSE
ENSG00000186132	TRUE	FALSE	FALSE	FALSE
ENSG00000144048	TRUE	FALSE	FALSE	FALSE
ENSG00000074582	TRUE	FALSE	FALSE	FALSE
ENSG00000174501	TRUE	FALSE	TRUE	TRUE
ENSG00000168887	TRUE	FALSE	TRUE	TRUE
ENSG00000188042	TRUE	FALSE	TRUE	TRUE
ENSG00000275052	TRUE	FALSE	TRUE	TRUE
ENSG00000138069	TRUE	FALSE	FALSE	FALSE
ENSG00000115073	TRUE	FALSE	FALSE	FALSE
ENSG00000011566	TRUE	FALSE	TRUE	FALSE
ENSG00000071073	TRUE	FALSE	TRUE	TRUE
ENSG00000119866	TRUE	FALSE	TRUE	TRUE
ENSG00000055332	TRUE	FALSE	TRUE	FALSE
ENSG00000184924	TRUE	FALSE	FALSE	FALSE
ENSG00000138433	TRUE	FALSE	FALSE	FALSE
ENSG00000023228	TRUE	FALSE	FALSE	FALSE
ENSG00000134313	TRUE	FALSE	FALSE	TRUE
ENSG00000005436	TRUE	FALSE	FALSE	FALSE
ENSG00000152056	TRUE	FALSE	FALSE	FALSE
ENSG00000163481	TRUE	FALSE	FALSE	FALSE
ENSG00000115561	TRUE	FALSE	TRUE	TRUE
ENSG00000130414	TRUE	FALSE	FALSE	FALSE
ENSG00000184182	TRUE	FALSE	FALSE	TRUE
ENSG00000085449	TRUE	FALSE	FALSE	FALSE
ENSG00000279191	TRUE	FALSE	FALSE	FALSE
ENSG00000144591	TRUE	FALSE	FALSE	FALSE
ENSG00000118961	TRUE	FALSE	TRUE	FALSE
ENSG00000138449	TRUE	FALSE	FALSE	FALSE
ENSG00000154518	TRUE	FALSE	FALSE	FALSE
ENSG00000172965	TRUE	FALSE	TRUE	FALSE
ENSG00000151694	TRUE	FALSE	FALSE	TRUE
ENSG00000185304	TRUE	FALSE	FALSE	FALSE
ENSG00000183513	TRUE	FALSE	FALSE	TRUE
ENSG00000250741	TRUE	FALSE	FALSE	FALSE
ENSG00000144161	TRUE	FALSE	FALSE	FALSE
ENSG00000082438	TRUE	FALSE	FALSE	FALSE
ENSG00000144231	TRUE	FALSE	TRUE	FALSE
ENSG00000152291	TRUE	FALSE	TRUE	TRUE
ENSG00000196504	TRUE	FALSE	TRUE	TRUE
ENSG00000151353	TRUE	TRUE	FALSE	FALSE
ENSG00000240401	TRUE	FALSE	FALSE	FALSE
ENSG00000115977	TRUE	FALSE	TRUE	TRUE
ENSG00000224875	TRUE	FALSE	FALSE	FALSE
ENSG00000162971	TRUE	FALSE	FALSE	FALSE
ENSG00000143970	TRUE	FALSE	FALSE	FALSE
ENSG00000270898	TRUE	FALSE	TRUE	FALSE
ENSG00000179818	TRUE	FALSE	FALSE	FALSE
ENSG00000198276	TRUE	FALSE	FALSE	FALSE
ENSG00000126005	TRUE	FALSE	TRUE	TRUE
ENSG00000101190	TRUE	FALSE	FALSE	FALSE
ENSG00000101052	TRUE	FALSE	FALSE	FALSE
ENSG00000100991	TRUE	FALSE	TRUE	FALSE
ENSG00000125863	TRUE	FALSE	TRUE	FALSE
ENSG00000089177	TRUE	FALSE	FALSE	FALSE
ENSG00000124256	TRUE	FALSE	TRUE	TRUE
ENSG00000124201	TRUE	FALSE	TRUE	FALSE
ENSG00000118705	TRUE	FALSE	TRUE	TRUE
ENSG00000149639	TRUE	FALSE	FALSE	FALSE
ENSG00000101166	TRUE	FALSE	TRUE	TRUE
ENSG00000154930	TRUE	FALSE	TRUE	FALSE
ENSG00000130706	TRUE	FALSE	FALSE	FALSE
ENSG00000196562	TRUE	FALSE	TRUE	TRUE
ENSG00000125977	TRUE	FALSE	TRUE	TRUE
ENSG00000101017	TRUE	FALSE	FALSE	FALSE
ENSG00000101096	TRUE	FALSE	FALSE	FALSE
ENSG00000101040	TRUE	FALSE	TRUE	FALSE
ENSG00000101019	TRUE	FALSE	FALSE	FALSE
ENSG00000198026	TRUE	FALSE	TRUE	TRUE
ENSG00000100997	TRUE	FALSE	FALSE	FALSE
ENSG00000124214	TRUE	FALSE	TRUE	TRUE
ENSG00000124225	TRUE	FALSE	FALSE	FALSE
ENSG00000088356	TRUE	FALSE	FALSE	FALSE
ENSG00000088833	TRUE	FALSE	FALSE	FALSE
ENSG00000101236	TRUE	FALSE	FALSE	FALSE
ENSG00000101182	TRUE	FALSE	TRUE	FALSE
ENSG00000125810	TRUE	FALSE	FALSE	FALSE
ENSG00000125875	TRUE	FALSE	FALSE	FALSE
ENSG00000088832	TRUE	FALSE	TRUE	FALSE
ENSG00000132825	TRUE	FALSE	FALSE	FALSE
ENSG00000088854	TRUE	FALSE	FALSE	FALSE
ENSG00000132824	TRUE	FALSE	TRUE	TRUE
ENSG00000101361	TRUE	FALSE	FALSE	TRUE
ENSG00000131051	TRUE	FALSE	TRUE	TRUE
ENSG00000232907	TRUE	FALSE	FALSE	FALSE
ENSG00000101365	TRUE	FALSE	FALSE	FALSE
ENSG00000125817	TRUE	FALSE	FALSE	FALSE
ENSG00000101473	TRUE	FALSE	FALSE	FALSE
ENSG00000101439	TRUE	FALSE	TRUE	FALSE
ENSG00000196839	TRUE	FALSE	FALSE	FALSE
ENSG00000020256	TRUE	FALSE	TRUE	FALSE
ENSG00000124228	TRUE	FALSE	TRUE	TRUE
ENSG00000101391	TRUE	FALSE	FALSE	FALSE
ENSG00000240849	TRUE	FALSE	TRUE	FALSE
ENSG00000101265	TRUE	FALSE	TRUE	TRUE
ENSG00000204103	TRUE	FALSE	FALSE	TRUE
ENSG00000101457	TRUE	FALSE	FALSE	FALSE
ENSG00000244687	TRUE	FALSE	TRUE	TRUE
ENSG00000124177	TRUE	FALSE	TRUE	FALSE
ENSG00000089063	TRUE	FALSE	FALSE	FALSE
ENSG00000232442	TRUE	FALSE	FALSE	FALSE
ENSG00000101246	TRUE	FALSE	FALSE	FALSE
ENSG00000197183	TRUE	FALSE	FALSE	FALSE
ENSG00000101266	TRUE	FALSE	FALSE	TRUE
ENSG00000124126	TRUE	FALSE	TRUE	FALSE
ENSG00000126003	TRUE	FALSE	FALSE	FALSE
ENSG00000149658	TRUE	FALSE	FALSE	FALSE
ENSG00000101191	TRUE	FALSE	TRUE	FALSE
ENSG00000132823	TRUE	FALSE	TRUE	TRUE
ENSG00000025772	TRUE	FALSE	FALSE	FALSE
ENSG00000101307	TRUE	FALSE	TRUE	TRUE
ENSG00000080839	TRUE	FALSE	FALSE	FALSE
ENSG00000171858	TRUE	FALSE	TRUE	FALSE
ENSG00000132646	TRUE	FALSE	FALSE	FALSE
ENSG00000089006	TRUE	FALSE	TRUE	FALSE
ENSG00000278231	TRUE	FALSE	FALSE	FALSE
ENSG00000197114	TRUE	FALSE	FALSE	FALSE
ENSG00000230155	TRUE	FALSE	FALSE	FALSE
ENSG00000244462	TRUE	FALSE	FALSE	FALSE
ENSG00000101161	TRUE	FALSE	FALSE	FALSE
ENSG00000125827	TRUE	FALSE	TRUE	TRUE
ENSG00000101347	TRUE	FALSE	TRUE	TRUE
ENSG00000149636	TRUE	FALSE	FALSE	FALSE
ENSG00000080845	TRUE	FALSE	TRUE	FALSE
ENSG00000125995	TRUE	FALSE	FALSE	FALSE
ENSG00000089057	TRUE	FALSE	FALSE	FALSE
ENSG00000185019	TRUE	FALSE	FALSE	FALSE
ENSG00000260032	TRUE	FALSE	TRUE	TRUE
ENSG00000101126	TRUE	FALSE	FALSE	TRUE
ENSG00000198646	TRUE	FALSE	FALSE	FALSE
ENSG00000166913	TRUE	FALSE	TRUE	TRUE
ENSG00000125772	TRUE	FALSE	TRUE	TRUE
ENSG00000142178	TRUE	FALSE	FALSE	TRUE
ENSG00000159079	TRUE	FALSE	FALSE	FALSE
ENSG00000180530	TRUE	FALSE	TRUE	FALSE
ENSG00000281383	TRUE	FALSE	FALSE	FALSE
ENSG00000160256	TRUE	FALSE	FALSE	FALSE
ENSG00000142168	TRUE	FALSE	FALSE	FALSE
ENSG00000156304	TRUE	FALSE	TRUE	TRUE
ENSG00000160213	TRUE	FALSE	FALSE	FALSE
ENSG00000160223	TRUE	FALSE	FALSE	FALSE
ENSG00000280614	TRUE	FALSE	FALSE	FALSE
ENSG00000159216	TRUE	FALSE	TRUE	TRUE
ENSG00000173276	TRUE	FALSE	TRUE	FALSE
ENSG00000275464	TRUE	FALSE	FALSE	FALSE
ENSG00000281181	TRUE	FALSE	FALSE	FALSE
ENSG00000184900	TRUE	FALSE	FALSE	TRUE
ENSG00000280800	TRUE	FALSE	FALSE	FALSE
ENSG00000155304	TRUE	FALSE	FALSE	FALSE
ENSG00000160255	TRUE	FALSE	TRUE	TRUE
ENSG00000159131	TRUE	FALSE	TRUE	FALSE
ENSG00000280433	TRUE	FALSE	FALSE	FALSE
ENSG00000156261	TRUE	FALSE	FALSE	TRUE
ENSG00000142188	TRUE	FALSE	FALSE	FALSE
ENSG00000154642	TRUE	FALSE	FALSE	FALSE
ENSG00000184787	TRUE	FALSE	TRUE	TRUE
ENSG00000159147	TRUE	FALSE	FALSE	FALSE
ENSG00000154640	TRUE	FALSE	FALSE	FALSE
ENSG00000205758	TRUE	FALSE	TRUE	FALSE
ENSG00000156299	TRUE	FALSE	TRUE	TRUE
ENSG00000160226	TRUE	FALSE	TRUE	FALSE
ENSG00000198862	TRUE	FALSE	TRUE	FALSE
ENSG00000185658	TRUE	FALSE	TRUE	FALSE
ENSG00000225331	TRUE	FALSE	FALSE	FALSE
ENSG00000142192	TRUE	FALSE	TRUE	TRUE
ENSG00000100299	TRUE	FALSE	FALSE	FALSE
ENSG00000211679	TRUE	FALSE	TRUE	FALSE
ENSG00000242259	TRUE	TRUE	TRUE	FALSE
ENSG00000070010	TRUE	FALSE	TRUE	FALSE
ENSG00000100030	TRUE	TRUE	TRUE	TRUE
ENSG00000215012	TRUE	FALSE	FALSE	FALSE
ENSG00000235568	TRUE	FALSE	FALSE	FALSE
ENSG00000100201	TRUE	FALSE	TRUE	TRUE
ENSG00000184068	TRUE	FALSE	FALSE	FALSE
ENSG00000128284	TRUE	FALSE	FALSE	FALSE
ENSG00000183864	TRUE	TRUE	TRUE	TRUE
ENSG00000099910	TRUE	FALSE	FALSE	FALSE
ENSG00000100100	TRUE	FALSE	TRUE	TRUE
ENSG00000185651	TRUE	FALSE	FALSE	FALSE
ENSG00000167065	TRUE	FALSE	FALSE	FALSE
ENSG00000213923	TRUE	FALSE	FALSE	FALSE
ENSG00000243156	TRUE	FALSE	FALSE	TRUE
ENSG00000099899	TRUE	FALSE	FALSE	FALSE
ENSG00000100418	TRUE	FALSE	FALSE	FALSE
ENSG00000079974	TRUE	FALSE	FALSE	FALSE
ENSG00000183765	TRUE	FALSE	FALSE	FALSE
ENSG00000100027	TRUE	FALSE	FALSE	FALSE
ENSG00000100380	TRUE	FALSE	FALSE	TRUE
ENSG00000159958	TRUE	FALSE	FALSE	FALSE
ENSG00000254709	TRUE	FALSE	FALSE	FALSE
ENSG00000100280	TRUE	FALSE	FALSE	FALSE
ENSG00000239282	TRUE	FALSE	TRUE	FALSE
ENSG00000099992	TRUE	FALSE	FALSE	FALSE
ENSG00000198951	TRUE	FALSE	FALSE	FALSE
ENSG00000100372	TRUE	FALSE	FALSE	FALSE
ENSG00000184470	TRUE	FALSE	FALSE	FALSE
ENSG00000242247	TRUE	FALSE	FALSE	FALSE
ENSG00000241973	TRUE	FALSE	FALSE	FALSE
ENSG00000170638	TRUE	FALSE	TRUE	TRUE
ENSG00000184117	TRUE	FALSE	FALSE	FALSE
ENSG00000235111	TRUE	FALSE	FALSE	FALSE
ENSG00000128340	TRUE	FALSE	FALSE	FALSE
ENSG00000100345	TRUE	FALSE	TRUE	TRUE
ENSG00000180957	TRUE	FALSE	FALSE	FALSE
ENSG00000100097	TRUE	FALSE	FALSE	FALSE
ENSG00000100243	TRUE	FALSE	FALSE	FALSE
ENSG00000100105	TRUE	FALSE	TRUE	FALSE
ENSG00000196419	TRUE	FALSE	TRUE	FALSE
ENSG00000100364	TRUE	FALSE	TRUE	TRUE
ENSG00000196588	TRUE	FALSE	FALSE	TRUE
ENSG00000100365	TRUE	FALSE	FALSE	FALSE
ENSG00000100219	TRUE	FALSE	TRUE	TRUE
ENSG00000100422	TRUE	FALSE	FALSE	TRUE
ENSG00000185608	TRUE	FALSE	FALSE	FALSE
ENSG00000100138	TRUE	FALSE	TRUE	TRUE
ENSG00000100162	TRUE	FALSE	FALSE	FALSE
ENSG00000100288	TRUE	FALSE	TRUE	TRUE
ENSG00000211675	TRUE	FALSE	FALSE	FALSE
ENSG00000128294	TRUE	FALSE	FALSE	FALSE
ENSG00000184076	TRUE	FALSE	TRUE	TRUE
ENSG00000100034	TRUE	FALSE	FALSE	FALSE
ENSG00000100359	TRUE	FALSE	TRUE	FALSE
ENSG00000100129	TRUE	FALSE	FALSE	FALSE
ENSG00000100221	TRUE	FALSE	TRUE	TRUE
ENSG00000128335	TRUE	FALSE	FALSE	FALSE
ENSG00000183741	TRUE	FALSE	TRUE	TRUE
ENSG00000260708	TRUE	FALSE	FALSE	FALSE
ENSG00000100241	TRUE	FALSE	FALSE	FALSE
ENSG00000099995	TRUE	FALSE	FALSE	FALSE
ENSG00000099958	TRUE	FALSE	FALSE	FALSE
ENSG00000099901	TRUE	FALSE	FALSE	FALSE
ENSG00000100348	TRUE	FALSE	TRUE	FALSE
ENSG00000184983	TRUE	FALSE	FALSE	TRUE
ENSG00000228315	TRUE	FALSE	FALSE	FALSE
ENSG00000138867	TRUE	FALSE	TRUE	TRUE
ENSG00000093072	TRUE	FALSE	FALSE	FALSE
ENSG00000100300	TRUE	FALSE	FALSE	FALSE
ENSG00000100373	TRUE	FALSE	FALSE	FALSE
ENSG00000239713	TRUE	FALSE	TRUE	FALSE
ENSG00000128228	TRUE	FALSE	FALSE	FALSE
ENSG00000069849	TRUE	FALSE	TRUE	TRUE
ENSG00000070476	TRUE	FALSE	TRUE	FALSE
ENSG00000213533	TRUE	FALSE	TRUE	FALSE
ENSG00000174946	TRUE	FALSE	FALSE	FALSE
ENSG00000164077	TRUE	FALSE	FALSE	FALSE
ENSG00000144802	TRUE	FALSE	TRUE	TRUE
ENSG00000131374	TRUE	FALSE	TRUE	TRUE
ENSG00000168028	TRUE	FALSE	FALSE	TRUE
ENSG00000093183	TRUE	FALSE	TRUE	TRUE
ENSG00000232112	TRUE	FALSE	TRUE	FALSE
ENSG00000144909	TRUE	FALSE	FALSE	TRUE
ENSG00000114209	TRUE	FALSE	FALSE	FALSE
ENSG00000186432	TRUE	FALSE	TRUE	TRUE
ENSG00000173540	TRUE	FALSE	TRUE	FALSE
ENSG00000114786	TRUE	FALSE	TRUE	FALSE
ENSG00000125037	TRUE	FALSE	FALSE	TRUE
ENSG00000280739	TRUE	FALSE	FALSE	FALSE
ENSG00000068028	TRUE	FALSE	TRUE	FALSE
ENSG00000206527	TRUE	FALSE	TRUE	FALSE
ENSG00000144895	TRUE	FALSE	TRUE	FALSE
ENSG00000065518	TRUE	FALSE	FALSE	FALSE
ENSG00000178057	TRUE	FALSE	FALSE	FALSE
ENSG00000163960	TRUE	TRUE	TRUE	FALSE
ENSG00000114473	TRUE	FALSE	TRUE	FALSE
ENSG00000176095	TRUE	FALSE	TRUE	TRUE
ENSG00000068745	TRUE	FALSE	TRUE	FALSE
ENSG00000174953	TRUE	FALSE	FALSE	TRUE
ENSG00000174944	TRUE	FALSE	FALSE	FALSE
ENSG00000114656	TRUE	FALSE	FALSE	FALSE
ENSG00000114331	TRUE	FALSE	TRUE	TRUE
ENSG00000213186	TRUE	FALSE	FALSE	FALSE
ENSG00000154767	TRUE	FALSE	FALSE	FALSE
ENSG00000163320	TRUE	FALSE	TRUE	TRUE
ENSG00000082701	TRUE	FALSE	TRUE	FALSE
ENSG00000138496	TRUE	FALSE	FALSE	FALSE
ENSG00000184432	TRUE	FALSE	FALSE	FALSE
ENSG00000198218	TRUE	FALSE	FALSE	FALSE
ENSG00000174839	TRUE	FALSE	TRUE	FALSE
ENSG00000163933	TRUE	FALSE	FALSE	FALSE
ENSG00000186265	TRUE	FALSE	FALSE	FALSE
ENSG00000163931	TRUE	FALSE	FALSE	FALSE
ENSG00000078070	TRUE	FALSE	FALSE	FALSE
ENSG00000163608	TRUE	FALSE	FALSE	FALSE
ENSG00000088727	TRUE	FALSE	FALSE	FALSE
ENSG00000173706	TRUE	FALSE	FALSE	FALSE
ENSG00000163900	TRUE	FALSE	FALSE	FALSE
ENSG00000240682	TRUE	FALSE	TRUE	FALSE
ENSG00000172667	TRUE	FALSE	FALSE	FALSE
ENSG00000168329	TRUE	FALSE	FALSE	TRUE
ENSG00000181788	TRUE	FALSE	TRUE	TRUE
ENSG00000163923	TRUE	FALSE	FALSE	FALSE
ENSG00000185219	TRUE	FALSE	TRUE	FALSE
ENSG00000114126	TRUE	FALSE	FALSE	FALSE
ENSG00000163961	TRUE	FALSE	TRUE	TRUE
ENSG00000173950	TRUE	FALSE	FALSE	FALSE
ENSG00000163412	TRUE	FALSE	FALSE	FALSE
ENSG00000181631	TRUE	FALSE	FALSE	TRUE
ENSG00000173226	TRUE	FALSE	TRUE	FALSE
ENSG00000168386	TRUE	FALSE	FALSE	FALSE
ENSG00000172340	TRUE	FALSE	TRUE	FALSE
[truncated: 4,581 more rows]

## Sheet: scMAPA on 10k APA genes
pvalue_LRT	pval_LRT.adjusted	Genes	X1.coef	X2.coef	X3.coef	X4.coef	X5.coef	X6.coef	X7.coef	X8.coef	X9.coef	X10.coef	X11.coef	X12.coef	X13.coef	X1.pval	X2.pval	X3.pval	X4.pval	X5.pval	X6.pval	X7.pval	X8.pval	X9.pval	X10.pval	X11.pval	X12.pval	X13.pval	X1.se	X2.se	X3.se	X4.se	X5.se	X6.se	X7.se	X8.se	X9.se	X10.se	X11.se	X12.se	X13.se	X1.OR	X2.OR	X3.OR	X4.OR	X5.OR	X6.OR	X7.OR	X8.OR
1.94359e-07	2.84369e-07	ENST00000362007.5|ENST00000612353.4|ENSG00000198715.11|chr1|-	0.0416881	0.333555	0.36907	0.0724188	-0.0970656	0.368298	0.291108	0.252429	-0.00503617	-0.178896	-0.618494	-0.552612	0.838301	0.590309	0.0769335	0.0618522	0.668499	0.488406	0.199141	0.236411	0.016527	0.954183	0.255293	2.53769e-07	0.00332075	0.027279	0.0774312	0.188581	0.197643	0.16912	0.140097	0.286836	0.245867	0.105308	0.0876541	0.157259	0.119982	0.188195	0.379751	1.04257	1.39592	1.44639	1.07511	0.907496	1.44527	1.33791	1.28715
1.11977e-07	1.65805e-07	ENST00000366899.3|ENSG00000143507.17|chr1|-	0.227162	-0.153073	0.084599	-0.135801	-0.156563	-1.44688	NA	0.90558	0.363312	-0.452202	-0.144243	NA	0.219635	0.102858	0.531793	0.792854	0.265802	0.506426	7.82081e-07	NA	0.00500244	0.0870217	0.00496279	0.588523	NA	0.0597021	0.139265	0.24481	0.322152	0.122037	0.235641	0.292903	NA	0.322629	0.212299	0.160958	0.266633	NA	0.116642	1.25503	0.858067	1.08828	0.873016	0.855078	0.235304	NA	2.47337
9.52036e-11	1.62101e-10	ENST00000368069.7|ENSG00000122218.14|chr1|-	-0.0415523	0.0376371	0.062638	-0.0991529	-0.309996	0.358477	-0.0694611	-0.0163136	0.109022	0.277703	0.121481	-0.172924	-0.474926	0.41902	0.732252	0.540398	0.255553	0.00296151	0.00282782	0.528455	0.832596	0.0671592	0.000322172	0.0300694	0.00622929	6.57034e-08	0.0514183	0.110008	0.102314	0.0872083	0.104316	0.120058	0.110192	0.0771792	0.0595549	0.0772086	0.0560034	0.0632157	0.0879079	0.959299	1.03835	1.06464	0.905604	0.73345	1.43115	0.932896	0.983819
2.89869e-39	1.7307e-38	ENST00000458050.6|ENST00000490843.6|ENST00000368005.5|ENST00000368006.7|ENSG00000158796.16|chr1|-	-0.659443	-0.143475	0.0280078	-0.123594	0.395521	-0.936237	-0.196038	-0.547356	-0.483009	-0.588957	0.295945	-0.568055	2.04325	3.13562e-07	0.466433	0.880324	0.437541	0.0987737	2.19618e-08	0.253081	0.000167828	0.00159688	1.91509e-05	0.0688875	0.00041243	1.17477e-18	0.128921	0.197002	0.186027	0.159198	0.23959	0.167311	0.171527	0.145454	0.153022	0.137782	0.162683	0.160831	0.231738	0.517139	0.866342	1.0284	0.883739	1.48516	0.3921	0.821981	0.578477
0.000102563	0.000130238	ENST00000367535.7|ENST00000413720.5|ENSG00000116701.14|chr1|-	-0.015986	0.200674	-0.0408481	0.129589	0.0836235	1.04544	0.295232	-0.0160973	-0.0286095	0.0951368	-0.0402821	-0.324434	NA	0.46	0.306145	0.632489	0.179225	0.693043	0.000716829	0.0556142	0.588972	0.304434	0.00711916	0.2242	0.00853303	NA	0.0216364	0.196096	0.085416	0.0964815	0.211851	0.309023	0.154245	0.0297918	0.0278581	0.0353508	0.0331421	0.123349	NA	0.984141	1.22223	0.959975	1.13836	1.08722	2.84466	1.34344	0.984032
5.22777e-18	1.26074e-17	ENST00000373703.4|ENSG00000162517.12|chr1|-	-0.0504984	-0.022587	0.0897864	0.115684	-0.15225	0.0906286	0.156135	0.157356	0.156135	0.0677443	0.47467	0.0109728	-1.07827	0.724348	0.878245	0.561053	0.325868	0.209898	0.547632	0.334079	0.287065	0.334079	0.635098	0.0027132	0.934677	3.02083e-27	0.143195	0.14744	0.154464	0.117748	0.121426	0.150718	0.161642	0.147811	0.161642	0.142751	0.158303	0.133877	0.0997292	0.950755	0.977666	1.09394	1.12264	0.858774	1.09486	1.16898	1.17041
3.34333e-34	1.6578e-33	ENST00000361219.10|ENST00000370990.5|ENST00000370994.8|ENST00000370995.6|ENSG00000142864.14|chr1|-	-0.203722	0.170406	0.120736	0.0708534	0.326758	0.433103	0.101318	-0.0949364	0.321157	-0.0928378	0.538657	-0.270166	-1.25298	0.0123377	0.103879	0.253114	0.452918	0.00205743	2.25895e-06	0.364534	0.409264	6.35985e-06	0.239891	1.1236e-12	0.00298896	1.30349e-15	0.0814126	0.10478	0.105648	0.0944009	0.106028	0.0915892	0.111737	0.115048	0.0711461	0.0789934	0.075713	0.0909996	0.156735	0.815689	1.18579	1.12833	1.07342	1.38647	1.54204	1.10663	0.909431
7.80141e-56	8.21776e-55	ENST00000366508.5|ENSG00000153207.14|chr1|-	0.280741	0.345799	0.460209	-0.148677	0.235706	0.999206	1.14598	0.711524	-0.0123949	0.317109	-1.35687	-1.09516	1.61289	0.153135	0.064622	0.048597	0.45229	0.172895	2.32247e-07	3.52706e-07	1.60062e-05	0.952005	0.193319	1.66023e-22	2.08954e-06	8.6471e-24	0.196522	0.187134	0.233359	0.197814	0.172937	0.193215	0.225016	0.16492	0.205932	0.243775	0.139014	0.230824	0.160391	1.32411	1.41312	1.58441	0.861847	1.2658	2.71612	3.14551	2.03709
0.00310042	0.00362042	ENST00000370459.7|ENSG00000154451.14|chr1|-	0.217497	-0.140415	NA	0.208552	0.0938834	-0.127256	NA	-0.445113	-0.274979	NA	-0.157998	1.29322	NA	0.502517	0.412501	NA	0.0651413	0.427375	0.15085	NA	0.0856784	0.292811	NA	0.411442	0.000724639	NA	0.324364	0.171343	NA	0.11308	0.118287	0.0885853	NA	0.25899	0.261393	NA	0.192362	0.382599	NA	1.24296	0.868997	NA	1.23189	1.09843	0.880508	NA	0.640752
5.34876e-40	3.27531e-39	ENST00000294383.6|ENSG00000162402.13|chr1|-	-0.57278	0.0174734	-0.0257452	0.0405413	-0.045112	-0.638078	-0.273932	0.0781919	-0.470701	-0.7219	-0.523148	-0.26558	1.77529	2.59496e-05	0.92506	0.87394	0.796494	0.76589	8.29761e-05	0.111699	0.613122	0.000202699	2.58821e-06	0.00153727	0.00124166	1.87987e-25	0.136169	0.185764	0.16227	0.157206	0.151507	0.162128	0.172219	0.154645	0.126681	0.153561	0.165158	0.0822449	0.17027	0.563955	1.01763	0.974583	1.04137	0.95589	0.528307	0.760384	1.08133
1.97439e-52	1.8713e-51	ENST00000622328.1|ENST00000640832.1|ENST00000639181.1|ENSG00000274020.2|chr1|-	0.590609	-0.217373	0.344297	-0.249752	-0.337493	-0.197754	0.347209	1.37174	0.150553	0.428384	0.160977	0.799226	0.00501989	5.2153e-11	0.00649183	0.000861348	4.82069e-05	6.87165e-08	0.00441324	0.00235551	1.78986e-32	0.0657987	4.37749e-05	0.117033	6.80387e-11	0.961146	0.089968	0.0798624	0.103322	0.0614523	0.0625625	0.0694603	0.114164	0.115608	0.0818313	0.104827	0.102707	0.122488	0.103044	1.80509	0.80463	1.411	0.778994	0.713557	0.820572	1.41511	3.94221
4.45865e-06	6.12461e-06	ENST00000366997.8|ENST00000366996.1|ENSG00000123684.12|chr1|-	-0.00529589	-0.242331	-0.0655364	0.167935	0.399162	0.0632354	0.0805019	-0.079641	-0.173506	-0.184607	-0.0155967	0.451618	-0.436205	0.931126	0.161105	0.554841	0.140123	0.00810758	0.651666	0.504517	0.460039	0.00915895	0.0294169	0.844772	5.64139e-06	0.0240442	0.0612751	0.172925	0.11098	0.113829	0.150766	0.140072	0.12062	0.1078	0.0665777	0.0847656	0.079659	0.0994885	0.193317	0.994718	0.784796	0.936565	1.18286	1.49058	1.06528	1.08383	0.923448
3.11528e-16	6.83949e-16	ENST00000302035.10|ENST00000235739.6|ENST00000538290.2|ENSG00000117090.14|chr1|-	NA	-0.0920928	0.375965	-0.255813	-0.411323	0.0534052	-0.13803	NA	0.954239	NA	0.870198	-3.10072	NA	NA	0.418854	0.00899229	0.412945	0.00251726	0.496392	0.339632	NA	2.51256e-06	NA	2.8671e-07	0.00170286	NA	NA	0.113918	0.143919	0.312454	0.136143	0.0785166	0.14455	NA	0.202723	NA	0.169564	0.988219	NA	NA	0.91202	1.4564	0.774287	0.662773	1.05486	0.871073	NA
1.08188e-24	3.51914e-24	ENST00000359060.5|ENST00000291386.3|ENSG00000160075.11|chr1|-	-0.214174	0.286641	-0.165957	-0.0819168	0.135123	0.176122	-0.216177	0.263675	0.0506551	0.279911	-0.234961	0.069183	-0.469317	0.00024639	0.000134693	0.0170286	0.204026	0.0582554	0.0158317	0.00136269	0.000282317	0.460636	3.00609e-05	0.000501602	0.41595	6.47224e-15	0.0584221	0.0750819	0.0695517	0.0644931	0.0713513	0.0729957	0.0675038	0.0726176	0.0686571	0.0670766	0.0675194	0.085047	0.0602121	0.807208	1.33195	0.847083	0.921349	1.14468	1.19258	0.805593	1.30171
9.00166e-38	5.0905e-37	ENST00000614300.4|ENST00000617444.4|ENST00000611123.1|ENSG00000189339.11|chr1|-	-0.234761	0.32639	0.0972289	0.173221	0.672223	0.389485	0.412689	0.216457	-0.120015	-0.0781934	-0.100264	-0.257839	-0.892968	0.0373947	0.000409154	0.356569	0.0933744	8.17744e-15	4.86847e-07	4.75341e-05	0.0911521	0.185411	0.540524	0.49328	0.00261035	3.50896e-20	0.112788	0.0923543	0.105463	0.103239	0.0865732	0.0774105	0.101462	0.12813	0.0906268	0.127763	0.14635	0.0856536	0.0970392	0.79076	1.38596	1.10211	1.18913	1.95859	1.47622	1.51087	1.24167
1.37561e-25	4.67269e-25	ENST00000374452.9|ENST00000343255.9|ENST00000492112.2|ENST00000374453.7|ENST00000484146.6|ENST00000453840.7|ENST00000344989.10|ENSG00000188529.14|chr1|-	0.387049	-0.0221153	-0.1156	0.18418	-0.123395	-0.0786932	0.0241545	0.204356	0.0329001	0.100362	-0.587213	-0.0379412	-0.0848618	1.82658e-11	0.727597	0.0587335	0.000267514	0.0456841	0.190796	0.699009	0.000757142	0.588844	0.0767425	7.40379e-17	0.468053	0.136041	0.057603	0.0634906	0.0611582	0.0505311	0.0617499	0.0601525	0.0624697	0.0606758	0.0608685	0.0567045	0.0704058	0.0522857	0.0569276	1.47263	0.978127	0.890831	1.20223	0.883915	0.924323	1.02445	1.22674
2.63956e-11	4.60818e-11	ENST00000321265.9|ENSG00000090273.13|chr1|+	0.0349871	0.42552	0.0905851	-0.0276182	0.214008	0.35852	0.23092	0.089624	0.415889	0.336142	0.272028	-0.30675	-1.26809	0.835383	0.00295983	0.582422	0.828426	0.132307	0.0123901	0.128122	0.58137	0.0056258	0.0138095	0.125706	0.0544287	4.98252e-09	0.168367	0.143182	0.164745	0.127437	0.142192	0.14336	0.151766	0.162543	0.150204	0.136522	0.17765	0.159482	0.21685	1.03561	1.53039	1.09481	0.97276	1.23863	1.43121	1.25976	1.09376
5.09966e-16	1.10824e-15	ENST00000258301.5|ENST00000542060.5|ENSG00000135823.13|chr1|-	0.233976	-0.37278	0.00858805	-0.184316	-0.179464	-0.769117	-0.136594	0.0538446	-0.131458	-0.132112	1.30281	-0.499417	-0.604516	0.0426782	0.0644491	0.969279	0.256857	0.392511	2.52104e-06	0.499115	0.734981	0.299961	0.323157	4.02065e-12	0.00363688	0.00796889	0.115439	0.201605	0.222995	0.162557	0.209882	0.163419	0.202097	0.159065	0.126827	0.133718	0.18782	0.171736	0.227828	1.26361	0.688817	1.00863	0.831673	0.835718	0.463422	0.872324	1.05532
1.15969e-20	3.15615e-20	ENST00000373830.4|ENSG00000180098.9|chr1|+	-0.483038	0.0628789	0.249465	-0.325194	0.552427	-0.107747	0.451537	-0.199485	0.0184271	-0.649813	1.19888	-0.418424	0.0244126	0.00377107	0.69929	0.166442	0.0234371	4.07149e-05	0.540543	0.00696969	0.211232	0.917609	0.000149038	5.61367e-16	0.00394761	0.882292	0.166754	0.162781	0.180285	0.143496	0.134627	0.176059	0.167342	0.159565	0.178134	0.171334	0.148057	0.145169	0.164879	0.616906	1.0649	1.28334	0.722387	1.73746	0.897855	1.57072	0.819152
2.13175e-08	3.25609e-08	ENST00000372862.7|ENSG00000090621.13|chr1|-	-0.00551211	-0.0094784	0.162214	0.0744981	0.162518	-0.0365282	0.0712947	0.00331174	0.0928004	0.0103655	0.186935	-0.341161	-0.502232	0.923016	0.896653	0.0558015	0.46083	0.10289	0.698557	0.4571	0.950633	0.129361	0.845357	0.00397352	0.000522463	1.86864e-08	0.05704	0.0729724	0.084814	0.101017	0.0996431	0.0943225	0.0958738	0.0534906	0.0611888	0.0531439	0.0649023	0.0983466	0.0893056	0.994503	0.990566	1.17611	1.07734	1.17647	0.964131	1.0739	1.00332
4.72475e-17	1.08413e-16	ENST00000258349.8|ENST00000367694.2|ENSG00000135870.11|chr1|-	0.0227009	0.157744	0.0887911	-0.0155281	0.079587	0.892454	-0.348762	-0.137789	0.4538	0.491817	-0.364748	-0.950102	-0.805694	0.837951	0.423258	0.567695	0.911189	0.613213	0.000917254	0.0374816	0.314412	0.00120157	0.00340678	0.00752556	7.06972e-10	5.75563e-09	0.110999	0.196987	0.155379	0.139216	0.157445	0.269237	0.167636	0.136966	0.140126	0.167945	0.136474	0.154124	0.138347	1.02296	1.17087	1.09285	0.984592	1.08284	2.44111	0.705561	0.871282
3.60784e-40	2.24304e-39	ENST00000375003.6|ENST00000375000.5|ENST00000312239.9|ENSG00000127483.17|chr1|-	0.371261	-0.147919	-0.161962	0.0551579	-0.377728	-0.0822632	-0.496674	-0.133291	0.0734005	0.220928	0.484719	-0.233187	0.174717	6.33251e-09	0.01661	0.0127647	0.381273	9.90155e-10	0.238664	1.27468e-14	0.0204939	0.21137	0.00145451	2.94484e-12	5.42925e-05	0.00336351	0.0639254	0.0617557	0.0650379	0.0629978	0.0618113	0.0698132	0.0644334	0.057523	0.0587294	0.0693955	0.0694406	0.0577719	0.0595815	1.44956	0.862501	0.850474	1.05671	0.685417	0.92103	0.608551	0.87521
7.23557e-13	1.36709e-12	ENST00000439374.6|ENST00000357235.5|ENSG00000197622.12|chr1|-	0.0487489	0.369917	-0.184437	-0.289673	0.235038	0.442135	-0.0594924	0.080732	0.401597	0.0928302	-0.73937	0.0145501	0.265557	0.676374	0.000315406	0.0836301	0.000431378	0.0219933	3.21425e-05	0.572361	0.479852	0.00030922	0.432483	1.37779e-06	0.932596	0.19794	0.116787	0.102689	0.106611	0.082291	0.102615	0.10634	0.105375	0.114264	0.111324	0.118263	0.153136	0.17203	0.206267	1.04996	1.44761	0.831572	0.748508	1.26496	1.55603	0.942243	1.08408
4.30906e-08	6.49635e-08	ENST00000361168.9|ENST00000355560.4|ENSG00000176444.18|chr1|-	-0.205283	-0.11519	0.359609	0.239293	0.443693	0.211513	-0.00194248	0.290275	0.160608	0.0452591	-1.27111	0.0942331	-0.847137	0.223154	0.577675	0.0705678	0.276242	0.032628	0.33824	0.992212	0.223228	0.348797	0.781304	1.19359e-08	0.709153	0.000199813	0.168516	0.206885	0.198872	0.219777	0.20766	0.220867	0.199001	0.238323	0.171421	0.163026	0.222976	0.252639	0.227771	0.814416	0.891196	1.43277	1.27035	1.55845	1.23555	0.998059	1.33679
2.03918e-25	6.85798e-25	ENST00000367929.2|ENSG00000198574.5|chr1|-	NA	NA	NA	0.287406	NA	NA	NA	-0.0435421	NA	NA	-3.60561	-0.537969	NA	NA	NA	NA	1.0205e-10	NA	NA	NA	0.696981	NA	NA	1.2508e-07	0.0168415	NA	NA	NA	NA	0.0444633	NA	NA	NA	0.111819	NA	NA	0.682116	0.225077	NA	NA	NA	NA	1.33296	NA	NA	NA	0.957392
1.68434e-09	2.70265e-09	ENST00000368884.7|ENST00000368881.8|ENSG00000159352.15|chr1|+	0.00286977	-0.0119024	-0.0204609	0.0147284	0.353515	0.103046	-0.0272151	0.190098	0.172786	-0.140426	0.175593	-0.350517	-0.501405	0.972577	0.903123	0.831812	0.851954	0.000214518	0.294274	0.806613	0.0144731	0.0523436	0.0765424	0.058228	0.00808814	1.67392e-08	0.0834822	0.0977882	0.0963419	0.0789195	0.0955117	0.0982516	0.111174	0.0777403	0.0890515	0.0792868	0.0927112	0.132352	0.0888589	1.00287	0.988168	0.979747	1.01484	1.42406	1.10854	0.973152	1.20937
7.74787e-31	3.29183e-30	ENST00000634408.1|ENST00000368655.4|ENST00000634544.1|ENSG00000143614.9|chr1|-	0.0321663	-0.192883	-0.467046	-0.134101	0.144179	0.23565	-0.783285	-0.155667	-0.10583	0.0387339	0.804033	-0.224245	0.457418	0.6922	0.0686914	1.49709e-05	0.176255	0.109175	0.00626841	2.19311e-11	0.171644	0.208848	0.651937	1.0951e-15	0.0428675	1.0216e-07	0.0812546	0.105954	0.107885	0.0991594	0.0900044	0.0862114	0.117038	0.113879	0.0842097	0.0858707	0.100307	0.110738	0.085935	1.03269	0.824578	0.626851	0.874502	1.15509	1.26573	0.456903	0.855845
5.41582e-06	7.39447e-06	ENST00000368320.7|ENST00000368321.7|ENST00000368319.3|ENSG00000132680.10|chr1|-	0.141754	-0.155423	-0.0452239	0.0290153	0.0194207	0.131098	0.186149	-0.247253	-0.0628635	-0.0601125	0.211821	-0.316917	0.364961	0.265968	0.119871	0.620407	0.77737	0.828875	0.222169	0.0552939	0.0320644	0.599642	0.59374	0.0726888	2.638e-06	0.000542328	0.127431	0.09993	0.0913108	0.102619	0.0898505	0.107389	0.0971266	0.115345	0.119759	0.112692	0.118021	0.0674699	0.105513	1.15229	0.856053	0.955783	1.02944	1.01961	1.14008	1.2046	0.780943
2.46975e-05	3.26039e-05	ENST00000324379.9|ENST00000470213.5|ENST00000356511.6|ENSG00000084072.16|chr1|+	0.387498	0.390837	0.321844	-0.157729	0.518382	0.00884436	-0.172118	0.227534	-0.204249	-0.910774	-0.088736	-0.668554	NA	0.134197	0.0814331	0.157074	0.310669	0.00377162	0.963357	0.426024	0.336749	0.463553	0.000126597	0.675428	0.00193075	NA	0.258719	0.224306	0.227455	0.155579	0.178959	0.192512	0.216224	0.236864	0.278645	0.237615	0.211927	0.215615	NA	1.47329	1.47822	1.37967	0.854081	1.67931	1.00888	0.84188	1.2555
3.63759e-07	5.25603e-07	ENST00000616024.4|ENST00000612242.4|ENST00000261441.9|ENST00000615321.1|ENSG00000081019.13|chr1|-	-0.0285741	-0.188054	-0.179667	-0.120181	-0.263664	-0.37322	0.0124785	0.396545	0.6557	0.0663425	-0.222421	0.73552	-0.159304	0.853102	0.243156	0.348082	0.45654	0.144091	0.0103053	0.948312	0.0213402	1.81738e-06	0.688803	0.096543	8.20812e-05	0.547472	0.154319	0.161124	0.191478	0.161414	0.180502	0.145481	0.192491	0.172268	0.137384	0.165658	0.13384	0.186764	0.264822	0.97183	0.82857	0.835549	0.88676	0.768231	0.688514	1.01256	1.48668
0.000105994	0.000134468	ENST00000366553.2|ENST00000638121.1|ENST00000638160.1|ENSG00000203668.2|chr1|-	-0.101634	-0.342097	0.186378	0.426729	-0.67316	-0.980185	0.251249	-0.267372	-0.26047	0.308471	0.200106	-0.0990925	0.983425	0.39817	0.180242	0.151368	0.0880952	0.0298523	0.0100742	0.112896	0.0121091	0.0625854	0.0524768	0.194049	0.271729	0.0585851	0.120292	0.255295	0.129906	0.250203	0.30992	0.38091	0.158486	0.106567	0.139878	0.159071	0.154082	0.0901587	0.519975	0.90336	0.710279	1.20488	1.53224	0.510094	0.375242	1.28563	0.765388
0.00033988	0.000418646	ENST00000366615.8|ENST00000366613.1|ENST00000619305.1|ENST00000366612.1|ENSG00000168275.14|chr1|+	-0.0325809	0.0706721	0.0595684	-0.352351	0.144944	0.00914294	0.0649018	0.23242	-0.519283	-0.12747	-0.287813	0.400747	0.580066	0.812308	0.651105	0.762223	0.019287	0.326587	0.957286	0.719765	0.129831	0.000991967	0.354877	0.130424	0.0484668	0.00100918	0.137212	0.156276	0.196879	0.150582	0.14775	0.170707	0.180899	0.153436	0.157703	0.13778	0.190298	0.20309	0.176422	0.967944	1.07323	1.06138	0.703033	1.15598	1.00918	1.06705	1.26165
2.08622e-19	5.37212e-19	ENST00000478691.5|ENST00000374616.7|ENST00000302271.10|ENST00000374612.5|ENST00000606561.5|ENST00000427764.3|ENSG00000125944.19|chr1|-	-0.319437	0.391759	-0.099493	0.326834	0.350198	0.43113	-0.0912297	-0.47739	-0.201654	-1.01793	0.0902569	0.363883	0.246123	0.0204909	0.000562481	0.470281	0.000431952	0.00161007	7.2958e-05	0.49542	0.00187049	0.152539	5.25577e-09	0.421426	0.000209816	0.0122151	0.137852	0.113583	0.137798	0.0928572	0.11103	0.108695	0.133824	0.153498	0.140955	0.174338	0.112267	0.0981637	0.0982185	0.726558	1.47958	0.905296	1.38657	1.41935	1.539	0.912808	0.620401
4.10966e-09	6.48927e-09	ENST00000374479.3|ENSG00000179163.11|chr1|-	-0.133865	0.381235	-0.297473	0.0170261	0.144614	-0.161089	0.117334	-0.129403	-0.285109	-0.232594	0.18759	0.905574	0.666814	0.0729525	0.0715304	0.0456066	0.914543	0.400829	0.344279	0.546786	0.124214	0.00136068	0.0314014	0.175565	6.00326e-07	0.00812875	0.0746542	0.211551	0.14881	0.158662	0.17213	0.170331	0.194717	0.084174	0.0890168	0.108085	0.13849	0.181437	0.251944	0.874708	1.46409	0.742693	1.01717	1.15559	0.851216	1.12449	0.87862
0.0145482	0.0162375	ENST00000377036.2|ENST00000377038.7|ENSG00000160049.11|chr1|-	-0.00347814	0.170875	0.0696441	-0.252374	-0.00347814	-0.174104	0.0182618	0.0520917	-0.104283	0.523348	0.507347	0.212118	-0.423088	0.985559	0.289381	0.653048	0.106354	0.983421	0.289907	0.895648	0.77878	0.525961	0.0118843	0.00875308	0.169594	0.0110298	0.192167	0.161282	0.154926	0.156288	0.167378	0.164509	0.139233	0.18544	0.164436	0.208044	0.19353	0.154435	0.166455	0.996528	1.18634	1.07213	0.776954	0.996528	0.84021	1.01843	1.05347
1.96879e-34	9.88284e-34	ENST00000368206.5|ENST00000368209.9|ENST00000357325.9|ENST00000537739.5|ENSG00000143321.18|chr1|-	-0.292683	-0.331024	-0.130783	-0.270088	0.0530595	-0.459193	-0.251228	-0.112012	-0.221882	0.290323	0.907152	-0.263572	-0.534642	8.76747e-05	0.00491924	0.324885	0.00553454	0.681744	2.13522e-05	0.055678	0.214215	0.00945269	0.00195282	4.92869e-24	0.00468687	9.77003e-08	0.0746185	0.117707	0.132846	0.0973586	0.129386	0.108039	0.131289	0.0901826	0.085496	0.0937337	0.0897177	0.0932074	0.10029	0.746259	0.718188	0.877408	0.763313	1.05449	0.631794	0.777845	0.894034
1.15028e-13	2.25944e-13	ENST00000357214.5|ENSG00000116560.10|chr1|-	-0.00173996	0.0404869	0.127897	-0.0786397	0.122476	0.100088	0.0932816	0.220533	-0.0655746	-0.452453	0.188075	-0.0508959	0.0695841	0.972696	0.618846	0.0915455	0.266307	0.125782	0.188584	0.284108	0.000191275	0.274224	3.50387e-14	0.00126071	0.392019	0.237462	0.0508361	0.0813829	0.0757996	0.0707441	0.0799998	0.0761256	0.0870865	0.05912	0.0599738	0.0597046	0.0583219	0.0594604	0.058902	0.998262	1.04132	1.13644	0.924373	1.13029	1.10527	1.09777	1.24674
1.25987e-11	2.23403e-11	ENST00000373036.4|ENSG00000188786.9|chr1|-	0.125474	-0.206528	-0.224791	0.304298	0.135779	0.767924	-0.186153	0.149468	-0.197342	-0.0258745	0.440391	-0.052622	-14.3002	0.916979	0.864879	0.852874	0.801282	0.91079	0.527507	0.87844	0.901233	0.869843	0.982895	0.714756	0.965339	0.939044	1.2037	1.21367	1.21212	1.20903	1.21185	1.21542	1.21711	1.20438	1.20434	1.20687	1.20498	1.21096	187	1.13369	0.813404	0.798683	1.35567	1.14543	2.15529	0.830146	1.16122
5.91294e-36	3.15985e-35	ENST00000479918.5|ENST00000370282.7|ENST00000370280.1|ENSG00000117500.12|chr1|-	0.292831	-0.327974	-0.110878	-0.378691	-0.456927	-0.387791	0.00230854	0.0453736	0.402378	0.219972	0.25848	-0.0762495	-0.726861	6.33855e-08	0.000705085	0.224225	4.5254e-07	7.31812e-07	9.01951e-06	0.980874	0.470228	4.33983e-12	0.00264818	5.35104e-05	0.201547	1.20757e-06	0.0541379	0.0968161	0.0912296	0.0750566	0.0922576	0.0873515	0.0962982	0.0628349	0.0580997	0.0731807	0.0639842	0.0597026	0.149733	1.34022	0.720382	0.895048	0.684757	0.633227	0.678554	1.00231	1.04642
0.000126958	0.000160215	ENST00000263697.5|ENSG00000126698.10|chr1|-	0.0143247	-0.00475376	-0.0578864	-0.166536	-0.0575808	-0.0780956	0.0557614	0.0585943	-0.146692	0.162364	0.377079	-0.0535288	-0.0583304	0.859614	0.95631	0.499845	0.0125981	0.480475	0.317614	0.515706	0.4605	0.14382	0.026165	3.7389e-07	0.508139	0.49355	0.0809922	0.0867714	0.0857914	0.0667496	0.0816126	0.0781446	0.0857896	0.0793936	0.100356	0.0730134	0.0742019	0.0808911	0.0851946	1.01443	0.995258	0.943757	0.846593	0.944046	0.924876	1.05735	1.06034
0.00986361	0.0111404	ENST00000362089.9|ENSG00000198821.10|chr1|-	1.12132	-0.0172074	0.210539	-0.133756	0.0218856	-0.0498974	0.164019	0.463262	-0.0136625	12.662	-0.238792	0.0137364	12.662	0.348398	0.978862	0.757371	0.835853	0.973055	0.938627	0.865522	0.572227	0.983512	0.958311	0.720638	0.984075	0.932174	1.19581	0.649449	0.681497	0.645539	0.647948	0.648057	0.968525	0.820259	0.661094	242.229	0.667753	0.688167	148.772	3.06889	0.98294	1.23434	0.874803	1.02213	0.951327	1.17824	1.58925
3.0126e-85	6.48107e-84	ENST00000344843.11|ENST00000482352.1|ENSG00000242485.5|chr1|-	0.600362	-0.0816086	-0.536084	0.0336632	-0.0244794	-0.161734	-0.370006	0.300893	0.227943	0.313991	0.289063	-0.348828	-0.832255	1.46074e-16	0.233786	5.00927e-17	0.574461	0.689425	0.00629803	1.97732e-07	4.13473e-05	0.000655587	1.07978e-06	0.000117123	6.39495e-11	1.14316e-46	0.072686	0.0685405	0.0639224	0.0599529	0.0612544	0.0592032	0.071135	0.0733918	0.0668943	0.0643884	0.0750409	0.0533849	0.0580166	1.82278	0.921633	0.585035	1.03424	0.975818	0.850667	0.69073	1.35106
0.0125732	0.014095	ENST00000368875.6|ENST00000368872.5|ENST00000368873.5|ENST00000529142.5|ENST00000368874.8|ENSG00000143393.16|chr1|-	-0.0673973	0.0238727	0.101501	-0.0671803	-0.0799573	0.106113	0.323104	0.0920989	0.0046826	-0.0313394	0.0219132	-0.38627	0.220448	0.432511	0.83649	0.340503	0.504554	0.492074	0.364439	0.00239369	0.354999	0.964526	0.739067	0.809436	0.000443636	0.252361	0.0858672	0.115671	0.106487	0.100669	0.116384	0.117002	0.106408	0.0995732	0.105285	0.0940871	0.090868	0.109965	0.192592	0.934824	1.02416	1.10683	0.935027	0.923156	1.11195	1.38141	1.09647
9.61634e-16	2.06224e-15	ENST00000616558.4|ENST00000618673.4|ENST00000318074.9|ENST00000543823.1|ENSG00000142765.17|chr1|+	0.337987	0.138341	0.170346	0.086773	0.112259	0.119709	-0.21016	-0.0832856	0.237658	0.0458179	0.161908	0.317848	-1.12928	0.015028	0.106898	0.0771033	0.168513	0.176414	0.111785	0.0555634	0.270157	0.060089	0.664229	0.124067	0.161634	1.56722e-14	0.138992	0.0858039	0.0963634	0.063016	0.0830396	0.0752786	0.109776	0.0755287	0.126405	0.105551	0.105277	0.227099	0.147005	1.40212	1.14837	1.18572	1.09065	1.1188	1.12717	0.810455	0.920088
4.83591e-48	3.84791e-47	ENST00000311224.8|ENST00000534968.5|ENST00000368054.7|ENST00000368051.3|ENSG00000066294.14|chr1|-	0.258379	-0.106862	0.166609	-0.0568038	0.0560966	-0.13504	-0.114671	0.291238	0.0649522	0.272688	0.494551	-0.0288697	-0.852947	1.07431e-05	0.121529	0.0467663	0.624983	0.264233	0.107601	0.183031	0.00108963	0.316006	0.00173648	4.94393e-15	0.793485	1.39237e-35	0.0587005	0.0690148	0.0837902	0.116211	0.0502458	0.0839242	0.0861228	0.0891646	0.0647773	0.0870665	0.0631745	0.110279	0.0685079	1.29483	0.89865	1.18129	0.944779	1.0577	0.873681	0.89166	1.33808
2.29323e-40	1.4323e-39	ENST00000369535.4|ENSG00000213281.4|chr1|-	0.088003	-0.487122	-0.494788	-0.37611	-0.777828	-0.900657	-0.898522	-0.433634	0.525717	-0.219224	1.60325	0.104807	0.313581	0.43346	0.00574997	0.00184845	0.00576146	8.24268e-09	2.87777e-08	2.16794e-09	0.000731417	0.000314515	0.115023	5.39981e-15	0.403197	0.0302584	0.112351	0.176384	0.158914	0.136219	0.134959	0.162318	0.150137	0.128388	0.145909	0.1391	0.205092	0.125379	0.144728	1.09199	0.614392	0.6097	0.686527	0.459403	0.406303	0.407171	0.64815
2.61254e-44	1.85709e-43	ENST00000361516.7|ENST00000368181.4|ENST00000469986.1|ENSG00000132704.15|chr1|-	NA	1.00225	-0.00733665	-0.125178	NA	NA	0.180744	0.609212	NA	NA	0.642599	-1.70918	-1.90848	NA	0.100033	0.86531	0.614931	NA	NA	2.52007e-05	0.0738458	NA	NA	0.00293451	4.50516e-27	6.68986e-17	NA	0.609387	0.0432537	0.248839	NA	NA	0.0429016	0.340805	NA	NA	0.216035	0.158621	0.228496	NA	2.72442	0.99269	0.88234	NA	NA	1.19811	1.83898
5.0081e-08	7.52233e-08	ENST00000254101.3|ENSG00000131791.7|chr1|-	-0.00986148	-0.21674	0.0275921	-0.108851	-0.269984	0.305981	0.268111	0.0986671	0.330768	-0.573414	0.0301206	0.474585	-0.665186	0.946793	0.226015	0.871403	0.453051	0.0823978	0.112205	0.107558	0.462369	0.00612737	0.000444213	0.806719	0.00118167	5.59265e-06	0.147772	0.179022	0.170451	0.145069	0.155437	0.192639	0.166604	0.13425	0.120679	0.163258	0.123111	0.146329	0.146477	0.990187	0.80514	1.02798	0.896864	0.763392	1.35796	1.30749	1.1037
1.3796e-08	2.1256e-08	ENST00000417975.1|ENST00000457273.5|ENSG00000233008.5|chr1|-	-0.190329	0.213303	-0.0254546	0.0328143	-0.173038	-0.922697	-0.0190108	-0.493279	0.506102	0.116196	NA	0.235911	-0.909229	0.620613	0.112228	0.846715	0.873315	0.437594	0.0121255	0.889272	0.0419089	0.0117726	0.559482	NA	0.000657712	3.3009e-08	0.384518	0.1343	0.131677	0.205798	0.222912	0.367833	0.136546	0.242466	0.200923	0.199098	NA	0.0692506	0.164576	0.826687	1.23776	0.974867	1.03336	0.841106	0.397446	0.981169	0.610621
4.3206e-16	9.42972e-16	ENST00000060969.5|ENST00000369528.9|ENSG00000052723.11|chr1|-	0.481329	-0.10375	-0.222136	0.204752	0.128487	-0.220398	-0.518052	0.00804134	0.112302	-0.07897	0.253542	0.631393	-0.746349	0.000639123	0.452046	0.113944	0.0599479	0.273309	0.0674906	0.000627901	0.956696	0.421953	0.635214	0.0329377	4.51732e-07	1.92699e-10	0.140968	0.137964	0.140529	0.108842	0.117289	0.120542	0.15151	0.148089	0.139847	0.166463	0.118875	0.125133	0.117221	1.61822	0.901451	0.800806	1.22722	1.13711	0.8022	0.59568	1.00807
4.31974e-33	2.03288e-32	ENST00000370331.5|ENSG00000067208.14|chr1|-	-1.03631	NA	-1.23481	-1.29365	0.911775	NA	-1.36264	-0.924384	-0.925348	-0.795016	-1.25593	-1.61558	16.0211	0.957453	NA	0.949316	0.946907	0.962579	NA	0.944077	0.962045	0.962005	0.967354	0.948448	0.933719	0.957617	19.4247	NA	19.4255	19.4267	19.4336	NA	19.4255	19.4248	19.4248	19.425	19.4248	19.4257	301.464	0.354761	NA	0.290891	0.274269	2.48874	NA	0.255984	0.396776
0.00865739	0.00982169	ENST00000368132.7|ENST00000448393.6|ENST00000340979.10|ENST00000359709.7|ENST00000368131.8|ENSG00000163565.18|chr1|+	0.00391132	-0.259943	0.0891936	0.0589537	-0.0559657	0.175762	0.306258	0.0210858	-0.114446	0.192372	-0.109902	-0.204386	-0.342182	0.96571	0.0846164	0.453548	0.515207	0.659327	0.196129	0.0157094	0.85942	0.255557	0.0285701	0.362847	0.122162	0.00601684	0.0909828	0.150735	0.119002	0.0905933	0.126952	0.135969	0.126784	0.119053	0.10066	0.0878663	0.120778	0.132223	0.124572	1.00392	0.771095	1.09329	1.06073	0.945572	1.19215	1.35833	1.02131
1.19631e-09	1.93562e-09	ENST00000366935.7|ENST00000366934.3|ENSG00000092978.10|chr1|-	0.109953	0.0844192	0.0965406	0.0850378	-0.08775	-0.185764	-0.0399237	0.124937	-0.100784	0.112495	-0.347072	-0.1797	0.795266	0.195858	0.333739	0.307647	0.281982	0.33706	0.0578647	0.666339	0.0640348	0.222389	0.132954	0.00073848	0.00376574	5.00192e-09	0.0850077	0.0873354	0.0946316	0.0790405	0.0914072	0.0979394	0.0925924	0.0674629	0.0825965	0.0748694	0.10284	0.0620267	0.13601	1.11623	1.08808	1.10135	1.08876	0.91599	0.83047	0.960863	1.13308
6.18381e-43	4.21869e-42	ENST00000566942.1|ENSG00000259834.1|chr1|-	-0.21561	-0.606149	-0.448232	-0.762803	-0.602566	-0.587484	0.176783	NA	-0.717638	-0.340773	1.17278	0.344006	NA	0.371663	1.85883e-07	0.00751131	0.000227371	2.66754e-08	5.84301e-06	0.457032	NA	3.32216e-08	0.24606	4.46557e-34	0.279362	NA	0.241346	0.116278	0.167671	0.206919	0.108337	0.12963	0.237694	NA	0.129923	0.293776	0.0963631	0.318008	NA	0.80605	0.545447	0.638757	0.466357	0.547405	0.555724	1.19337	NA
5.33275e-25	1.75571e-24	ENST00000251157.10|ENST00000634264.1|ENST00000340370.10|ENST00000454575.6|ENST00000404627.3|ENSG00000116641.17|chr1|-	0.260189	0.384724	-0.0932619	0.0852669	0.628491	-0.323475	0.22512	0.235547	-0.349178	-0.249176	-0.786319	-0.311921	0.161985	0.00875649	0.00186268	0.358548	0.543974	3.617e-08	0.0016852	0.032156	0.0345441	0.000500886	0.00135061	2.32133e-10	0.000719932	0.00101667	0.0992551	0.123654	0.101577	0.140516	0.114093	0.102993	0.105075	0.11144	0.10033	0.0777458	0.124056	0.0922332	0.0492974	1.29718	1.46921	0.910955	1.08901	1.87478	0.72363	1.25247	1.2656
3.34991e-14	6.73959e-14	ENST00000368463.7|ENST00000368465.5|ENST00000368460.7|ENSG00000163346.16|chr1|-	0.788477	-0.0596991	-0.0626061	-0.121945	-0.0700449	-0.104335	-0.242021	0.821849	0.406337	0.260152	-0.350463	0.194114	-0.109065	0.000130302	0.249913	0.552474	0.127733	0.258104	0.0316501	0.0392956	2.23969e-07	0.000284745	0.182849	0.00190591	0.0967978	0.061068	0.20609	0.051887	0.105387	0.0800636	0.0619383	0.0485549	0.117424	0.158711	0.111976	0.195305	0.112888	0.116895	0.0582298	2.20004	0.942048	0.939313	0.885197	0.932352	0.900924	0.78504	2.2747
0.000155121	0.000194897	ENST00000236147.4|ENSG00000188404.8|chr1|-	-0.00915019	0.0534562	0.013099	-0.181632	-0.142013	-0.000310181	-0.0114564	0.149095	0.324454	0.0237204	0.0340008	0.00497826	-0.146794	0.885326	0.426842	0.813341	0.004781	0.0689995	0.998357	0.83393	0.395153	1.01353e-05	0.741638	0.655799	0.905929	0.00525306	0.0634459	0.0672738	0.0554764	0.0643759	0.078097	0.150658	0.0546417	0.175341	0.0735011	0.0719487	0.0762828	0.042126	0.0525937	0.990892	1.05491	1.01319	0.833908	0.86761	0.99969	0.988609	1.16078
1.09817e-121	4.75017e-120	ENST00000317122.2|ENSG00000179743.4|chr1|-	-4.33695	-3.10975	-3.73174	-3.51278	-3.14583	-3.19299	-3.63684	-5.13238	-4.13383	-4.71799	-4.65722	-2.37711	13.1497	0.929819	0.949646	0.939592	0.94313	0.949063	0.9483	0.941125	0.91699	0.933098	0.923671	0.924651	0.961499	0.937187	49.2426	49.2429	49.2427	49.2428	49.243	49.243	49.2427	49.2426	49.2426	49.2426	49.2427	49.2435	166.862	0.0130764	0.0446121	0.0239512	0.029814	0.0430312	0.0410489	0.0263355	0.00590248
0.0003611	0.000443843	ENST00000621943.4|ENST00000372458.7|ENSG00000066322.14|chr1|-	0.0508225	0.0314462	-0.0421871	0.0148536	-0.138864	-0.0352765	-0.184717	-0.00780471	-0.0406455	-0.112192	-0.0143222	0.00573383	0.603801	0.505363	0.800062	0.741726	0.867582	0.149154	0.746174	0.0894334	0.907543	0.605738	0.0525414	0.884061	0.94255	3.97777e-07	0.0763013	0.124162	0.128007	0.0890874	0.0962647	0.108983	0.10876	0.0672022	0.078745	0.0578706	0.0982161	0.0795651	0.119092	1.05214	1.03195	0.95869	1.01496	0.870346	0.965338	0.831339	0.992226
6.05804e-56	6.41459e-55	ENST00000610139.5|ENST00000368073.7|ENSG00000132716.18|chr1|-	0.427784	-0.26809	-0.171518	-0.202294	-0.29843	0.0408131	-0.458753	0.115693	0.41934	0.0452893	1.3284	-0.422109	-0.448424	2.19387e-07	0.00157768	0.0283801	0.0184198	0.000237987	0.603109	2.57866e-08	0.236148	6.05249e-07	0.590072	2.35221e-23	2.84605e-07	8.96243e-11	0.0825501	0.0848384	0.0782477	0.0858245	0.0812088	0.0784964	0.0823929	0.0976583	0.0840438	0.0840665	0.133415	0.0822285	0.069164	1.53385	0.764839	0.842385	0.816854	0.741982	1.04166	0.632071	1.12265
1.00111e-16	2.26392e-16	ENST00000369167.2|ENST00000545683.1|ENSG00000203814.6|chr1|-	1.26683	0.768673	0.899105	0.618803	0.536565	0.801942	-0.163139	-0.519814	0.727834	-1.72711	0.647791	-0.199507	-15.2251	0.909389	0.944932	0.935618	0.955669	0.961545	0.942554	0.988312	0.962766	0.947856	0.876774	0.95359	0.985707	0.965772	11.1312	11.1285	11.1306	11.1317	11.1286	11.1287	11.1368	11.135	11.1291	11.1383	11.1305	11.1367	354.799	3.54958	2.1569	2.4574	1.8567	1.71012	2.22987	0.849473	0.594631
9.2806e-12	1.65359e-11	ENST00000539140.5|ENST00000286692.8|ENSG00000156171.14|chr1|-	-0.0378396	0.254184	0.11033	-0.107274	0.292661	0.283316	0.147722	-0.0586034	-0.264649	0.218562	-0.0698086	-0.193926	-0.289431	0.530202	0.0176035	0.0682617	0.282205	0.0041266	0.00677319	0.00329855	0.345793	0.000219503	0.000294017	0.312075	0.00924859	0.000155015	0.0602831	0.107077	0.0605118	0.0997545	0.102032	0.10463	0.050272	0.0621602	0.0716149	0.0603675	0.0690574	0.0745086	0.0765105	0.962867	1.28941	1.11665	0.89828	1.33999	1.32752	1.15919	0.943081
5.45929e-49	4.51168e-48	ENST00000389794.7|ENST00000389793.6|ENSG00000143669.13|chr1|-	0.247644	0.320444	0.166882	0.378862	-0.073848	-0.357968	0.236959	0.00548044	0.499912	-0.260374	0.570689	0.252236	-15.9135	0.901582	0.873985	0.93367	0.850141	0.970643	0.858439	0.905953	0.997816	0.802904	0.896595	0.775727	0.900403	0.921625	2.00257	2.02046	2.00511	2.00521	2.00662	2.00697	2.00567	2.00239	2.00293	2.00343	2.00318	2.01544	161.743	1.281	1.37774	1.18162	1.46062	0.928813	0.699096	1.26739	1.0055
1.12383e-20	3.06061e-20	ENST00000318130.12|ENST00000367512.7|ENSG00000116406.18|chr1|-	0.0936986	0.0981298	0.367576	0.121043	0.024453	-0.00914967	0.773117	0.31722	0.0502737	-0.100499	0.468811	-0.390484	-1.23659	0.183781	0.447934	0.0139967	0.3902	0.876628	0.949014	1.60662e-05	0.00558033	0.527628	0.396239	0.00165235	1.05376e-05	2.54189e-13	0.0704923	0.129311	0.149582	0.140869	0.157512	0.143087	0.17923	0.114459	0.0795935	0.118464	0.148994	0.0886289	0.16901	1.09823	1.10311	1.44423	1.12867	1.02475	0.990892	2.16651	1.3733
0.0149528	0.0166798	ENST00000427500.7|ENST00000368373.7|ENST00000428024.3|ENSG00000177628.15|chr1|-	-0.126922	0.0957998	-0.109052	-0.0239143	-0.16621	-0.150462	0.146662	0.139172	-0.0939438	0.210268	0.23395	-0.645783	0.239255	0.304106	0.633927	0.582341	0.855136	0.436965	0.504143	0.549322	0.412146	0.515836	0.295624	0.106896	5.27396e-05	0.0639736	0.123505	0.201173	0.198287	0.130987	0.213822	0.225247	0.244937	0.169696	0.144578	0.201047	0.145103	0.159723	0.129162	0.880802	1.10054	0.896684	0.976369	0.846868	0.860311	1.15796	1.14932
1.37717e-67	2.05113e-66	ENST00000403792.7|ENST00000630181.2|ENSG00000185420.18|chr1|-	0.0469299	-0.0191256	-0.170811	-0.0172218	-0.147993	0.0268508	-0.0725063	-0.232563	-0.0520942	0.178628	0.523096	0.307921	0.0458211	0.331119	0.517359	3.75548e-08	0.460969	2.4904e-08	0.349691	0.0236728	2.31394e-08	0.116896	2.09385e-05	3.17264e-44	1.48105e-14	0.0388171	0.0482886	0.0295412	0.0310454	0.0233595	0.0265508	0.0287117	0.0320484	0.0416279	0.0332246	0.0419842	0.0374995	0.0400461	0.0221774	1.04805	0.981056	0.842981	0.982926	0.862437	1.02721	0.93006	0.7925
1.72325e-100	5.02268e-99	ENST00000361631.9|ENST00000638926.1|ENST00000503345.1|ENST00000503241.1|ENST00000513281.5|ENST00000362052.7|ENST00000361532.9|ENST00000356527.9|ENST00000271690.12|ENST00000369014.9|ENST00000369016.8|ENST00000339643.9|ENSG00000143420.18|chr1|-	0.2057	0.261391	-0.000923125	-0.0777761	0.21959	0.294289	-0.151185	-0.0999062	0.207846	-0.12211	-0.144924	-0.36115	-0.326075	4.28139e-12	3.03422e-15	0.979254	0.00964596	5.2872e-13	2.06716e-19	6.88795e-05	0.00270636	6.41539e-11	1.11064e-05	0.000287913	1.94299e-24	6.28451e-21	0.029693	0.0331315	0.0354994	0.0300495	0.0304237	0.0326638	0.0379849	0.0333103	0.0318112	0.0277875	0.0399685	0.0354	0.0347438	1.22839	1.29874	0.999077	0.925172	1.24557	1.34217	0.859689	0.904922
4.21928e-12	7.64509e-12	ENST00000617077.1|ENST00000621440.1|ENST00000619187.4|ENST00000617276.1|ENSG00000276997.4|chr1|-	-0.209823	0.323429	0.172262	0.0431966	0.297112	0.254552	-0.52154	-0.146094	-0.0977712	-0.428521	0.740798	0.0598745	-0.508755	0.106107	0.0671621	0.256472	0.809697	0.0704956	0.1058	0.00661443	0.341128	0.484418	0.0147261	6.45538e-09	0.591528	1.10348e-06	0.129846	0.17668	0.151803	0.179375	0.164267	0.157387	0.192049	0.153469	0.13983	0.175692	0.127625	0.111576	0.104419	0.810728	1.38186	1.18799	1.04414	1.34597	1.28988	0.593605	0.864077
5.01432e-14	1.00188e-13	ENST00000370920.7|ENST00000254821.10|ENST00000611683.1|ENSG00000132485.13|chr1|-	-0.160405	-0.236531	-0.235903	-0.306804	0.0626862	-0.183887	0.0437253	0.0160305	-0.185057	0.265992	-0.541493	-0.0263128	0.723343	0.171926	0.0505347	0.0231876	0.0016953	0.616912	0.136565	0.702081	0.913007	0.104918	0.0573138	4.74958e-06	0.76263	8.37137e-12	0.117423	0.120962	0.103907	0.0977396	0.125314	0.123522	0.114311	0.146737	0.114129	0.139929	0.118345	0.0871201	0.105875	0.851799	0.789361	0.789857	0.735795	1.06469	0.832029	1.0447	1.01616
1.02987e-14	2.10742e-14	ENST00000377223.5|ENST00000400903.6|ENST00000377213.1|ENSG00000162441.11|chr1|-	-0.518619	0.154304	0.0014471	-0.0533352	0.166727	-0.0506721	0.140963	-0.258674	-0.421218	-0.645039	0.31903	0.206104	0.715161	6.80831e-05	0.356753	0.992367	0.716947	0.244392	0.780421	0.386202	0.0407953	0.00408402	8.42083e-05	0.0355789	0.067508	1.27594e-11	0.130212	0.167436	0.151266	0.147114	0.143226	0.18177	0.162676	0.126454	0.146684	0.164045	0.151796	0.112731	0.105616	0.595342	1.16685	1.00145	0.948062	1.18143	0.95059	1.15138	0.772075
7.4531e-15	1.53595e-14	ENST00000367497.1|ENST00000367498.7|ENSG00000116679.15|chr1|-	0.00442176	-0.294249	-0.101435	0.0911078	-0.215119	-0.157141	0.130701	-0.0749207	-0.0948277	0.281997	0.264222	-0.15172	-0.198195	0.926101	4.246e-05	0.227233	0.039863	0.00216169	0.0134282	0.243245	0.389106	0.0521807	8.43993e-07	3.29106e-07	0.129171	0.0132276	0.0476732	0.0718791	0.0840027	0.0443311	0.0701381	0.0635633	0.112005	0.0869918	0.048839	0.0572592	0.0517477	0.0999884	0.0799953	1.00443	0.745091	0.90354	1.09539	0.806446	0.854583	1.13963	0.927817
5.93984e-05	7.65011e-05	ENST00000608083.5|ENST00000377842.7|ENSG00000097021.19|chr1|-	0.51892	-0.223017	0.587913	-0.171724	-0.163593	0.711292	-0.3408	-0.544601	0.595293	0.0742346	0.258821	0.406341	-0.277933	0.172142	0.260167	0.162565	0.0696833	0.396307	0.0425403	0.151902	0.0224395	0.0506094	0.673126	0.171197	0.000668655	0.0157797	0.380063	0.198062	0.420992	0.0946676	0.192863	0.350702	0.237849	0.238562	0.304533	0.175969	0.189146	0.119437	0.115135	1.68021	0.800101	1.80023	0.842212	0.849087	2.03662	0.711201	0.580073
1.03324e-25	3.51857e-25	ENST00000367718.5|ENST00000281834.3|ENSG00000117586.10|chr1|-	NA	NA	NA	NA	NA	NA	NA	NA	NA	NA	-1.48709	-2.39316	15.1729	NA	NA	NA	NA	NA	NA	NA	NA	NA	NA	0.95966	0.935126	0.958486	NA	NA	NA	NA	NA	NA	NA	NA	NA	NA	29.4003	29.4012	291.488	NA	NA	NA	NA	NA	NA	NA	NA
1.81341e-32	8.27533e-32	ENST00000469520.6|ENST00000354807.7|ENST00000322067.11|ENSG00000162813.17|chr1|-	0.0531825	-0.0643805	-0.0595016	-0.435987	-0.825107	-0.513586	-0.612555	-0.50364	0.200161	-0.051437	-0.520618	0.957484	1.07497	0.775142	0.665872	0.666233	0.00240937	3.8922e-07	3.92586e-05	0.000297997	0.00233673	0.204531	0.721657	0.00374662	1.7705e-08	9.78617e-17	0.186177	0.149091	0.137951	0.143677	0.16261	0.124905	0.169353	0.165468	0.157763	0.144387	0.179601	0.169976	0.1294	1.05462	0.937648	0.942234	0.646626	0.438188	0.598346	0.541964	0.604327
9.70526e-27	3.45851e-26	ENST00000358292.7|ENST00000491942.1|ENST00000368176.7|ENSG00000163534.14|chr1|-	NA	NA	-0.174488	-0.044637	NA	-0.454721	-0.165545	1.17534	NA	NA	-1.66706	-1.59648	3.73588	NA	NA	0.0199273	0.906353	NA	0.317184	0.0157308	0.0491546	NA	NA	1.45714e-07	4.85745e-10	8.58294e-05	NA	NA	0.0749613	0.379438	NA	0.454602	0.068546	0.597452	NA	NA	0.317059	0.256519	0.951208	NA	NA	0.839887	0.956345	NA	0.634625	0.847431	3.23923
1.04244e-35	5.50463e-35	ENST00000622355.1|ENSG00000273637.1|chr1|-	-0.183722	-0.0233627	-0.327341	-0.10289	-0.0038307	0.0490405	-0.374293	-0.0997149	0.235609	-0.131228	1.15148	-0.292305	0.650305	0.00526203	0.841009	0.000168479	0.294179	0.97147	0.638186	9.00098e-06	0.230922	0.00350934	0.042783	1.05086e-16	7.84655e-06	1.05353e-11	0.0658375	0.116462	0.0870097	0.0980839	0.107109	0.104289	0.0843026	0.0832355	0.0807102	0.0647779	0.138751	0.0654023	0.0956472	0.832167	0.976908	0.720838	0.902226	0.996177	1.05026	0.687775	0.905095
5.37628e-26	1.8494e-25	ENST00000610897.4|ENST00000378609.8|ENSG00000078369.17|chr1|-	-0.172776	-0.149886	-0.0622787	-0.0907424	0.103667	-0.248184	-0.095049	-0.13574	-0.119306	-0.106954	0.213582	0.186989	0.741199	0.000148825	0.0474917	0.370391	0.15365	0.181637	0.00107754	0.202932	0.00601462	0.0194719	0.0338432	8.71148e-05	0.000604186	4.18914e-17	0.0455509	0.0756281	0.0695275	0.0636005	0.077611	0.0759097	0.0746511	0.0494143	0.0510646	0.0504039	0.0544305	0.05452	0.0881595	0.841326	0.860806	0.939621	0.913253	1.10923	0.780217	0.909328	0.873069
1.72962e-21	4.87025e-21	ENST00000629893.1|ENST00000350030.7|ENST00000351223.7|ENST00000537798.5|ENST00000372052.8|ENSG00000132780.16|chr1|+	-0.349172	-0.0731857	-0.671255	-0.131016	0.541144	-0.441342	-0.222305	-0.30835	0.270853	0.276064	-0.857709	-0.0819681	3.61164	0.199001	0.745364	0.00148961	0.470665	0.0307158	0.050349	0.225959	0.27275	0.309884	0.241382	4.47444e-06	0.737095	9.10722e-08	0.271855	0.225354	0.211306	0.181614	0.250444	0.225521	0.183596	0.281148	0.266728	0.235643	0.186945	0.244169	0.675869	0.705272	0.929428	0.511067	0.877204	1.71797	0.643173	0.800671	0.734658
0.0370826	0.0406299	ENST00000370113.7|ENST00000535414.5|ENSG00000162694.13|chr1|-	0.292881	-0.774959	-0.528099	-0.104285	-0.249896	0.650556	NA	-1.34641	NA	0.582347	NA	-0.0172737	0.0793344	0.498319	0.125319	0.268408	0.561757	0.263343	0.117768	NA	0.0290584	NA	0.10138	NA	0.956442	0.129838	0.432529	0.505576	0.477168	0.179729	0.223416	0.4159	NA	0.616857	NA	0.35548	NA	0.316256	0.0523749	1.34028	0.460722	0.589725	0.900968	0.778882	1.91661	NA	0.260173
3.42748e-09	5.42263e-09	ENST00000366609.3|ENSG00000168264.10|chr1|-	0.0808634	-0.233045	-0.138225	0.105604	-0.17821	0.0894526	-0.68804	0.0826395	0.0741202	0.00527312	-0.123221	0.108653	-0.000309861	0.0524299	0.00519415	0.124823	0.201281	0.0437376	0.280376	3.75296e-07	0.288655	0.105149	0.92424	0.0232736	0.00338071	0.993811	0.041691	0.083387	0.0900581	0.0826382	0.0883719	0.0828668	0.135412	0.0778826	0.0457422	0.0554514	0.0543084	0.0370727	0.0399445	1.08422	0.792118	0.870903	1.11138	0.836766	1.09358	0.50256	1.08615
3.34446e-11	5.82381e-11	ENST00000357992.8|ENST00000289703.8|ENSG00000158711.13|chr1|-	0.1424	-0.278273	-0.050829	0.19369	-0.162823	0.46175	-0.228036	0.255338	0.0852456	-0.260579	0.270755	-0.0459952	-0.400791	0.166773	0.00322266	0.569001	0.0446205	0.0970068	4.86162e-06	0.0161374	0.0229212	0.343473	0.0202159	0.00245251	0.592754	0.000116744	0.102991	0.0944688	0.0892485	0.0964489	0.0981135	0.101025	0.094786	0.112249	0.0899856	0.112206	0.0893833	0.0859965	0.104024	1.15304	0.75709	0.950441	1.21372	0.849741	1.58685	0.796096	1.2909
9.31004e-12	1.65811e-11	ENST00000494695.4|ENST00000397572.4|ENSG00000214114.8|chr1|-	-0.122729	0.18272	-0.552987	0.300859	-0.141897	-0.313507	0.55776	-0.208147	-0.00969584	-0.0760573	1.00898	0.0369757	-0.372215	0.368294	0.33059	0.0264971	0.0323923	0.494478	0.0966835	0.00285911	0.180385	0.948167	0.548174	5.79542e-14	0.694136	0.0154448	0.136415	0.187804	0.249223	0.140619	0.207694	0.188729	0.187011	0.155383	0.149148	0.126657	0.134305	0.0940262	0.153695	0.884503	1.20048	0.575229	1.35102	0.86771	0.730879	1.74675	0.812088
2.41191e-51	2.19392e-50	ENST00000622754.4|ENST00000312210.9|ENST00000361936.9|ENST00000493834.2|ENST00000361738.10|ENSG00000143409.15|chr1|-	0.457773	1.03633	1.22695	1.89588	2.56672	NA	2.31249	0.50303	0.328425	0.432222	-0.833749	0.988538	0.0330264	0.00680647	2.80302e-08	3.35747e-07	3.05667e-11	1.15269e-10	NA	1.53016e-07	0.0923103	0.0360853	0.00686062	3.72768e-33	0.00653583	0.894191	0.169159	0.186614	0.240475	0.28536	0.398223	NA	0.440567	0.298829	0.156694	0.159873	0.0695021	0.363485	0.248313	1.58055	2.81885	3.41081	6.65842	13.0231	NA	10.0995	1.65372
0.000900253	0.00108457	ENST00000422124.1|ENSG00000238142.1|chr1|-	0.100598	-0.188877	0.0750888	-0.191405	-0.0202214	-0.085736	0.0646018	0.0554904	-0.222956	-0.0844239	0.555589	-0.551666	0.909315	0.302697	0.266441	0.569919	0.121249	0.882278	0.544769	0.609849	0.6669	0.100321	0.463722	8.09427e-05	0.0828109	0.00546815	0.0976046	0.169961	0.132159	0.123523	0.136556	0.141568	0.126598	0.128925	0.135676	0.115218	0.140956	0.318036	0.327318	1.10583	0.827889	1.07798	0.825798	0.979982	0.917836	1.06673	1.05706
6.55015e-109	2.18303e-107	ENST00000470404.5|ENST00000602725.5|ENST00000626355.1|ENST00000627328.2|ENST00000457805.6|ENSG00000184007.18|chr1|-	0.315963	-0.112451	-0.0508282	-0.229996	-0.255807	-0.330629	-0.122359	0.173546	0.264008	0.0015048	-0.0453648	-0.129526	-0.192026	2.45574e-38	0.0019762	0.186584	2.8985e-12	1.34964e-15	5.38281e-19	0.00393053	1.80279e-19	2.78539e-23	0.958744	0.0231523	0.000703513	1.22869e-05	0.0244051	0.0363473	0.0384843	0.0329386	0.032016	0.0371323	0.0424316	0.0192302	0.0265599	0.0290896	0.0199765	0.0382285	0.0439175	1.37158	0.893641	0.950442	0.794537	0.774291	0.718472	0.88483	1.18952
2.27648e-36	1.2358e-35	ENST00000613788.1|ENST00000368046.7|ENST00000368045.3|ENSG00000117091.9|chr1|-	0.402836	0.354337	-0.28422	-0.654631	-0.242557	0.164877	-0.1493	-0.239781	0.340404	0.230509	-0.182091	-0.150678	-0.444004	1.97616e-06	1.6241e-05	0.000123215	1.01524e-22	0.000156211	0.0149448	0.0613342	1.9601e-05	2.81152e-05	0.00605639	0.0160821	0.297721	0.0182264	0.0847033	0.082191	0.0740225	0.066728	0.0641519	0.067747	0.0797935	0.0561629	0.0812766	0.0839828	0.075649	0.144697	0.188059	1.49606	1.42524	0.752601	0.519634	0.784619	1.17925	0.861311	0.7868
1.36872e-13	2.67816e-13	ENST00000271688.10|ENST00000561294.5|ENSG00000143418.19|chr1|-	-0.0834803	0.312306	0.434069	0.200766	0.544435	-0.181399	0.791421	0.244517	-0.150757	0.0194005	-0.578577	0.219032	-0.0317747	0.468696	0.0278504	0.00661645	0.120656	1.78592e-05	0.224575	1.33629e-07	0.0718067	0.280791	0.890405	1.2988e-08	0.0759996	0.787472	0.115208	0.141997	0.159845	0.129358	0.126905	0.149367	0.150067	0.135817	0.139778	0.140796	0.101751	0.123441	0.117861	0.919909	1.36657	1.54352	1.22234	1.72363	0.834102	2.20653	1.277
1.22977e-29	4.99026e-29	ENST00000355754.6|ENSG00000162654.8|chr1|-	0.171882	0.0415858	-0.462118	-0.190792	0.0605701	0.316937	-0.599739	0.158281	1.13481	0.0589776	0.250372	-1.40905	-0.636107	0.209216	0.695948	0.00114352	0.0326041	0.576271	0.00455487	0.000705547	0.0581755	2.7659e-11	0.701108	0.0856522	2.54055e-09	9.34139e-11	0.136879	0.106413	0.142076	0.0892835	0.108385	0.111718	0.177049	0.083553	0.17043	0.153657	0.145668	0.236464	0.0982064	1.18754	1.04246	0.629948	0.826304	1.06244	1.37292	0.548955	1.17149
5.474e-27	1.96967e-26	ENST00000377705.5|ENSG00000162408.10|chr1|-	0.30792	0.155559	-0.220097	-0.12333	-0.140186	0.452459	-0.118533	0.157384	-0.292354	-0.0378995	2.68003	-1.19961	-0.33618	0.0294383	0.150238	0.0811112	0.39165	0.303733	0.00718393	0.406615	0.335624	0.010853	0.771853	5.30431e-08	8.3647e-15	0.0296859	0.141405	0.108125	0.126183	0.143971	0.136307	0.168313	0.142834	0.163457	0.114766	0.130709	0.492581	0.15455	0.154618	1.36059	1.16831	0.802441	0.883972	0.869197	1.57217	0.888222	1.17044
0.000482726	0.000589418	ENST00000370238.7|ENST00000615724.1|ENSG00000023909.9|chr1|-	0.248866	0.191567	0.171957	-0.273821	-0.028635	-0.169036	0.214516	0.162815	0.287815	0.0809848	-0.229646	0.279871	0.302605	0.242367	0.111489	0.229235	0.0212108	0.774853	0.0921333	0.190874	0.537388	0.0751791	0.773649	0.0017381	0.0859618	0.00499267	0.212871	0.120366	0.143019	0.118835	0.100111	0.100363	0.164003	0.26398	0.161751	0.281583	0.0733301	0.162991	0.107784	1.28257	1.21115	1.18763	0.760468	0.971771	0.844479	1.23926	1.17682
0.0402758	0.0440337	ENST00000449958.1|ENSG00000230138.1|chr1|-	0.0874405	0.149784	-0.163874	NA	NA	NA	0.358648	0.228168	0.186329	-0.119023	0.834655	-0.0359715	NA	0.762039	0.617197	0.410151	NA	NA	NA	0.0378534	0.37338	0.421269	0.357266	0.00701645	0.0665386	NA	0.288769	0.299671	0.198966	NA	NA	NA	0.172723	0.256323	0.231688	0.129291	0.309583	0.0196054	NA	1.09138	1.16158	0.848849	NA	NA	NA	1.43139	1.2563
5.87612e-07	8.40095e-07	ENST00000378638.6|ENST00000356200.7|ENSG00000008128.22|chr1|-	-0.144977	0.095381	-0.0395212	-0.0378056	0.219793	0.0117981	0.102112	-0.116817	-0.0418201	-0.412804	0.0494152	0.319202	-0.0754367	0.0349077	0.285164	0.670354	0.621049	0.0102147	0.86896	0.330165	0.157313	0.593515	7.11236e-06	0.524588	1.05454e-05	0.590231	0.0687281	0.089242	0.0928463	0.0764732	0.0855732	0.0715121	0.104861	0.0826047	0.0783516	0.0919325	0.0776616	0.0724525	0.140086	0.865042	1.10008	0.96125	0.9629	1.24582	1.01187	1.10751	0.889748
4.93675e-152	2.78789e-150	ENST00000368738.3|ENSG00000163220.10|chr1|+	-0.0106569	0.675318	0.0589509	0.045529	0.345771	1.44462	1.39321	0.0525212	-0.0300541	-0.0401735	-0.0148174	0.284442	NA	0.00831576	6.83385e-21	0.00100877	0.0248277	3.17092e-13	9.41924e-35	5.99826e-45	0.00587631	2.89269e-08	0.0194009	0.0463247	2.32331e-11	NA	0.00403828	0.0720241	0.0179287	0.0202885	0.0474508	0.117479	0.099036	0.0190667	0.00541729	0.0171848	0.00743685	0.0425549	NA	0.9894	1.96466	1.06072	1.04658	1.41308	4.24023	4.02776	1.05392
1.02278e-38	5.99224e-38	ENST00000526031.5|ENST00000446293.6|ENST00000455895.6|ENST00000341071.11|ENST00000419121.6|ENSG00000160058.18|chr1|-	0.579811	-0.3232	-0.165754	-0.133139	-0.0422934	-0.120294	-0.323	0.310989	-0.0231379	0.42566	0.652469	0.368208	-0.802867	2.95992e-06	0.000129957	0.0718363	0.16485	0.67309	0.233772	0.000470037	0.00415794	0.805003	0.000801149	1.39187e-09	0.000196627	1.37608e-23	0.124061	0.0844627	0.0920774	0.0958561	0.100242	0.101028	0.0923577	0.108513	0.093722	0.126972	0.107732	0.0988926	0.0802056	1.7857	0.723829	0.847255	0.875344	0.958589	0.88666	0.723974	1.36477
1.84398e-12	3.40491e-12	ENST00000328596.10|ENST00000486728.5|ENST00000379268.6|ENSG00000186891.13|chr1|-	NA	-0.388121	-0.190659	-0.381551	-0.268377	-0.279272	-0.140856	NA	0.0409334	NA	NA	0.855824	15.2323	NA	0.929246	0.965225	0.930429	0.951061	0.949063	0.974312	NA	0.992541	NA	NA	0.845094	0.94759	NA	4.37105	4.37309	4.37033	4.3728	4.37159	4.37424	NA	4.37856	NA	NA	4.38028	231.727	NA	0.67833	0.826414	0.682802	0.764619	0.756334	0.868614	NA
0.000535496	0.000652089	ENST00000368198.7|ENST00000392306.2|ENSG00000027869.11|chr1|-	NA	0.085221	0.361284	-0.0189172	-0.145346	0.0293938	NA	0.439846	0.00539382	NA	-1.03606	1.27757	0.119123	NA	0.472646	0.193375	0.719712	0.0817508	0.62547	NA	0.197981	0.976139	NA	0.00511119	0.000543992	0.570438	NA	0.118662	0.27777	0.0527172	0.0835027	0.0602194	NA	0.341675	0.180334	NA	0.370029	0.369444	0.209942	NA	1.08896	1.43517	0.981261	0.864723	1.02983	NA	1.55247
0.00141101	0.00168344	ENST00000343818.10|ENST00000612651.4|ENSG00000143811.18|chr1|-	0.070248	-0.00284214	0.0115188	-0.0108832	-0.137286	0.00313767	0.012327	0.02849	0.0303846	-0.0190222	-0.162464	0.397821	-0.037602	0.590348	0.976516	0.919377	0.896086	0.108435	0.973623	0.897736	0.810615	0.786615	0.851316	0.00112108	3.14572e-06	0.728245	0.130492	0.0965484	0.113801	0.0833282	0.0855223	0.0948959	0.0959136	0.11889	0.112241	0.101485	0.0498628	0.0853498	0.10822	1.07277	0.997162	1.01159	0.989176	0.871721	1.00314	1.0124	1.0289
1.02838e-14	2.10543e-14	ENST00000369487.3|ENST00000457047.6|ENST00000369489.9|ENSG00000116815.15|chr1|-	0.304582	-0.0747588	-0.110756	-0.262904	-0.0945367	-0.106385	-0.728968	-0.079496	0.280384	0.291001	0.0714426	0.489189	-0.448996	5.76905e-05	0.514648	0.456385	0.000857345	0.291087	0.29207	9.53953e-06	0.198573	0.000917123	0.0015286	0.382738	0.0748854	5.04326e-07	0.0757278	0.114728	0.148704	0.0788653	0.0895454	0.100973	0.164651	0.0618343	0.0845857	0.0918217	0.0818486	0.274646	0.0893585	1.35606	0.927967	0.895157	0.768816	0.909794	0.899079	0.482407	0.923582
2.14218e-26	7.50872e-26	ENST00000579475.7|ENST00000602566.5|ENST00000256646.6|ENSG00000134250.19|chr1|-	0.0163445	-0.0771816	0.0622629	0.292042	0.102761	0.150215	-0.187226	-0.164402	-0.103891	0.112928	0.00390693	0.0351041	0.313708	0.473814	0.349755	0.167674	1.18801e-06	0.149638	0.0679114	9.52789e-05	9.91152e-12	0.000216245	0.000303715	0.896887	0.378084	2.24548e-11	0.0228184	0.0825415	0.0451273	0.0601202	0.0713219	0.0822829	0.0479782	0.0241492	0.0280844	0.0312639	0.0301472	0.0398262	0.0468984	1.01648	0.925722	1.06424	1.33916	1.10823	1.16208	0.829256	0.848401
2.41701e-29	9.71103e-29	ENST00000366758.7|ENST00000615711.4|ENST00000438896.2|ENST00000620518.4|ENSG00000081692.12|chr1|-	0.403465	0.170294	0.0505703	-0.0129106	-0.427434	0.26956	0.0626041	0.320234	-0.134711	0.327614	1.1209	0.972559	-1.89078	0.0213076	0.256003	0.729121	0.927424	0.00706143	0.0547313	0.728598	0.143838	0.483584	0.19687	8.87869e-10	0.00130725	9.22439e-18	0.17523	0.149921	0.146033	0.141739	0.158665	0.140322	0.18042	0.219091	0.192294	0.253862	0.182904	0.302565	0.220288	1.497	1.18565	1.05187	0.987172	0.65218	1.30939	1.06461	1.37745
3.38472e-07	4.89761e-07	ENST00000370310.4|ENST00000613902.4|ENST00000615519.4|ENSG00000154511.11|chr1|-	-0.304001	0.0950249	0.29217	0.197949	0.225078	-0.0621729	0.0926856	-0.319012	0.0172689	-0.235206	-0.410777	0.0404008	NA	0.0217388	0.226178	0.000113144	0.0550989	0.00699112	0.445784	0.256042	0.0230847	0.870315	0.0137246	0.00213236	0.681031	NA	0.132468	0.0785159	0.0756814	0.103201	0.0834467	0.0815422	0.081604	0.140408	0.105777	0.0954417	0.133753	0.0982854	NA	0.73786	1.09969	1.33933	1.2189	1.25242	0.93972	1.09712	0.726867
5.79231e-288	9.05828e-286	ENST00000448301.6|ENST00000368985.7|ENSG00000163131.10|chr1|-	0.103511	0.0860135	0.0879906	0.10432	0.0935944	0.0100641	-0.0210767	-0.27413	0.104968	-0.487531	0.272534	-0.179862	-0.164446	1.23688e-28	0.160137	0.00261813	0.00418461	0.0598633	0.87837	0.593579	1.27703e-120	6.27257e-17	2.94909e-79	2.19129e-100	1.19775e-06	0.0176614	0.0093243	0.0612365	0.0292391	0.0364259	0.0497367	0.065763	0.0394949	0.0117384	0.012556	0.025864	0.0128136	0.037039	0.0693091	1.10906	1.08982	1.09198	1.10996	1.09811	1.01011	0.979144	0.760233
6.02075e-06	8.20662e-06	ENST00000539524.5|ENST00000352171.11|ENSG00000078618.21|chr1|-	-0.0743754	0.119507	0.186374	0.132404	-0.29368	0.117516	0.476657	0.158877	0.384939	0.119507	-0.448495	-0.337165	0.271704	0.571641	0.587599	0.351035	0.403795	0.233117	0.533734	0.0170366	0.313331	0.00225698	0.379682	1.36784e-05	0.015599	0.0085873	0.13149	0.220363	0.199847	0.158594	0.2463	0.188836	0.199779	0.157575	0.126038	0.136038	0.103127	0.13943	0.103386	0.928323	1.12694	1.20487	1.14157	0.745515	1.1247	1.61068	1.17219
1.32651e-06	1.87082e-06	ENST00000370132.8|ENST00000370131.3|ENSG00000137992.14|chr1|-	0.0240166	0.0246422	0.0525208	0.00522412	0.137342	0.242644	-0.0114628	0.0323751	0.0103392	-0.672175	0.479008	-0.541555	0.310606	0.855285	0.843304	0.695449	0.967844	0.291931	0.076282	0.926081	0.817371	0.919622	7.63988e-06	0.000583199	0.000435633	0.092208	0.131685	0.124664	0.134163	0.129592	0.130319	0.13688	0.123553	0.140196	0.102459	0.150205	0.139275	0.15396	0.18446	1.02431	1.02495	1.05392	1.00524	1.14722	1.27462	0.988603	1.0329
0.00490433	0.00566024	ENST00000517870.1|ENSG00000182183.14|chr1|+	NA	-0.0591227	0.166836	0.616159	0.00999381	-0.138469	-0.227562	NA	0.307581	NA	-0.499679	NA	NA	NA	0.693554	0.306648	0.000631253	0.948706	0.331725	0.052371	NA	0.362918	NA	0.043885	NA	NA	NA	0.150044	0.1632	0.180278	0.155348	0.142657	0.117295	NA	0.338069	NA	0.247957	NA	NA	NA	0.942591	1.18156	1.8518	1.01004	0.87069	0.796473	NA
7.47568e-59	9.03985e-58	ENST00000537914.5|ENST00000366835.7|ENSG00000196187.11|chr1|-	0.127782	0.0161291	-0.388464	0.0809518	0.177308	-0.238598	-0.207725	-0.0286744	-0.110034	-0.255157	1.09003	-0.146375	-0.45177	0.228801	0.762119	5.37356e-07	0.280914	0.0023266	0.000165333	0.00569854	0.830461	0.117935	0.0318909	7.6708e-52	0.00375369	0.000308109	0.10618	0.0532842	0.0774995	0.0750757	0.0582288	0.0633419	0.0751365	0.133923	0.0703766	0.118911	0.0719529	0.0505063	0.1252	1.13631	1.01626	0.678098	1.08432	1.194	0.787731	0.81243	0.971733
3.76394e-31	1.61949e-30	ENST00000336199.9|ENST00000366539.5|ENST00000263826.9|ENST00000366540.5|ENSG00000117020.16|chr1|-	-0.783526	0.442966	0.129172	-0.497689	0.398112	0.261523	0.488297	0.235371	-0.115341	1.25796	-1.29944	0.325004	-0.842601	0.00110525	0.000137909	0.458041	0.000710732	0.000618802	0.0420942	0.00314924	0.151873	0.396093	2.83884e-11	5.88257e-07	0.144375	1.24036e-09	0.240178	0.116206	0.174068	0.14701	0.116297	0.128665	0.165368	0.164256	0.135916	0.189034	0.260146	0.222653	0.138701	0.456793	1.55732	1.13789	0.607934	1.48901	1.29891	1.62954	1.26538
3.07743e-09	4.8764e-09	ENST00000367967.7|ENST00000638849.1|ENST00000367969.8|ENST00000443193.5|ENST00000436743.5|ENSG00000203747.10|chr1|-	0.0533643	12.2521	12.2521	-0.284246	0.346127	12.2521	-0.178437	0.0136239	-0.0713392	12.2521	-0.184728	-2.00175	NA	0.919997	0.956445	0.955419	0.516836	0.474643	0.966404	0.79011	0.975023	0.888241	0.963814	0.678497	0.00015575	NA	0.53132	224.335	219.166	0.438496	0.484132	290.896	0.670395	0.435142	0.507641	270.063	0.445649	0.529322	NA	1.05481	209428	209428	0.752581	1.41358	209428	0.836576	1.01372
0.000664496	0.00080388	ENST00000578049.3|ENSG00000265808.3|chr1|-	-0.0610642	0.198813	0.216268	-0.0639752	0.108359	0.0543555	0.245317	-0.464768	-0.0303435	-0.124355	-0.0808731	-0.0447752	0.00802294	0.451081	0.0361267	0.0203078	0.42531	0.2094	0.568049	0.0112239	0.000191214	0.70799	0.255865	0.444882	0.599466	0.923586	0.0810285	0.0948762	0.0931944	0.0802455	0.086327	0.0952057	0.0967473	0.124591	0.0810117	0.109446	0.105858	0.0852588	0.0836436	0.940763	1.21995	1.24144	0.938028	1.11445	1.05586	1.27803	0.628281
7.09499e-14	1.40495e-13	ENST00000367771.10|ENSG00000000457.13|chr1|-	0.120666	-0.31362	-0.125125	-0.41579	-0.597799	0.0328278	-0.195023	-0.137583	-0.327649	-0.566357	0.941021	0.755177	-0.325384	0.573816	0.0605233	0.52891	0.00655914	0.00445894	0.85083	0.223542	0.413714	0.069817	0.0346924	2.49595e-06	1.82153e-10	0.111086	0.21454	0.167089	0.198715	0.152952	0.210217	0.174561	0.160227	0.168323	0.180713	0.26817	0.199858	0.118446	0.204217	1.12825	0.730797	0.882386	0.659819	0.550021	1.03337	0.822816	0.871462
2.47028e-20	6.62107e-20	ENST00000372455.4|ENST00000372457.8|ENST00000290663.10|ENSG00000159479.16|chr1|-	-0.0872183	0.157904	0.295083	0.268001	0.00305199	0.077197	0.740875	-0.327951	0.0617177	0.26822	-0.553608	-0.777265	-0.0159093	0.352971	0.154048	0.0103656	0.00507268	0.976141	0.484221	2.19164e-08	0.000851513	0.549488	0.00158994	3.40663e-08	6.43619e-07	0.872903	0.0939	0.110781	0.115114	0.0956334	0.102047	0.110356	0.13239	0.0983218	0.103116	0.0849404	0.100307	0.156151	0.09945	0.916477	1.17105	1.34324	1.30735	1.00306	1.08025	2.09777	0.720399
3.39183e-28	1.28889e-27	ENST00000367334.9|ENST00000367330.5|ENST00000485839.6|ENSG00000116857.16|chr1|-	-0.606585	-0.5291	-0.342984	0.458726	0.00498254	0.644062	0.488058	0.281491	-1.16584	0.00932094	-0.385215	-0.568363	0.716822	2.26315e-06	0.000402026	0.0303504	0.0111594	0.981092	0.00536987	0.0379488	0.157978	7.96311e-18	0.952122	0.0126981	0.00104971	9.78152e-09	0.128286	0.149516	0.158387	0.180767	0.210234	0.231347	0.235163	0.19937	0.135561	0.15524	0.154573	0.173448	0.125002	0.54521	0.589135	0.70965	1.58206	1.00499	1.9042	1.62915	1.3251
9.40933e-36	4.98155e-35	ENST00000366560.3|ENSG00000091483.6|chr1|-	-0.317007	-0.270866	0.0406671	-0.51655	0.00860594	-0.0500873	-0.607338	-0.266523	-0.0688277	-0.519197	-0.141654	0.0579902	1.2508	0.0875526	0.176165	0.83562	0.00558764	0.965934	0.833903	0.00146354	0.0733311	0.684558	0.000495645	0.67424	0.725047	3.30043e-42	0.185552	0.200248	0.195987	0.18641	0.201504	0.238854	0.190878	0.148832	0.169422	0.149062	0.337003	0.164875	0.0918751	0.728325	0.762719	1.04151	0.596575	1.00864	0.951146	0.544799	0.766038
3.78882e-07	5.46677e-07	ENST00000370509.4|ENSG00000143162.7|chr1|-	-0.149416	0.470598	-0.448159	0.205865	0.134126	-1.08926	1.61289	0.0487263	0.0883927	-0.186022	-0.0835111	-0.0647605	0.363279	0.0179073	0.16962	0.026622	0.373041	0.70094	2.33543e-06	0.0229193	0.705831	0.3212	0.0592353	0.331929	0.818935	0.00123477	0.0631106	0.342645	0.202145	0.231104	0.349239	0.230679	0.70903	0.12909	0.089106	0.0986098	0.086073	0.282902	0.112445	0.861211	1.60095	0.638803	1.22859	1.14354	0.336464	5.01727	1.04993
7.2365e-24	2.25123e-23	ENST00000536657.1|ENST00000618852.4|ENSG00000158195.10|chr1|-	-0.072927	-0.025731	-0.00947062	0.0423292	0.245803	0.0671208	-0.160431	-0.0391271	-0.0986877	0.173704	0.199804	-0.428268	0.383996	0.0800093	0.725593	0.879216	0.502111	0.00132695	0.378379	0.0272129	0.294077	0.0341745	0.000804787	6.61163e-06	1.60402e-16	5.51603e-07	0.0416575	0.0733088	0.0623216	0.0630676	0.076572	0.0761968	0.0726441	0.0372917	0.0465946	0.0518342	0.0443435	0.0519208	0.0766852	0.929669	0.974597	0.990574	1.04324	1.27865	1.06942	0.851777	0.961628
1.16531e-27	4.35893e-27	ENST00000369124.4|ENST00000369126.5|ENSG00000023902.13|chr1|+	-0.0916856	0.827284	0.523015	1.16334	1.24463	0.859487	0.627895	-0.111554	-0.646608	-0.336419	-0.461912	-0.100012	1.28089	0.55751	0.000363774	0.00283457	3.00556e-08	2.39879e-08	0.000980271	0.000177649	0.474073	0.00320311	0.023029	1.64019e-05	0.607604	3.90964e-12	0.156315	0.232053	0.175207	0.209947	0.223034	0.260757	0.16749	0.15583	0.219372	0.14801	0.107198	0.194767	0.184555	0.912392	2.2871	1.68711	3.20061	3.47166	2.36195	1.87366	0.894443
5.65999e-14	1.12867e-13	ENST00000271373.8|ENST00000367846.8|ENSG00000143158.10|chr1|-	-0.21397	-0.0210816	0.00149527	-0.244846	-0.113841	0.10294	-0.278195	-0.0351011	-0.351859	-0.358574	0.453998	0.328494	0.380471	0.0987651	0.852404	0.990906	0.0276159	0.316611	0.351718	0.0707469	0.774381	0.0158756	0.000149293	1.99355e-06	0.00122657	1.44333e-09	0.129611	0.11331	0.131182	0.111157	0.113676	0.110539	0.153946	0.122453	0.145893	0.0945546	0.0954965	0.101618	0.0628818	0.807373	0.979139	1.0015	0.782825	0.8924	1.10843	0.757149	0.965508
2.81909e-12	5.15673e-12	ENST00000615388.1|ENST00000367161.7|ENSG00000133059.16|chr1|-	0.13084	0.0492978	-0.203504	-0.374709	0.0620447	0.444744	-0.118583	0.069109	0.14863	0.306597	-0.0236327	-0.241568	-0.471283	0.108729	0.619765	0.0394013	9.20822e-05	0.517494	3.35882e-05	0.22067	0.508416	0.0888514	0.00568474	0.801528	0.305998	3.7206e-09	0.0815744	0.0993541	0.0987898	0.0958199	0.0958643	0.107228	0.0968224	0.104504	0.0873528	0.110868	0.0940158	0.235985	0.0799306	1.13979	1.05053	0.815867	0.687489	1.06401	1.56009	0.888178	1.07155
0.000977747	0.00117515	ENST00000234677.6|ENST00000369923.4|ENSG00000031698.12|chr1|+	-0.053878	-0.142767	-0.0815516	-0.319849	-0.290726	0.103646	0.350342	0.0739169	0.281203	-0.256493	-0.0703327	0.78851	NA	0.731567	0.353024	0.613063	0.0175007	0.0374648	0.528823	0.078185	0.640149	0.117268	0.113471	0.665415	0.000500536	NA	0.15706	0.153721	0.161263	0.134616	0.139728	0.164569	0.198909	0.158114	0.179529	0.162052	0.162638	0.226553	NA	0.947548	0.866956	0.921685	0.726259	0.74772	1.10921	1.41955	1.07672
2.67112e-11	4.66127e-11	ENST00000246337.8|ENSG00000126088.13|chr1|+	0.262203	0.26665	0.411096	0.228144	0.383423	0.14415	0.284602	0.00130732	-0.0652524	0.288584	-0.202211	0.192141	-0.645141	0.0612043	0.117739	0.0341142	0.108564	0.00720509	0.345636	0.075215	0.992865	0.683907	0.00608572	0.0738554	0.176656	2.22196e-12	0.140065	0.170456	0.194031	0.142174	0.142684	0.152849	0.159965	0.146198	0.160271	0.105203	0.113125	0.142208	0.0919031	1.29979	1.30558	1.50847	1.25627	1.4673	1.15506	1.32923	1.00131
7.00465e-36	3.73275e-35	ENST00000612199.4|ENST00000619678.1|ENST00000641863.1|ENSG00000196369.11|chr1|-	-0.0739309	0.202162	0.0158043	0.139608	0.487618	0.0746448	-0.198649	-0.0897558	0.118105	0.315876	-0.740797	-0.0341465	3.69887	0.20604	0.123751	0.903223	0.275127	0.000543084	0.607448	0.168798	0.117425	0.119494	1.1712e-06	7.30679e-26	0.658561	0.000216937	0.0584651	0.131341	0.129979	0.127924	0.140989	0.145302	0.144359	0.0573273	0.075859	0.0649891	0.0704461	0.0772718	1.00012	0.928736	1.22405	1.01593	1.14982	1.62843	1.0775	0.819838	0.914154
0.00276688	0.00323932	ENST00000371730.6|ENSG00000085832.16|chr1|-	0.0511435	0.0312624	-0.0747453	-0.0669366	-0.0458076	-0.320812	-0.0435424	0.0230117	0.0759367	0.011515	-0.00420464	0.374141	-0.146979	0.510667	0.778725	0.450541	0.505883	0.605674	0.00589292	0.650869	0.803573	0.373658	0.909263	0.948472	1.50174e-05	0.0821678	0.0777494	0.111262	0.0990642	0.100617	0.0887301	0.116503	0.0962145	0.092518	0.0853565	0.101037	0.0650618	0.086438	0.0845562	1.05247	1.03176	0.92798	0.935255	0.955226	0.72556	0.957392	1.02328
6.3806e-16	1.37998e-15	ENST00000621781.4|ENST00000373237.3|ENSG00000126067.11|chr1|-	0.0972542	-0.143519	-0.18954	-0.169046	-0.206994	-0.204837	-0.0298504	-0.0373834	0.385	-0.149401	0.499146	-0.230796	0.250766	0.196528	0.18807	0.117377	0.0220594	0.0516999	0.0647659	0.789354	0.62671	1.32466e-06	0.0765152	2.2658e-12	0.00493118	0.00122382	0.0753029	0.109031	0.121044	0.0738403	0.106389	0.11091	0.111737	0.0768631	0.0796109	0.0843469	0.0711332	0.0820901	0.0775581	1.10214	0.866304	0.82734	0.84447	0.813025	0.81478	0.970591	0.963307
7.09075e-15	1.46424e-14	ENST00000458657.6|ENSG00000198520.10|chr1|+	0.0487384	0.098468	0.696867	1.36799	0.364767	0.0774418	0.102786	1.3015	0.249798	0.320672	0.0714564	-0.181824	-0.313442	0.686548	0.394911	2.82114e-05	0.000101832	0.0262284	0.709783	0.489495	0.000506627	0.0612398	0.0985236	0.595074	0.0313648	1.43869e-10	0.120776	0.115743	0.166418	0.352014	0.164102	0.208094	0.148725	0.374293	0.133456	0.194105	0.134443	0.0844744	0.0488856	1.04995	1.10348	2.00745	3.92745	1.44018	1.08052	1.10825	3.67481
3.70214e-11	6.43562e-11	ENST00000411948.6|ENST00000366528.3|ENSG00000203667.9|chr1|+	0.122797	0.179171	0.256228	-0.440057	0.176901	-0.0450411	0.444381	-0.263473	0.291289	-0.298038	0.171087	-0.664282	1.96029	0.56369	0.34966	0.174945	0.00887085	0.328376	0.812242	0.0103406	0.135768	0.200582	0.105843	0.433647	0.00229159	4.13941e-10	0.212684	0.191576	0.188891	0.168154	0.180993	0.189619	0.1733	0.176622	0.227588	0.184297	0.218512	0.217827	0.313713	1.13065	1.19623	1.29205	0.644	1.19351	0.955958	1.55952	0.768379
0.000657701	0.000795896	ENST00000367669.7|ENST00000308769.12|ENSG00000143207.19|chr1|-	-0.0895287	-0.154678	0.0604816	-0.047706	-0.195394	0.0374921	-0.154507	-0.0695927	0.00688913	-0.028925	0.512345	-0.263929	0.118138	0.308595	0.341053	0.6939	0.724331	0.213437	0.832754	0.32195	0.444882	0.939343	0.790205	2.06214e-07	0.0401051	0.413141	0.0879307	0.162462	0.153675	0.135268	0.157048	0.177544	0.155995	0.091093	0.0905326	0.108722	0.0986484	0.128579	0.144356	0.914362	0.856691	1.06235	0.953414	0.82251	1.0382	0.856838	0.932774
9.58044e-15	1.9644e-14	ENST00000482587.5|ENST00000609928.5|ENST00000367612.7|ENSG00000169905.12|chr1|-	0.22023	-0.464869	-0.267444	0.0804767	-0.534243	-0.286199	-0.355056	0.120976	-0.0660265	0.203665	0.384901	0.152419	0.129834	0.006848	4.41127e-05	0.0162933	0.411795	2.73178e-05	0.0135749	0.00264178	0.178602	0.475998	0.0341065	5.4344e-07	0.0891185	0.243494	0.0814416	0.113804	0.111329	0.098054	0.12736	0.115949	0.118092	0.0899402	0.0926357	0.0961225	0.0768219	0.089655	0.111322	1.24636	0.628217	0.765333	1.0838	0.586113	0.751113	0.701134	1.1286
1.47378e-12	2.73501e-12	ENST00000448519.2|ENST00000296214.9|ENST00000373074.5|ENST00000373073.8|ENST00000373075.6|ENSG00000163875.15|chr1|-	-0.0329212	-0.0704322	0.0709731	-0.0714257	-0.0105327	-0.0767799	0.0197629	0.0781095	-0.114337	-0.17887	-0.307168	0.263642	0.350673	0.607178	0.260126	0.262106	0.218504	0.861558	0.21334	0.747579	0.247181	0.105383	0.003252	9.87073e-05	2.43744e-05	8.35916e-10	0.0640359	0.0625456	0.0632882	0.0580453	0.0603969	0.0616986	0.0614073	0.0674972	0.0706087	0.060781	0.0788874	0.0624669	0.0571318	0.967615	0.931991	1.07355	0.931065	0.989523	0.926094	1.01996	1.08124
1.05785e-23	3.26591e-23	ENST00000284027.5|ENST00000370608.7|ENSG00000153898.12|chr1|-	0.135593	-0.310694	-0.25972	1.20889	0.0516467	0.75617	0.179764	1.283	-0.11054	-0.00515093	15.1908	-0.239658	-1.69699	0.966802	0.923539	0.936041	0.710204	0.987258	0.816061	0.955731	0.695311	0.972774	0.998728	0.95707	0.940874	0.600135	3.25789	3.23718	3.23649	3.25335	3.23382	3.25074	3.23833	3.27581	3.2388	3.23211	282.196	3.23112	3.23725	1.14522	0.732938	0.771268	3.34976	1.053	2.1301	1.19694	3.60743
2.64935e-61	3.3875e-60	ENST00000634879.1|ENST00000374935.7|ENST00000400422.6|ENST00000264211.12|ENST00000356916.7|ENST00000602326.5|ENSG00000075151.20|chr1|-	0.165538	0.0100128	-0.140451	-0.277373	0.133924	0.335456	-0.416315	-0.0734007	-0.0581741	0.0163201	0.627156	0.195808	-0.370092	0.000935924	0.912941	0.00578914	6.24745e-08	0.0343608	3.67982e-06	1.98917e-17	0.455145	0.303132	0.681439	2.58518e-27	3.50709e-06	1.77388e-13	0.0500248	0.0915839	0.0508975	0.0512556	0.0632969	0.0724732	0.0490104	0.0982784	0.0564939	0.0397566	0.0579292	0.0422123	0.0502514	1.18003	1.01006	0.868966	0.757772	1.14331	1.39858	0.659473	0.929228
0.00157256	0.00186796	ENST00000371470.7|ENST00000371466.4|ENSG00000162385.10|chr1|-	0.0349164	-0.105248	0.0707786	-0.0709368	-0.0801605	-0.11852	-0.00410532	-0.0498834	-0.026264	0.289495	0.2402	0.0617175	-0.307713	0.684376	0.270473	0.453579	0.353137	0.345093	0.161614	0.967252	0.551888	0.783967	9.62125e-05	0.0112191	0.460916	0.0120787	0.0858955	0.0955087	0.0944391	0.0763977	0.0849023	0.0846773	0.0999964	0.0838471	0.0958007	0.0742303	0.0947235	0.083703	0.122603	1.03553	0.900101	1.07334	0.931521	0.922968	0.888234	0.995903	0.95134
5.95669e-13	1.13019e-12	ENST00000582693.4|ENSG00000265491.4|chr1|-	0.251678	-0.00960422	-0.192719	-0.0593119	0.191739	-0.0878754	-0.264246	0.405305	0.192618	-0.31642	-0.170715	0.490912	-0.223112	0.00486521	0.923653	0.0981861	0.47017	0.0331405	0.383805	0.0277938	0.000484636	0.0268141	0.00464607	0.0223385	4.44753e-09	0.00800885	0.0893798	0.100218	0.116537	0.0821264	0.0900025	0.100901	0.120102	0.116163	0.0869915	0.111786	0.0747253	0.0836788	0.0841394	1.28618	0.990442	0.824714	0.942413	1.21135	0.915875	0.767784	1.49976
3.31117e-20	8.85156e-20	ENST00000368322.7|ENST00000368323.7|ENST00000539040.5|ENSG00000143622.10|chr1|-	-0.00901022	0.133204	-0.0770461	-0.331166	0.288968	0.341972	-0.462144	0.0966917	0.25753	-0.380435	-0.19662	-0.152865	1.12551	0.895627	0.339272	0.559063	0.000795382	0.0271175	0.0155155	0.00547383	0.389762	0.000787286	0.000337652	0.000210846	0.183774	1.6248e-12	0.0686821	0.139392	0.131875	0.0987258	0.130765	0.141304	0.166374	0.112426	0.0767092	0.106132	0.0530594	0.115003	0.159344	0.99103	1.14248	0.925847	0.718086	1.33505	1.40772	0.629932	1.10152
4.04004e-27	1.46668e-26	ENST00000355439.6|ENST00000246421.4|ENSG00000215790.6|chr1|-	-0.47816	0.433392	0.114117	0.243914	0.274674	0.368561	0.143175	0.248104	-0.202299	-0.131346	0.0161517	0.158447	-0.663527	0.000105389	3.27069e-07	0.263487	0.0130533	0.00447162	1.42402e-06	0.174004	0.046143	0.0311285	0.30629	0.901331	0.0244734	9.16247e-18	0.123306	0.0848599	0.102055	0.0982607	0.0966201	0.0764393	0.105318	0.12442	0.0938555	0.128388	0.130277	0.070433	0.0772981	0.619923	1.54248	1.12088	1.27623	1.3161	1.44565	1.15393	1.28159
6.28129e-11	1.08173e-10	ENST00000366535.3|ENSG00000035687.9|chr1|-	0.0409593	0.111518	0.151129	0.0476022	-0.029729	-0.0588236	0.35297	-0.126773	0.173939	0.249504	-0.261969	-0.702719	-0.051601	0.592529	0.294465	0.144196	0.622623	0.741557	0.563461	0.00086646	0.120783	0.0445672	0.0069645	0.00670589	2.13461e-10	0.554449	0.0765345	0.106372	0.103489	0.0967256	0.0901447	0.101822	0.105976	0.0817101	0.0865922	0.092459	0.0966281	0.110641	0.0872957	1.04181	1.11797	1.16315	1.04875	0.970709	0.942873	1.42329	0.880934
2.66162e-06	3.69988e-06	ENST00000373912.7|ENST00000313433.11|ENST00000373909.7|ENSG00000117748.9|chr1|-	0.0583187	-0.0391415	0.0210694	-0.0104884	0.0260317	-0.0768116	0.0155908	-0.0107831	0.0439702	0.291551	0.0777465	-0.0126281	-0.907202	0.544145	0.527544	0.750824	0.816128	0.61742	0.135428	0.8235	0.904902	0.605012	0.0010575	0.434061	0.846357	3.54434e-09	0.0961471	0.0619563	0.0663492	0.0451062	0.0521144	0.0514467	0.0698996	0.0902568	0.0850147	0.0890295	0.0993869	0.0651713	0.153655	1.06005	0.961615	1.02129	0.989566	1.02637	0.926064	1.01571	0.989275
3.50155e-29	1.39581e-28	ENST00000367262.3|ENSG00000183155.4|chr1|-	-0.0695005	0.0635729	0.0662467	-0.33555	0.207605	-0.39593	0.118809	0.187199	0.221247	0.399111	-1.05855	-0.902842	1.42065	0.589593	0.713178	0.737171	0.00872541	0.212076	0.139511	0.595236	0.153495	0.061024	0.00343338	5.30495e-10	0.00293045	3.30438e-22	0.128842	0.172944	0.197397	0.127944	0.166366	0.267953	0.223635	0.131157	0.118104	0.136401	0.170464	0.303482	0.1466	0.93286	1.06564	1.06849	0.714945	1.23073	0.673054	1.12615	1.20587
0.0357689	0.0392223	ENST00000373104.5|ENST00000373103.5|ENST00000373106.5|ENST00000361632.8|ENST00000331941.6|ENSG00000119535.17|chr1|-	-0.0663836	0.720295	0.0942874	-0.119905	0.245837	1.29566	0.656579	-0.116476	-0.033648	0.0296142	-0.0511698	1.19722	0.22174	0.158675	0.169726	0.62174	0.581941	0.471141	0.0283476	0.0599916	0.458712	0.596884	0.790671	0.43193	0.100091	0.255311	0.0470959	0.524582	0.191103	0.217791	0.341145	0.590966	0.349086	0.157194	0.0636206	0.111566	0.0651104	0.728053	0.194928	0.935772	2.05504	1.09888	0.887004	1.27869	3.6534	1.92819	0.890051
8.05976e-06	1.09019e-05	ENST00000321792.5|ENST00000399794.6|ENSG00000213516.9|chr1|-	0.140366	-0.105499	-0.253396	-0.0274074	0.519692	0.290397	0.0396736	-0.194326	-0.0477747	-0.307808	0.842465	-0.0474201	-0.313478	0.234455	0.437898	0.0820451	0.857218	0.00112535	0.0560124	0.780305	0.270617	0.694116	0.0158774	0.000132046	0.737306	0.016898	0.118057	0.135996	0.145718	0.152334	0.159554	0.151965	0.142239	0.176396	0.121479	0.12763	0.22039	0.141374	0.131222	1.15069	0.899876	0.776161	0.972965	1.68151	1.33696	1.04047	0.82339
2.69682e-24	8.64087e-24	ENST00000338888.3|ENST00000308873.10|ENST00000399916.5|ENSG00000020633.18|chr1|-	0.634435	-0.390218	-0.11728	0.0105187	-0.195355	0.269122	0.125628	-0.0194455	0.327618	0.226389	-0.588119	-0.320956	0.239635	6.64146e-07	4.45759e-07	0.171672	0.734314	1.01698e-05	9.03186e-07	0.135217	0.745423	0.000216464	0.0237126	8.74403e-06	0.00223075	0.103834	0.127613	0.0772968	0.0858031	0.0309926	0.0442628	0.0547928	0.0840974	0.0598913	0.0885696	0.100095	0.132277	0.104968	0.147328	1.88596	0.67691	0.889336	1.01057	0.822543	1.30882	1.13386	0.980742
3.56772e-12	6.48474e-12	ENST00000378230.7|ENST00000378223.3|ENSG00000116198.12|chr1|-	0.223436	-0.107921	-0.133817	-0.0928376	-0.31444	0.711378	-0.667537	0.182063	0.165794	0.03518	0.176183	0.0343748	-0.385686	0.0239981	0.379916	0.248702	0.313741	0.00942036	2.44132e-08	6.26563e-06	0.0872945	0.101409	0.773573	0.127697	0.69664	0.00376694	0.09899	0.12291	0.116009	0.0921554	0.121106	0.127546	0.147776	0.106479	0.101214	0.122278	0.115663	0.0881722	0.133131	1.25037	0.897699	0.87475	0.911341	0.730198	2.0368	0.512971	1.19969
9.42354e-21	2.57328e-20	ENST00000344698.6|ENST00000488780.6|ENST00000430153.5|ENST00000258229.13|ENSG00000135749.18|chr1|-	0.0379053	0.0088847	0.0073686	0.193331	0.147645	0.115556	-0.0815772	0.512363	0.0242659	0.0228452	0.0653218	0.800045	-0.847983	0.752653	0.873141	0.934074	0.0460859	0.00207673	0.0421589	0.41291	0.00541264	0.730573	0.745206	0.573557	0.000277072	7.6011e-20	0.12028	0.055644	0.0890783	0.0969268	0.0479516	0.0568697	0.0996323	0.184211	0.0704661	0.0702999	0.116061	0.220044	0.0929935	1.03863	1.00892	1.0074	1.21328	1.1591	1.1225	0.921662	1.66923
6.71994e-51	6.01834e-50	ENST00000426105.6|ENST00000373741.8|ENST00000373742.6|ENST00000440538.6|ENST00000424085.6|ENSG00000134644.15|chr1|-	-0.184415	0.0132199	-0.10079	0.350079	-0.363036	-0.20548	0.0618891	0.227068	-0.195469	0.0541785	0.223718	-0.7751	0.696435	0.000240368	0.867978	0.192199	6.49947e-06	9.13271e-06	0.0132783	0.527322	0.00022032	0.000398647	0.400949	0.0002758	5.65337e-21	1.60196e-21	0.0502178	0.0795289	0.0772868	0.0776323	0.0818246	0.0829816	0.0979106	0.0614611	0.0552019	0.0645038	0.0615112	0.0824902	0.0730928	0.83159	1.01331	0.904123	1.41918	0.695562	0.814256	1.06384	1.25492
1.31685e-08	2.03045e-08	ENST00000479395.2|ENST00000466576.2|ENSG00000271554.1|chr1|-	1.48587	0.168909	0.181488	-0.0888024	-0.356319	0.113819	-0.395621	-0.152072	0.763616	0.00754029	1.08857	-0.717558	-0.320532	0.00993265	0.381202	0.345835	0.608614	0.0178773	0.536876	0.0113452	0.525623	0.0341537	0.973719	0.000924402	1.01928e-05	0.0337362	0.576329	0.192888	0.19252	0.173424	0.150463	0.18431	0.156255	0.239596	0.360494	0.228884	0.328617	0.1626	0.150966	4.41881	1.18401	1.199	0.915026	0.700249	1.12055	0.673262	0.858927
2.52545e-09	4.01583e-09	ENST00000367448.5|ENST00000367454.5|ENST00000367451.8|ENST00000367455.8|ENSG00000116750.13|chr1|-	0.236961	0.0282058	0.206898	-0.0798538	0.229657	-0.0635026	0.672082	-0.215025	0.232506	-0.00866473	-0.916256	-0.0580545	-1.9867	0.0877714	0.848859	0.183596	0.425129	0.0491505	0.657035	1.42643e-05	0.177806	0.0504453	0.947108	0.0207803	0.646334	6.51421e-05	0.138795	0.148004	0.15559	0.100123	0.116738	0.143021	0.154866	0.159568	0.118858	0.130613	0.396313	0.126519	0.497499	1.26739	1.02861	1.22986	0.923251	1.25817	0.938472	1.95831	0.806522
1.44092e-104	4.43846e-103	ENST00000302206.9|ENST00000368531.6|ENST00000330188.13|ENST00000368533.7|ENST00000368530.6|ENST00000328159.8|ENST00000323144.11|ENST00000271850.11|ENST00000611659.4|ENST00000341372.7|ENSG00000143549.19|chr1|-	-0.246701	-0.163902	-0.128813	0.241454	-0.0528497	-0.00698746	-0.0055547	-0.195917	-0.344484	-0.00873935	0.368147	0.66659	-0.27177	5.97517e-14	0.000492363	0.00847166	1.34146e-07	0.264988	0.886935	0.916524	3.13903e-11	7.14368e-25	0.792323	7.3151e-31	1.4539e-30	1.62341e-10	0.0328556	0.0470323	0.0489288	0.0457898	0.0474125	0.0491441	0.0529961	0.029506	0.0334494	0.0331922	0.0318721	0.0580067	0.0425085	0.781374	0.848825	0.879138	1.2731	0.948523	0.993037	0.994461	0.822081
0.000542188	0.000659646	ENST00000368211.8|ENST00000361531.6|ENSG00000143314.12|chr1|-	0.164878	0.0105569	0.161	-0.0757543	-0.0833015	0.21568	0.190993	0.284237	0.179483	0.0913837	-0.0177043	-0.655088	-0.375438	0.296544	0.941518	0.279891	0.539352	0.518429	0.0713667	0.223987	0.0221941	0.191295	0.454264	0.92422	0.000505382	0.00354866	0.157948	0.143901	0.148997	0.12342	0.128996	0.119614	0.157068	0.124282	0.13735	0.122118	0.186127	0.188358	0.128763	1.17925	1.01061	1.17469	0.927044	0.920074	1.24071	1.21045	1.32875
3.61728e-35	1.87361e-34	ENST00000617114.4|ENST00000326735.12|ENSG00000159363.17|chr1|-	0.118646	-0.559769	-0.662615	-0.478223	-0.546336	-0.63773	-0.674544	-0.114001	0.174841	-0.21918	0.529875	0.381265	0.12441	0.423175	2.96283e-06	8.09966e-07	0.000179118	1.08323e-05	9.02687e-10	2.32151e-06	0.299522	0.233821	0.209402	0.000596064	1.04686e-21	0.635995	0.148136	0.119778	0.134324	0.127636	0.124171	0.104107	0.142815	0.109885	0.146854	0.174616	0.15433	0.0398305	0.262853	1.12597	0.571341	0.515502	0.619884	0.579067	0.528491	0.509389	0.892257
3.62262e-26	1.25039e-25	ENST00000326786.4|ENST00000368192.8|ENSG00000117036.11|chr1|-	0.54045	0.460064	0.356193	0.40604	0.761851	0.553518	0.619123	-0.0891179	0.320454	0.0721607	0.415484	-0.263778	-14.5647	0.856052	0.877329	0.904924	0.891631	0.798328	0.852656	0.83558	0.976149	0.914346	0.980676	0.889101	0.929475	0.920298	2.9793	2.98053	2.98211	2.98032	2.98167	2.98023	2.983	2.98078	2.97934	2.97916	2.97964	2.98035	145.563	1.71678	1.58418	1.42788	1.50086	2.14224	1.73936	1.8573	0.914738
5.36775e-57	5.97952e-56	ENST00000367992.7|ENST00000289902.1|ENSG00000158869.10|chr1|+	-0.0172292	2.16546	1.39841	0.0649744	1.72647	2.86676	2.29306	-0.0931656	0.0981661	-0.188407	-0.207885	0.0733664	3.27222	0.860359	4.48745e-13	8.26219e-12	0.565848	3.83092e-12	8.93125e-21	9.83337e-25	0.149739	0.417754	0.1243	0.0830577	0.483374	5.34531e-35	0.097939	0.299097	0.204627	0.113161	0.248654	0.30667	0.223323	0.0646779	0.121144	0.122583	0.119942	0.104677	0.265118	0.982918	8.71861	4.04875	1.06713	5.62079	17.5799	9.90517	0.911043
4.62376e-128	2.13639e-126	ENST00000375254.7|ENST00000375225.7|ENST00000375218.3|ENST00000375224.1|ENSG00000127481.14|chr1|-	0.879286	-0.382827	0.240389	-0.29511	-0.150627	-0.95946	0.156434	0.066036	0.406947	0.117386	0.146237	-0.407876	-1.65646	2.39891e-27	0.00130558	0.0744411	0.00307552	0.221118	5.44224e-17	0.335096	0.599666	1.8083e-06	0.309365	0.0768075	0.000494005	3.26389e-97	0.0811666	0.119085	0.134756	0.0996963	0.123106	0.114539	0.162292	0.125811	0.0852468	0.115474	0.0826422	0.117072	0.0791671	2.40918	0.681931	1.27174	0.74445	0.860168	0.3831	1.16933	1.06827
7.56413e-27	2.70992e-26	ENST00000628511.2|ENST00000367091.7|ENST00000442471.4|ENSG00000162894.11|chr1|-	0.0309322	-0.494711	-0.408434	-0.669257	-0.526395	-0.527929	-0.333229	-0.266544	-0.376819	0.349386	-0.47882	-0.155998	14.3998	0.992881	0.884785	0.904758	0.84459	0.877465	0.877112	0.922233	0.937914	0.912151	0.918931	0.888515	0.963576	0.901935	3.46693	3.414	3.41348	3.41413	3.41407	3.41412	3.41349	3.42199	3.4155	3.43276	3.41568	3.41599	116.865	1.03142	0.609747	0.66469	0.512089	0.590731	0.589825	0.716606	0.766022
6.10253e-13	1.15732e-12	ENST00000340677.9|ENST00000341832.10|ENST00000407249.7|ENSG00000248333.8|chr1|-	-0.160146	-0.0589959	0.139406	-0.206926	0.0822725	-0.203132	0.232132	-0.0837379	-0.0256428	-0.0206054	-0.408152	0.327947	1.00504	0.0752548	0.61941	0.226421	0.0428566	0.452322	0.0336864	0.0792131	0.444673	0.79678	0.85095	0.000239509	0.000106034	1.37484e-10	0.0900247	0.118779	0.115247	0.10218	0.109471	0.0956452	0.132248	0.109558	0.0995773	0.109657	0.111115	0.084602	0.156582	0.85202	0.942711	1.14959	0.81308	1.08575	0.816171	1.26129	0.919672
0.0247432	0.0273608	ENST00000374561.5|ENSG00000117318.8|chr1|-	0.44277	-0.116325	-0.0358949	0.14445	0.0238219	0.432132	-0.0316216	0.487395	0.0100286	0.20689	0.060039	0.354521	-0.241722	0.147369	0.181217	0.515393	0.466572	0.917113	0.0742895	0.547564	0.0977479	0.949921	0.103158	0.703399	0.0257983	0.0190116	0.305593	0.0870032	0.0551835	0.198402	0.228901	0.242114	0.0525788	0.294343	0.159677	0.126947	0.157692	0.159033	0.103066	1.55701	0.890186	0.964742	1.1554	1.02411	1.54054	0.968873	1.62807
1.08896e-51	1.00174e-50	ENST00000582431.2|ENSG00000264293.2|chr1|-	-2.00215	-3.0956	-2.53808	-2.46908	-2.45949	-2.32882	-3.75558	-2.26974	-2.18374	-1.49699	-2.81026	13.9511	13.9511	0.960412	0.938825	0.949827	0.951189	0.951379	0.953959	0.925817	0.955126	0.956824	0.970395	0.944455	0.965261	0.973006	40.3358	40.3356	40.3358	40.3356	40.3356	40.3357	40.3355	40.3358	40.3357	40.336	40.3356	320.331	412.289	0.135044	0.0452478	0.0790182	0.0846629	0.0854787	0.0974109	0.0233869	0.103339
5.5316e-22	1.57835e-21	ENST00000373795.6|ENSG00000116350.16|chr1|-	0.172025	-0.100821	0.201403	0.0782949	-0.0432136	-0.0303654	0.107171	-0.00269238	0.155237	0.0883628	0.548615	-0.566462	-0.688228	0.0544344	0.270105	0.0679408	0.383736	0.669073	0.753422	0.368356	0.975982	0.0889675	0.326961	1.06618e-05	6.41437e-13	2.87472e-15	0.0894396	0.0914212	0.110334	0.0898873	0.101103	0.0966649	0.119137	0.089429	0.0912694	0.0901428	0.124592	0.0787696	0.0871591	1.18771	0.904095	1.22312	1.08144	0.957707	0.970091	1.11312	0.997311
3.80483e-126	1.73825e-124	ENST00000620947.4|ENST00000307940.3|ENST00000369026.2|ENSG00000143384.12|chr1|-	0.0629007	-0.438527	-0.149485	-0.376415	-0.573411	-0.3538	-0.317835	-0.00302192	0.0866495	-0.285401	0.391314	0.571378	0.415508	0.00570294	6.96358e-20	0.00931396	1.72146e-16	8.44654e-32	1.14129e-13	1.73819e-05	0.94228	0.00162649	1.77278e-17	1.18994e-25	1.48023e-17	2.48395e-10	0.0227539	0.0480408	0.0574873	0.0456812	0.0488639	0.0476599	0.0739821	0.0417369	0.0274981	0.0335459	0.0373757	0.0669948	0.0656621	1.06492	0.644986	0.861151	0.686318	0.563599	0.702015	0.727723	0.996983
1.63393e-78	3.06154e-77	ENST00000548033.5|ENST00000629371.2|ENST00000487289.1|ENST00000480134.5|ENST00000373449.6|ENST00000467905.5|ENSG00000004455.16|chr1|-	0.253066	-0.307362	-0.134862	0.101395	-0.0796177	0.300536	-0.393585	0.0637684	0.456446	-0.10636	1.55681	-0.680253	-0.771667	0.00029034	0.00185531	0.124753	0.25493	0.395961	0.00692973	2.85984e-05	0.412203	1.72035e-08	0.098878	6.44712e-25	9.63488e-21	4.09173e-25	0.0698349	0.0987518	0.0878508	0.0890635	0.093794	0.111301	0.0940613	0.0777642	0.0809588	0.0644484	0.151022	0.0728323	0.0745417	1.28797	0.735385	0.873837	1.10671	0.923469	1.35058	0.674634	1.06585
1.21419e-16	2.73815e-16	ENST00000375592.7|ENSG00000037637.10|chr1|-	0.102351	-0.76178	-0.217659	-0.00406331	-0.639554	-0.177249	0.184364	0.328324	0.0619089	-0.592165	0.061825	0.795273	0.420753	0.341151	5.92958e-05	0.128328	0.975398	3.7644e-05	0.210878	0.271686	0.0068016	0.584308	5.60913e-07	0.552505	3.96679e-08	0.0336094	0.107523	0.189705	0.143128	0.131758	0.155176	0.141669	0.167727	0.121314	0.113158	0.118333	0.104081	0.144797	0.198027	1.10777	0.466835	0.8044	0.995945	0.527528	0.837571	1.20245	1.38864
1.02119e-63	1.37946e-62	ENST00000414423.6|ENSG00000162923.14|chr1|-	0.0338037	-0.0202788	0.288402	-0.0257462	-0.00578423	-0.16501	-0.143623	-0.153668	0.0989902	-0.138047	-0.321362	-0.218943	2.6663	0.52953	0.823391	0.0021908	0.744451	0.944698	0.065301	0.171897	0.00914166	0.0989812	0.0661371	1.31242e-10	0.00209407	8.41117e-31	0.0537656	0.090861	0.0941545	0.0789847	0.0833861	0.0895242	0.105131	0.0589508	0.0600009	0.0751277	0.0500118	0.0711648	0.231073	1.03438	0.979925	1.33429	0.974582	0.994232	0.847885	0.866214	0.857557
1.15818e-134	5.60614e-133	ENST00000368732.5|ENSG00000143546.9|chr1|-	-0.0220997	0.497989	0.0407872	0.0793601	0.371051	1.16207	0.769851	0.129925	-0.0646438	0.0782214	0.0226805	0.440729	1.66226	3.94836e-05	1.14403e-14	0.0975788	0.00421838	4.29769e-12	1.33416e-46	8.64211e-29	1.29818e-05	3.25436e-15	0.00807998	0.018944	6.27835e-19	1.25045e-23	0.00537642	0.0644886	0.0246194	0.0277352	0.0535657	0.0810685	0.0691488	0.0297966	0.00820276	0.0295319	0.00966512	0.0495925	0.165901	0.978143	1.64541	1.04163	1.08259	1.44926	3.19654	2.15944	1.13874
6.85485e-45	4.99495e-44	ENST00000373477.8|ENST00000616261.1|ENSG00000134684.10|chr1|-	0.487094	-0.366911	-6.94273e-05	0.220654	-0.129592	-0.0201804	-0.0878932	-0.204601	-0.0540897	1.63674	0.547918	-1.56229	-0.14495	0.0218315	0.0175649	0.999757	0.0638325	0.335008	0.884362	0.694651	0.207463	0.737598	1.74595e-07	0.128154	1.08466e-49	0.265167	0.2124	0.154511	0.227537	0.119057	0.134421	0.138753	0.223903	0.162308	0.161444	0.313279	0.360136	0.105417	0.130087	1.62758	0.692871	0.999931	1.24689	0.878454	0.980022	0.915859	0.814972
9.04157e-94	2.32677e-92	ENST00000545251.6|ENST00000619513.1|ENSG00000235750.9|chr1|-	0.671678	-0.345433	-0.4329	-0.148523	-0.474065	0.185452	-0.4607	0.109425	0.571915	0.316642	0.0921401	0.688135	1.9137	5.2853e-11	0.0010084	3.08537e-14	0.189589	2.65568e-05	0.0854267	4.08433e-19	0.588199	2.26537e-10	0.00971515	0.390527	6.12828e-11	1.58132e-35	0.102348	0.105053	0.0570003	0.113221	0.112842	0.107819	0.0515633	0.202096	0.0901764	0.122454	0.107307	0.10521	0.153832	1.95752	0.707914	0.648626	0.86198	0.622467	1.20376	0.630842	1.11564
2.15225e-48	1.73632e-47	ENST00000359130.1|ENST00000370812.7|ENSG00000142892.14|chr1|-	0.172021	-0.195386	-0.161834	-0.00041464	-0.193507	-0.0756709	-0.288311	0.102478	-0.322469	-0.247674	0.223902	-0.369389	1.84759	0.188875	0.0123012	0.108449	0.994853	0.0087076	0.401404	0.00262362	0.380945	0.00115157	0.00523388	0.0182283	2.14112e-07	4.74522e-30	0.130922	0.0780488	0.100818	0.0642815	0.0737639	0.0901792	0.0958257	0.116963	0.0992025	0.0886998	0.0948356	0.0712191	0.162226	1.1877	0.822517	0.850582	0.999585	0.824064	0.927121	0.749528	1.10791
8.86769e-14	1.74944e-13	ENST00000368304.9|ENST00000368302.3|ENST00000368305.8|ENSG00000116586.11|chr1|+	0.0296748	0.264413	0.18781	0.037071	-0.0497241	0.179177	0.358074	0.104999	0.0422258	-0.0411684	-0.687812	0.293554	-0.134124	0.665194	0.0168633	0.079882	0.68329	0.644536	0.0732205	0.00178308	0.148987	0.602012	0.519877	4.69628e-13	0.000933988	0.113031	0.068572	0.110648	0.107236	0.0908651	0.107776	0.100018	0.114614	0.0727584	0.0809684	0.0639724	0.0950829	0.0886951	0.0846358	1.03012	1.30267	1.2066	1.03777	0.951492	1.19623	1.43057	1.11071
6.4379e-80	1.25246e-78	ENST00000356026.9|ENSG00000189409.13|chr1|+	0.823072	0.378386	1.68672	-2.13694	-1.27187	-1.64795	16.335	0.848389	0.059932	16.335	16.335	-1.89343	NA	0.97803	0.989898	0.955003	0.942995	0.966053	0.956024	0.976613	0.977354	0.9984	0.981878	0.98288	0.949481	NA	29.888	29.8863	29.8928	29.8846	29.8848	29.8849	557.215	29.8874	29.8863	719.154	761.22	29.8846	NA	2.27748	1.45993	5.40173	0.118015	0.280306	0.192445	1.24225e+07	2.33588
1.09552e-36	6.02756e-36	ENST00000368863.6|ENST00000491586.5|ENST00000531094.5|ENST00000392723.5|ENST00000409503.5|ENSG00000143442.21|chr1|-	-0.0717623	0.319977	0.0256488	-0.272328	-0.269412	-0.582618	0.194506	0.490026	-0.236801	-0.35606	-0.785217	0.419779	0.531838	0.422659	0.00703748	0.819891	0.00976661	0.0415694	2.428e-07	0.0743566	7.98302e-06	0.0136748	3.28582e-05	2.42913e-12	5.43011e-05	1.88694e-14	0.0894998	0.118727	0.112651	0.105391	0.132207	0.112841	0.109003	0.109733	0.0960381	0.085742	0.112057	0.104001	0.0694477	0.930752	1.3771	1.02598	0.761604	0.763829	0.558434	1.21471	1.63236
1.40377e-33	6.77074e-33	ENST00000337393.9|ENST00000361321.5|ENST00000347275.9|ENST00000370440.5|ENST00000621077.1|ENSG00000122482.20|chr1|-	0.251371	-0.393748	-0.154667	-0.217619	-0.417531	-0.320572	-0.144474	0.00468242	0.321322	0.104107	0.447356	-0.150641	0.733656	0.00184276	5.64752e-06	0.0417884	0.0134359	7.95035e-06	0.000400009	0.108168	0.952517	3.51758e-05	0.177414	4.58638e-08	0.0269889	1.06217e-16	0.0807107	0.0867444	0.0759804	0.0880334	0.0934801	0.0905551	0.0899319	0.0786346	0.0776688	0.0771872	0.0818338	0.0681116	0.0884177	1.28579	0.674524	0.8567	0.804432	0.658671	0.725734	0.865477	1.00469
9.11768e-08	1.354e-07	ENST00000313984.3|ENST00000366600.7|ENSG00000162885.12|chr1|-	-0.0767189	0.216246	0.0244694	-0.505962	-0.470075	0.836176	0.438019	0.0788386	-0.402141	-0.324902	-0.318844	0.466714	NA	0.701732	0.270907	0.891436	0.00262902	0.0172929	0.00598052	0.0288922	0.667824	0.0273429	0.00417275	0.175081	6.27683e-05	NA	0.200319	0.196413	0.17928	0.168201	0.197476	0.304192	0.20047	0.183715	0.182246	0.113412	0.235126	0.116616	NA	0.92615	1.24141	1.02477	0.602925	0.624955	2.30753	1.54963	1.08203
9.07803e-52	8.38893e-51	ENST00000341426.9|ENSG00000008130.15|chr1|-	-0.382208	-0.772715	-0.461303	-0.959275	-0.686256	-1.01113	-0.687774	-0.35485	-0.3428	-0.244502	-0.788101	-0.588933	14.9165	0.932032	0.863165	0.918032	0.830522	0.878333	0.821528	0.878061	0.936888	0.939028	0.956496	0.860409	0.895441	0.905217	4.48135	4.4835	4.48245	4.48193	4.4829	4.48236	4.48274	4.48144	4.48157	4.48209	4.48159	4.48121	125.272	0.682353	0.461758	0.630462	0.383171	0.503457	0.363807	0.502694	0.701279
9.40422e-49	7.69368e-48	ENST00000284551.10|ENST00000493030.6|ENST00000366699.3|ENSG00000154370.15|chr1|-	-0.40038	-0.0447534	0.225071	0.538778	0.851436	0.00981089	-0.0437919	-0.358616	-0.0284684	-0.312806	0.929238	0.26083	-1.44252	0.00281481	0.713483	0.181827	1.34287e-05	7.2808e-08	0.933958	0.796389	0.00273152	0.82649	0.00832359	6.23375e-06	0.0483277	1.52478e-38	0.134029	0.121883	0.168574	0.123772	0.158139	0.118395	0.169721	0.119681	0.129871	0.118548	0.205661	0.132101	0.111107	0.670065	0.956233	1.25241	1.71391	2.34301	1.00986	0.957153	0.698643
5.03631e-19	1.27586e-18	ENST00000372242.7|ENST00000372235.7|ENST00000372237.7|ENSG00000126106.13|chr1|-	0.092808	0.511518	0.366937	0.53652	1.42781	0.712189	0.854463	0.021312	0.395687	0.154843	-2.18536	-0.487265	0.0190418	0.692933	0.0604889	0.103687	0.00185005	2.14717e-08	0.0124245	0.000557537	0.895321	0.0486401	0.551751	5.34009e-06	2.62795e-05	0.938776	0.23503	0.272488	0.225497	0.172331	0.254979	0.284892	0.247565	0.161976	0.20068	0.260181	0.480197	0.115918	0.247914	1.09725	1.66782	1.44331	1.71004	4.16955	2.03845	2.35011	1.02154
2.31879e-16	5.1436e-16	ENST00000368661.7|ENST00000271857.6|ENSG00000143554.13|chr1|+	-0.165273	0.661406	1.20552	-0.102802	0.692954	-0.684682	0.686099	0.198047	0.304731	-0.208723	-0.7011	-0.637312	NA	0.109932	0.0305227	4.69394e-05	0.360402	8.99774e-05	0.00456473	0.0243156	0.1222	0.0253832	0.0635936	7.41638e-07	0.000902647	NA	0.103392	0.305748	0.296169	0.112401	0.176948	0.241404	0.304648	0.128136	0.136313	0.112518	0.141633	0.192006	NA	0.847663	1.93751	3.33849	0.902305	1.99961	0.504251	1.98595	1.21902
2.47557e-22	7.1337e-22	ENST00000473798.1|ENSG00000225880.5|chr1|-	0.221674	0.192774	0.533207	0.077894	0.486687	0.52289	0.314518	0.774369	-0.733988	0.788302	0.362776	-1.23608	-2.35822	0.397403	0.501464	0.0203675	0.714531	0.0362286	0.0209417	0.210412	0.000376737	0.00542311	0.000468135	0.0858322	0.000641241	5.3088e-11	0.261943	0.286786	0.229879	0.212955	0.232381	0.226454	0.251125	0.217772	0.263952	0.225335	0.211186	0.36211	0.359375	1.24816	1.21261	1.70439	1.08101	1.62692	1.6869	1.3696	2.16922
3.08686e-08	4.68327e-08	ENST00000534699.5|ENST00000610726.4|ENST00000369530.5|ENST00000358528.8|ENST00000530886.5|ENST00000261443.9|ENST00000339438.10|ENST00000438362.6|ENSG00000009307.15|chr1|-	-0.0110007	-0.0282471	-0.00493842	0.034514	-0.0725328	0.0324096	-0.311992	0.0560473	0.125447	0.0103358	0.119025	0.0347645	-0.107243	0.761693	0.553134	0.923078	0.521956	0.176053	0.534473	4.47317e-08	0.200043	0.00118	0.787516	0.00283585	0.444712	0.00346722	0.0362749	0.0476286	0.0511451	0.0539001	0.0536085	0.0521731	0.0570257	0.0437381	0.0386745	0.0383465	0.0398746	0.0454877	0.0366899	0.98906	0.972148	0.995074	1.03512	0.930035	1.03294	0.731988	1.05765
1.08432e-08	1.67892e-08	ENST00000366654.4|ENSG00000182118.7|chr1|-	-0.105614	0.26695	0.576533	1.14469	0.343911	0.380278	0.161589	0.343911	-0.810582	NA	-0.321328	-0.078946	NA	0.521061	0.244942	0.0196951	0.000348816	0.113367	0.0897845	0.653102	0.343529	1.80958e-07	NA	0.00882817	0.741121	NA	0.164582	0.22959	0.247216	0.320098	0.21722	0.22415	0.359522	0.363076	0.155346	NA	0.122708	0.238963	NA	0.899772	1.30597	1.77986	3.14146	1.41045	1.46269	1.17538	1.41045
2.3521e-27	8.63922e-27	ENST00000368141.4|ENSG00000163563.7|chr1|+	-0.0638014	2.29169	-0.155433	-0.0838599	-0.0170198	2.72382	0.0476452	-0.190178	0.126073	-0.21197	0.135509	2.03067	NA	0.0131628	0.000129315	0.115234	0.505207	0.94379	0.000166363	0.822174	0.000905726	0.000468973	9.19471e-07	0.000562132	2.02979e-06	NA	0.0257333	0.598702	0.0986814	0.125855	0.241393	0.723405	0.211992	0.0573121	0.0360426	0.0431875	0.0392864	0.427471	NA	0.938191	9.89161	0.856045	0.91956	0.983124	15.2384	1.0488	0.826812
5.07296e-18	1.22413e-17	ENST00000329421.7|ENSG00000175130.6|chr1|-	-0.215632	-0.321889	0.143871	-0.910928	-0.881434	-0.11242	-0.153479	0.0585851	-0.22579	-0.425032	3.25329	0.385419	-0.3399	0.252752	0.0486104	0.309818	7.95061e-09	6.94096e-07	0.70312	0.223362	0.59017	0.223937	0.00492267	0.000611065	0.0686248	0.000544894	0.18854	0.16323	0.141661	0.157887	0.177601	0.294979	0.126047	0.108775	0.185663	0.151146	0.949408	0.211666	0.0983036	0.806032	0.724779	1.15474	0.402151	0.414189	0.893669	0.857719	1.06034
1.58874e-28	6.12887e-28	ENST00000355826.9|ENST00000378712.5|ENST00000520777.5|ENSG00000197530.12|chr1|+	1.22663	0.184162	0.550842	-0.276047	-0.295797	-0.0348669	0.872866	0.620801	0.4316	0.692766	0.769293	-0.197689	-1.54506	6.01265e-06	0.145735	0.00931441	0.000497185	0.00350972	0.703978	3.8162e-05	0.00301317	0.0210673	0.00412881	0.0162574	0.0491961	6.4362e-13	0.271022	0.126593	0.211839	0.0792722	0.101329	0.0917656	0.211946	0.209278	0.187101	0.241538	0.320127	0.100509	0.214863	3.40972	1.20221	1.73471	0.758777	0.743939	0.965734	2.39376	1.86042
1.10061e-15	2.3516e-15	ENST00000354700.9|ENST00000353662.4|ENSG00000131584.18|chr1|-	0.108654	-0.439987	-0.365086	0.0354896	0.0721283	0.201424	-0.454942	-0.336915	-0.103515	0.299662	0.0118781	-0.285043	1.25879	0.308201	0.00936381	0.033663	0.824312	0.626102	0.153929	0.00193828	0.00834128	0.321484	0.0252441	0.893569	0.0609513	1.03412e-13	0.106627	0.169325	0.171879	0.159861	0.14804	0.141272	0.146778	0.127719	0.104411	0.133918	0.0887818	0.152116	0.169273	1.11478	0.644045	0.694137	1.03613	1.07479	1.22314	0.634485	0.71397
7.99156e-72	1.31553e-70	ENST00000366641.3|ENSG00000135766.8|chr1|-	0.158818	-0.316942	0.0380784	-0.416354	-0.477897	-0.13399	-0.121097	-0.19721	0.171914	-0.414407	-1.51279	-1.34094	3.83709	0.212118	0.0386953	0.826991	0.00944186	0.00648717	0.370994	0.480124	0.078815	0.180653	0.000520092	4.38637e-28	5.75389e-20	4.63525e-09	0.127282	0.153304	0.174222	0.160406	0.175563	0.149774	0.1715	0.112204	0.128414	0.119419	0.137682	0.146569	0.65482	1.17212	0.728373	1.03881	0.659447	0.620086	0.874599	0.885948	0.821018
4.11124e-10	6.81186e-10	ENST00000355809.4|ENST00000257177.8|ENSG00000134744.13|chr1|-	0.1165	-0.00991201	-0.00262945	0.0374715	-0.0335494	-0.129764	0.0479013	-0.169101	0.0641543	0.378456	-0.24914	-0.00409011	0.088403	0.0924609	0.796214	0.942259	0.323348	0.359199	0.00098194	0.156307	0.0695351	0.18638	2.18551e-05	6.69456e-07	0.894596	0.00506643	0.0692396	0.0383814	0.0363032	0.0379419	0.0365903	0.0393743	0.0337904	0.0931726	0.0485515	0.0891525	0.0501285	0.030871	0.0315412	1.12356	0.990137	0.997374	1.03818	0.967007	0.878303	1.04907	0.844423
4.95251e-11	8.57254e-11	ENST00000370952.3|ENSG00000066557.5|chr1|-	-0.031809	-0.35944	-0.387747	0.219381	0.0781395	-0.140411	-0.385449	0.615734	-0.246346	0.687802	0.351099	-0.694478	2.04719	0.852165	0.0347576	0.0268815	0.197886	0.688358	0.385117	0.0339031	0.00570176	0.170061	0.00725601	0.110078	8.26188e-08	0.00352037	0.170689	0.170256	0.175195	0.17038	0.19482	0.161669	0.181711	0.222733	0.179552	0.256178	0.219733	0.129535	0.70152	0.968692	0.698067	0.678584	1.24531	1.08127	0.869001	0.680145	1.85102
1.14716e-67	1.72116e-66	ENST00000366607.4|ENSG00000173726.10|chr1|-	0.156778	-0.339033	-0.186687	-0.113227	-0.411704	-0.306274	-0.0172663	-0.211807	-0.0416498	0.053231	0.0301936	0.0727853	0.669857	0.0011839	1.93101e-07	0.00657873	0.121365	6.19591e-09	1.2217e-06	0.801509	0.00128646	0.435861	0.267496	0.592274	0.111199	2.68923e-61	0.0483477	0.0651252	0.0686993	0.0730934	0.0708444	0.0631222	0.0686821	0.0657993	0.053452	0.0480057	0.0563795	0.0456957	0.0405513	1.16974	0.712459	0.829704	0.892948	0.662521	0.736185	0.982882	0.809121
3.89655e-23	1.17532e-22	ENST00000369442.3|ENST00000369443.9|ENSG00000196505.10|chr1|-	0.0442046	0.277547	0.139309	0.225083	0.144015	-0.0168513	-0.26145	-0.375394	0.226602	-0.410981	1.24092	-0.248711	-1.01129	0.676642	0.179446	0.431964	0.180415	0.362303	0.921568	0.233375	0.00189105	0.0491113	0.00456413	2.56118e-18	0.058025	1.91287e-07	0.105993	0.206745	0.177275	0.168038	0.158087	0.17115	0.21939	0.120829	0.115165	0.144901	0.142154	0.131211	0.194195	1.0452	1.31989	1.14948	1.25243	1.1549	0.98329	0.769935	0.687019
6.81317e-91	1.63919e-89	ENST00000294613.9|ENST00000606498.5|ENST00000371177.2|ENST00000371180.6|ENSG00000162604.12|chr1|-	0.48639	-0.156401	-0.2497	-0.0379044	-0.120491	0.00984075	-0.677973	0.295745	0.128973	0.199144	0.939755	-0.253972	-0.414192	1.31332e-13	0.0225329	8.23713e-05	0.53661	0.0651914	0.888283	3.75775e-27	1.62926e-06	0.0360139	0.00175863	1.86788e-35	6.25978e-06	1.22647e-15	0.0656856	0.0685588	0.0634175	0.0613391	0.065344	0.0700521	0.0628221	0.0616818	0.0615101	0.0636602	0.0756228	0.0562206	0.0517625	1.62643	0.855217	0.779035	0.962805	0.886485	1.00989	0.507645	1.34413
0.00137041	0.00163644	ENST00000424332.1|ENSG00000242861.1|chr1|-	0.171799	-0.0236336	0.0638774	-0.0441261	-0.212876	-0.419738	0.70038	0.801476	0.0606218	-0.13175	0.0258325	-0.0303542	-0.0587249	0.498204	0.871479	0.687636	0.788821	0.148691	0.00503834	6.36313e-05	0.0242252	0.698609	0.424151	0.911789	0.782847	0.628716	0.253645	0.146085	0.158873	0.164747	0.147403	0.149662	0.175142	0.355652	0.156565	0.164844	0.233183	0.110134	0.121449	1.18744	0.976643	1.06596	0.956833	0.808257	0.657219	2.01452	2.22883
1.60968e-25	5.436e-25	ENST00000374004.5|ENST00000399173.5|ENST00000374005.7|ENSG00000000938.12|chr1|-	-0.022155	1.22535	0.171124	0.024175	0.179355	1.02631	0.133026	-0.0285806	-0.0177529	-0.105156	-0.0737679	0.779448	2.57121	0.455808	2.31894e-08	0.0175875	0.601313	0.0436654	9.8952e-09	0.0940579	0.32461	0.640192	0.0248978	0.0563106	0.000292968	1.00117e-10	0.0297076	0.219348	0.072077	0.0462667	0.0889089	0.179033	0.0794481	0.0290151	0.0379798	0.0468824	0.0386498	0.215232	0.397603	0.978089	3.40537	1.18664	1.02447	1.19645	2.79074	1.14228	0.971824
1.61175e-12	2.98695e-12	ENST00000375980.8|ENSG00000142634.12|chr1|+	-0.239459	1.28542	0.842702	-0.193952	0.29992	0.62487	1.13614	-0.00141526	-0.191067	-0.0750311	0.0226779	0.197448	0.746426	0.0259069	1.57457e-07	0.000138419	0.0279685	0.0202741	2.73211e-05	1.53354e-06	0.989161	0.13455	0.562828	0.858842	0.342275	0.0827935	0.107496	0.24514	0.221125	0.0882513	0.129207	0.148966	0.236361	0.104181	0.127685	0.129667	0.127513	0.20791	0.43029	0.787054	3.61619	2.32264	0.823697	1.34975	1.868	3.11473	0.998586
0.0010029	0.00120467	ENST00000366676.5|ENST00000366674.1|ENST00000366675.3|ENST00000258281.6|ENSG00000135801.9|chr1|-	-0.0601411	0.0886215	0.138883	0.319477	0.0802303	0.35776	-0.383589	0.075943	-0.148942	-0.116894	-0.168131	0.252014	-0.219048	0.597551	0.490627	0.287079	0.011545	0.542129	0.0344595	0.0168455	0.436398	0.157672	0.297274	0.0862538	0.027374	0.0280572	0.11392	0.128565	0.130462	0.126488	0.131612	0.169181	0.160493	0.0975767	0.105412	0.11215	0.0980069	0.114233	0.0997267	0.941632	1.09267	1.14899	1.37641	1.08354	1.43012	0.681411	1.0789
5.42275e-121	2.27308e-119	ENST00000369155.3|ENSG00000184678.10|chr1|-	-0.566757	-1.31525	-1.65906	-1.83527	-0.943265	-0.981943	-2.33237	-1.56614	-0.240215	0.60141	1.03302	0.699649	0.995915	0.000986678	2.69779e-14	5.38936e-22	2.62269e-34	2.30383e-09	3.48846e-14	1.11038e-29	3.1831e-28	0.207853	0.00785288	1.24079e-15	0.00603723	2.08824e-09	0.172042	0.172786	0.172092	0.150262	0.157874	0.129565	0.206137	0.142163	0.190724	0.226236	0.129122	0.254811	0.166241	0.567362	0.268406	0.190317	0.159571	0.389354	0.374583	0.0970651	0.20885
3.16173e-64	4.32848e-63	ENST00000629042.2|ENST00000583931.5|ENST00000369114.9|ENST00000616917.4|ENST00000369115.3|ENST00000533654.5|ENST00000436748.6|ENSG00000143401.14|chr1|-	-0.735027	-0.696041	-0.892699	-1.33866	-1.05101	-1.31853	-0.699463	-0.829216	-1.10046	-0.710083	1.0243	-0.941661	15.3772	0.948585	0.951307	0.937574	0.906507	0.926533	0.907906	0.951068	0.942008	0.923087	0.950327	0.92841	0.93416	0.939478	11.3986	11.3983	11.3983	11.3981	11.3983	11.3981	11.3983	11.3987	11.3982	11.3984	11.4008	11.3985	202.528	0.479493	0.498555	0.409549	0.262198	0.349585	0.267529	0.496852	0.436391
4.87256e-07	6.99323e-07	ENST00000598846.1|ENSG00000268575.1|chr1|-	-0.13616	0.0975207	-0.0511934	-0.0346578	0.209638	0.0280025	0.102353	-0.126014	-0.0391002	-0.416129	0.0511929	0.320082	-0.112821	0.0466209	0.27445	0.580769	0.650055	0.0144089	0.694965	0.329026	0.125806	0.617055	5.22508e-06	0.509465	1.05443e-05	0.420159	0.0684315	0.0892335	0.0926976	0.0763918	0.0856748	0.0714121	0.104862	0.082316	0.0781959	0.0913457	0.0776038	0.0726517	0.139951	0.872703	1.10243	0.950095	0.965936	1.23323	1.0284	1.10777	0.881603
1.46148e-16	3.28133e-16	ENST00000373044.2|ENSG00000196449.3|chr1|-	-1.04504	-0.255157	-0.696371	-0.77951	-0.239439	-0.0178918	-0.0703628	-0.991835	-0.211566	-0.969642	-0.577082	-1.35596	14.2985	0.901849	0.97598	0.934509	0.926704	0.977458	0.998315	0.993376	0.906824	0.980083	0.908893	0.945704	0.872872	0.947286	8.47379	8.47452	8.47437	8.47363	8.47395	8.47394	8.47563	8.47394	8.47449	8.47329	8.47367	8.47415	216.266	0.351678	0.774795	0.498391	0.458631	0.787069	0.982267	0.932056	0.370896
1.03786e-05	1.39686e-05	ENST00000427859.5|ENST00000628573.2|ENST00000458325.5|ENSG00000233355.6|chr1|-	NA	-0.24554	0.229354	-0.692052	-0.28944	0.268698	NA	2.32649	0.320326	NA	-0.267742	NA	NA	NA	0.00418002	0.40352	0.0096242	0.0889412	0.0132034	NA	0.0213423	0.0496487	NA	0.240626	NA	NA	NA	0.0857258	0.27456	0.2673	0.170158	0.108423	NA	1.0107	0.163183	NA	0.228171	NA	NA	NA	0.782282	1.25779	0.500548	0.748683	1.30826	NA	10.242
7.95716e-19	1.99469e-18	ENST00000264515.10|ENSG00000117222.13|chr1|-	-0.48623	-0.248338	-0.179345	0.137974	0.112369	0.410907	0.291335	-0.37642	-0.121776	0.0801657	-0.384914	-0.816955	1.40708	0.000327407	0.0947865	0.226401	0.407046	0.549213	0.0810068	0.0730375	0.0103088	0.476432	0.628601	0.0222436	2.08303e-10	8.11938e-10	0.135342	0.148646	0.148259	0.166414	0.187613	0.235494	0.162522	0.146736	0.17102	0.165735	0.168365	0.128551	0.229071	0.61494	0.780096	0.835817	1.14795	1.11893	1.50819	1.33821	0.686314
0.00151538	0.00180319	ENST00000263974.4|ENST00000373824.8|ENSG00000120656.11|chr1|-	-0.141316	0.209781	0.00616426	-0.133275	-0.0300902	-0.000470441	0.204857	0.0459421	-0.204263	-0.282065	0.234064	0.329379	0.050297	0.166543	0.0568985	0.956848	0.15541	0.758276	0.996722	0.0735859	0.637833	0.0698097	0.0118867	0.0251136	0.00286216	0.764593	0.102151	0.110174	0.113923	0.093811	0.0977763	0.114524	0.114498	0.0975972	0.112657	0.112131	0.104509	0.11045	0.167961	0.868215	1.23341	1.00618	0.875224	0.970358	0.99953	1.22735	1.04701
2.32104e-12	4.2645e-12	ENST00000367352.3|ENST00000294740.3|ENST00000367353.1|ENSG00000162702.7|chr1|-	0.105974	-0.0027357	-0.0633603	-0.0446043	0.227214	-0.452003	0.25046	-0.154858	0.227026	0.396257	0.034847	-0.699664	-0.0237551	0.168425	0.979227	0.533475	0.63101	0.0645022	0.00226712	0.0128532	0.146029	0.00718793	0.000731232	0.673967	1.10642e-10	0.791948	0.0769444	0.105068	0.101749	0.0928664	0.122905	0.148062	0.100675	0.106527	0.0844586	0.117319	0.0828292	0.108447	0.0900556	1.11179	0.997268	0.938605	0.956376	1.2551	0.636352	1.28462	0.856537
1.20477e-38	7.04832e-38	ENST00000374472.4|ENSG00000188822.7|chr1|-	2.71777	2.49462	-0.447865	-0.00197954	-0.0103703	0.0491677	-0.30686	1.85883	0.88964	0.276535	0.532965	0.218874	-0.949835	0.000160054	3.689e-08	1.96412e-07	0.986545	0.942826	0.754456	3.85222e-06	1.04282e-07	0.00430225	0.258684	0.00576963	0.215428	3.89184e-07	0.719952	0.453145	0.0860831	0.117385	0.144597	0.157201	0.0664314	0.349463	0.311596	0.244828	0.193062	0.176685	0.18719	15.1465	12.1172	0.638991	0.998022	0.989683	1.0504	0.735754	6.41621
3.23841e-23	9.81908e-23	ENST00000370747.8|ENSG00000137965.10|chr1|+	0.749992	0.376917	0.899246	-0.398169	0.752811	-0.0503306	0.381452	0.18808	-0.180155	0.0545491	1.94594	-1.52957	-16.447	0.946504	0.973103	0.935906	0.971587	0.94631	0.996407	0.972793	0.986576	0.987141	0.996107	0.86182	0.891245	0.973781	11.1776	11.1788	11.1823	11.1788	11.1791	11.1777	11.1844	11.1785	11.1783	11.1794	11.1798	11.1868	500.408	2.11698	1.45778	2.45775	0.671549	2.12296	0.950915	1.46441	1.20693
0	0	ENST00000392558.4|ENST00000368567.4|ENSG00000177954.11|chr1|+	-0.20999	0.140254	0.0949366	0.0934624	0.303163	0.182273	0.0923394	0.115539	-0.30007	-0.294949	-0.237216	-0.469094	-0.147462	1.87678e-33	7.91026e-41	5.10247e-18	1.2368e-09	1.76272e-148	8.59187e-60	1.49306e-18	3.687e-12	1.8637e-98	1.3133e-93	4.31807e-58	1.19043e-285	1.13327e-28	0.0174227	0.0104823	0.010974	0.0153837	0.011682	0.0111766	0.0105048	0.0166275	0.0142486	0.0143709	0.0147638	0.0129879	0.013274	0.810592	1.15057	1.09959	1.09797	1.35414	1.19994	1.09674	1.12248
4.82906e-07	6.93325e-07	ENST00000351959.9|ENST00000377782.7|ENST00000348333.7|ENSG00000215788.9|chr1|-	1.01666	-0.0291453	0.352891	0.0891997	0.0452816	-0.0676626	0.862513	0.0066048	-0.0520956	1.81517	-0.752521	NA	0.410528	0.0649022	0.614897	0.054418	0.459743	0.586766	0.130354	0.0409016	0.974799	0.597003	0.00254231	1.70898e-05	NA	0.101003	0.550759	0.057932	0.183464	0.120659	0.0833105	0.0447294	0.421865	0.209076	0.0985324	0.601397	0.17501	NA	0.25032	2.76396	0.971275	1.42318	1.0933	1.04632	0.934576	2.36911	1.00663
1.21122e-18	3.00477e-18	ENST00000451302.6|ENST00000421202.5|ENSG00000223745.7|chr1|-	0.415217	-0.0752129	-0.133108	-0.216338	0.0424994	0.0294582	0.0218768	0.0289273	0.0217071	0.154946	0.642032	-0.0506547	-0.430786	7.73696e-06	0.264548	0.0546571	0.00461517	0.54314	0.713526	0.747763	0.791022	0.783467	0.12195	7.3728e-12	0.325166	6.0626e-09	0.0928412	0.0674129	0.0692695	0.0763708	0.0698921	0.0802406	0.0680267	0.109167	0.0789913	0.100182	0.093724	0.0514837	0.0740816	1.5147	0.927546	0.875371	0.805463	1.04342	1.0299	1.02212	1.02935
3.59213e-38	2.06294e-37	ENST00000477853.5|ENST00000375208.7|ENST00000375199.7|ENSG00000127463.14|chr1|-	-0.4635	0.587846	0.476399	-0.0723649	0.555863	1.26963	0.393344	0.0366689	0.332383	-0.482125	1.16955	-0.137284	-3.00356	0.0111734	0.00195497	0.0110789	0.681047	0.00207081	2.95433e-09	0.099733	0.837247	0.0237919	0.0150561	3.66993e-09	0.401445	1.6856e-10	0.18268	0.189812	0.187544	0.176055	0.180482	0.213954	0.238948	0.178511	0.147041	0.198322	0.198281	0.16362	0.47022	0.629078	1.80011	1.61026	0.930191	1.74344	3.55953	1.48193	1.03735
3.54089e-32	1.59792e-31	ENST00000294742.6|ENST00000359856.10|ENST00000367534.5|ENSG00000162704.15|chr1|-	-0.0266846	0.285151	0.211945	0.312948	0.63514	0.24498	0.21978	0.259484	-0.0618834	-0.454826	-0.4007	-0.11255	0.0677543	0.676394	0.0016999	0.04103	9.45924e-06	1.06516e-15	0.028857	0.0495901	1.0076e-06	0.442679	2.04578e-08	3.27851e-11	0.23497	0.551739	0.0639323	0.0908645	0.103731	0.070656	0.0792033	0.112097	0.111934	0.0530627	0.0806112	0.0811018	0.0604057	0.0947669	0.113843	0.973668	1.32996	1.23608	1.36745	1.88729	1.2776	1.2458	1.29626
1.30473e-49	1.11216e-48	ENST00000392179.4|ENST00000367993.7|ENSG00000158864.12|chr1|+	-0.392924	-0.453548	-1.1467	-0.508356	15.3208	0.110028	-1.20732	-0.392669	-0.804454	-1.08061	-1.15493	-1.48406	-0.481442	0.971711	0.96735	0.917572	0.963405	0.945492	0.992078	0.913231	0.971729	0.94212	0.922305	0.916981	0.893447	0.965341	11.0799	11.0804	11.08	11.0799	224.091	11.0812	11.08	11.0799	11.0798	11.0796	11.0797	11.0797	11.0797	0.67508	0.63537	0.317685	0.601483	4.50528e+06	1.11631	0.298998	0.675252
1.06548e-12	1.99827e-12	ENST00000272217.6|ENSG00000143862.7|chr1|-	-0.387542	-0.260919	0.617594	-0.0953432	0.894226	0.93448	0.0261208	-0.376845	-0.614116	-0.0119989	0.155571	0.203735	-0.00639575	0.000259716	0.137134	0.00514879	0.524705	0.0010403	0.000995987	0.874623	0.0011389	7.76626e-08	0.921159	0.376907	0.153206	0.967199	0.106104	0.17552	0.22076	0.149885	0.27268	0.283893	0.165542	0.115818	0.114308	0.121232	0.176064	0.142642	0.155535	0.678723	0.770343	1.85446	0.909061	2.44544	2.54589	1.02646	0.686022
1.47942e-38	8.61794e-38	ENST00000357260.5|ENST00000534365.1|ENST00000444059.2|ENSG00000197852.9|chr1|-	1.1713	NA	0.229039	NA	NA	NA	NA	0.656977	1.41466	0.634504	-0.608488	1.12001	0.884316	3.34089e-09	NA	0.57213	NA	NA	NA	NA	0.00151479	3.21981e-12	0.153837	4.6028e-39	0.0121632	2.29669e-09	0.198059	NA	0.405437	NA	NA	NA	NA	0.207128	0.203029	0.444919	0.0465399	0.446687	0.147995	3.2262	NA	1.25739	NA	NA	NA	NA	1.92895
1.07494e-18	2.67814e-18	ENST00000294360.4|ENSG00000162384.13|chr1|-	-0.107785	-0.135662	-0.0503924	-0.215463	-0.118256	0.15618	-0.0612652	0.0165125	-0.051273	-0.173263	-0.184117	-0.454276	2.10779	0.285124	0.236085	0.688701	0.0154145	0.302894	0.251534	0.684479	0.858857	0.669952	0.0655281	0.065861	8.02652e-05	5.67907e-12	0.100839	0.114499	0.125786	0.0889429	0.114785	0.136208	0.150766	0.0928562	0.120299	0.094081	0.100098	0.115193	0.306032	0.89782	0.873138	0.950856	0.806168	0.888468	1.16904	0.940574	1.01665
9.83944e-29	3.82844e-28	ENST00000370473.4|ENSG00000117228.9|chr1|-	0.0492849	-0.209645	-0.135845	-0.190549	-0.350529	-0.664007	1.27371	0.0500524	-0.155147	0.358629	-0.0341347	14.8657	-1.12621	0.982909	0.927336	0.953079	0.933936	0.878812	0.772741	0.587105	0.982625	0.946215	0.876077	0.988158	0.944173	0.624592	2.30066	2.29881	2.30871	2.29871	2.29893	2.29926	2.34553	2.29834	2.29983	2.29972	2.29987	212.289	2.30142	1.05052	0.810872	0.872978	0.826505	0.704315	0.514785	3.57408	1.05133
6.26096e-51	5.61966e-50	ENST00000436342.6|ENST00000373863.3|ENST00000373864.5|ENST00000373871.7|ENSG00000158161.15|chr1|-	0.390099	-0.481031	0.172376	-0.127844	0.138785	-0.258354	0.0162647	-0.163496	-0.204778	-0.81309	15.7666	0.479389	-1.5886	0.96602	0.958107	0.984982	0.988861	0.987909	0.977492	0.998583	0.985755	0.982157	0.929242	0.961141	0.958251	0.862251	9.15706	9.15747	9.15775	9.15685	9.15788	9.15732	9.15679	9.15742	9.15642	9.15661	323.602	9.1576	9.15565	1.47713	0.618146	1.18812	0.879991	1.14888	0.772322	1.0164	0.84917
0.00771462	0.008784	ENST00000492989.1|ENST00000327300.11|ENSG00000121774.17|chr1|+	0.144222	0.242547	-0.00560947	0.0969976	0.0554431	0.161565	-0.0145849	0.273793	-0.120054	-0.253659	0.270667	-0.502922	-0.145172	0.306179	0.0859551	0.971806	0.505455	0.716311	0.247012	0.915843	0.0482681	0.402751	0.0532532	0.0658889	0.00304197	0.131113	0.140942	0.141251	0.158716	0.145657	0.15257	0.139564	0.138021	0.138629	0.143483	0.131235	0.147167	0.169708	0.0961578	1.15514	1.27449	0.994406	1.10186	1.05701	1.17535	0.985521	1.31494
6.89312e-84	1.44471e-82	ENST00000294507.3|ENSG00000162511.7|chr1|-	0.0131234	0.145513	-0.0501901	-0.0470192	-0.0111061	-0.00798684	-0.076748	0.25089	-0.0390341	0.115307	-0.2823	-0.352591	0.348324	0.525955	5.09793e-05	0.0396284	0.165734	0.749992	0.805388	0.00121064	8.1575e-20	0.0953847	8.69765e-05	1.29292e-32	2.17303e-24	1.63826e-19	0.0206931	0.0359194	0.0243925	0.0339233	0.0348537	0.0324167	0.0237143	0.0275369	0.0234066	0.0293828	0.0237374	0.0345979	0.0385522	1.01321	1.15663	0.951049	0.954069	0.988955	0.992045	0.926123	1.28517
0.00441589	0.00511102	ENST00000451251.5|ENST00000366471.7|ENST00000306601.8|ENSG00000171163.15|chr1|-	0.126565	0.016581	0.07146	0.0449441	-0.0825482	-0.0465431	-0.0285777	-0.170228	-0.301332	0.0393854	-0.647544	0.371323	0.516207	0.546267	0.923099	0.67017	0.771792	0.61834	0.765865	0.881979	0.55343	0.0771144	0.864505	0.000382208	0.0776688	0.00140252	0.209767	0.171769	0.16778	0.154963	0.165691	0.156296	0.192494	0.287243	0.170468	0.230808	0.1823	0.210455	0.161611	1.13492	1.01672	1.07408	1.04597	0.920767	0.954523	0.971827	0.843472
3.42738e-12	6.24081e-12	ENST00000472765.6|ENST00000295688.7|ENST00000368259.6|ENSG00000163468.14|chr1|-	0.0539009	0.033669	0.050506	0.13022	0.107687	-0.0420132	-0.0474555	0.10948	0.09044	0.037748	-0.17389	0.0448437	-0.412966	0.410214	0.553628	0.404626	0.00540921	0.0472537	0.45069	0.4055	0.0403856	0.186373	0.456861	0.0276358	0.346363	1.64414e-14	0.065452	0.0568414	0.0606032	0.0468147	0.054277	0.0557009	0.0570489	0.0534108	0.0684433	0.0507348	0.078954	0.0476216	0.0538011	1.05538	1.03424	1.0518	1.13908	1.1137	0.958857	0.953653	1.1157
4.23588e-18	1.02579e-17	ENST00000529637.5|ENST00000400301.5|ENST00000421625.6|ENST00000374732.7|ENST00000308271.13|ENSG00000090686.15|chr1|-	0.113773	0.0167277	0.173227	0.0909608	-0.165744	-0.0361843	-0.267482	-0.00156857	0.0179436	0.0835578	-0.352204	-0.204572	0.260493	0.0341179	0.774881	0.00411346	0.120463	0.0048157	0.586098	2.2896e-05	0.982077	0.726845	0.183758	1.76301e-07	3.36511e-05	8.73474e-09	0.0536998	0.058489	0.060372	0.0585773	0.0587931	0.0664543	0.0631659	0.0698214	0.0513666	0.0628597	0.0674367	0.0493273	0.0452745	1.1205	1.01687	1.18914	1.09523	0.847263	0.964463	0.765304	0.998433
5.37396e-10	8.83563e-10	ENST00000617979.4|ENST00000374497.7|ENSG00000117308.14|chr1|-	-0.613276	0.118657	-0.0211048	-0.600139	-0.274498	-0.448049	0.0299869	-0.419538	-0.549949	-0.867015	15.5641	-0.523197	-0.177759	0.946131	0.98957	0.998145	0.947276	0.975873	0.960628	0.997364	0.96313	0.951686	0.923892	0.964799	0.95403	0.984374	9.07675	9.07679	9.07754	9.07545	9.07631	9.07616	9.07678	9.07581	9.07658	9.07559	352.67	9.076	9.07599	0.541574	1.12598	0.979116	0.548736	0.759954	0.638873	1.03044	0.65735
5.59005e-29	2.19393e-28	ENST00000356648.5|ENST00000271843.8|ENSG00000143543.14|chr1|-	-0.0805875	-0.0120573	-0.0518562	0.00639842	-0.096431	-0.096355	-0.00117335	-0.0102357	-0.0359067	-0.0954653	-0.0204279	0.0139806	0.657132	0.0693058	0.822319	0.328682	0.888326	0.0594784	0.0575447	0.983505	0.83659	0.461045	0.0521725	0.673064	0.702296	1.83632e-38	0.0443661	0.0536921	0.0530894	0.0455655	0.0511668	0.0507358	0.056753	0.0496262	0.0487117	0.0491657	0.0484134	0.0365771	0.0506698	0.922574	0.988015	0.949465	1.00642	0.908073	0.908142	0.998827	0.989816
1.05415e-29	4.29477e-29	ENST00000368737.4|ENSG00000163221.8|chr1|-	-0.0245788	0.417643	-0.0779836	0.0491838	0.483458	1.28479	0.158547	0.283808	-0.0281994	0.104862	0.00674176	0.406771	1.14133	0.0110149	0.000110451	0.108456	0.352828	2.52332e-05	6.1348e-19	0.282157	1.08782e-05	0.0520028	0.0714637	0.736451	2.78015e-05	0.000519363	0.00966823	0.108018	0.0485827	0.052936	0.114762	0.144528	0.147419	0.0645174	0.0145125	0.058175	0.0200316	0.0970637	0.328859	0.975721	1.51838	0.92498	1.05041	1.62167	3.61391	1.17181	1.32818
6.01655e-17	1.37434e-16	ENST00000436918.6|ENST00000415912.6|ENST00000374893.10|ENST00000357071.8|ENST00000264205.10|ENSG00000117298.14|chr1|-	-0.385179	-0.442614	-0.390034	-0.757462	-0.250727	-0.017795	-0.48673	-0.55161	-0.327032	-1.11123	-0.533202	-1.23861	15.249	0.959326	0.953269	0.958815	0.920118	0.973521	0.99812	0.948619	0.941778	0.965463	0.883067	0.943715	0.869762	0.949049	7.55271	7.55281	7.55292	7.55307	7.55378	7.55379	7.55308	7.55265	7.55279	7.55514	7.55222	7.55431	238.636	0.680329	0.642355	0.677034	0.468855	0.778235	0.982362	0.614633	0.576022
7.89453e-07	1.12274e-06	ENST00000372259.9|ENSG00000117419.14|chr1|-	-0.00816278	-0.0188872	-0.145374	0.0124925	0.0697367	-0.038128	-0.11822	0.0634013	0.10034	-0.0988882	0.698549	-0.569102	0.182573	0.940498	0.882035	0.172117	0.879174	0.489357	0.712387	0.28869	0.536972	0.359538	0.306988	0.00020465	3.56514e-07	0.00467246	0.109356	0.12728	0.106467	0.0821789	0.100873	0.103425	0.111423	0.102691	0.109512	0.0968008	0.188126	0.11179	0.064541	0.99187	0.98129	0.864699	1.01257	1.07223	0.96259	0.888501	1.06545
1.37376e-30	5.77633e-30	ENST00000569674.1|ENST00000370041.4|ENST00000565488.5|ENSG00000085491.15|chr1|-	0.550885	-0.249695	-0.176745	0.083193	-0.349198	-0.0958816	-0.353506	0.209282	0.118538	-0.037706	0.262769	-0.268508	-0.350914	6.89256e-17	0.00507529	0.0228719	0.333624	1.16938e-05	0.285262	1.363e-06	0.00059158	0.0944041	0.574872	0.00027515	0.000425409	2.48221e-05	0.0659832	0.0891063	0.0776705	0.0860464	0.079667	0.0897286	0.0731845	0.0609184	0.0708699	0.0672252	0.0722361	0.0761986	0.0832258	1.73479	0.779038	0.837994	1.08675	0.705254	0.908572	0.702222	1.23279
2.62341e-13	5.04817e-13	ENST00000525799.1|ENST00000538253.5|ENST00000460620.5|ENST00000420377.6|ENST00000528414.5|ENSG00000134242.15|chr1|-	0.223182	-0.0740695	0.253035	-0.432861	-0.444848	-0.326322	-0.0692597	0.0671778	0.421008	0.750537	1.00911	-0.535788	0.752876	0.245042	0.674451	0.148175	6.22182e-05	0.000157129	0.00493556	0.677266	0.840038	0.015678	0.000134765	0.00407836	2.10992e-05	0.0491344	0.191989	0.176336	0.174989	0.108101	0.1177	0.116079	0.166411	0.332818	0.174235	0.1966	0.351357	0.125981	0.382671	1.25005	0.928607	1.28793	0.64865	0.640922	0.721572	0.933084	1.06949
4.82734e-07	6.93323e-07	ENST00000369541.3|ENSG00000116752.5|chr1|-	-0.0965219	-0.0997531	0.0800963	-0.023995	-0.132904	-0.159137	-0.0584106	0.0540354	-0.0784129	-0.273204	0.138786	0.439113	0.223305	0.292654	0.206867	0.370043	0.727318	0.0988745	0.0243976	0.515971	0.525539	0.36188	0.00227555	0.0890517	1.32813e-06	0.00751558	0.0917231	0.0790295	0.089354	0.0688138	0.0805316	0.070702	0.0899221	0.0851178	0.085999	0.0895255	0.0816188	0.0908102	0.0835381	0.90799	0.905061	1.08339	0.976291	0.875549	0.85288	0.943263	1.05552
2.13459e-59	2.63008e-58	ENST00000272117.7|ENST00000366784.1|ENSG00000143772.9|chr1|-	0.215475	0.16849	-0.463121	0.11379	0.50134	0.462171	-0.592925	0.00877925	0.0813963	0.0626877	0.0444258	-0.338939	-0.906792	0.0308173	0.00278917	1.08717e-13	0.0577764	5.12521e-14	4.14149e-09	7.98509e-24	0.88925	0.227536	0.631583	0.554167	0.00030028	2.31416e-13	0.0997837	0.0563499	0.0623324	0.0599719	0.0665906	0.0786214	0.0589166	0.0630449	0.067452	0.130735	0.0751035	0.0937574	0.123722	1.24045	1.18352	0.629317	1.12052	1.65093	1.58752	0.552708	1.00882
1.7134e-23	5.25391e-23	ENST00000535388.2|ENST00000360506.6|ENSG00000174606.13|chr1|-	-0.0911155	-0.69001	0.0451013	-0.653642	-0.195864	-0.802612	0.136668	0.0348858	0.0779609	-0.116527	1.74611	-0.0221226	-1.17687	0.544895	0.000448976	0.855845	9.5199e-05	0.288557	2.73219e-06	0.483058	0.860056	0.581741	0.522303	5.63177e-11	0.871333	5.75545e-10	0.150498	0.196613	0.248265	0.167493	0.184552	0.171133	0.194853	0.197874	0.14153	0.182131	0.266451	0.136588	0.189909	0.912912	0.501571	1.04613	0.520148	0.822124	0.448157	1.14645	1.0355
1.72031e-11	3.03462e-11	ENST00000370944.8|ENST00000262346.6|ENSG00000118454.12|chr1|-	0.116551	0.152142	-0.00446836	0.435864	0.0505625	-0.788	0.403457	-0.0793	-0.699116	0.521721	0.912883	-1.07303	0.344514	0.549347	0.393447	0.985242	0.0224859	0.775318	0.000116914	0.107742	0.72484	0.000149764	0.00386125	8.84361e-05	0.000218617	0.184177	0.194662	0.178282	0.241574	0.190996	0.177148	0.204542	0.250839	0.225285	0.184392	0.180571	0.23286	0.290286	0.259423	1.12362	1.16433	0.995542	1.5463	1.05186	0.454754	1.49699	0.923763
0.000491431	0.000599868	ENST00000366695.3|ENSG00000181218.5|chr1|-	-0.266917	-0.00106517	-0.288564	-0.219611	0.099875	-0.499163	-0.0407923	-0.311274	0.161353	-0.1149	0.302193	2.18768	0.0840729	0.3757	0.994367	0.201692	0.117041	0.497489	0.000137211	0.890163	0.058182	0.61033	0.490545	0.20072	0.0281311	0.081185	0.301312	0.150872	0.226015	0.140119	0.147211	0.130906	0.295386	0.164319	0.316625	0.166657	0.23618	0.996461	0.048211	0.765737	0.998935	0.749339	0.802831	1.10503	0.607038	0.960028	0.732513
1.10394e-10	1.87182e-10	ENST00000610542.1|ENST00000466430.5|ENSG00000238009.6|chr1|-	-0.130059	-0.227106	-0.10568	0.121542	0.527796	0.467017	-0.455617	0.0696492	0.0630752	-0.322735	-0.568457	0.189328	1.69728	0.36957	0.268259	0.456753	0.474451	0.00255237	0.0251062	0.00181197	0.648515	0.651176	0.223652	0.00145443	0.118655	8.27929e-08	0.144948	0.20514	0.142004	0.169929	0.174937	0.208512	0.146057	0.152798	0.139507	0.265217	0.178556	0.121329	0.316602	0.878044	0.796836	0.899712	1.12924	1.69519	1.59523	0.634057	1.07213
2.21975e-10	3.72646e-10	ENST00000290795.7|ENST00000355105.7|ENSG00000159592.10|chr1|-	0.0623171	0.0609925	0.226912	0.128182	0.0324172	0.304609	-0.141165	0.12846	0.0612693	-0.0909789	0.115557	-0.121884	-0.645072	0.448208	0.541963	0.0364358	0.186947	0.796073	0.00773202	0.262356	0.128046	0.452152	0.321244	0.141735	0.201909	5.55963e-13	0.0821685	0.100013	0.108465	0.0971319	0.125438	0.114362	0.125946	0.0844106	0.0814933	0.0917214	0.0786444	0.0955102	0.0894582	1.0643	1.06289	1.25472	1.13676	1.03295	1.35609	0.868346	1.13708
6.25589e-05	8.04696e-05	ENST00000361157.10|ENST00000339145.8|ENST00000362020.4|ENSG00000126709.14|chr1|-	0.015729	-0.0275469	0.0270864	-0.0268519	0.0460949	0.168687	0.376416	0.00286207	0.208235	-0.280476	-0.0858907	0.484867	-0.29026	0.7908	0.747727	0.839093	0.720857	0.594217	0.0468724	0.0111344	0.968723	0.00621219	0.00599573	0.221758	0.108853	0.000343847	0.059294	0.0856457	0.133395	0.0751496	0.0865251	0.084876	0.148286	0.0729939	0.0760991	0.102065	0.0702947	0.302405	0.0810826	1.01585	0.972829	1.02746	0.973505	1.04717	1.18375	1.45705	1.00287
2.92015e-09	4.63259e-09	ENST00000456842.1|ENST00000417239.1|ENST00000521580.2|ENST00000423898.1|ENST00000446026.1|ENSG00000163866.8|chr1|-	0.249986	-0.0127588	0.666746	0.00211358	-0.240521	-0.059738	-0.581679	-0.34352	0.509586	-0.228853	0.0707622	0.300995	-0.168232	0.0368377	0.936464	1.70045e-06	0.984569	0.097173	0.648092	0.006056	0.0102293	2.38928e-05	0.0991846	0.591513	0.0108064	0.32641	0.119751	0.160056	0.139308	0.109282	0.145004	0.130885	0.211925	0.133771	0.120612	0.138798	0.13186	0.118088	0.171425	1.28401	0.987322	1.94789	1.00212	0.786218	0.942011	0.558959	0.709269
1.70366e-27	6.32033e-27	ENST00000367511.3|ENSG00000135842.16|chr1|-	0.154503	-0.204548	0.229161	-0.210858	0.130224	-0.235943	0.425159	0.277505	0.0648584	-0.24946	0.479444	-1.32387	0.50394	0.0206021	0.0200967	0.152752	0.0226066	0.133766	0.00610457	0.0755333	0.0322708	0.350193	2.41576e-07	4.38716e-07	5.01487e-13	5.18302e-06	0.0667342	0.0879952	0.160266	0.0924809	0.0868496	0.0860441	0.239228	0.129612	0.0694256	0.0483064	0.0949141	0.183237	0.11058	1.16708	0.815016	1.25755	0.809889	1.13908	0.789826	1.52983	1.31983
1.27585e-30	5.38132e-30	ENST00000373001.3|ENSG00000116954.7|chr1|-	-0.0835278	-0.0223413	-0.22517	0.0663187	-0.224287	0.0955552	-0.504255	0.067238	0.149307	-0.167171	1.05097	-0.144948	0.322248	0.205762	0.844898	0.0122713	0.494482	0.0354385	0.341268	2.72916e-08	0.413278	0.0459378	0.010293	4.53725e-23	0.0298852	5.91989e-05	0.066014	0.114201	0.0899155	0.0970711	0.106635	0.100409	0.0907263	0.0821842	0.0748043	0.0651528	0.106251	0.0667467	0.0802415	0.919865	0.977906	0.79838	1.06857	0.799086	1.10027	0.603955	1.06955
1.68567e-106	5.35462e-105	ENST00000368016.7|ENST00000368015.1|ENST00000368013.7|ENSG00000186517.13|chr1|-	0.625209	-0.428691	-0.124738	-0.0552562	-0.168645	-0.363888	-0.375069	0.144476	0.308864	-0.185617	0.226705	0.0246992	-0.524648	6.40249e-45	2.50375e-20	0.0186093	0.156282	0.000176845	3.40912e-15	3.93345e-11	0.00025414	1.8606e-13	3.03166e-05	1.05369e-07	0.617771	8.78039e-11	0.0444574	0.0464035	0.0530064	0.0389763	0.0449722	0.0462084	0.0567722	0.0394954	0.0419741	0.0445011	0.0426361	0.0494961	0.080882	1.86864	0.651361	0.882728	0.946243	0.844809	0.694969	0.687242	1.15543
1.55997e-20	4.21732e-20	ENST00000473598.6|ENST00000368299.7|ENST00000368301.6|ENST00000347559.6|ENST00000448611.6|ENST00000361308.8|ENSG00000160789.19|chr1|+	0.0858629	0.360464	1.74289	1.97708	0.39952	NA	2.81333	NA	0.873652	-0.610213	-0.173296	NA	0.320228	0.780686	0.100938	4.09429e-05	9.89332e-06	0.227246	NA	0.000125682	NA	0.0067088	8.84907e-06	0.000108475	NA	0.0254628	0.308388	0.219752	0.424878	0.447355	0.33087	NA	0.733638	NA	0.322266	0.137326	0.0447701	NA	0.143323	1.08966	1.43399	5.71383	7.22165	1.49111	NA	16.6653	NA
3.58358e-05	4.67613e-05	ENST00000608684.1|ENSG00000273338.1|chr1|-	0.172961	0.133194	-0.22463	0.0160131	-0.278852	0.263033	-0.22241	0.247831	0.0436401	-0.396635	0.220315	-0.240017	-0.058814	0.0280716	0.400605	0.0564126	0.902106	0.172943	0.0497497	0.0725787	0.00403397	0.645583	0.00456454	0.0358303	0.0181655	0.518504	0.0787516	0.158463	0.117741	0.130186	0.204616	0.134056	0.123873	0.0861874	0.0948891	0.139844	0.10497	0.101606	0.0910921	1.18882	1.14247	0.798812	1.01614	0.756652	1.30087	0.800587	1.28124
4.61641e-209	4.26598e-207	ENST00000243189.11|ENST00000431849.3|ENSG00000117616.17|chr1|-	0.684135	-0.416951	-0.204222	0.0322679	-0.340671	-0.423107	-0.260652	0.174505	0.431064	0.319547	0.261041	-0.00851871	0.0182575	8.61013e-76	3.76333e-32	3.6242e-07	0.315809	3.01262e-23	4.0657e-36	5.49468e-11	4.63329e-07	1.32786e-33	5.99048e-14	8.71071e-11	0.81112	0.635602	0.0371351	0.0353256	0.0401402	0.0321679	0.0342993	0.0337185	0.0397524	0.0346179	0.0356806	0.0425592	0.0402358	0.0356459	0.0385295	1.98206	0.659053	0.815282	1.03279	0.711293	0.655008	0.770549	1.19066
4.66167e-07	6.70001e-07	ENST00000357182.8|ENST00000317538.9|ENST00000373333.1|ENSG00000163867.16|chr1|-	0.110662	0.17392	0.14176	0.0946541	-0.143522	0.0946131	-0.152387	0.130521	0.226757	0.0916619	-0.299396	-0.0676809	-0.294524	0.141835	0.0923005	0.10978	0.250078	0.184276	0.365095	0.0491095	0.069929	0.00890908	0.212573	0.00118582	0.237839	2.04131e-05	0.0753319	0.103316	0.0886453	0.0822964	0.108098	0.104464	0.0774467	0.072017	0.0866965	0.0735341	0.0923414	0.057337	0.0691319	1.11702	1.18996	1.1523	1.09928	0.866302	1.09923	0.858656	1.13942
4.15669e-05	5.40489e-05	ENST00000377488.5|ENST00000338639.9|ENST00000377493.9|ENST00000377491.5|ENST00000493678.5|ENSG00000116288.12|chr1|+	0.0785911	0.10018	0.179899	0.0439844	0.218512	-0.129761	0.267606	0.0970893	0.0967989	0.110835	-0.225091	-0.0843441	-0.480288	0.366046	0.346737	0.107355	0.590852	0.0190528	0.243186	0.0189351	0.284723	0.33259	0.147109	0.00704317	0.13072	0.00034907	0.0869462	0.106469	0.111724	0.0818161	0.0932019	0.111186	0.11403	0.0907572	0.099905	0.0764473	0.0835281	0.0558101	0.134314	1.08176	1.10537	1.1971	1.04497	1.24422	0.878306	1.30683	1.10196
0.0301701	0.0332174	ENST00000620860.4|ENST00000372183.7|ENST00000360403.6|ENSG00000070785.16|chr1|-	0.0954377	-0.20093	-0.201553	-0.057702	-0.0598517	0.0606461	-0.121002	-0.0743703	-0.0233947	0.334688	0.0791162	-0.0101784	0.0156558	0.386525	0.0508061	0.0766113	0.544992	0.594862	0.593694	0.293376	0.457741	0.819873	0.000174984	0.4785	0.918423	0.954476	0.110213	0.102877	0.113827	0.0953307	0.112545	0.113678	0.115158	0.100152	0.10274	0.0891875	0.111633	0.0993786	0.274246	1.10014	0.817969	0.81746	0.943931	0.941904	1.06252	0.886032	0.928328
1.95575e-11	3.43503e-11	ENST00000369543.6|ENST00000358465.6|ENSG00000197323.11|chr1|-	-0.05461	-0.0578254	-0.219192	-0.100922	0.765375	0.90195	-0.335115	-0.228378	0.163558	-0.0388495	-0.352065	0.00101507	-0.349962	0.610718	0.709198	0.132231	0.416639	9.08785e-06	8.87173e-08	0.0328683	0.0767584	0.105512	0.777519	0.00518593	0.993246	0.0113449	0.107278	0.155056	0.145607	0.124247	0.172467	0.168638	0.157059	0.129041	0.101043	0.137494	0.125951	0.119915	0.138221	0.946854	0.943815	0.803168	0.904004	2.1498	2.46441	0.715256	0.795823
1.33456e-17	3.14023e-17	ENST00000368376.7|ENST00000609421.1|ENSG00000173171.14|chr1|+	0.17196	0.193939	0.381681	-0.101153	-0.420382	-0.000882509	0.600721	0.528635	0.181439	0.0888937	-0.905599	-0.415826	0.627978	0.114947	0.299469	0.0459122	0.424852	0.00601003	0.996523	0.00308327	0.000651937	0.125777	0.495833	1.04802e-14	0.0107248	0.00311221	0.109088	0.186916	0.191204	0.126754	0.15302	0.202518	0.202993	0.155069	0.118513	0.130522	0.117104	0.162971	0.212411	1.18763	1.21402	1.46474	0.903794	0.656796	0.999118	1.82343	1.69662
0.0434993	0.047456	ENST00000368086.5|ENST00000614243.4|ENST00000314485.11|ENSG00000162729.13|chr1|-	0.0583913	-0.0631725	-0.0373269	0.131944	0.109005	0.0521745	-0.0287711	0.149608	-0.321867	-0.109019	-0.980488	0.245666	0.0393431	0.729395	0.612573	0.776372	0.210393	0.362311	0.695335	0.841381	0.336868	0.0991973	0.499271	0.00103763	0.108383	0.871791	0.168795	0.124747	0.13141	0.105346	0.119658	0.133225	0.143764	0.155782	0.195218	0.161357	0.298918	0.153015	0.243786	1.06013	0.938782	0.963361	1.14104	1.11517	1.05356	0.971639	1.16138
1.13804e-33	5.52183e-33	ENST00000614713.4|ENST00000368575.3|ENSG00000143545.8|chr1|-	-0.322176	2.5289	0.50099	0.47613	1.96251	15.1772	0.387662	0.0929709	-0.351127	-0.325016	-0.498958	-0.978636	-0.489215	0.935897	0.534103	0.900606	0.905595	0.626867	0.941912	0.923016	0.981518	0.930148	0.935343	0.900847	0.807058	0.902764	4.0058	4.06737	4.01128	4.01471	4.03691	208.288	4.01157	4.0133	4.0056	4.00637	4.00473	4.00714	4.00437	0.724571	12.5397	1.65035	1.60983	7.11716	3.90279e+06	1.47353	1.09743
1.96483e-46	1.47398e-45	ENST00000302500.4|ENST00000369968.6|ENSG00000121940.15|chr1|-	-0.779751	-0.808834	-1.05728	-0.894622	-0.359986	-0.545389	-0.47596	-0.571641	-0.623827	-1.00289	15.347	-0.0151453	-2.75383	0.947478	0.945522	0.928828	0.939755	0.97574	0.963251	0.967927	0.961483	0.95797	0.932481	0.947786	0.998979	0.816049	11.8371	11.8369	11.8369	11.8371	11.8375	11.8371	11.8375	11.837	11.837	11.8372	234.352	11.8367	11.8378	0.45852	0.445377	0.347401	0.408762	0.697686	0.579616	0.621288	0.564598
1.54665e-22	4.50156e-22	ENST00000377258.5|ENST00000377256.1|ENST00000377263.5|ENST00000400904.7|ENSG00000178585.14|chr1|-	-0.716981	-0.732212	-0.300317	-0.634534	-0.643894	-1.18723	0.180414	-0.934949	-0.585054	-0.817166	0.741137	0.108093	14.3716	0.921161	0.919531	0.966949	0.930202	0.929189	0.869846	0.980154	0.897327	0.935638	0.910184	0.918531	0.988109	0.947316	7.24433	7.24785	7.24796	7.24432	7.24575	7.24568	7.25256	7.24551	7.24494	7.24401	7.24584	7.25264	217.494	0.488224	0.480844	0.740583	0.530183	0.525243	0.305065	1.19771	0.392606
5.25467e-11	9.08397e-11	ENST00000471115.5|ENST00000344356.5|ENSG00000162642.13|chr1|-	-0.134593	0.0545729	-0.237762	-0.027423	-0.0674167	0.317541	-0.140895	0.330613	-0.168938	0.149132	0.0678964	-0.597741	1.06678	0.203	0.685872	0.0423982	0.822367	0.60538	0.0108553	0.253169	0.0102807	0.104647	0.235098	0.556648	8.1742e-10	0.000130676	0.105725	0.134927	0.117148	0.12215	0.130481	0.124657	0.123302	0.128832	0.104107	0.125603	0.115504	0.0973281	0.278883	0.874072	1.05609	0.788391	0.97295	0.934806	1.37375	0.86858	1.39182
9.6791e-24	2.99279e-23	ENST00000367478.8|ENST00000613151.1|ENSG00000047410.13|chr1|-	0.0689868	0.245066	-0.0360696	-0.226921	-0.0655854	-0.244838	-0.0440294	0.0403591	0.027975	0.0769356	0.454008	-0.188973	-0.332209	0.259599	8.78048e-06	0.571651	0.000170558	0.229603	0.000184281	0.497454	0.516224	0.617992	0.22924	6.63995e-15	0.00550818	1.95624e-07	0.0611943	0.0551303	0.0637698	0.0603664	0.0545915	0.0654711	0.0648922	0.0621697	0.0560962	0.0639893	0.0582723	0.068081	0.063844	1.07142	1.27771	0.964573	0.796984	0.936519	0.782831	0.956926	1.04118
0.0101445	0.0114481	ENST00000368315.8|ENST00000313667.8|ENST00000361247.8|ENST00000313695.11|ENST00000462460.6|ENSG00000116584.17|chr1|-	0.15519	0.0797809	-0.248793	0.330891	0.0869008	-0.24927	-0.283209	-0.0665535	0.0780846	-0.437557	0.297405	0.434423	-0.268712	0.28001	0.727985	0.187211	0.13029	0.720706	0.202961	0.165666	0.661589	0.586304	0.00340832	0.0839495	0.0758441	0.0264735	0.143655	0.229382	0.188641	0.218705	0.243069	0.195788	0.204297	0.152046	0.143485	0.149424	0.172088	0.2447	0.121085	1.16788	1.08305	0.779741	1.39221	1.09079	0.77937	0.753362	0.935613
1.24277e-104	3.85734e-103	ENST00000426263.7|ENST00000460369.3|ENSG00000117394.20|chr1|-	0.444469	0.00438346	-0.0322239	0.702692	0.108996	-0.322786	0.0225748	NA	0.44113	-0.479282	-16.5524	1.09549	2.55266	0.935972	0.999367	0.995344	0.898747	0.984253	0.953392	0.996738	NA	0.936358	0.930842	0.942572	0.842732	0.644792	5.53276	5.52297	5.52188	5.52239	5.5222	5.52263	5.52182	NA	5.5246	5.52257	229.773	5.52161	5.53711	1.55966	1.00439	0.96829	2.01918	1.11516	0.724129	1.02283	NA
5.84616e-08	8.75201e-08	ENST00000354775.4|ENSG00000143149.12|chr1|-	-0.252087	-0.171926	-0.240902	0.111067	-0.216047	0.209663	-0.136763	-0.0529343	-0.0131423	0.0860714	0.176749	0.374185	0.232443	0.0010469	0.0793385	0.0023867	0.195605	0.00821783	0.0280566	0.128333	0.512769	0.88495	0.303387	0.0328777	0.000161482	0.0821509	0.076912	0.0979897	0.0793133	0.0858208	0.0817434	0.0954535	0.0899339	0.0808735	0.0908263	0.0836297	0.0828419	0.099182	0.133716	0.777177	0.842041	0.785919	1.11747	0.805698	1.23326	0.872177	0.948442
1.70401e-06	2.38667e-06	ENST00000338179.6|ENST00000272163.8|ENSG00000143815.14|chr1|-	0.150057	-0.275392	0.0418415	-0.0456762	-0.0424187	0.00027967	-0.182586	-0.0610634	0.0255551	-0.135965	-0.165897	0.517564	0.327528	0.0310266	0.00423816	0.672063	0.509971	0.640484	0.99757	0.0330441	0.597328	0.744416	0.0932204	0.0310723	7.19998e-06	0.0234615	0.0695759	0.0962955	0.0988416	0.0693238	0.090828	0.0918466	0.085659	0.115596	0.078387	0.0809965	0.0769417	0.11533	0.144551	1.1619	0.759274	1.04273	0.955351	0.958468	1.00028	0.833113	0.940764
5.82975e-06	7.95162e-06	ENST00000355379.3|ENST00000302631.7|ENSG00000116521.10|chr1|-	-0.0469116	-0.0048919	-0.0359077	-0.0557628	-0.0781832	0.0615787	0.113991	0.100019	-0.0913869	0.112974	0.716832	-0.331137	-0.0434549	0.665487	0.967583	0.765519	0.544615	0.487133	0.569657	0.393001	0.375805	0.399214	0.267317	1.22952e-07	6.25546e-05	0.816441	0.108504	0.120372	0.120398	0.0920407	0.112514	0.108307	0.133449	0.112932	0.108403	0.101846	0.135531	0.082723	0.187204	0.954172	0.99512	0.964729	0.945763	0.924795	1.06351	1.12074	1.10519
2.97648e-11	5.18747e-11	ENST00000357428.5|ENST00000370794.7|ENST00000370792.7|ENSG00000077254.14|chr1|-	0.192178	-0.195783	-0.164194	0.17036	-0.17184	0.0647866	-0.231112	-0.034619	0.300512	0.255294	0.154412	-0.0611973	-0.33827	0.0203403	0.0373315	0.081591	0.0266269	0.0314012	0.521741	0.0163312	0.678825	0.000220529	0.00621076	0.0420046	0.457199	1.10251e-07	0.082835	0.0940306	0.0942818	0.0768447	0.079853	0.101124	0.0962394	0.0836072	0.0813456	0.093294	0.075935	0.0823134	0.0637168	1.21189	0.822191	0.848577	1.18573	0.842114	1.06693	0.793651	0.965973
1.07051e-05	1.44034e-05	ENST00000361605.3|ENSG00000198912.10|chr1|-	-0.22121	-0.108833	-0.191804	-0.170956	-0.127967	-0.355462	-0.218896	-0.0708457	-0.129284	0.214448	0.207465	0.434652	0.857211	0.109839	0.494225	0.282918	0.100694	0.307704	0.00422714	0.228645	0.562716	0.376198	0.176919	0.159489	0.0505994	1.51396e-05	0.13835	0.159205	0.178624	0.104147	0.125452	0.124257	0.181829	0.122399	0.146096	0.158814	0.147474	0.222344	0.198124	0.801549	0.89688	0.825469	0.842858	0.879882	0.700849	0.803405	0.931606
1.01884e-47	8.04393e-47	ENST00000294435.7|ENSG00000162444.11|chr1|+	-0.198731	2.1439	0.754262	0.410734	1.99881	3.05789	2.70351	-0.307696	-0.114202	0.688612	-0.12265	1.02262	1.18205	7.7401e-06	3.0821e-07	1.84287e-05	0.0436714	6.83064e-10	3.53765e-07	3.4179e-07	0.00199905	0.0684508	0.00784006	0.113458	0.000497655	0.00130126	0.0444365	0.418865	0.176101	0.203613	0.323958	0.600494	0.530224	0.099566	0.0626787	0.258986	0.0774873	0.293686	0.367586	0.81977	8.53264	2.12604	1.50792	7.38025	21.2826	14.9321	0.735139
1.22495e-27	4.57361e-27	ENST00000579793.6|ENST00000578207.5|ENST00000362074.7|ENSG00000264343.5|chr1|-	0.0387349	0.0225122	0.136483	0.103553	-0.0560223	-0.0207675	0.128842	0.0305719	-0.0870785	0.122239	-0.303627	0.179264	-0.701583	0.236768	0.762981	0.00352704	0.095475	0.408834	0.81731	0.00788681	0.335833	0.0267622	0.00258508	9.70401e-11	1.61658e-05	2.46803e-15	0.0327401	0.0746505	0.0467787	0.0621122	0.0678281	0.0899001	0.0484938	0.0317653	0.0393136	0.0405679	0.0469176	0.0415715	0.0886371	1.03949	1.02277	1.14624	1.1091	0.945518	0.979447	1.13751	1.03104
7.42042e-10	1.21073e-09	ENST00000371226.7|ENSG00000162600.11|chr1|-	0.237659	0.279623	-0.00247049	0.343995	0.205726	0.0322151	0.230886	0.0694865	0.38889	0.116772	-1.00186	-0.753714	-0.315571	0.169797	0.102715	0.986496	0.0130664	0.120185	0.829105	0.0864713	0.647041	0.0475782	0.47226	4.53396e-07	0.000110414	0.00594855	0.173113	0.171356	0.145965	0.138598	0.132385	0.149248	0.134681	0.151758	0.196298	0.162453	0.198582	0.194935	0.114728	1.26828	1.32263	0.997533	1.41057	1.22842	1.03274	1.25972	1.07196
1.22647e-18	3.04075e-18	ENST00000375142.5|ENST00000264202.7|ENST00000264203.7|ENST00000375144.5|ENST00000433834.5|ENSG00000077549.17|chr1|-	0.0183633	0.113602	0.116963	-0.100919	0.0709774	0.327266	-0.0861375	-0.0359813	-0.0147966	0.0389723	-0.162147	-0.126073	-0.0524458	0.611328	0.00438074	0.0143346	0.0023986	0.0698044	7.15254e-13	0.0666445	0.211337	0.691099	0.257872	2.14683e-07	0.00708124	0.221472	0.0361355	0.0398692	0.0477639	0.0332423	0.0391453	0.0456025	0.0469654	0.0287874	0.0372368	0.034445	0.0312654	0.0468151	0.0428961	1.01853	1.12031	1.12408	0.904007	1.07356	1.38717	0.917468	0.964658
2.76253e-12	5.05738e-12	ENST00000295598.9|ENST00000537345.5|ENSG00000163399.15|chr1|+	0.191245	0.169373	-0.325099	0.187349	0.129424	0.620677	-0.385973	-0.17971	-0.197091	-0.014066	0.00579364	-0.0061901	-0.933183	0.120652	0.133661	0.0704757	0.163567	0.271438	1.17675e-06	0.0668853	0.0476377	0.0781245	0.896539	0.965715	0.956615	4.20411e-10	0.123222	0.112929	0.179728	0.134476	0.117684	0.127724	0.210633	0.0907358	0.111877	0.108171	0.134788	0.113784	0.149399	1.21076	1.18456	0.722456	1.20605	1.13817	1.86019	0.679789	0.835512
1.15339e-18	2.86655e-18	ENST00000270812.6|ENST00000374266.6|ENSG00000142684.8|chr1|+	0.197362	0.484737	0.163143	0.126018	0.00787179	0.124011	0.0456121	0.261111	0.465375	0.230199	-0.399475	-0.00249099	-1.38556	0.118632	0.00158818	0.308784	0.34507	0.966979	0.545617	0.768337	0.0176165	0.000332598	0.0649812	0.00639143	0.987818	2.06712e-15	0.12647	0.153491	0.160294	0.133466	0.19015	0.205201	0.154853	0.110007	0.129686	0.124743	0.146489	0.163143	0.174564	1.21818	1.62375	1.17721	1.1343	1.0079	1.13203	1.04667	1.29837
5.49555e-08	8.23017e-08	ENST00000367188.4|ENSG00000158615.8|chr1|-	0.076735	-0.142181	-0.447341	-0.345907	-0.30949	-0.00901989	-0.616639	-0.0471835	-0.0936687	0.531163	0.0942659	0.260392	0.256726	0.29922	0.381181	0.00251512	0.0120541	0.0441654	0.952439	8.1019e-05	0.66826	0.224744	1.31246e-05	0.356214	0.109819	0.245323	0.0739183	0.162359	0.148052	0.137781	0.153783	0.151228	0.156453	0.110104	0.0771565	0.121882	0.102174	0.162846	0.220976	1.07976	0.867464	0.639326	0.707578	0.733821	0.991021	0.539755	0.953912
9.41315e-05	0.000119756	ENST00000349431.10|ENST00000400930.8|ENST00000360466.6|ENST00000400929.6|ENST00000347370.6|ENSG00000160087.20|chr1|-	-0.0720837	-0.104788	-0.0303598	-0.0106504	-0.0193344	-0.296008	0.188118	0.120415	-0.18341	0.0653616	0.33987	-0.0563353	0.128458	0.39473	0.258179	0.769855	0.888446	0.828144	0.000834186	0.0356261	0.155869	0.0625544	0.463861	2.3241e-05	0.585588	0.320085	0.0846977	0.0926746	0.103771	0.0759273	0.0890648	0.0885935	0.0895301	0.0848529	0.0984831	0.0892304	0.0803242	0.103322	0.129197	0.930453	0.900516	0.970096	0.989406	0.980851	0.743781	1.20698	1.12797
7.9343e-12	1.41868e-11	ENST00000540437.5|ENST00000435064.5|ENST00000429572.5|ENST00000421495.6|ENST00000411962.5|ENST00000450926.6|ENSG00000127054.20|chr1|-	0.417017	-0.444189	-0.294148	0.1141	-0.334682	0.330436	-0.370502	-0.0410102	0.420544	-0.171824	0.203819	0.277444	-0.284047	0.00166011	6.72773e-06	0.0201212	0.291796	0.00143002	0.0127405	0.00398181	0.725256	0.00210312	0.0957357	0.141697	0.0459479	0.0108164	0.132591	0.098662	0.126566	0.108235	0.104965	0.132655	0.128664	0.116691	0.13675	0.103143	0.1387	0.139009	0.111453	1.51743	0.641344	0.745166	1.12086	0.715565	1.39157	0.690388	0.959819
1.05297e-08	1.63225e-08	ENST00000465892.6|ENST00000525962.5|ENST00000370399.6|ENST00000212355.8|ENSG00000069702.10|chr1|-	NA	-0.460946	-0.0425772	-0.302921	-0.108104	-0.20688	NA	0.987042	-0.741204	NA	NA	-0.540566	14.7614	NA	0.915966	0.992257	0.94466	0.98024	0.9622	NA	0.822792	0.865226	NA	NA	0.901512	0.949209	NA	4.36845	4.38732	4.36393	4.36458	4.3652	NA	4.40732	4.36709	NA	NA	4.36815	231.733	NA	0.630687	0.958317	0.738657	0.897534	0.813117	NA	2.68329
3.95203e-44	2.78975e-43	ENST00000478286.2|ENST00000317336.11|ENST00000359242.7|ENST00000370566.7|ENST00000486215.1|ENST00000294678.6|ENSG00000122417.15|chr1|-	-0.634758	-0.0168096	-0.0896726	-0.175871	0.148889	-0.113101	0.286813	-0.742468	-0.416903	-0.227208	-0.189308	-0.0283781	0.676717	6.94421e-05	0.763533	0.275676	0.00531328	0.0213333	0.00576452	0.00406714	1.24615e-11	8.88009e-07	0.104312	0.0780282	0.717169	1.36817e-30	0.159559	0.0558746	0.082262	0.0630949	0.0646773	0.0409656	0.0998338	0.109593	0.0848233	0.139881	0.107425	0.0783395	0.0588611	0.530064	0.983331	0.91423	0.838726	1.16054	0.89306	1.33218	0.475938
1.49936e-37	8.39722e-37	ENST00000367142.4|ENSG00000069275.12|chr1|-	0.606385	-0.180219	-0.578571	-0.00844381	-0.172883	0.0863717	-0.298516	0.20241	0.0684412	0.421831	0.241515	0.156924	-0.265807	1.31426e-14	0.0209684	1.95057e-12	0.893874	0.0200772	0.220533	0.000132511	0.0265156	0.382957	1.21924e-11	0.00335882	0.0230985	1.16138e-05	0.0787059	0.0780658	0.0822071	0.0632949	0.0743613	0.0705011	0.0781099	0.0912341	0.0784462	0.0622361	0.0823488	0.0690747	0.0606213	1.83379	0.835087	0.560699	0.991592	0.841236	1.09021	0.741918	1.22435
7.08247e-10	1.15745e-09	ENST00000490813.5|ENST00000481987.5|ENST00000366542.5|ENSG00000143702.15|chr1|-	-0.421194	0.0624867	-0.0503678	0.467952	-0.2019	13.9238	-0.778489	0.227207	-0.701873	-0.110255	-0.469541	-0.16786	0.497805	0.896067	0.984599	0.987558	0.886021	0.95036	0.959147	0.809381	0.943869	0.827698	0.972732	0.884321	0.958513	0.877371	3.2243	3.23698	3.22991	3.2646	3.24314	271.822	3.22723	3.22703	3.22471	3.22554	3.22721	3.22688	3.22616	0.656263	1.06448	0.95088	1.59672	0.817177	1.11438e+06	0.459099	1.25509
4.11023e-08	6.20348e-08	ENST00000515192.5|ENST00000505755.5|ENST00000358595.9|ENST00000354396.6|ENSG00000143437.20|chr1|-	0.212324	-0.237877	0.0614012	-0.0753577	-0.085829	0.403133	0.442585	0.308367	0.268232	0.384175	-0.4684	-0.236746	-0.824385	0.0834086	0.288013	0.757557	0.720188	0.701615	0.205207	0.113383	0.0965258	0.0602685	0.0229048	1.27076e-06	0.120414	4.8242e-06	0.122643	0.223886	0.198909	0.210374	0.224014	0.318215	0.279556	0.185547	0.142766	0.168867	0.0966915	0.152441	0.1803	1.23655	0.7883	1.06333	0.927412	0.917751	1.49651	1.55673	1.3612
4.04106e-121	1.71156e-119	ENST00000306031.5|ENST00000370192.7|ENSG00000188641.12|chr1|-	0.058392	-0.125486	0.0542842	-0.0451917	-0.1421	-0.227442	-0.082976	-0.170979	0.108039	-0.0629273	-0.000741998	0.378726	0.28926	1.39283e-09	3.92822e-09	0.0296	0.0331316	1.24325e-09	1.56478e-23	0.0141714	4.15446e-27	4.19572e-22	4.29474e-05	0.952976	5.55307e-16	1.47946e-30	0.00964152	0.021315	0.0249536	0.0212119	0.0233927	0.0227502	0.0338279	0.0158568	0.011177	0.0153818	0.0125826	0.0467636	0.0251747	1.06013	0.882069	1.05578	0.955814	0.867534	0.796569	0.920373	0.842839
3.06192e-09	4.85372e-09	ENST00000431803.2|ENSG00000230068.2|chr1|+	-0.255352	-0.300088	-0.265679	-0.00613656	0.469432	0.754353	-0.257907	-0.377049	-0.566291	0.204658	-0.162979	0.663499	1.42796	0.211999	0.177281	0.178429	0.977324	0.0451852	0.0045701	0.29151	0.0468706	0.00442647	0.302322	0.434719	0.00161575	1.54438e-06	0.204595	0.222424	0.197442	0.215894	0.234373	0.266004	0.244504	0.189713	0.198974	0.198415	0.208642	0.210431	0.297156	0.774644	0.740753	0.766685	0.993882	1.59909	2.12624	0.772667	0.685882
3.68735e-21	1.0255e-20	ENST00000366977.7|ENST00000366978.5|ENST00000366976.3|ENST00000626725.1|ENSG00000117697.14|chr1|-	-0.0621367	0.434341	0.386412	0.239103	0.193286	-0.272784	0.397363	0.266112	0.0565073	-0.097426	-0.764561	-0.363455	-0.377372	0.56252	1.30769e-05	2.98471e-05	0.0102549	0.0619035	0.0599598	7.98499e-05	0.00101042	0.573798	0.333015	1.83001e-08	0.000877667	0.000353588	0.107298	0.0996466	0.092562	0.0931407	0.103528	0.145014	0.10073	0.0809438	0.100463	0.100641	0.135865	0.109242	0.105632	0.939754	1.54395	1.47169	1.27011	1.21323	0.761258	1.4879	1.30488
1.44901e-06	2.04006e-06	ENST00000449680.5|ENST00000451759.5|ENST00000526176.1|ENST00000429865.5|ENST00000528019.5|ENST00000528689.5|ENST00000439699.1|ENSG00000232995.7|chr1|-	-0.199088	0.0750218	-0.0868073	-0.272516	-0.241052	0.239652	-0.120079	-0.320785	0.0240553	0.243684	-1.33407	0.291318	0.0990183	0.275828	0.484906	0.425277	0.0509478	0.0455013	0.030998	0.296736	0.0193592	0.854221	0.162163	0.000315496	0.000231647	0.329994	0.182694	0.107414	0.108877	0.139614	0.120527	0.111099	0.115078	0.137173	0.130923	0.17433	0.370345	0.0791249	0.101648	0.819478	1.07791	0.916854	0.761461	0.7858	1.27081	0.886851	0.725579
1.56906e-22	4.56352e-22	ENST00000272091.7|ENSG00000143751.9|chr1|-	0.427102	-0.00758615	-0.221145	-0.249182	0.0406032	-0.454817	0.0634067	-0.00265789	-0.360408	0.419172	0.276948	0.723279	-1.45902	0.0165022	0.971491	0.284536	0.105868	0.850413	0.0160403	0.772499	0.989027	0.0360585	0.045242	0.0728273	3.98423e-05	3.65264e-24	0.178136	0.212271	0.206642	0.154097	0.215297	0.188878	0.219319	0.193259	0.171928	0.209335	0.154382	0.176049	0.143881	1.53281	0.992443	0.8016	0.779438	1.04144	0.634564	1.06546	0.997346
2.84108e-15	5.96069e-15	ENST00000348159.8|ENST00000368240.6|ENST00000360595.7|ENSG00000116604.17|chr1|-	-0.295017	-0.12594	-0.577279	-0.125155	-0.270724	0.215809	0.112698	-0.122023	-0.107766	-0.429453	0.248599	0.375178	0.545288	0.000412559	0.43443	3.09089e-05	0.282594	0.0151548	0.115807	0.559314	0.330741	0.252793	1.99837e-05	7.17814e-05	9.04792e-06	0.00149669	0.0835288	0.161125	0.138547	0.116476	0.111471	0.137229	0.193022	0.125458	0.0942347	0.100691	0.0626145	0.0845232	0.171727	0.744519	0.881667	0.561424	0.88236	0.762827	1.24087	1.11929	0.885128
3.66542e-13	7.01346e-13	ENST00000367001.4|ENSG00000170385.9|chr1|-	-0.0325039	-0.333765	0.264072	-0.128971	-0.0365137	0.289953	-1.4789	-0.350026	0.228269	-0.427291	0.3181	-0.359083	1.47452	0.733195	0.198551	0.253055	0.51087	0.873165	0.157438	0.000312866	0.00110235	0.0520897	0.00356302	0.00259511	0.147257	1.51515e-07	0.0953533	0.2596	0.231042	0.196158	0.228725	0.205097	0.410303	0.107271	0.11752	0.146611	0.10561	0.247765	0.280824	0.968019	0.716222	1.30222	0.879	0.964145	1.33637	0.227889	0.70467
5.07736e-11	8.78118e-11	ENST00000396420.7|ENST00000371984.7|ENST00000371992.1|ENSG00000085998.13|chr1|-	0.194627	0.30342	0.277033	0.237868	0.10671	0.138798	-0.0975905	-0.00141493	0.231172	-0.307688	-0.0524701	0.152736	-1.31691	0.417763	0.104063	0.221038	0.13164	0.490525	0.470256	0.626955	0.994186	0.244914	0.147749	0.819055	0.274332	6.69922e-16	0.240189	0.186667	0.226376	0.157772	0.15477	0.192225	0.200797	0.194175	0.198807	0.212561	0.229367	0.139722	0.163067	1.21486	1.35448	1.31921	1.26854	1.11261	1.14889	0.90702	0.998586
2.13827e-16	4.75353e-16	ENST00000312726.8|ENST00000366726.5|ENST00000366722.5|ENST00000366721.5|ENST00000366723.5|ENST00000366730.5|ENST00000366716.1|ENST00000391865.7|ENST00000366718.5|ENSG00000143774.16|chr1|+	-0.0227889	-0.0665536	-0.0226675	-0.0669923	0.00803171	0.0363999	-0.0288557	-0.11451	-0.081849	-0.212445	0.119051	0.0719035	0.63369	0.658783	0.228914	0.751307	0.131985	0.853416	0.391686	0.70256	0.0160585	0.130023	0.000523894	0.026801	0.0775832	4.62075e-18	0.0516061	0.0553156	0.0715251	0.0444741	0.0434706	0.0424953	0.0755647	0.0475622	0.054061	0.0612545	0.053762	0.0407412	0.0731544	0.977469	0.935613	0.977587	0.935202	1.00806	1.03707	0.971557	0.891803
1.37489e-19	3.58583e-19	ENST00000629151.2|ENST00000367279.8|ENSG00000143851.15|chr1|-	-0.0602743	0.0517359	0.0266623	0.0478202	0.472478	0.0192128	-0.470417	-0.561984	-0.297096	0.305792	-1.23776	0.480146	-0.309994	0.751962	0.580763	0.871595	0.494326	4.51378e-08	0.838571	0.00138123	0.00585386	0.00513039	0.0152233	2.13386e-10	0.00817787	3.95799e-05	0.190709	0.0936786	0.164955	0.0699695	0.0863846	0.0943089	0.147072	0.203924	0.106154	0.125995	0.19488	0.181555	0.0754258	0.941506	1.0531	1.02702	1.04898	1.60396	1.0194	0.624742	0.570077
1.59748e-27	5.93184e-27	ENST00000438976.6|ENST00000368232.8|ENSG00000160818.16|chr1|-	-0.0302249	-0.215517	-0.235306	-0.366641	0.115096	-0.128286	-0.621298	-0.166507	-0.079496	0.127851	2.65535	-1.05551	0.814322	0.882654	0.100353	0.110322	0.000390841	0.374612	0.212047	9.18769e-05	0.434386	0.64041	0.260322	2.67727e-06	3.45994e-12	1.21905e-07	0.204767	0.131161	0.147366	0.10339	0.129632	0.102797	0.158855	0.213005	0.170181	0.113582	0.565674	0.151704	0.153918	0.970227	0.806125	0.790329	0.693058	1.12198	0.879602	0.537247	0.846617
9.48145e-11	1.61573e-10	ENST00000315554.12|ENST00000344548.7|ENST00000400259.5|ENSG00000070831.15|chr1|+	0.00942627	-0.176107	0.108214	-0.133252	0.0456787	-0.22372	-0.116214	-0.0606443	-0.00020234	-0.0355338	0.355834	1.03276	-0.575013	0.921789	0.176968	0.409961	0.179865	0.689618	0.0660001	0.368998	0.496077	0.998468	0.727694	4.60226e-05	3.88194e-12	0.0094947	0.09601	0.130436	0.131334	0.0993551	0.114376	0.121691	0.129364	0.0890943	0.105399	0.102051	0.087322	0.148783	0.221695	1.00947	0.838528	1.11429	0.875244	1.04674	0.799539	0.890285	0.941158
2.25002e-22	6.49758e-22	ENST00000373791.7|ENST00000263702.10|ENSG00000116353.15|chr1|-	-0.649942	0.196729	-0.360238	0.046708	-0.133591	0.0913687	0.239681	-1.14519	-0.750198	-1.48417	NA	1.39378	0.743516	0.0113361	0.419696	0.131488	0.785956	0.60972	0.576866	0.268706	0.000171911	0.0344463	3.34262e-07	NA	1.62213e-08	9.60394e-10	0.256674	0.243794	0.238843	0.171995	0.261701	0.163753	0.2167	0.30481	0.354736	0.290841	NA	0.246769	0.121572	0.522076	1.21741	0.697511	1.04782	0.874948	1.09567	1.27084	0.318163
3.54544e-26	1.22583e-25	ENST00000374282.7|ENST00000374284.5|ENSG00000158006.13|chr1|-	0.241684	-0.121222	0.616377	-0.426688	-0.569799	-0.398819	1.56344	-1.13997	0.162992	0.192204	-0.303043	0.150282	1.63384	0.177046	0.534152	0.00800307	1.23219e-05	2.70836e-05	0.00520906	3.38917e-08	0.00163428	0.344698	0.487585	0.173183	0.00127933	1.87179e-09	0.179037	0.19499	0.232425	0.0975998	0.135773	0.142751	0.28323	0.361928	0.172492	0.276889	0.222491	0.046663	0.271919	1.27339	0.885838	1.85221	0.652667	0.565639	0.671112	4.77522	0.319829
1.50738e-16	3.37686e-16	ENST00000321358.11|ENSG00000065978.18|chr1|+	0.121988	-0.364219	0.0719229	0.22952	-0.433511	0.084214	-0.243044	0.0380688	0.0960233	-0.0689555	0.0903417	0.0484518	0.118139	0.032985	5.72619e-08	0.300692	0.00203153	1.50884e-10	0.283501	9.94929e-05	0.384664	0.115606	0.115956	0.131902	0.507733	0.0682867	0.0572107	0.0671106	0.069494	0.0743847	0.0676887	0.0785222	0.0624498	0.0437907	0.0610257	0.0438655	0.0599623	0.073149	0.0648009	1.12974	0.694739	1.07457	1.258	0.648229	1.08786	0.784237	1.0388
3.23962e-07	4.69433e-07	ENST00000368331.5|ENST00000437809.5|ENST00000361040.9|ENST00000622608.1|ENST00000271883.9|ENSG00000116580.18|chr1|-	0.0919078	-0.23652	-0.0864644	0.234343	0.149508	-0.228869	-0.300489	-0.00472633	-0.0672467	0.0457274	0.245914	-0.28544	0.414255	0.376131	0.00972988	0.370752	0.00846734	0.0768902	0.0143509	0.00153593	0.969856	0.441262	0.699927	0.0759551	0.0252775	0.000149588	0.103845	0.0914869	0.0966013	0.0890076	0.0845146	0.0934788	0.094857	0.125071	0.0873261	0.118643	0.13857	0.127592	0.109252	1.09626	0.78937	0.917168	1.26408	1.16126	0.795432	0.740456	0.995285
0.0116015	0.0130453	ENST00000451795.1|ENSG00000231663.1|chr1|-	0.0707793	-0.0467834	0.203538	-0.404679	-0.190914	0.0756103	-0.227955	0.235152	-0.249316	0.76348	0.33204	0.48619	-0.0769693	0.665302	0.729624	0.189928	0.0306771	0.219353	0.58533	0.139199	0.156262	0.143067	0.00982194	0.0550178	0.203608	0.607456	0.163612	0.135359	0.155279	0.187244	0.155436	0.138578	0.154151	0.165862	0.170244	0.295689	0.173051	0.382424	0.149831	1.07334	0.954294	1.22573	0.667191	0.826204	1.07854	0.79616	1.2651
2.77042e-10	4.62989e-10	ENST00000437941.6|ENST00000603677.1|ENST00000605755.5|ENSG00000117155.16|chr1|-	-0.0922484	0.0131121	-0.37993	-0.297043	0.182188	-1.51936	NA	0.0153823	0.112546	0.148914	-0.245943	0.773611	0.454295	0.785842	0.967436	0.260855	0.0606075	0.543999	0.000707186	NA	0.939251	0.690799	0.709579	3.4131e-05	4.17149e-08	0.000647197	0.339506	0.321184	0.337904	0.158309	0.300256	0.448617	NA	0.201837	0.282942	0.399852	0.0593492	0.141082	0.133184	0.911879	1.0132	0.683909	0.743012	1.19984	0.218851	NA	1.0155
1.2152e-16	2.73891e-16	ENST00000472531.5|ENST00000340684.10|ENST00000543802.2|ENST00000491356.5|ENSG00000196418.12|chr1|-	-0.10989	0.0839944	-0.162792	0.199376	-0.214387	0.132413	0.330854	-0.180771	-0.202858	-0.193073	-0.253046	-0.0281877	0.576465	0.234832	0.432281	0.0680854	0.0111153	0.0484914	0.205628	2.46062e-05	0.133074	0.0328184	0.000151417	0.0295764	0.673086	5.06587e-13	0.0925001	0.106959	0.0892283	0.0785239	0.108659	0.104618	0.0784316	0.120346	0.0950465	0.0509598	0.116304	0.0668087	0.0798039	0.895932	1.08762	0.849768	1.22064	0.807036	1.14158	1.39216	0.834627
6.74114e-08	1.00733e-07	ENST00000373019.4|ENSG00000183431.11|chr1|-	-0.102496	0.115992	0.0850447	-0.0905422	0.0665863	0.105232	-0.0316176	-0.123791	-0.251478	-0.282765	0.257413	0.0245206	0.290201	0.210158	0.200144	0.379079	0.213275	0.459373	0.305348	0.725972	0.142768	0.00256757	4.19117e-05	0.000409961	0.776606	0.000111471	0.0817919	0.090538	0.0966863	0.0727474	0.0899961	0.102662	0.0902102	0.0844669	0.0834015	0.0690229	0.0728475	0.086418	0.0751007	0.902582	1.12299	1.08877	0.913436	1.06885	1.11097	0.968877	0.883564
4.95991e-19	1.25729e-18	ENST00000371933.7|ENSG00000159658.10|chr1|-	-0.0826103	-0.217031	-0.185691	0.0176508	0.0386144	-0.306365	0.271592	0.176042	0.0266498	0.261	-0.348292	-0.19013	0.918808	0.268805	0.0374328	0.0893138	0.85702	0.710876	0.00187101	0.0181404	0.0882564	0.743811	0.00870588	7.63467e-08	0.0165967	4.09904e-12	0.0747051	0.104291	0.109292	0.0979679	0.104172	0.0985102	0.114948	0.103271	0.081545	0.0994895	0.0647919	0.079369	0.132513	0.92071	0.804905	0.83053	1.01781	1.03937	0.736118	1.31205	1.19249
4.57125e-55	4.7055e-54	ENST00000369307.4|ENST00000632555.1|ENST00000583313.6|ENSG00000265241.6|chr1|-	0.12057	0.115599	0.0804431	-0.432579	-0.144622	-0.0296252	0.154468	-0.376122	0.312063	-0.241595	0.147654	-0.147249	0.652515	0.037485	0.0921819	0.24434	2.24284e-14	0.0255926	0.629652	0.0280304	1.14906e-08	6.98646e-08	0.000148855	0.0175455	0.0109584	4.19691e-35	0.0579541	0.0686456	0.0690969	0.0566509	0.064785	0.0614353	0.070313	0.0659041	0.0578804	0.0636955	0.0621681	0.0578805	0.052784	1.12814	1.12255	1.08377	0.648833	0.865349	0.970809	1.16704	0.686518
3.23098e-34	1.60601e-33	ENST00000368072.9|ENSG00000162735.18|chr1|-	0.0188025	0.153151	-0.349017	-0.332357	0.185532	0.146881	0.277653	-0.432399	-0.069993	-0.415304	-1.38519	0.0477901	1.77583	0.879522	0.329724	0.0243955	0.0108897	0.24873	0.418705	0.0592555	0.00455722	0.608853	0.00613559	5.05803e-08	0.730777	4.23787e-24	0.124047	0.157131	0.155061	0.13053	0.160851	0.181633	0.147195	0.152426	0.136782	0.151546	0.254198	0.138887	0.175374	1.01898	1.1655	0.705381	0.717231	1.20386	1.15822	1.32003	0.648951
8.33273e-18	1.98598e-17	ENST00000604000.3|ENSG00000271601.3|chr1|-	0.0844431	-0.236624	0.229465	-0.0348035	-0.443798	-0.429216	-0.532312	-0.247605	0.0954804	-0.480115	1.03676	0.318552	0.353628	0.55687	0.0454439	0.246483	0.772535	4.21312e-05	4.76316e-05	0.000837389	0.0806838	0.448257	0.000216438	9.64771e-09	0.045023	0.00228876	0.143734	0.118281	0.197997	0.120402	0.108363	0.105537	0.159368	0.141753	0.12591	0.129795	0.18072	0.158923	0.115945	1.08811	0.789288	1.25793	0.965795	0.641595	0.651019	0.587246	0.780668
2.9742e-41	1.91044e-40	ENST00000366603.6|ENST00000264183.8|ENSG00000054267.21|chr1|-	-0.0682479	-0.205016	-0.205937	-0.550866	-0.924023	-0.32437	0.194473	-0.240287	0.0312426	-0.351038	2.75343	1.55192	-1.65809	0.703357	0.296503	0.302155	0.00307158	1.04805e-08	0.0934113	0.443408	0.209123	0.855865	0.137219	2.68464e-05	7.1511e-05	1.9065e-31	0.179226	0.196383	0.199586	0.186073	0.161465	0.193345	0.253732	0.191314	0.172003	0.236194	0.655783	0.390794	0.142133	0.934029	0.814634	0.813884	0.57645	0.396919	0.722983	1.21467	0.786402
0.00208933	0.0024638	ENST00000484667.2|ENST00000428771.6|ENST00000304952.10|ENSG00000188290.10|chr1|-	0.128992	NA	NA	0.154794	NA	NA	0.332094	-0.0677433	0.37938	0.214311	0.304695	-0.188063	NA	0.427321	NA	NA	0.422497	NA	NA	0.366109	1.24912e-05	0.0314038	0.391112	0.000646787	0.587933	NA	0.162502	NA	NA	0.192987	NA	NA	0.367448	0.015506	0.176298	0.249896	0.0893222	0.347085	NA	1.13768	NA	NA	1.16742	NA	NA	1.39388	0.9345
0.000624424	0.000756528	ENST00000391878.6|ENSG00000143514.16|chr1|-	-0.0997827	0.174654	-0.18472	-0.114181	-0.187076	0.128441	0.319836	-0.158539	0.0426254	-0.0907328	-0.237265	0.949689	NA	0.44395	0.491637	0.434111	0.534458	0.437969	0.649092	0.222856	0.353726	0.727803	0.555829	0.0885217	3.64042e-07	NA	0.130343	0.253966	0.236162	0.183802	0.241192	0.282274	0.262383	0.170953	0.122469	0.154033	0.139302	0.186694	NA	0.905034	1.19083	0.831337	0.892097	0.829381	1.13705	1.3769	0.853389
2.33693e-27	8.59905e-27	ENST00000358951.6|ENSG00000118873.15|chr1|-	-0.0327878	-0.222159	0.00243001	0.426327	-0.440025	0.241414	-0.71625	0.011762	-0.27787	-0.739437	-0.0584137	-0.0470379	0.675071	0.772082	0.12103	0.983168	0.000122263	0.000962461	0.0828415	1.03238e-06	0.931714	0.0147156	6.74793e-07	0.62538	0.667284	5.56257e-20	0.113197	0.143285	0.115178	0.110978	0.133289	0.139189	0.146611	0.137264	0.113913	0.148826	0.119641	0.109421	0.073758	0.967744	0.800788	1.00243	1.53162	0.64402	1.27305	0.488581	1.01183
1.68827e-06	2.36544e-06	ENST00000536120.5|ENST00000358358.9|ENST00000371522.8|ENSG00000121310.16|chr1|-	0.641097	-0.0122918	-0.0450816	-0.385874	-0.189504	-0.396909	0.549493	0.614164	0.12384	-0.127179	0.454444	-0.198051	0.374952	0.00782897	0.92754	0.812368	0.0106649	0.175011	0.00694032	0.00266485	0.00677885	0.538905	0.388902	0.000436289	0.548963	0.13451	0.241072	0.135164	0.18992	0.151116	0.139724	0.14702	0.182923	0.226837	0.20154	0.147606	0.12921	0.330463	0.250544	1.89856	0.987783	0.955919	0.679857	0.827369	0.672395	1.73238	1.84811
3.33029e-182	2.33465e-180	ENST00000582401.5|ENST00000425134.2|ENSG00000265972.5|chr1|-	0.177827	-0.15677	0.00937936	0.0210434	-0.232717	-0.153727	0.0225921	0.166935	0.108282	0.0444687	0.147521	-0.283032	-0.395681	8.78896e-29	4.49442e-19	0.563417	0.232321	3.44782e-44	5.78286e-20	0.158359	6.57971e-23	8.39068e-11	0.0281388	4.39548e-17	5.12128e-21	4.19416e-39	0.0159747	0.017567	0.0162336	0.0176184	0.01669	0.0168039	0.0160158	0.0169406	0.0166756	0.0202559	0.0175582	0.0300885	0.0302471	1.19462	0.854901	1.00942	1.02127	0.792378	0.857506	1.02285	1.18168
9.9836e-39	5.85762e-38	ENST00000539896.1|ENST00000305392.3|ENSG00000169403.11|chr1|-	0.0693888	1.00147	0.21686	0.199059	1.4921	1.44331	0.239333	-0.0957513	0.134342	-0.18685	0.149492	NA	-1.65421	0.118147	0.00188538	0.141798	0.218516	2.87196e-05	0.00187049	0.263563	0.447998	0.0113632	0.027995	0.00763206	NA	1.04799e-25	0.044406	0.322254	0.147611	0.161773	0.356672	0.464077	0.214071	0.126195	0.0530716	0.085034	0.0560331	NA	0.157818	1.07185	2.72229	1.24217	1.22025	4.44641	4.23467	1.2704	0.90869
3.7334e-10	6.19845e-10	ENST00000366988.4|ENSG00000117691.9|chr1|+	0.183638	0.137449	0.328739	0.384309	0.642959	0.432248	0.20926	0.095015	0.0176834	0.236527	0.136848	-0.129637	-1.03535	0.296229	0.474846	0.10629	0.0560753	0.000154342	0.00619102	0.346603	0.613635	0.928417	0.098051	0.161799	0.290608	1.42924e-09	0.175805	0.192339	0.203541	0.201161	0.169916	0.157899	0.222333	0.188189	0.196838	0.142971	0.0978151	0.122671	0.171072	1.20158	1.14734	1.38921	1.4686	1.9021	1.54072	1.23277	1.09968
2.82521e-08	4.29432e-08	ENST00000263694.8|ENST00000373720.3|ENSG00000060688.12|chr1|-	-0.0519707	-0.0704804	-0.0354609	-0.0631705	-0.0472845	-0.247178	0.139806	0.112959	-0.101451	-0.0455776	0.614072	0.00173346	-0.0574929	0.586552	0.452613	0.732566	0.349648	0.570303	0.00310081	0.149894	0.185745	0.296761	0.575695	3.0117e-12	0.987105	0.598007	0.0955626	0.0938406	0.103774	0.0675423	0.0833052	0.0835749	0.0970941	0.0853635	0.0972306	0.0814345	0.0880116	0.107252	0.109039	0.949357	0.931946	0.96516	0.938783	0.953816	0.781002	1.15005	1.11959
0	0	ENST00000371222.3|ENSG00000177606.6|chr1|-	0.315863	-0.122008	-0.0597352	-0.169367	-0.106675	-0.0956152	-0.0938576	-0.01111	0.180938	0.00597289	0.160216	-0.225475	0.177572	3.54644e-186	8.24663e-28	1.14679e-05	1.84509e-45	3.17746e-26	2.12029e-26	1.29074e-10	0.414616	1.58932e-68	0.654466	4.09046e-37	6.12649e-41	2.44146e-36	0.0108543	0.0111622	0.013615	0.0119687	0.0100694	0.00899334	0.0146008	0.0136186	0.0103428	0.0133452	0.0125869	0.0168277	0.0141059	1.37144	0.885142	0.942014	0.844199	0.898817	0.908814	0.910412	0.988951
4.85301e-91	1.18869e-89	ENST00000371626.8|ENST00000610127.1|ENSG00000117862.11|chr1|-	0.3398	-0.137075	-0.369373	-0.0956353	-0.109112	0.174888	-0.507281	0.635015	0.324014	-0.241292	0.774271	-0.53338	0.0528136	1.11148e-08	0.0252305	1.07311e-09	0.0839005	0.073743	0.0068732	2.22321e-18	2.88148e-19	4.93249e-07	6.92414e-05	1.76175e-16	1.82173e-30	0.384111	0.0594807	0.0612529	0.0605714	0.0553288	0.0610175	0.0647032	0.0580058	0.0707683	0.0644302	0.0606433	0.093996	0.0464936	0.0606811	1.40467	0.871905	0.691167	0.908795	0.89663	1.19111	0.602131	1.88705
8.04356e-07	1.14354e-06	ENST00000292211.4|ENSG00000160714.9|chr1|-	0.212287	0.103067	0.293997	-0.0372346	-0.140404	0.485833	-0.207088	0.164222	0.15163	0.128808	0.0664098	-1.17275	-0.289082	0.0863357	0.547243	0.0585544	0.801385	0.430128	0.000273366	0.337258	0.215949	0.270403	0.36221	0.526629	4.11451e-06	0.132541	0.123779	0.171238	0.155429	0.148018	0.177958	0.133496	0.215807	0.132718	0.137579	0.141366	0.104886	0.254641	0.192189	1.2365	1.10857	1.34178	0.96345	0.869007	1.62553	0.812948	1.17848
0.000323737	0.000399125	ENST00000270708.11|ENST00000378322.7|ENSG00000116213.15|chr1|-	0.00300792	0.274753	0.106517	-0.0398623	0.00711133	-0.474707	-0.0270142	0.233712	0.432294	-0.0520519	0.424822	-0.395426	-0.431629	0.985906	0.257527	0.585413	0.821322	0.96618	0.0016577	0.900166	0.263377	0.0552624	0.761621	0.00605466	0.00392473	0.00522657	0.17027	0.242659	0.195267	0.176503	0.167721	0.150914	0.215334	0.208962	0.225528	0.171588	0.154773	0.137103	0.154555	1.00301	1.31621	1.1124	0.960922	1.00714	0.622067	0.973347	1.26328
1.91369e-12	3.53043e-12	ENST00000236273.8|ENST00000354361.3|ENSG00000117614.9|chr1|-	-0.0821253	-0.047803	-0.131204	0.0839631	0.00640268	-0.0252427	-0.169125	0.0981475	-0.00392626	0.0510521	-0.0991902	0.456524	0.0229481	0.0501874	0.383942	0.0145175	0.103987	0.900689	0.64313	0.00105885	0.0375289	0.930214	0.275031	0.0229177	1.1609e-12	0.595664	0.0419357	0.0549045	0.0536799	0.0516433	0.0513072	0.0544813	0.0516505	0.0471871	0.0448328	0.0467703	0.0436039	0.0642093	0.0432455	0.921157	0.953322	0.877039	1.08759	1.00642	0.975073	0.844404	1.10313
1.29371e-22	3.7898e-22	ENST00000368219.1|ENST00000313146.10|ENSG00000143319.16|chr1|-	-0.0292598	-0.108242	0.288041	0.303789	-0.391376	0.183988	0.228899	-0.0461244	0.0838809	0.0353773	-1.33751	0.337527	-0.201933	0.751677	0.315619	0.00428428	0.000448539	0.000131406	0.0675352	0.0314409	0.667626	0.368796	0.713985	7.26424e-16	0.000458286	0.107066	0.0924689	0.107864	0.100839	0.0865559	0.102352	0.100645	0.106393	0.107414	0.0933326	0.0965249	0.165821	0.0963256	0.125306	0.971164	0.89741	1.33381	1.35498	0.676126	1.202	1.25722	0.954923
7.63922e-19	1.91735e-18	ENST00000476371.1|ENSG00000120333.4|chr1|-	-0.181286	0.391725	0.382582	-0.158581	0.643866	0.30345	0.44395	-0.268221	-0.116845	-0.579438	-0.177603	0.170353	-0.447187	0.140956	0.00234674	0.00273904	0.159667	2.79821e-11	0.00954443	0.000272611	0.0285438	0.369872	0.000102821	0.140441	0.110143	0.000175183	0.123136	0.128754	0.127714	0.112774	0.0967227	0.117076	0.121964	0.12249	0.130304	0.149192	0.120478	0.106634	0.119175	0.834197	1.47953	1.46606	0.853354	1.90383	1.35452	1.55885	0.764739
5.36806e-29	2.11088e-28	ENST00000366645.1|ENSG00000116903.7|chr1|-	-0.0778698	-1.25083	-0.985381	-1.09887	-0.696326	-1.06315	-1.44234	-0.265922	-0.150353	-0.649806	0.107297	2.5181	15.6184	0.994234	0.907584	0.927135	0.91877	0.948474	0.921402	0.893526	0.98031	0.988867	0.951911	0.992055	0.815558	0.967084	10.7747	10.7749	10.775	10.775	10.7752	10.775	10.7762	10.7748	10.7749	10.7749	10.7748	10.7951	378.484	0.925085	0.286268	0.373297	0.333247	0.498413	0.345365	0.236375	0.766499
3.58349e-09	5.66725e-09	ENST00000468695.5|ENST00000465588.2|ENST00000373501.6|ENSG00000176261.15|chr1|-	-0.308182	0.260792	0.370217	-0.128236	0.166482	-0.0570037	0.196045	-0.0587146	-0.44648	-0.632484	0.305508	-0.540404	0.462532	0.0343647	0.108827	0.0228313	0.26987	0.204761	0.687963	0.20708	0.640604	0.00616111	6.0161e-05	0.00679274	0.000566583	0.00345007	0.14566	0.162641	0.162644	0.116223	0.131284	0.141934	0.155389	0.125766	0.163004	0.157641	0.112865	0.156769	0.158157	0.734781	1.29796	1.44805	0.879646	1.18114	0.944591	1.21658	0.942976
1.70607e-07	2.50248e-07	ENST00000318289.14|ENST00000368023.7|ENST00000466967.1|ENSG00000215845.10|chr1|-	0.178792	0.026768	-0.0434892	-0.0301919	0.0171473	-0.035503	-0.0405835	0.0613245	0.130987	0.00699368	0.59574	0.0321796	-0.180778	0.261386	0.509206	0.294544	0.44477	0.673581	0.383771	0.308387	0.393517	0.147019	0.917295	1.21763e-09	0.52401	0.00125274	0.159192	0.040553	0.0414892	0.0395098	0.0407069	0.0407626	0.039842	0.071871	0.0903269	0.0673495	0.0980173	0.0505035	0.0560276	1.19577	1.02713	0.957443	0.970259	1.0173	0.96512	0.960229	1.06324
1.79592e-60	2.25377e-59	ENST00000371378.6|ENST00000194214.9|ENST00000371377.3|ENST00000371376.1|ENSG00000081870.11|chr1|-	-0.433089	0.198896	0.275609	-0.514656	-0.298401	0.173321	0.277987	-0.393283	-0.156922	-0.514682	1.30521	0.343289	0.82883	0.00197505	0.0646533	0.0292082	2.39855e-08	0.00365379	0.0935426	0.0164487	0.0015389	0.207	6.88757e-05	7.57656e-42	2.40067e-06	9.70763e-18	0.139979	0.107648	0.126388	0.0922243	0.102663	0.103352	0.115886	0.124172	0.124358	0.129313	0.0963022	0.0727864	0.09663	0.648503	1.22006	1.31733	0.597706	0.742004	1.18925	1.32047	0.674838
1.37682e-15	2.93403e-15	ENST00000340990.9|ENST00000367254.7|ENSG00000159346.12|chr1|-	-0.0405494	0.0119931	0.0420136	0.0872088	0.179582	0.197075	0.278774	-0.123208	-0.292723	-0.18748	-0.138891	-0.0601514	1.90967	0.594468	0.929625	0.741468	0.523603	0.211694	0.122663	0.0520888	0.189743	0.000556419	0.0388775	0.000715101	0.580812	9.36974e-10	0.0761674	0.135796	0.127348	0.136734	0.14379	0.127665	0.14352	0.0939557	0.0847977	0.0907684	0.0410468	0.108931	0.312049	0.960262	1.01207	1.04291	1.09112	1.19672	1.21784	1.32151	0.88408
0.0429255	0.046855	ENST00000371092.7|ENSG00000142856.16|chr1|-	0.0311846	-0.0679932	-0.0397568	0.134488	-0.176411	-0.0595066	-0.122017	-0.0313357	-0.323142	-0.365588	0.0575436	0.465601	-0.418452	0.904103	0.692694	0.842035	0.213041	0.34368	0.696731	0.424279	0.872426	0.224151	0.0542017	0.668664	0.000459428	0.126745	0.258838	0.172047	0.199492	0.108001	0.1863	0.152684	0.152708	0.195144	0.265837	0.189894	0.134453	0.132901	0.274024	1.03168	0.934267	0.961023	1.14395	0.838273	0.942229	0.885133	0.96915
1.61988e-38	9.40921e-38	ENST00000366790.3|ENST00000366794.9|ENST00000629232.1|ENST00000366792.3|ENSG00000143799.12|chr1|-	0.587278	0.0709178	-0.111684	0.0366954	-0.20711	-0.184233	-0.257426	0.362905	0.113479	0.156839	-0.0803479	0.178026	-8.09524e-05	1.34075e-16	0.151047	0.00219011	0.41841	7.23957e-05	0.000833238	5.65818e-12	1.70523e-11	0.0527848	0.00194981	0.194119	0.000663755	0.998132	0.0710139	0.0493911	0.0364604	0.0453488	0.0521914	0.0551346	0.0373731	0.0539294	0.0585946	0.0506296	0.0618779	0.0522971	0.0345787	1.79908	1.07349	0.894327	1.03738	0.81293	0.831742	0.773039	1.4375
1.38046e-07	2.03515e-07	ENST00000542507.5|ENST00000373812.7|ENSG00000198492.15|chr1|+	0.484284	-0.24877	0.135642	0.0519378	-0.233259	-0.766542	-0.351468	0.126977	0.417593	0.161608	-0.324632	0.947394	-0.139223	0.019026	0.167216	0.506885	0.763877	0.145596	1.67955e-05	0.0488113	0.521704	0.0455553	0.390297	0.0731742	0.000111202	0.28181	0.206516	0.180111	0.204373	0.172899	0.160286	0.178111	0.178389	0.198178	0.20885	0.188117	0.181182	0.245137	0.129358	1.62301	0.779759	1.14527	1.05331	0.791948	0.464617	0.703655	1.13539
3.76352e-13	7.19439e-13	ENST00000457918.6|ENST00000328703.11|ENST00000483970.6|ENST00000532105.1|ENSG00000143575.14|chr1|+	0.00278567	-0.0371515	0.0320929	-0.214955	-0.226308	-0.203027	0.104665	0.358668	0.0135444	-0.120484	-0.258533	-0.0505873	0.691687	0.980607	0.685996	0.760586	0.0192027	0.0169995	0.0258708	0.279657	0.000271947	0.901614	0.229556	0.0161546	0.571444	2.77762e-13	0.114597	0.091892	0.105322	0.0917995	0.0948196	0.0911191	0.0968142	0.0985174	0.109562	0.100278	0.10748	0.0893884	0.0946898	1.00279	0.96353	1.03261	0.806578	0.797473	0.816256	1.11034	1.43142
5.79793e-36	3.10598e-35	ENST00000373027.5|ENST00000373021.1|ENST00000373024.7|ENST00000373026.5|ENSG00000204084.12|chr1|-	-0.0166942	0.159068	0.0846273	0.131528	0.238778	0.366097	0.242834	-0.0469074	-0.136409	0.301489	-0.530022	-0.299413	-0.131823	0.825845	0.0464131	0.179305	0.00650936	8.00797e-05	9.8095e-09	9.96385e-05	0.496004	0.0417187	0.000163651	2.41034e-17	6.02739e-10	0.00582884	0.0758712	0.0798689	0.0630184	0.048339	0.0605396	0.0638468	0.0624017	0.0689014	0.066988	0.0799835	0.062561	0.0483726	0.0478096	0.983444	1.17242	1.08831	1.14057	1.2697	1.4421	1.27486	0.954176
6.47677e-11	1.11398e-10	ENST00000374490.7|ENST00000436439.6|ENSG00000117305.14|chr1|-	-0.162194	0.0472977	-0.0810923	-0.193396	-0.0315917	0.0556087	0.35382	-0.116216	-0.368064	-0.251243	-0.192269	-0.235945	0.961165	0.199463	0.755146	0.558383	0.0756942	0.813816	0.742902	0.0742938	0.23031	0.00949765	0.100051	0.0507258	0.04064	1.22757e-11	0.126409	0.151663	0.138561	0.10888	0.134144	0.169532	0.198241	0.0968823	0.141912	0.152768	0.0984079	0.115253	0.141829	0.850276	1.04843	0.922109	0.824156	0.968902	1.05718	1.4245	0.890283
8.18823e-14	1.61775e-13	ENST00000263980.7|ENST00000374086.3|ENSG00000090020.10|chr1|-	0.351175	-0.154193	-0.586482	-0.428601	0.00286866	-0.349352	-0.0128797	-0.237982	0.168661	-0.0224491	0.674188	-0.00195063	-1.59315	0.0142943	0.386565	0.00138749	0.00879866	0.987445	0.0299369	0.949382	0.081073	0.22377	0.88283	3.8364e-07	0.99005	6.79764e-09	0.14335	0.17808	0.183434	0.163602	0.182303	0.160923	0.202886	0.136419	0.138637	0.152319	0.132795	0.156411	0.274877	1.42074	0.857106	0.556281	0.65142	1.00287	0.705145	0.987203	0.788217
0.000746983	0.000902327	ENST00000311672.9|ENSG00000173660.11|chr1|+	-0.0688212	0.0714596	-0.0394539	0.0594504	-0.029431	0.0664624	0.011832	0.0544314	-0.0440925	0.0320194	-0.123525	0.225086	0.0366576	0.117235	0.232244	0.476703	0.250208	0.634248	0.250868	0.834601	0.301799	0.371396	0.447829	0.000295587	0.000190216	0.38527	0.0439335	0.059819	0.0554428	0.0517031	0.0618614	0.0578817	0.0566657	0.0527138	0.049328	0.0421841	0.0341311	0.0603178	0.0422212	0.933494	1.07407	0.961314	1.06125	0.970998	1.06872	1.0119	1.05594
0.00580368	0.00667546	ENST00000366514.4|ENSG00000162851.7|chr1|-	-0.213814	0.0377396	-0.157302	-0.063002	-0.137167	0.122658	0.0883964	-0.133771	-0.0284105	-0.379557	0.989534	0.0308509	0.0248808	0.252545	0.851774	0.37047	0.66196	0.352712	0.48625	0.608276	0.486277	0.865266	0.00876808	9.4905e-05	0.83211	0.864403	0.186869	0.201973	0.175639	0.144101	0.147596	0.176161	0.172469	0.192133	0.167441	0.144816	0.253515	0.145526	0.145695	0.807499	1.03846	0.854446	0.938942	0.871825	1.1305	1.09242	0.87479
7.98534e-05	0.000101878	ENST00000626088.1|ENSG00000281741.2|chr1|-	0.0766915	0.113185	-0.265944	0.161701	0.0836579	-0.00189881	-0.0708917	0.163509	0.231281	-0.274872	0.268582	-0.311482	-0.0365678	0.592122	0.105788	6.12486e-05	0.0384757	0.28108	0.978252	0.219713	0.325069	0.0364162	0.0664472	0.0272426	0.0495611	0.779033	0.143144	0.0699789	0.0663542	0.0781259	0.0776122	0.0696532	0.0577626	0.166152	0.110542	0.149762	0.121639	0.158617	0.13033	1.07971	1.11984	0.766482	1.17551	1.08726	0.998103	0.931563	1.17764
1.8731e-21	5.26333e-21	ENST00000542495.5|ENST00000532925.5|ENST00000576409.5|ENST00000574428.5|ENST00000329231.8|ENSG00000123472.12|chr1|-	0.420925	0.154445	-0.294373	-0.573335	-0.226239	0.240882	1.54412	0.147056	0.344843	0.628029	0.0209031	0.103587	-1.94224	0.00387937	0.361513	0.185865	0.0118959	0.24842	0.134191	1.95857e-16	0.316383	0.072613	3.50148e-05	0.885702	0.537748	4.22269e-06	0.145759	0.169258	0.222519	0.227947	0.196014	0.160826	0.187744	0.146774	0.192086	0.151766	0.145418	0.1681	0.422216	1.52337	1.16701	0.744999	0.563642	0.797528	1.27237	4.68383	1.15842
6.42513e-14	1.27748e-13	ENST00000371946.8|ENST00000341183.9|ENST00000428112.6|ENST00000371945.8|ENST00000465783.5|ENSG00000079277.19|chr1|-	0.310157	-0.266266	-0.22278	-0.0206949	-0.015572	-0.13786	-0.266266	-0.0177052	0.193017	-0.0600585	0.582075	-0.42618	-0.072584	5.08065e-05	0.0176892	0.0583949	0.822617	0.871504	0.0147028	0.0715049	0.844478	0.0212099	0.600957	2.45641e-09	2.13265e-05	0.375109	0.0765464	0.112251	0.117704	0.0923139	0.0962731	0.0565087	0.14774	0.090255	0.0837666	0.114829	0.0975926	0.100265	0.0818361	1.36364	0.766236	0.800291	0.979518	0.984549	0.871221	0.766236	0.982451
6.67444e-31	2.84468e-30	ENST00000408888.7|ENSG00000188739.14|chr1|-	-0.364875	-0.126812	-0.221675	-0.232447	-0.380666	-0.491321	-0.501928	0.551338	-0.14032	-0.142528	0.316677	0.123894	0.97999	0.0416728	0.360621	0.12683	0.0700071	0.00947928	0.00206357	0.00187525	0.000233617	0.319982	0.336615	0.0244001	0.197773	2.55714e-32	0.179143	0.138717	0.145196	0.128291	0.146733	0.159472	0.161428	0.149837	0.141097	0.148332	0.140697	0.0961965	0.0828007	0.694284	0.880899	0.801176	0.792592	0.683406	0.611818	0.605362	1.73557
1.03843e-47	8.16681e-47	ENST00000400907.6|ENST00000400908.6|ENST00000377464.5|ENST00000337907.7|ENST00000476556.5|ENSG00000142599.17|chr1|-	-0.0229241	-0.18916	0.0887219	0.281571	-0.569932	-0.158975	-0.456008	-0.25848	0.00164863	0.220507	0.687488	-0.964589	1.70546	0.807268	0.173641	0.447535	0.0949974	0.00102613	0.287453	7.65138e-05	0.0225564	0.986435	0.0477666	1.37325e-06	5.72534e-30	1.19569e-13	0.09397	0.139027	0.116812	0.168645	0.173587	0.149451	0.115297	0.113325	0.0969648	0.111399	0.142371	0.0848169	0.229931	0.977337	0.827654	1.09278	1.32521	0.565564	0.853018	0.633809	0.772224
1.36555e-10	2.3125e-10	ENST00000370630.5|ENSG00000117151.12|chr1|-	0.362464	0.0815752	0.194053	0.127734	-0.105337	-0.0571192	0.107932	0.041209	-0.0278068	0.355044	0.132123	-0.399714	-2.20649	9.08414e-05	0.630652	0.232694	0.407869	0.606494	0.797563	0.487599	0.700741	0.80453	0.00396785	0.183874	0.00570133	6.31232e-06	0.0926109	0.169662	0.162599	0.154334	0.204504	0.222685	0.155492	0.107226	0.112356	0.123249	0.0994212	0.144589	0.488631	1.43687	1.08499	1.21416	1.13625	0.900021	0.944481	1.11397	1.04207
4.00446e-06	5.51563e-06	ENST00000368814.7|ENST00000489410.1|ENSG00000159445.12|chr1|-	0.0915288	-0.0233133	-0.428247	-0.0354012	0.0977671	0.124113	-0.10748	0.895342	-0.318582	-0.0868338	0.489876	0.00307598	0.0546226	0.693315	0.661521	0.0010389	0.668259	0.193955	0.0734149	0.461133	0.000360525	0.00080681	0.36696	0.0172949	0.96958	0.528175	0.232094	0.0532493	0.130572	0.0826092	0.0752652	0.0693277	0.145838	0.250978	0.0950863	0.0962486	0.205798	0.0806611	0.0865934	1.09585	0.976956	0.65165	0.965218	1.10271	1.13214	0.898095	2.44817
4.83789e-24	1.52016e-23	ENST00000374213.2|ENSG00000169442.8|chr1|+	0.0251663	0.0374961	-0.0397845	0.176769	-0.0209576	-0.107563	-0.0122992	0.0513012	0.18145	-0.170771	-0.0136692	0.0716454	-0.302107	0.400536	0.152229	0.0687023	3.23977e-06	0.420601	0.000156323	0.550433	0.0162226	1.48118e-08	2.73664e-06	0.676886	0.199466	2.77974e-11	0.0299362	0.0261899	0.0218551	0.037974	0.026022	0.0284498	0.0205979	0.0213411	0.0320372	0.0364143	0.0328021	0.0558389	0.0453764	1.02549	1.03821	0.960997	1.19336	0.97926	0.89802	0.987776	1.05264
4.47628e-06	6.14469e-06	ENST00000432296.1|ENST00000436880.2|ENSG00000229989.3|chr1|-	-0.118974	0.055696	-0.325092	0.230049	-0.154362	0.0848674	-0.0188466	-0.184632	-0.115992	0.0279593	-0.835987	0.132469	0.342038	0.447379	0.805413	0.199557	0.0151577	0.67268	0.871574	0.929979	0.342641	0.471046	0.7485	7.15257e-06	0.360236	1.22519e-05	0.156588	0.226087	0.253421	0.0947255	0.365378	0.524977	0.214482	0.194563	0.160926	0.0872045	0.186226	0.144788	0.0782147	0.887831	1.05728	0.722461	1.25866	0.856962	1.08857	0.98133	0.83141
2.75635e-21	7.70791e-21	ENST00000289779.7|ENSG00000270149.5|chr1|-	-0.611959	-0.634289	-0.829713	-1.24759	-0.409085	-1.20492	0.714322	-0.446325	-0.787826	-0.584961	-0.893552	-1.05391	15.2359	0.962392	0.961024	0.94903	0.92342	0.974856	0.926035	0.956139	0.97257	0.951596	0.96405	0.945109	0.935282	0.953392	12.9784	12.9794	12.9794	12.9785	12.9791	12.9793	12.9877	12.9802	12.9785	12.9785	12.9781	12.9789	260.677	0.542287	0.530313	0.436174	0.287197	0.664258	0.299716	2.0428	0.639976
1.25172e-46	9.51307e-46	ENST00000371429.3|ENSG00000058804.11|chr1|-	1.46002	0.948537	0.466461	1.22925	1.30051	1.30051	0.780118	1.0492	2.11238	1.69187	-1.7928	1.24299	-15.8252	0.933897	0.95703	0.978859	0.944325	0.941105	0.941105	0.964651	0.952468	0.904479	0.92343	0.918878	0.943701	0.963763	17.6026	17.6044	17.6031	17.6021	17.6027	17.6027	17.6027	17.6018	17.6024	17.6027	17.6028	17.6014	348.327	4.30605	2.58193	1.59434	3.41867	3.67118	3.67118	2.18173	2.85536
7.36146e-46	5.47197e-45	ENST00000608023.5|ENST00000637970.1|ENSG00000203709.11|chr1|-	0.971457	1.3163	1.10113	1.01798	1.3224	1.76688	1.19945	0.881845	0.869042	1.30953	1.59747	0.166392	-16.4123	0.962578	0.94931	0.957587	0.960788	0.949076	0.931996	0.953804	0.966027	0.966521	0.94957	0.938502	0.993588	0.956551	20.7049	20.7052	20.705	20.7054	20.7054	20.7055	20.705	20.7048	20.705	20.705	20.705	20.7063	301.245	2.64179	3.72959	3.00758	2.76759	3.75242	5.85258	3.31829	2.41535
1.2813e-29	5.19418e-29	ENST00000373159.1|ENST00000616074.4|ENST00000373162.5|ENST00000373163.5|ENST00000373166.7|ENSG00000054116.11|chr1|-	-0.263233	0.245004	0.380674	0.0997122	-0.152449	0.477035	0.480745	-0.162804	-0.00737195	0.260897	-0.415887	-0.22074	-0.403717	6.46079e-05	0.00259432	0.000228409	0.164982	0.0416605	8.43416e-07	3.69162e-06	0.00797748	0.923778	0.000207956	8.99804e-09	0.00058487	2.49878e-06	0.0658853	0.0813394	0.103294	0.0718124	0.0748437	0.096859	0.103877	0.0613654	0.077051	0.0703387	0.0723457	0.0641958	0.0857471	0.768563	1.27763	1.46327	1.10485	0.858603	1.61129	1.61728	0.849758
0.00011114	0.000140733	ENST00000414890.1|ENSG00000223525.1|chr1|+	-0.238074	0.00201912	-0.329134	-0.00755033	0.367456	-0.117551	-0.1664	-0.20929	-0.582914	0.486468	-0.0238109	0.300891	NA	0.210506	0.990916	0.0654963	0.956929	0.0277168	0.59549	0.256418	0.1639	0.000572444	0.0318102	0.854667	0.000938077	NA	0.190128	0.177343	0.178697	0.139802	0.166929	0.22142	0.146621	0.150344	0.169238	0.226603	0.129995	0.0909456	NA	0.788144	1.00202	0.719547	0.992478	1.44406	0.889095	0.846708	0.81116
4.24088e-16	9.26568e-16	ENST00000370056.8|ENST00000527011.5|ENST00000415432.6|ENSG00000134215.15|chr1|-	-0.934139	NA	-0.911951	-1.04647	-1.04932	-0.812396	-0.967906	-0.985046	-0.721046	-1.49604	-1.51162	-0.978591	15.5641	0.969288	NA	0.970017	0.965597	0.965504	0.973293	0.968179	0.967617	0.976292	0.950833	0.950322	0.967827	0.964149	24.2627	NA	24.2628	24.2627	24.2632	24.2659	24.263	24.2638	24.263	24.2625	24.2626	24.2625	346.268	0.392924	NA	0.40174	0.351176	0.350175	0.443794	0.379878	0.373422
7.05536e-06	9.57194e-06	ENST00000370466.3|ENSG00000162645.12|chr1|-	0.615974	0.480038	0.617929	0.503704	0.236598	0.421001	1.42495	0.34404	0.440454	0.657698	0.13207	1.57618	-14.1426	0.922557	0.939604	0.922379	0.93663	0.970211	0.947016	0.822436	0.956694	0.944585	0.917394	0.983371	0.804058	0.947906	6.33634	6.33567	6.3418	6.33538	6.33567	6.33521	6.34968	6.33558	6.33675	6.34127	6.33642	6.35305	216.458	1.85146	1.61614	1.85508	1.65484	1.26693	1.52349	4.15766	1.41064
6.31794e-17	1.43915e-16	ENST00000579512.2|ENSG00000270276.2|chr1|-	-0.0298212	-0.82428	-0.108464	-0.880266	-1.21025	-1.09015	-0.624204	1.26946	-0.498291	-0.820415	14.7146	-0.35594	-0.293289	0.997858	0.940815	0.992207	0.936807	0.913193	0.921778	0.955173	0.909077	0.964205	0.941093	0.954971	0.974431	0.978924	11.1057	11.1022	11.1048	11.1027	11.102	11.102	11.1045	11.1159	11.1035	11.1023	260.594	11.1053	11.1021	0.970619	0.438551	0.897211	0.414672	0.298124	0.336167	0.535688	3.55894
4.33771e-99	1.2248e-97	ENST00000614999.4|ENST00000581201.5|ENST00000620240.1|ENST00000621066.4|ENST00000593495.2|ENSG00000270629.5|chr1|-	0.119115	-0.275374	-0.100147	-0.260679	-0.513944	-0.279865	-0.177038	-0.105078	0.101804	0.0870423	0.18301	0.126414	-0.0902756	1.03684e-11	4.01138e-09	0.000327748	2.7397e-11	1.22266e-28	2.19779e-07	5.74289e-10	4.27807e-09	3.04121e-07	2.61008e-05	2.04841e-20	1.22285e-08	0.0305963	0.0175135	0.0468026	0.0278782	0.0391414	0.0462917	0.0540094	0.0285669	0.0178915	0.0198802	0.0206994	0.019764	0.0221915	0.0417501	1.1265	0.759288	0.904704	0.770528	0.598132	0.755886	0.837748	0.900254
1.1918e-34	6.02721e-34	ENST00000368521.9|ENST00000368516.1|ENST00000640799.1|ENST00000368519.5|ENST00000368518.5|ENST00000362076.8|ENSG00000143612.19|chr1|-	0.631834	-0.661267	-0.847585	-0.464538	-0.567194	0.209509	-0.244774	0.40322	0.172776	0.370514	0.209469	-0.267456	-0.218525	3.90646e-07	4.63067e-10	1.299e-17	6.63041e-06	3.9313e-07	0.199113	0.068683	0.00106715	0.136649	0.000807408	0.0461471	0.00492536	0.0659554	0.124537	0.106123	0.0992049	0.103111	0.111823	0.163159	0.134454	0.123226	0.116083	0.110593	0.105047	0.0951165	0.118846	1.88106	0.516197	0.428448	0.628425	0.567115	1.23307	0.782882	1.49664
4.13879e-09	6.53273e-09	ENST00000371399.5|ENSG00000058799.14|chr1|-	-0.540937	-0.492647	-0.391001	-0.560761	-0.305738	-0.261439	-0.181375	-0.727506	-0.345505	-0.57229	-0.214239	-0.24309	15.5846	0.948556	0.95315	0.962809	0.946678	0.970912	0.975126	0.982744	0.930855	0.967129	0.94558	0.979616	0.976871	0.959833	8.38399	8.38521	8.38537	8.38464	8.38465	8.38471	8.38588	8.3844	8.38423	8.38423	8.38477	8.38473	309.444	0.582202	0.611007	0.67638	0.570774	0.736579	0.769943	0.834123	0.483113
5.22813e-27	1.88788e-26	ENST00000370971.1|ENST00000370976.7|ENST00000262348.8|ENST00000354777.6|ENSG00000116729.13|chr1|-	0.231109	NA	0.266664	-1.4468	-1.23296	NA	NA	-0.928035	0.361498	-1.3335	0.150735	NA	NA	0.000103305	NA	0.25641	2.0524e-12	0.0154386	NA	NA	4.65694e-07	8.97041e-06	1.51825e-05	0.128473	NA	NA	0.0595228	NA	0.234963	0.205778	0.509082	NA	NA	0.184136	0.0814073	0.308251	0.0991578	NA	NA	1.26	NA	1.3056	0.235322	0.291429	NA	NA	0.39533
1.44828e-48	1.1801e-47	ENST00000367468.9|ENSG00000073756.11|chr1|-	0.257494	NA	0.454411	0.177046	0.603789	1.89346	1.89346	-0.363969	-0.0896815	0.298407	0.70219	-0.0788872	-1.4134	0.000632156	NA	0.193686	0.570367	0.194914	0.00959497	0.00959497	0.00147167	0.335371	0.0120084	3.94875e-10	0.710218	1.12194e-39	0.0753473	NA	0.349614	0.31197	0.465823	0.731037	0.731037	0.114448	0.0930932	0.118797	0.112242	0.212311	0.107226	1.29368	NA	1.57525	1.19369	1.82904	6.64228	6.64228	0.694913
2.85263e-11	4.97375e-11	ENST00000272139.4|ENSG00000143793.12|chr1|-	-0.477616	-0.448158	-0.439527	-0.486617	-0.310007	-0.244126	-0.405318	-0.0613847	-0.586621	-0.489401	-0.32494	-0.694678	15.8178	0.951699	0.954674	0.955551	0.950787	0.968637	0.975299	0.959008	0.993788	0.940697	0.950507	0.967128	0.929792	0.959298	7.88485	7.88471	7.88567	7.88438	7.88463	7.88446	7.8858	7.8845	7.8854	7.88461	7.88475	7.88447	309.944	0.62026	0.638804	0.644341	0.614702	0.733442	0.783389	0.666765	0.940461
2.00804e-08	3.07175e-08	ENST00000372521.8|ENST00000372522.5|ENSG00000177868.11|chr1|-	-0.00202858	-0.0366777	0.0227457	0.0818313	-0.0675666	0.230577	0.0924212	0.081955	-0.0326209	0.102862	0.204741	-0.0966811	-0.52303	0.978073	0.705318	0.817389	0.388683	0.498742	0.0418112	0.362441	0.282958	0.666508	0.213392	0.00135511	0.369473	1.96537e-11	0.0738061	0.0969921	0.0985071	0.094931	0.0998811	0.113283	0.101481	0.0763297	0.0756961	0.0826671	0.0639008	0.107727	0.0779645	0.997973	0.963987	1.02301	1.08527	0.934666	1.25933	1.09683	1.08541
1.44311e-14	2.94563e-14	ENST00000537746.1|ENST00000621309.4|ENSG00000158769.17|chr1|-	0.168287	-0.0438879	-0.30819	-0.157617	-0.596743	-0.57797	0.0559574	0.199058	0.256817	-0.23498	0.0116328	0.0370889	0.906594	0.0401617	0.763663	0.0631501	0.170955	1.03207e-05	0.00206805	0.796075	0.245145	0.00854557	0.00816505	0.832495	0.789774	2.20094e-10	0.0820078	0.145965	0.16586	0.115121	0.135305	0.187636	0.216528	0.171274	0.0976596	0.0888338	0.0550009	0.139116	0.142847	1.18328	0.957061	0.734776	0.854177	0.550602	0.561036	1.05755	1.22025
6.20596e-13	1.17638e-12	ENST00000040877.1|ENSG00000059588.9|chr1|-	0.00928302	-0.419172	-0.218693	-0.0980651	0.110595	-0.905326	0.280298	-0.286286	-0.423488	-0.0233844	0.58568	-0.214645	0.770023	0.969038	0.0253878	0.325801	0.668696	0.673732	2.33357e-05	0.483113	0.426868	0.0131184	0.890329	0.0256047	0.0366693	2.00882e-13	0.239164	0.187511	0.222564	0.229157	0.262676	0.214009	0.399681	0.360307	0.170724	0.16959	0.262383	0.102729	0.104791	1.00933	0.657591	0.803568	0.90659	1.11694	0.40441	1.32352	0.751047
8.63353e-80	1.66369e-78	ENST00000368681.1|ENST00000361891.8|ENST00000615950.4|ENSG00000143621.16|chr1|-	-0.231272	-0.0543811	-0.28876	0.423725	0.277436	-0.0830415	-0.901713	0.0799763	-0.288346	0.465362	-0.80237	-0.433123	0.748604	0.00336847	0.581338	0.00254639	9.83116e-07	0.0124681	0.38353	1.37756e-31	0.43463	0.000515162	2.53219e-07	3.83341e-27	6.09489e-13	4.29812e-19	0.0788801	0.0986181	0.0956865	0.0865631	0.111036	0.0952955	0.077113	0.102364	0.0830313	0.0902685	0.0743616	0.0601698	0.0838395	0.793523	0.947071	0.749192	1.52764	1.31974	0.920313	0.405874	1.08326
1.57025e-13	3.06071e-13	ENST00000368090.3|ENSG00000143315.6|chr1|-	-0.0207036	0.395697	-0.0820613	0.0891838	0.687157	-0.764987	0.388968	0.0561776	-0.022825	0.348944	-0.225309	-0.343065	-0.123383	0.758425	0.000500441	0.62636	0.532337	4.32692e-08	9.62853e-05	0.04531	0.55467	0.784515	0.000285628	0.00464163	0.0361592	0.0552987	0.067318	0.113689	0.168553	0.142822	0.125463	0.196162	0.194312	0.0950911	0.0834734	0.0961809	0.0795892	0.163744	0.0643786	0.979509	1.48542	0.921216	1.09328	1.98806	0.46534	1.47546	1.05779
1.62328e-10	2.73983e-10	ENST00000325722.7|ENST00000373266.8|ENSG00000142687.17|chr1|-	0.151871	0.117228	-0.132969	0.299267	0.362372	0.101402	0.307133	0.0727967	-0.117192	-0.107112	-0.20245	0.158698	-0.555464	0.0130459	0.265661	0.26895	0.00339766	0.00384637	0.406798	0.0166508	0.524725	0.0822117	0.325474	0.00440458	0.235276	2.98403e-08	0.0611764	0.105316	0.120281	0.102165	0.125367	0.122238	0.128275	0.114446	0.0674292	0.108934	0.0710941	0.133711	0.100221	1.16401	1.12438	0.875492	1.34887	1.43673	1.10672	1.35952	1.07551
0.00481608	0.00556154	ENST00000452795.2|ENSG00000224174.2|chr1|+	0.0182906	0.203457	0.151341	-0.123627	-0.233757	0.00824031	0.112695	0.0335581	-0.12771	-0.45195	0.932557	-0.0270665	NA	0.896843	0.34825	0.396941	0.45157	0.247674	0.964898	0.519645	0.856573	0.47685	0.0112985	2.73902e-05	0.949226	NA	0.141076	0.216908	0.178659	0.164223	0.202209	0.187247	0.175022	0.185673	0.179525	0.178401	0.222347	0.425047	NA	1.01846	1.22563	1.16339	0.883709	0.791554	1.00827	1.11929	1.03413
1.98653e-19	5.13166e-19	ENST00000628579.1|ENST00000612311.4|ENST00000580248.5|ENST00000392129.10|ENST00000464650.5|ENSG00000143183.16|chr1|-	0.407473	-0.0946192	-0.2441	-0.0522801	-0.296733	0.103509	-0.668001	-0.0347193	-0.0138931	0.0199587	-0.528757	0.362008	0.362257	0.000555496	0.366611	0.027658	0.537817	0.000717337	0.36066	2.11069e-12	0.715537	0.8924	0.852253	4.54278e-07	9.16731e-05	0.000362768	0.118024	0.104802	0.110849	0.0848542	0.0877166	0.113234	0.0950625	0.0952703	0.102708	0.107164	0.104815	0.0925466	0.101592	1.50301	0.909719	0.783409	0.949063	0.743242	1.10906	0.512733	0.965877
6.65354e-52	6.16248e-51	ENST00000448686.1|ENST00000452442.5|ENSG00000229531.5|chr1|-	-0.0771228	-0.805988	-0.473018	-0.385858	-0.744737	-1.10478	-0.589522	-0.0130439	0.446125	0.136451	15.1027	0.149787	-4.69554	0.993906	0.936359	0.962626	0.969508	0.941186	0.912851	0.953428	0.998969	0.964767	0.989216	0.959121	0.98816	0.642291	10.0976	10.0942	10.0946	10.0942	10.0942	10.0946	10.0942	10.0946	10.0998	10.0956	294.65	10.0939	10.1088	0.925776	0.446646	0.623119	0.679867	0.474859	0.331283	0.554592	0.987041
3.22476e-23	9.78498e-23	ENST00000400809.7|ENST00000408952.8|ENST00000408918.8|ENSG00000221978.11|chr1|-	0.256297	-0.366914	-0.134126	-0.291289	-0.494638	-0.348522	-0.0370035	0.00849486	0.276948	-0.00381742	0.808925	-0.679178	0.606332	0.0280874	0.000605886	0.216636	0.0047569	1.56608e-06	0.00252656	0.761137	0.942845	0.0198915	0.97201	1.53335e-06	5.94952e-09	5.23568e-07	0.116707	0.107004	0.108558	0.103182	0.102994	0.115399	0.121727	0.118487	0.118944	0.108797	0.168286	0.116734	0.120844	1.29214	0.692869	0.87448	0.7473	0.609791	0.70573	0.963673	1.00853
1.67986e-22	4.88227e-22	ENST00000368109.5|ENSG00000158716.8|chr1|+	0.0899692	0.00135948	-0.493718	0.44492	0.50713	-0.399786	0.171259	0.794812	-0.0237142	-0.201445	-0.130217	0.148684	-2.10551	0.463089	0.994901	0.0432141	0.00155299	0.00715363	0.0414941	0.537734	1.00043e-05	0.861359	0.0270632	0.356186	0.472614	1.24531e-15	0.122612	0.212721	0.244217	0.140593	0.188552	0.196112	0.277908	0.179941	0.135785	0.0911267	0.141132	0.207014	0.263192	1.09414	1.00136	0.610353	1.56037	1.66052	0.670464	1.1868	2.21403
0.000207178	0.000258479	ENST00000366510.3|ENSG00000143653.9|chr1|+	-0.185005	0.670292	0.518541	-0.35625	0.198729	0.335838	0.625471	0.0622607	0.254707	-0.421848	0.0895662	-0.706549	0.0762104	0.312175	0.0149718	0.0379269	0.0654955	0.343441	0.112826	0.0334356	0.749084	0.187018	0.130507	0.685554	0.00063423	0.455083	0.183052	0.275493	0.249822	0.193419	0.209765	0.211803	0.294089	0.194658	0.19304	0.27898	0.221208	0.206803	0.102026	0.8311	1.95481	1.67957	0.700297	1.21985	1.39911	1.86913	1.06424
1.48747e-14	3.03312e-14	ENST00000602624.6|ENST00000415136.6|ENSG00000244038.9|chr1|-	-0.049227	0.103139	-0.062494	-0.00578797	0.106298	0.0629668	-0.0417492	0.238549	-0.108536	-0.0908441	0.310686	-0.0527973	-0.148094	0.287134	0.0360423	0.301944	0.881305	0.0290575	0.15877	0.48219	1.16591e-06	0.0316414	0.00966061	2.28533e-08	0.101697	4.29991e-05	0.0462472	0.0491968	0.0605401	0.0387636	0.0487	0.044682	0.0594054	0.0490705	0.0505076	0.0351055	0.0555901	0.0322588	0.0362022	0.951965	1.10865	0.939419	0.994229	1.11215	1.06499	0.95911	1.26941
7.61807e-20	2.00876e-19	ENST00000497965.5|ENST00000484532.5|ENST00000234875.8|ENSG00000116251.9|chr1|-	-0.0739062	0.0211886	-0.0203959	-0.0217498	-0.0979905	-0.0079822	-0.0577292	0.0283252	-0.141569	-0.0271087	-0.290097	0.027274	0.368956	0.201554	0.663979	0.706502	0.759683	0.121076	0.87727	0.298847	0.667877	0.0140074	0.562104	1.29709e-05	0.642877	3.45169e-25	0.0578686	0.0487739	0.054164	0.0711017	0.0632086	0.0516877	0.0555672	0.0660163	0.0576171	0.0467618	0.0665268	0.0588208	0.0355846	0.928759	1.02141	0.979811	0.978485	0.906657	0.99205	0.943905	1.02873
0.0252488	0.0279123	ENST00000236192.11|ENST00000367740.2|ENSG00000117533.14|chr1|-	0.209152	0.120205	0.00159893	-0.291775	-0.144878	-0.0483566	-0.233727	-0.121315	0.272312	-0.106108	0.0352341	0.198627	0.057606	0.0538424	0.31814	0.991595	0.00940023	0.149116	0.631197	0.141723	0.30824	0.0228793	0.487389	0.799121	0.122329	0.650978	0.108476	0.120411	0.151775	0.112345	0.100424	0.100734	0.159062	0.119063	0.119674	0.152791	0.138453	0.128555	0.127333	1.23263	1.12773	1.0016	0.746936	0.865128	0.952794	0.791578	0.885755
3.29096e-08	4.98734e-08	ENST00000452399.5|ENST00000457390.1|ENSG00000232527.7|chr1|-	-0.136174	-0.215253	-0.51236	-0.487668	0.128518	NA	-0.727148	-0.698977	0.0135885	-0.0163729	15.1838	-0.10114	-0.658013	0.980483	0.969161	0.926676	0.930168	0.981607	NA	0.896167	0.900061	0.998052	0.997653	0.956733	0.985497	0.905881	5.56649	5.5678	5.56746	5.56488	5.57471	NA	5.57178	5.56581	5.56705	5.56629	279.864	5.56379	5.56527	0.872691	0.806337	0.59908	0.614057	1.13714	NA	0.483286	0.497094
3.86577e-31	1.66155e-30	ENST00000376576.3|ENST00000616327.1|ENST00000376572.7|ENSG00000116685.15|chr1|-	0.454301	-0.373104	-0.761688	-0.392827	-0.84614	-0.0172648	-0.0554556	-0.028741	-0.355826	0.948652	1.0574	-0.493599	-0.449394	0.00226319	0.0234443	3.75522e-09	0.00227639	1.06457e-11	0.924472	0.761473	0.84439	0.00514287	7.71876e-05	2.16652e-10	7.22285e-07	0.0125122	0.148789	0.164645	0.129217	0.128729	0.124478	0.182114	0.182691	0.146428	0.127174	0.239985	0.166545	0.0996108	0.179948	1.57507	0.688594	0.466878	0.675146	0.429068	0.982883	0.946054	0.971668
1.71216e-07	2.50961e-07	ENST00000620248.1|ENST00000370580.5|ENSG00000142867.12|chr1|-	-0.0728619	-0.13379	-0.0907728	-0.0228221	-0.268756	0.309705	-0.266663	0.196909	0.152849	-0.545028	0.0554097	0.756525	0.0145877	0.479299	0.346302	0.388691	0.845826	0.0731919	0.0432707	0.0368858	0.0520892	0.196481	7.5521e-05	0.660468	2.90356e-06	0.963958	0.102995	0.14206	0.105306	0.117369	0.150006	0.153237	0.127772	0.101374	0.118337	0.137696	0.126141	0.161736	0.322823	0.929729	0.874774	0.913225	0.977436	0.76433	1.36302	0.765931	1.21763
5.08549e-22	1.45514e-21	ENST00000343813.9|ENSG00000116237.15|chr1|-	-0.360324	-0.605245	-0.658489	-0.742188	-0.933268	-0.379438	-1.36391	-0.583878	0.0416898	-0.261535	0.273394	0.583882	16.0254	0.966642	0.944006	0.939095	0.931352	0.91375	0.964874	0.87427	0.945974	0.996139	0.975786	0.97469	0.945975	0.966418	8.61601	8.61727	8.6182	8.61571	8.61663	8.61611	8.61936	8.61644	8.61621	8.6165	8.61712	8.6167	380.643	0.69745	0.545941	0.517633	0.476071	0.393267	0.684246	0.25566	0.557731
1.81238e-16	4.0401e-16	ENST00000309276.10|ENST00000464951.1|ENSG00000155367.15|chr1|-	NA	NA	1.41888	NA	15.6304	NA	1.67378	0.332602	NA	-0.309522	NA	-0.346577	NA	NA	NA	0.765305	NA	0.961128	NA	0.725199	0.944189	NA	0.947926	NA	0.941678	NA	NA	NA	4.75303	NA	320.7	NA	4.76156	4.75108	NA	4.73913	NA	4.73717	NA	NA	NA	4.1325	NA	6.14043e+06	NA	5.33226	1.39459
1.49904e-08	2.30612e-08	ENST00000566446.1|ENSG00000259865.1|chr1|-	-0.186528	-0.176272	-0.0543818	0.180024	-0.0345435	0.143896	-0.205428	-0.0863234	-0.346423	-0.326285	-0.194454	0.355607	1.37601	0.0954584	0.212902	0.717936	0.104158	0.774726	0.329367	0.166624	0.466942	0.00267202	0.0202579	0.135708	0.0198213	1.66369e-06	0.111876	0.141512	0.150551	0.110783	0.120698	0.147527	0.148524	0.118664	0.115353	0.140547	0.130334	0.15264	0.287237	0.829835	0.83839	0.94707	1.19725	0.966046	1.15476	0.814299	0.917298
1.43349e-12	2.66631e-12	ENST00000620048.5|ENST00000235453.8|ENSG00000213047.12|chr1|-	-0.0162562	-0.119915	-0.396168	-0.278385	0.00400115	0.250459	0.103229	-0.000753501	0.202363	0.416267	-0.0394933	0.23536	-0.413401	0.891503	0.219856	0.001398	0.00102473	0.969009	0.0254663	0.494829	0.994555	0.0457885	1.3484e-06	0.840666	0.00763837	9.22094e-08	0.119179	0.0977373	0.123994	0.0847793	0.102985	0.112099	0.151218	0.110415	0.101316	0.0861393	0.196443	0.0882275	0.0773949	0.983875	0.886996	0.672893	0.757005	1.00401	1.28461	1.10874	0.999247
1.24336e-05	1.66738e-05	ENST00000622766.1|ENST00000472487.5|ENSG00000162601.9|chr1|-	-0.0629089	-0.0462765	0.0932239	-0.0066811	0.0142807	0.347833	0.642073	-0.48007	0.241941	-0.223252	0.325814	-0.464978	-0.320454	0.623674	0.779406	0.581944	0.961307	0.943154	0.106208	0.00178778	0.000658432	0.0557933	0.16478	0.0254754	0.0139689	0.0140943	0.128216	0.165218	0.16933	0.137715	0.200274	0.215313	0.205569	0.140935	0.126495	0.160708	0.145836	0.189165	0.130539	0.939029	0.954778	1.09771	0.993341	1.01438	1.416	1.90042	0.61874
8.26992e-27	2.95739e-26	ENST00000335514.9|ENST00000497986.5|ENST00000468425.2|ENST00000465645.1|ENSG00000130770.17|chr1|+	-0.380655	0.0569536	0.341066	-0.240099	-0.148241	-0.439898	0.397317	-0.0262703	-0.144266	-0.283089	0.208721	-0.0605784	1.26168	0.0377662	0.664251	0.012866	0.0376696	0.258886	0.00251834	0.00342028	0.866815	0.38262	0.0565841	0.13946	0.596388	7.38071e-33	0.183238	0.131214	0.137114	0.115519	0.131299	0.145607	0.135733	0.156645	0.165238	0.148485	0.141237	0.114385	0.105674	0.683414	1.05861	1.40645	0.78655	0.862223	0.644102	1.48783	0.974072
2.90713e-10	4.85038e-10	ENST00000610401.4|ENST00000417664.6|ENST00000357475.8|ENST00000371319.7|ENSG00000157216.15|chr1|-	-0.0720622	0.102989	-0.126456	0.0644583	0.189298	-0.194788	0.677669	-0.061397	-0.153351	-0.0934196	-0.409054	0.783228	0.230361	0.481611	0.370037	0.474126	0.339826	0.0602142	0.0981711	0.000129856	0.562501	0.123205	0.312991	2.9864e-05	1.11492e-06	0.00891003	0.102403	0.114891	0.176669	0.0675302	0.100732	0.117783	0.177088	0.106016	0.0994844	0.0925894	0.0979888	0.160821	0.0880758	0.930473	1.10848	0.881213	1.06658	1.2084	0.823009	1.96928	0.94045
2.87148e-08	4.36139e-08	ENST00000371341.5|ENST00000371337.3|ENST00000371348.5|ENST00000371344.5|ENST00000234831.9|ENSG00000116209.11|chr1|-	0.0484208	-0.180331	-0.0676449	-0.0613458	-0.219446	-0.0700172	0.0161045	-0.0901504	-0.110498	0.196468	0.194083	-0.0679896	0.295833	0.417752	0.0356731	0.440642	0.362706	0.00445609	0.36816	0.855893	0.193524	0.126826	0.00316357	0.00120121	0.278737	2.65263e-07	0.0597546	0.0858459	0.0877242	0.0673966	0.0771631	0.0778034	0.0886792	0.0693345	0.0723751	0.0665683	0.0599283	0.0627695	0.0574813	1.04961	0.834994	0.934592	0.940498	0.802963	0.932378	1.01623	0.913794
8.51428e-16	1.83364e-15	ENST00000446390.6|ENST00000437324.6|ENST00000414729.1|ENST00000367139.7|ENST00000235932.8|ENSG00000117280.12|chr1|-	-0.093928	-0.174583	0.0447376	0.0877801	-0.0741442	-0.0915176	-0.323288	0.0413624	-0.117679	0.0849929	0.279814	0.852363	-0.199537	0.265322	0.0240456	0.554414	0.044359	0.149815	0.0903455	9.79812e-06	0.517933	0.132645	0.142745	0.00300014	3.3901e-12	0.150632	0.0843235	0.0773725	0.0756779	0.0436569	0.0514824	0.054038	0.0731158	0.0639755	0.078257	0.0579902	0.0942858	0.122457	0.138827	0.910348	0.839807	1.04575	1.09175	0.928538	0.912545	0.723766	1.04223
3.48736e-20	9.30422e-20	ENST00000281141.8|ENST00000378900.6|ENSG00000151465.13|chr10|+	0.328191	0.0805607	0.309729	0.278041	0.226663	0.0910733	0.347648	-0.033261	0.0291947	0.0238253	-0.129691	-0.736754	-0.842703	0.0109586	0.475918	0.00272102	0.00395317	0.0660565	0.430695	0.00133631	0.759154	0.839277	0.795521	0.358284	2.44206e-09	2.40297e-12	0.129005	0.113007	0.103325	0.0964794	0.123318	0.115575	0.108367	0.108486	0.143945	0.0919373	0.141177	0.123507	0.120234	1.38845	1.08389	1.36306	1.32054	1.25441	1.09535	1.41573	0.967286
0.000200708	0.000250716	ENST00000299299.3|ENSG00000166228.8|chr10|-	-0.102166	0.206038	-0.0531969	0.199383	-0.010683	0.465651	0.0761864	-0.195771	0.446087	-0.0473108	-0.483233	0.0241373	-0.0875877	0.362257	0.133837	0.733756	0.0991237	0.933175	0.00973172	0.630385	0.0565874	0.00265705	0.437193	0.000504977	0.850208	0.4197	0.112138	0.137437	0.1564	0.120903	0.127404	0.180121	0.158331	0.102687	0.148455	0.0608935	0.138936	0.12781	0.108543	0.90288	1.2288	0.948193	1.22065	0.989374	1.59305	1.07916	0.8222
0.00729078	0.00832005	ENST00000361198.9|ENST00000425280.1|ENSG00000198728.10|chr10|-	-0.0693923	0.110765	0.0305799	-0.0224975	-0.200862	-0.0680143	0.145762	0.0485984	0.330153	0.285927	0.0362457	-0.326095	-0.903059	0.691428	0.482265	0.863968	0.886857	0.158378	0.638289	0.438117	0.72165	0.0583609	0.0941778	0.79275	0.0871522	6.12007e-05	0.174828	0.157636	0.17849	0.158119	0.1424	0.144683	0.187989	0.136415	0.174409	0.170829	0.137952	0.19063	0.225307	0.932961	1.11713	1.03105	0.977754	0.818025	0.934247	1.15692	1.0498
3.40566e-17	7.87679e-17	ENST00000318364.12|ENST00000318325.6|ENST00000370236.5|ENST00000342071.5|ENST00000370234.4|ENST00000370242.8|ENST00000370241.7|ENST00000299179.9|ENSG00000055950.16|chr10|-	0.0562746	-0.0997391	-0.0879586	0.0621275	-0.182743	-0.59863	-0.110236	0.0843756	-0.202567	0.239179	0.413994	0.18863	0.262558	0.47554	0.237003	0.319288	0.411653	0.0126053	1.14422e-09	0.187598	0.257164	0.0160067	0.000570628	1.54868e-07	0.0133587	0.00100683	0.0788719	0.0843452	0.0883187	0.0756741	0.0732518	0.0983316	0.0836568	0.0744631	0.0840961	0.0694238	0.078906	0.0762433	0.0798386	1.05789	0.905073	0.915799	1.0641	0.832982	0.549564	0.895623	1.08804
2.05488e-13	3.97865e-13	ENST00000298767.9|ENST00000263070.11|ENSG00000062650.18|chr10|-	-0.208648	-0.351025	-0.43777	-0.192344	-0.200646	-0.0323045	-0.101794	-0.127642	-0.0483049	-0.300719	0.716019	0.194641	0.648357	0.0147723	0.0235496	0.00780016	0.153432	0.114051	0.830821	0.56111	0.242654	0.637822	0.00528192	8.59714e-08	0.187062	1.77048e-07	0.0855845	0.155019	0.164538	0.134741	0.126971	0.151204	0.175146	0.109247	0.102613	0.107811	0.133732	0.147531	0.12416	0.811681	0.703966	0.645474	0.825023	0.818202	0.968212	0.903216	0.880169
6.87744e-37	3.80458e-36	ENST00000392903.3|ENST00000615301.4|ENST00000260777.14|ENSG00000187164.19|chr10|-	-0.0669124	-0.309298	-0.45202	0.38236	0.73867	NA	0.889901	-0.341916	0.035518	-0.397754	0.64548	-0.583714	14.6101	0.977168	0.896007	0.847386	0.870945	0.754748	NA	0.708181	0.883852	0.987883	0.864881	0.782675	0.80282	0.929275	2.33796	2.36634	2.34871	2.35358	2.36461	NA	2.37751	2.34047	2.33863	2.33747	2.3401	2.33767	164.608	0.935277	0.733962	0.636341	1.46574	2.09315	NA	2.43489	0.710408
4.6255e-05	6.00296e-05	ENST00000370372.6|ENST00000618916.4|ENST00000441611.5|ENSG00000196072.11|chr10|-	-0.0338503	0.279371	0.318227	0.19676	0.394012	0.0597668	-0.0734285	0.124077	0.208994	0.051916	-0.599344	-0.551779	-1.39174	0.813814	0.146253	0.00403738	0.209199	0.020813	0.765959	0.543335	0.385693	0.134868	0.681892	0.006724	0.0158363	0.014318	0.143733	0.192285	0.110679	0.156684	0.170468	0.200786	0.120815	0.143035	0.139779	0.126661	0.221143	0.228701	0.568245	0.966716	1.3223	1.37469	1.21745	1.48292	1.06159	0.929203	1.1321
6.64204e-80	1.28603e-78	ENST00000381344.7|ENSG00000067064.10|chr10|-	-0.0820228	-0.209787	-0.17778	0.258702	0.538545	0.0391189	-0.115393	0.111875	-0.093222	0.327645	0.323405	-0.306603	-2.15368	0.379101	0.0459565	0.0482177	0.000725108	1.09116e-06	0.702344	0.20658	0.168665	0.320328	0.016454	0.0132415	0.0030059	1.35269e-82	0.093255	0.105115	0.0899949	0.0765412	0.110483	0.102363	0.091362	0.0812748	0.093805	0.136593	0.130552	0.103333	0.111867	0.921251	0.810757	0.837127	1.29525	1.71351	1.03989	0.891016	1.11837
3.19141e-35	1.65937e-34	ENST00000378289.8|ENST00000378246.6|ENST00000378242.1|ENST00000378249.5|ENST00000357717.6|ENSG00000152457.17|chr10|-	0.0432546	0.212392	0.218809	0.315512	0.114128	0.0514143	0.149137	0.229705	0.0664379	0.244821	-0.288857	0.135308	-1.3239	0.639631	0.0575359	0.00870188	0.000173626	0.268807	0.660589	0.0514335	0.00740897	0.485233	0.00050747	0.0151356	0.0581513	1.76339e-27	0.092382	0.111831	0.0834019	0.0840338	0.103207	0.11709	0.076565	0.0857787	0.0951954	0.0704161	0.118915	0.0714196	0.121892	1.0442	1.23663	1.24459	1.37096	1.1209	1.05276	1.16083	1.25823
2.1251e-38	1.22737e-37	ENST00000280780.6|ENST00000337318.7|ENST00000392754.7|ENSG00000189319.13|chr10|-	0.195502	0.163219	-0.252148	0.0259245	0.0058029	0.314548	-0.0279034	0.0364725	0.377137	-0.130501	-0.0226986	0.121619	-1.40139	0.00667052	0.0507559	1.2626e-05	0.664207	0.921671	7.55908e-05	0.59632	0.561055	1.72105e-07	0.143124	0.71903	0.108991	5.34395e-27	0.072065	0.0835507	0.0577462	0.0597183	0.0590148	0.079472	0.0526778	0.0627456	0.0721491	0.0891243	0.0630945	0.0758817	0.130246	1.21592	1.1773	0.77713	1.02626	1.00582	1.36964	0.972482	1.03715
5.94049e-17	1.35849e-16	ENST00000260743.9|ENST00000369788.7|ENSG00000138172.10|chr10|-	0.0175838	0.147724	0.056197	0.0748707	-0.134571	0.176305	0.418191	-0.0551552	0.113767	-0.0294422	0.147169	-0.0239901	-2.35127	0.848367	0.347759	0.795021	0.489323	0.249433	0.181181	0.130121	0.38918	0.307514	0.725086	0.219856	0.919654	1.36689e-19	0.0919643	0.157329	0.216312	0.108291	0.116843	0.131854	0.276284	0.0640517	0.111487	0.0837211	0.119951	0.237832	0.259668	1.01774	1.15919	1.05781	1.07774	0.874091	1.1928	1.51921	0.946338
4.20077e-07	6.05256e-07	ENST00000369023.7|ENST00000369017.5|ENSG00000107672.14|chr10|-	-0.038309	-0.184941	-0.225423	-0.0278167	-0.0540365	0.115842	0.125945	0.28299	0.135333	-0.0292335	-0.218411	-0.175621	0.498834	0.694149	0.0477054	0.0143524	0.752664	0.527577	0.258327	0.185427	0.0194202	0.171176	0.772619	0.0142354	0.0187586	1.34319e-06	0.0974212	0.0934054	0.0920725	0.0882709	0.0855402	0.102483	0.0951082	0.121072	0.0988961	0.101171	0.0891011	0.074723	0.103209	0.962416	0.831153	0.798179	0.972567	0.947398	1.12282	1.13422	1.32709
1.30917e-32	6.00801e-32	ENST00000354695.5|ENST00000265866.11|ENSG00000096746.17|chr10|+	-0.112254	-0.178946	0.156613	-0.0717455	-0.455885	-0.393577	0.496402	0.011674	-0.341008	0.129596	-0.437601	0.104711	1.83406	0.531968	0.332932	0.366951	0.656808	0.0189079	0.0492551	0.00250167	0.942177	0.0766622	0.440504	0.0534114	0.550148	1.18095e-43	0.179606	0.184818	0.17359	0.161471	0.194213	0.200153	0.164201	0.160945	0.192618	0.168014	0.226551	0.175237	0.132372	0.893817	0.836151	1.16954	0.930768	0.633887	0.674639	1.6428	1.01174
0.00145375	0.0017324	ENST00000308448.11|ENST00000328142.3|ENSG00000138138.13|chr10|-	-0.0696391	-0.159495	0.0872034	0.0522507	-0.25804	0.255783	0.0330151	0.212212	-0.631758	0.117572	0.112682	-0.448293	0.419708	0.740442	0.32943	0.648406	0.692044	0.0996477	0.0889466	0.84005	0.224322	0.005818	0.477588	0.592205	0.0427658	0.000297989	0.21022	0.163541	0.191245	0.131919	0.156714	0.150374	0.163579	0.174643	0.229075	0.165551	0.210369	0.221271	0.116036	0.93273	0.852574	1.09112	1.05364	0.772565	1.29147	1.03357	1.23641
6.90437e-14	1.36942e-13	ENST00000531469.5|ENST00000334808.10|ENST00000309035.10|ENST00000337195.9|ENSG00000175029.16|chr10|-	0.070664	0.804693	0.472276	0.114529	-0.240674	-0.256178	1.03168	-0.0348222	-0.1066	0.0836175	-0.33303	0.768326	-0.342064	0.233797	0.0529159	0.0242346	0.0440049	0.342411	0.567897	0.00191309	0.551859	0.162279	0.256204	5.20773e-05	4.75202e-08	3.61188e-05	0.0593498	0.415732	0.209585	0.0568652	0.253498	0.44853	0.332434	0.058527	0.0762816	0.0736453	0.0823088	0.14071	0.082804	1.07322	2.23601	1.60364	1.12135	0.786098	0.774004	2.80576	0.965777
7.28242e-69	1.13886e-67	ENST00000394957.7|ENSG00000107738.19|chr10|-	0.120222	-0.0262601	-0.173846	-0.0304437	-0.440526	-0.146543	0.275509	-0.0821956	0.131477	-0.350126	0.407656	-0.27215	-1.52171	1.19574e-05	0.736357	0.0669636	0.666097	3.92841e-07	0.0257409	0.0256021	0.00478873	8.21083e-05	7.29683e-12	2.23347e-40	0.00242813	1.35448e-12	0.0274583	0.0779969	0.0948983	0.0705514	0.0868478	0.0657115	0.123425	0.0291379	0.0333853	0.0511005	0.0306447	0.0897547	0.214669	1.12775	0.974082	0.840426	0.970015	0.643697	0.863688	1.3172	0.921092
4.8598e-47	3.75665e-46	ENST00000377833.8|ENST00000377823.1|ENSG00000107611.14|chr10|-	-0.515644	0.204085	0.130652	-0.262075	-0.0763246	-0.133	0.0176022	-0.622454	-0.125422	-1.11769	0.358849	0.594777	-0.483764	0.00174232	0.00197717	0.0951647	0.0348871	0.293247	0.119845	0.841694	0.0444529	0.173938	6.05183e-13	6.8757e-05	3.79997e-29	1.08437e-09	0.164691	0.0659691	0.078293	0.124226	0.0726191	0.0855075	0.0881311	0.30971	0.0922452	0.15525	0.0901506	0.0530756	0.0793515	0.597116	1.2264	1.13957	0.769453	0.926515	0.875465	1.01776	0.536626
0.000652043	0.00078952	ENST00000369144.7|ENST00000541549.2|ENSG00000107581.12|chr10|-	0.0288039	0.118346	-0.0761859	0.0576161	0.214277	0.288526	0.320262	0.197686	-0.0336532	-0.0170248	-0.0999215	-0.314141	-0.250541	0.688761	0.314753	0.573626	0.590583	0.0713934	0.0166799	0.0105459	0.0337353	0.681576	0.844276	0.24519	0.00523893	0.0173233	0.0719131	0.117722	0.135389	0.107095	0.118847	0.120536	0.12523	0.0931065	0.0820183	0.0866721	0.0859827	0.112516	0.105279	1.02922	1.12563	0.926644	1.05931	1.23897	1.33446	1.37749	1.21858
6.31269e-17	1.43876e-16	ENST00000392865.5|ENST00000369103.2|ENSG00000148908.14|chr10|-	-0.0413887	-0.0741858	0.0751692	-0.00441697	-0.0886723	0.0103615	0.0596506	-0.125659	-0.0273914	0.0132919	0.0366788	-0.293779	0.616147	0.406996	0.0964779	0.39536	0.955172	0.114834	0.874739	0.643215	0.017668	0.571153	0.650415	0.00448328	4.37244e-07	2.52133e-16	0.0499145	0.0446318	0.0884408	0.0785759	0.0562344	0.0657283	0.128777	0.0529648	0.0483644	0.0293299	0.012906	0.0581512	0.0751925	0.959456	0.928499	1.07807	0.995593	0.915145	1.01042	1.06147	0.881915
2.67391e-28	1.02278e-27	ENST00000371361.3|ENSG00000173145.11|chr10|-	0.946123	-0.0375592	-0.232532	0.696181	0.215858	-0.189133	-0.326843	0.83791	1.07739	0.373604	-2.04449	0.530996	-0.710904	0.00118121	0.901944	0.115874	0.000863341	0.442624	0.427376	0.0337488	0.00336408	2.8938e-05	0.148908	1.58339e-13	0.00206803	2.12488e-06	0.291709	0.30485	0.14789	0.20896	0.28115	0.238295	0.153949	0.285747	0.257646	0.258836	0.277033	0.172385	0.149943	2.5757	0.963137	0.792525	2.00608	1.24093	0.827677	0.721197	2.31153
0.000602789	0.000730751	ENST00000372745.1|ENST00000355264.8|ENSG00000185009.12|chr10|-	0.184371	0.0373478	0.2826	-0.333609	-0.281901	-0.343374	-0.0578042	0.101961	0.161508	-0.201646	0.444384	-0.0349071	-0.134473	0.0870007	0.830108	0.055653	0.00508314	0.095844	0.034009	0.675035	0.396971	0.187048	0.110095	0.00404774	0.795155	0.226772	0.107729	0.174064	0.147669	0.119073	0.169275	0.161972	0.137876	0.120373	0.122413	0.126205	0.1546	0.134453	0.111253	1.20246	1.03805	1.32657	0.716334	0.754349	0.709373	0.943835	1.10734
3.71829e-15	7.75709e-15	ENST00000378165.8|ENST00000378150.1|ENSG00000152465.17|chr10|-	-0.158741	-0.326958	1.16998	-0.135492	-0.217684	-0.442845	0.202707	NA	-0.199984	NA	0.0336307	1.13224	0.834409	0.714834	0.00584535	0.000100569	0.197399	0.0857253	6.83001e-06	0.483196	NA	0.38027	NA	0.865511	0.0222293	9.21063e-11	0.434465	0.118621	0.300828	0.105114	0.126679	0.0984338	0.289098	NA	0.227928	NA	0.198571	0.495202	0.128779	0.853217	0.721114	3.22194	0.873286	0.80438	0.642206	1.22471	NA
3.98112e-58	4.59865e-57	ENST00000413476.6|ENST00000224337.9|ENST00000495266.1|ENSG00000095585.16|chr10|-	0.206933	0.389959	-0.296529	0.0620419	NA	NA	-0.249332	0.442097	0.855931	0.445987	0.0775301	0.00820223	14.4775	0.704076	0.460437	0.547872	0.904174	NA	NA	0.613266	0.415848	0.142962	0.369805	0.877797	0.986719	0.872308	0.544813	0.528309	0.493431	0.51534	NA	NA	0.493319	0.543354	0.584313	0.497287	0.50422	0.492754	90.0751	1.2299	1.47692	0.743394	1.06401	NA	NA	0.779321	1.55597
3.51351e-06	4.84926e-06	ENST00000376140.3|ENST00000376137.8|ENST00000376170.8|ENST00000346832.10|ENSG00000136754.17|chr10|-	0.0849701	-0.00414943	-0.0771042	0.0906023	0.0442854	-0.0231125	0.217181	0.0106132	0.0335802	-0.427011	0.112233	-0.0734992	-0.0462667	0.150601	0.960806	0.301771	0.18639	0.574106	0.786872	0.00489646	0.872463	0.626083	2.53281e-08	0.0452073	0.224685	0.503025	0.0591133	0.0844374	0.0746669	0.0685688	0.0787975	0.0854834	0.077185	0.0661134	0.0689182	0.0766489	0.0560405	0.0605348	0.0690818	1.08868	0.995859	0.925793	1.09483	1.04528	0.977153	1.24257	1.01067
2.81388e-08	4.2787e-08	ENST00000334464.6|ENSG00000165650.11|chr10|-	-0.121247	0.0612982	-0.201524	0.197275	0.0663786	-0.252522	0.053751	-0.19279	-0.20533	-0.0790534	-0.645266	0.615821	0.184912	0.346763	0.774985	0.395155	0.196301	0.662304	0.113346	0.815292	0.19143	0.210566	0.560136	3.0835e-08	0.00386522	4.16539e-06	0.128865	0.214434	0.237002	0.15267	0.151989	0.159488	0.230094	0.147578	0.164001	0.135682	0.116545	0.213164	0.0401725	0.885815	1.06322	0.817484	1.21808	1.06863	0.776839	1.05522	0.824655
8.34263e-90	1.97216e-88	ENST00000371019.3|ENSG00000181274.6|chr10|-	-0.833646	-0.72389	-0.499975	-0.10249	-1.37168	-1.55364	-1.10047	-0.507251	-1.01642	-0.444798	-0.779271	0.563031	14.7162	0.875627	0.891931	0.925231	0.984651	0.796816	0.770573	0.836351	0.924131	0.84866	0.933452	0.883684	0.915898	0.890777	5.3263	5.32814	5.32759	5.32753	5.32753	5.32751	5.32754	5.32648	5.32638	5.32679	5.32649	5.3316	107.166	0.434463	0.484862	0.606546	0.902587	0.253681	0.211478	0.332713	0.602149
2.38165e-78	4.44211e-77	ENST00000394936.7|ENST00000394934.4|ENSG00000197746.13|chr10|-	-0.0391891	0.0842763	0.0366769	0.0918708	0.105335	0.000400382	0.442638	-0.166877	0.0358059	0.226043	-0.028237	0.114076	0.592021	0.00240294	0.266892	0.397045	0.029836	0.0886318	0.995567	1.8762e-11	6.13864e-43	0.0224848	2.17307e-18	0.0900687	2.54852e-06	3.85181e-19	0.0129111	0.0759076	0.0433067	0.0422927	0.0618649	0.0720558	0.0659144	0.0121484	0.01569	0.0258396	0.0166587	0.0242497	0.0662131	0.961569	1.08793	1.03736	1.09622	1.11108	1.0004	1.55681	0.846304
2.55608e-09	4.06295e-09	ENST00000605833.1|ENST00000437232.5|ENSG00000229124.6|chr10|-	-0.507896	0.467894	0.23193	0.176017	0.835717	-0.0294533	0.332671	-0.252262	-0.397208	-0.0763717	0.0150927	-0.691961	0.125196	2.28522e-05	0.0547823	0.350534	0.318973	0.000184596	0.850793	0.14345	0.105422	0.00510256	0.616141	0.734673	2.95747e-05	0.409785	0.119927	0.243619	0.248437	0.176623	0.223501	0.156577	0.22738	0.155802	0.141835	0.152339	0.0445322	0.165671	0.151886	0.60176	1.59663	1.26103	1.19246	2.30647	0.970976	1.39469	0.777041
2.69303e-26	9.36686e-26	ENST00000189444.10|ENST00000369966.7|ENST00000428099.5|ENSG00000077150.18|chr10|+	-1.1316	-0.905724	-1.38429	-1.41009	-1.10284	-1.25873	-1.60107	-1.0764	-1.75153	-1.67149	16.133	-2.0056	16.133	0.971748	0.977386	0.965442	0.964799	0.972466	0.968576	0.960035	0.973125	0.956283	0.958279	0.972335	0.94995	0.980506	31.9513	31.9515	31.9512	31.9516	31.952	31.9522	31.9512	31.9516	31.9514	31.9514	465.191	31.9519	660.263	0.322516	0.404249	0.250502	0.244121	0.331928	0.284016	0.20168	0.340819
5.18687e-29	2.04557e-28	ENST00000338546.9|ENST00000613394.4|ENST00000361490.8|ENSG00000107521.18|chr10|-	0.262986	-0.315525	-0.427537	-0.221109	-0.774549	-0.133925	-0.42869	-0.30127	-0.119775	0.971433	0.148531	0.220952	0.0898998	0.0196233	0.0270502	7.15924e-05	0.0443865	2.05898e-11	0.301927	0.000108056	0.000906254	0.229456	2.45554e-15	0.184464	0.0304777	0.417853	0.112702	0.14272	0.107667	0.109981	0.115574	0.129733	0.110723	0.0907954	0.0996665	0.12272	0.111919	0.102112	0.110967	1.30081	0.729406	0.652113	0.801629	0.460912	0.874656	0.651362	0.739878
5.75602e-41	3.65687e-40	ENST00000331173.5|ENSG00000177613.8|chr10|-	0.0878484	-0.214584	-0.104455	-0.73646	-0.454171	-0.40033	-0.155973	0.205321	-0.192112	0.0547485	-2.13005	-0.119224	1.42721	0.613318	0.188764	0.515127	8.21344e-07	0.0238337	0.040204	0.395413	0.160527	0.235382	0.695288	0.0350297	0.446232	1.74336e-43	0.173839	0.163276	0.160484	0.149376	0.200978	0.195126	0.183531	0.146313	0.1619	0.139775	1.01045	0.156521	0.103216	1.09182	0.806877	0.900815	0.478806	0.634974	0.670099	0.855583	1.22792
0.000534777	0.000651409	ENST00000337532.9|ENST00000375719.7|ENSG00000150054.18|chr10|-	0.0942974	-0.314713	0.13976	0.551267	0.642553	-0.362097	NA	-0.117285	-0.0110631	-0.362555	-0.227633	NA	0.897445	0.302538	0.0843613	0.570317	0.0167837	0.0214323	0.0798868	NA	0.708883	0.919515	0.00880996	0.118378	NA	0.0404331	0.0914616	0.182345	0.246236	0.23052	0.279337	0.206754	NA	0.314137	0.109487	0.138415	0.145768	NA	0.437929	1.09889	0.729998	1.15	1.73545	1.90133	0.696215	NA	0.889331
4.71982e-16	1.02845e-15	ENST00000361271.7|ENST00000326961.6|ENSG00000165996.13|chr10|-	-0.726971	-1.34863	-1.03467	-0.796929	-0.80316	-1.32414	NA	-1.66061	-1.15983	-0.0338233	15.0008	NA	-0.670819	0.951297	0.909768	0.930744	0.946609	0.946197	0.911441	NA	0.889079	0.922373	0.997732	0.951249	NA	0.955041	11.9024	11.8999	11.9053	11.9005	11.9015	11.9054	NA	11.9066	11.9025	11.9006	245.359	NA	11.8988	0.483371	0.259596	0.355343	0.450711	0.447911	0.266032	NA	0.190023
1.33146e-07	1.96577e-07	ENST00000373935.3|ENSG00000151151.5|chr10|-	0.249592	-0.482426	-0.13702	-0.607756	-0.854947	-0.212443	-0.221412	0.173907	0.74414	-0.196443	-0.394765	-0.289633	NA	0.0356376	0.151195	0.535995	0.0438751	0.00653864	0.616719	0.389948	0.145385	2.99318e-06	0.204203	0.000920609	0.103215	NA	0.118795	0.33611	0.221399	0.301574	0.31438	0.424457	0.257542	0.11944	0.159301	0.15472	0.11913	0.177747	NA	1.2835	0.617284	0.871953	0.544571	0.425306	0.808606	0.801386	1.18995
4.08431e-19	1.04118e-18	ENST00000369774.8|ENST00000355946.6|ENSG00000107957.16|chr10|-	0.112329	-0.304186	-0.395994	0.633934	-1.15423	-0.793238	0.0534884	1.37956	0.384263	1.25016	0.16727	-0.296714	NA	0.643617	0.0908155	0.0460949	0.00392958	2.56707e-07	0.000716306	0.752986	0.000833832	0.0808148	3.63521e-09	0.397812	0.0192232	NA	0.242796	0.179873	0.19854	0.219829	0.224003	0.23446	0.169964	0.412881	0.220084	0.211892	0.197827	0.126737	NA	1.11888	0.737724	0.673011	1.88501	0.315301	0.452378	1.05494	3.97317
1.89628e-44	1.35745e-43	ENST00000302418.4|ENSG00000170759.10|chr10|-	0.212244	-0.289797	0.517915	0.221028	0.734989	-0.401766	0.26321	-0.0551847	0.153262	-0.103359	-0.311618	0.41628	-1.9319	0.0635797	0.175295	0.0392707	0.230869	0.00774218	0.0273898	0.445656	0.715589	0.240133	0.492695	0.00722374	0.00323192	4.66786e-53	0.11441	0.213812	0.251252	0.184479	0.275989	0.182131	0.345113	0.151456	0.130474	0.150663	0.116	0.141362	0.126004	1.23645	0.748415	1.67852	1.24736	2.08546	0.669137	1.3011	0.94631
0	0	ENST00000423551.1|ENST00000451713.5|ENSG00000233968.6|chr10|-	NA	NA	NA	-0.179133	NA	NA	NA	NA	NA	NA	4.28669	NA	-0.797186	NA	NA	NA	0.860231	NA	NA	NA	NA	NA	NA	1.0765e-219	NA	6.77149e-193	NA	NA	NA	1.01733	NA	NA	NA	NA	NA	NA	0.135488	NA	0.0269077	NA	NA	NA	0.835995	NA	NA	NA	NA
9.54058e-12	1.69694e-11	ENST00000376836.7|ENSG00000148444.15|chr10|+	-0.144864	-0.0715173	0.0679023	-0.0322579	-0.465767	0.394435	0.264013	-0.252741	-0.328061	0.54465	-0.511699	-0.0758694	0.293355	0.205324	0.632596	0.641209	0.789778	0.00199514	0.0322488	0.10352	0.0236705	0.00887923	2.61769e-06	8.79443e-06	0.396618	0.0010947	0.114379	0.149594	0.14571	0.120998	0.150687	0.184202	0.162168	0.111712	0.125373	0.115914	0.115121	0.0895027	0.0898489	0.86514	0.93098	1.07026	0.968257	0.627654	1.48355	1.30215	0.776669
6.61173e-06	8.98206e-06	ENST00000338820.7|ENST00000461919.5|ENST00000444643.6|ENST00000394903.6|ENSG00000148719.14|chr10|-	0.253349	-0.0897552	0.0136934	-0.17689	-0.600062	-0.492776	-0.0212687	-0.117498	0.365975	-0.0778644	0.139566	0.024993	0.124355	0.00493404	0.578459	0.932253	0.177006	0.000806135	0.00085707	0.902268	0.231697	0.00104603	0.457576	0.150469	0.822834	0.257112	0.0901179	0.161535	0.161078	0.131027	0.179087	0.147818	0.173202	0.0982422	0.111651	0.104819	0.0970642	0.111625	0.109734	1.28833	0.914155	1.01379	0.837872	0.548778	0.610928	0.978956	0.889143
4.30246e-39	2.55757e-38	ENST00000368622.5|ENST00000456004.1|ENSG00000165752.16|chr10|-	0.317486	-0.0366242	-0.435617	-0.0136867	-0.0298098	-0.259768	0.0231943	0.635772	-0.13044	0.216228	-0.0088219	-1.284	-0.696982	0.000394312	0.837269	0.0147086	0.92029	0.850399	0.170547	0.885696	2.43831e-16	0.203755	0.00490748	0.925816	1.41176e-24	0.000119565	0.0895876	0.178317	0.17857	0.136773	0.158051	0.189549	0.161349	0.0775494	0.102634	0.076866	0.0947472	0.125477	0.181175	1.37367	0.964038	0.646866	0.986407	0.97063	0.771231	1.02347	1.88848
1.30117e-33	6.29081e-33	ENST00000317126.8|ENST00000342444.8|ENST00000394915.7|ENST00000394919.5|ENSG00000138303.17|chr10|-	0.723187	0.200699	0.0995658	0.282059	0.0314181	2.28791	-0.0926785	0.561452	-0.435175	0.0342661	0.263576	-1.11835	-1.21595	0.0174261	0.355588	0.583939	0.137235	0.873001	2.82802e-05	0.588499	0.056849	0.0103424	0.894845	0.297265	1.94972e-18	2.63462e-19	0.304168	0.217253	0.181809	0.189789	0.19655	0.546445	0.171306	0.294807	0.169714	0.259247	0.252875	0.127663	0.135361	2.06099	1.22226	1.10469	1.32586	1.03192	9.85428	0.911486	1.75322
1.96853e-16	4.38337e-16	ENST00000368886.9|ENST00000617859.4|ENSG00000095574.11|chr10|-	0.00170734	0.203751	-0.0695557	-0.121672	0.090787	-0.0340107	0.0392587	0.453692	-0.0412778	0.0349821	0.571475	1.11215	-1.22527	0.990581	0.232542	0.696965	0.461422	0.627601	0.84322	0.873127	0.0162629	0.784019	0.836066	0.0168105	1.19171e-06	2.5108e-15	0.144618	0.170669	0.178613	0.165201	0.187148	0.171966	0.245846	0.188806	0.150602	0.169054	0.239028	0.228979	0.154841	1.00171	1.22599	0.932808	0.885439	1.09504	0.966561	1.04004	1.57411
6.16951e-12	1.10849e-11	ENST00000263038.8|ENST00000396920.7|ENST00000396913.6|ENSG00000107537.13|chr10|-	-0.0667638	-0.0364584	0.412809	-0.0589052	-0.562189	-0.272958	-0.685803	0.0545971	0.219906	-0.61681	0.818274	-0.968035	0.443446	0.672126	0.856859	0.188993	0.758597	0.00987486	0.142419	0.00458631	0.796501	0.231247	0.00325845	0.000121377	3.301e-07	0.000154491	0.157747	0.202127	0.314266	0.191671	0.217887	0.186085	0.241928	0.211717	0.18369	0.209639	0.212908	0.18961	0.117198	0.935416	0.964198	1.51106	0.942796	0.56996	0.761125	0.503686	1.05611
1.3952e-57	1.5846e-56	ENST00000357447.6|ENST00000475141.2|ENST00000493380.5|ENSG00000151474.21|chr10|-	0.364699	0.620615	-0.437251	0.359558	0.392453	0.833222	-0.652043	0.521045	-0.123472	0.492558	-0.625365	-0.495502	0.0954143	0.0948625	1.63569e-11	5.89692e-11	0.0035696	0.000149862	7.25783e-10	3.97648e-26	0.00254993	0.35519	1.85207e-06	5.96144e-08	0.0166021	0.55983	0.218345	0.0921433	0.0667933	0.123395	0.103514	0.135255	0.0616707	0.172683	0.133545	0.103285	0.115382	0.206855	0.163635	1.44008	1.86007	0.645809	1.4327	1.48061	2.30072	0.52098	1.68379
8.58956e-16	1.84789e-15	ENST00000372921.9|ENSG00000138279.15|chr10|-	0.0337078	0.0386674	0.13925	0.0461063	-0.0342133	0.271652	0.0631584	0.103138	-0.059917	0.0219797	-0.389855	-0.151665	0.129457	0.494949	0.511763	0.0333476	0.471649	0.573319	2.45836e-06	0.389997	0.0996369	0.277997	0.68657	3.13751e-15	0.0211325	0.00826434	0.0493917	0.0589357	0.0654411	0.0640544	0.0607512	0.0576565	0.0734723	0.0626366	0.0552317	0.0544707	0.0494407	0.065781	0.0490167	1.03428	1.03942	1.14941	1.04719	0.966365	1.31213	1.0652	1.10864
1.44286e-63	1.94261e-62	ENST00000326799.7|ENST00000375972.7|ENST00000477432.1|ENST00000613434.4|ENSG00000136758.18|chr10|-	0.504527	-0.433858	0.0522807	0.018706	-0.342799	-0.145939	-0.0105036	0.0640552	0.1818	0.310176	0.124793	-0.227853	0.0659872	2.58126e-24	4.97384e-23	0.324678	0.706285	1.21142e-12	0.00392157	0.84829	0.225394	5.63851e-05	6.95348e-09	0.0123349	5.16531e-09	0.143937	0.0495881	0.0439031	0.0530827	0.0496379	0.0482539	0.050596	0.0549063	0.0528374	0.0451402	0.053552	0.0498689	0.0390041	0.0451569	1.6562	0.648004	1.05367	1.01888	0.709781	0.86421	0.989551	1.06615
0.00058282	0.000707599	ENST00000369937.4|ENSG00000107874.10|chr10|-	-0.0679418	0.0097275	-0.0638351	-0.082571	-0.0433365	0.0368535	0.0307387	-0.0668336	-0.147356	-0.058558	0.360092	-0.0489094	0.147177	0.318545	0.916719	0.500418	0.25972	0.599622	0.639172	0.747208	0.424492	0.0392242	0.348483	1.84081e-06	0.517752	0.0221657	0.0681154	0.0930266	0.0947344	0.0732627	0.0825545	0.0786029	0.0953661	0.083683	0.0714687	0.0624595	0.0754885	0.0756159	0.0643392	0.934315	1.00977	0.93816	0.920746	0.957589	1.03754	1.03122	0.935351
0.000471378	0.000576155	ENST00000374746.5|ENST00000421317.4|ENST00000537177.5|ENSG00000108094.14|chr10|-	-0.163912	-0.305425	-0.268554	-0.159535	0.504228	-0.0103626	-0.271233	0.0991217	0.25969	-0.278933	-0.19828	0.75956	0.0509792	0.337885	0.125253	0.188944	0.337136	0.00305375	0.956419	0.236902	0.60714	0.0683745	0.163048	0.541287	3.96407e-05	0.701556	0.171036	0.199221	0.204425	0.166211	0.170216	0.189627	0.229321	0.192783	0.142488	0.199967	0.324587	0.184827	0.133028	0.848816	0.73681	0.764484	0.85254	1.65571	0.989691	0.762439	1.1042
4.34028e-06	5.96605e-06	ENST00000368845.5|ENST00000539214.5|ENSG00000065154.11|chr10|-	0.0321063	0.316018	-0.017082	0.0092353	0.17751	0.163867	-0.0447932	0.119929	0.389917	-0.037731	-0.807707	-0.017082	-0.181385	0.806679	0.154126	0.932896	0.945116	0.2647	0.344786	0.822662	0.50504	0.0185503	0.737661	7.96173e-11	0.932896	0.267161	0.1312	0.22175	0.202871	0.134154	0.159151	0.17345	0.19986	0.179917	0.165609	0.112646	0.124237	0.202871	0.163465	1.03263	1.37165	0.983063	1.00928	1.19424	1.17806	0.956195	1.12742
5.92508e-35	3.01519e-34	ENST00000619625.4|ENST00000601369.5|ENST00000596088.5|ENST00000610681.1|ENSG00000225484.6|chr10|-	-0.162496	0.136633	-0.0245157	0.116616	0.0457211	0.205869	-0.309747	-0.298002	-0.0394575	0.00402561	-0.0850837	-0.154384	0.315786	0.000539437	0.00574739	0.635007	0.00966699	0.32962	2.29628e-05	3.13297e-09	4.0276e-08	0.384626	0.924937	0.0829771	0.000792271	1.52796e-20	0.0469592	0.0494714	0.0516455	0.0450686	0.0468992	0.0486234	0.0522827	0.0542845	0.0453845	0.0427273	0.0490773	0.0460096	0.0339882	0.850019	1.14641	0.975782	1.12369	1.04678	1.22859	0.733632	0.7423
2.00565e-08	3.06924e-08	ENST00000370508.5|ENSG00000120053.10|chr10|-	-0.126587	-0.446894	-0.183745	-0.0272143	-0.228671	0.000752626	0.140042	-0.421386	0.0770122	-0.26063	NA	0.165472	1.19227	0.58383	0.0266641	0.387858	0.853335	0.105291	0.997473	0.568937	0.00177709	0.723543	0.0449665	NA	0.107946	1.87918e-08	0.231082	0.201631	0.212789	0.147212	0.141179	0.237653	0.245852	0.134837	0.217716	0.129992	NA	0.102938	0.212042	0.881098	0.639612	0.832148	0.973153	0.79559	1.00075	1.15032	0.656137
3.02684e-23	9.19814e-23	ENST00000265447.8|ENST00000372231.7|ENSG00000122359.17|chr10|-	-0.0649074	0.233687	0.186205	-0.104921	0.0915381	0.0805753	0.302394	-0.104105	0.229733	-0.91809	-0.06212	-0.196096	0.515648	0.446188	0.00192271	0.0345258	0.161907	0.224966	0.336925	0.000216435	0.290813	0.00185488	5.75761e-12	0.425781	0.0073116	1.4543e-10	0.0852044	0.0753363	0.0880869	0.0750138	0.0754376	0.08391	0.0817498	0.0985525	0.0738091	0.133336	0.0779979	0.0731071	0.0804431	0.937154	1.26325	1.20467	0.900396	1.09586	1.08391	1.35309	0.901131
3.93415e-32	1.77146e-31	ENST00000370033.8|ENST00000311122.5|ENSG00000120029.12|chr10|-	0.0198828	0.0298403	0.197859	-0.000564316	0.156603	-0.0222862	0.140751	-0.0748462	0.0723278	-0.0730268	-0.278719	0.15872	-0.290686	0.541578	0.523201	3.57261e-07	0.988806	0.000520342	0.647514	0.000113173	0.0298249	0.0408709	0.0322768	1.89376e-11	1.79461e-05	1.78719e-15	0.0325719	0.046741	0.0388689	0.0402229	0.0451299	0.0487431	0.0364596	0.0344531	0.0353709	0.0341093	0.0415132	0.0370062	0.03654	1.02008	1.03029	1.21879	0.999436	1.16953	0.97796	1.15114	0.927886
0	0	ENST00000458228.5|ENST00000416301.5|ENST00000454638.5|ENST00000452728.5|ENST00000452942.6|ENST00000449197.1|ENSG00000226688.6|chr10|-	0.726576	-0.645268	0.0583995	-1.22296	-1.15676	-1.67527	0.280197	0.365545	0.312937	0.868192	0.340349	-1.0404	-0.601928	1.5606e-31	2.50699e-14	0.180599	5.28103e-41	1.15896e-34	3.08253e-54	7.41164e-13	6.1293e-08	3.41679e-06	1.982e-109	4.55447e-06	1.57983e-35	2.76218e-15	0.0621919	0.0846639	0.0436171	0.0911975	0.0941984	0.108029	0.0390703	0.0675061	0.0673848	0.0390643	0.0742419	0.0836316	0.0761818	2.06799	0.524522	1.06014	0.294357	0.314502	0.187258	1.32339	1.4413
5.41379e-23	1.61976e-22	ENST00000537776.5|ENST00000378937.7|ENST00000378940.7|ENST00000491614.5|ENST00000378927.7|ENSG00000165609.12|chr10|-	-0.322031	0.171166	0.295049	-0.0429042	-0.0447255	-0.0346935	0.75956	0.025591	0.0695772	-0.340343	0.104518	-0.353899	0.216166	0.00438177	0.0366413	0.00159238	0.562593	0.605992	0.667008	8.91771e-19	0.809856	0.481647	0.000166095	0.314711	6.56791e-07	0.00350439	0.113022	0.0819078	0.0934499	0.0741012	0.0867103	0.0806341	0.0858463	0.106358	0.0988796	0.0903802	0.103958	0.0711537	0.0740386	0.724675	1.18669	1.34319	0.958003	0.95626	0.965901	2.13734	1.02592
1.73661e-11	3.06203e-11	ENST00000380092.8|ENST00000191063.8|ENST00000380094.9|ENSG00000134461.15|chr10|-	0.237143	-0.0387172	0.131783	0.0264221	0.353325	0.165359	0.163169	0.116278	-0.0913609	0.961789	0.372945	0.488458	-1.5542	0.433628	0.861231	0.453494	0.910614	0.154654	0.405501	0.27118	0.752291	0.701963	0.000895476	0.15858	0.135589	8.4513e-13	0.302866	0.221484	0.175803	0.235356	0.248246	0.198788	0.148288	0.368413	0.238744	0.289568	0.264525	0.327292	0.21726	1.26762	0.962023	1.14086	1.02677	1.42379	1.17982	1.17724	1.12331
1.72954e-05	2.30567e-05	ENST00000368896.1|ENST00000368898.7|ENSG00000213185.6|chr10|-	-0.0708526	-0.126422	-0.326199	0.114551	-0.688492	-0.338332	0.233969	0.0982237	-0.336062	-0.120576	NA	0.927676	0.224264	0.791087	0.448811	0.0726683	0.536684	0.00507504	0.130017	0.226975	0.761586	0.155436	0.49366	NA	1.53094e-06	0.159658	0.26747	0.166917	0.181736	0.185407	0.245694	0.223464	0.193653	0.323745	0.236565	0.176152	NA	0.192978	0.15948	0.931599	0.881242	0.721661	1.12137	0.502333	0.712959	1.26361	1.10321
2.41732e-06	3.36604e-06	ENST00000369172.8|ENST00000369183.8|ENSG00000165669.13|chr10|-	0.108406	0.328211	0.231218	0.21918	-0.18773	-0.556828	0.369121	-0.0128805	0.197777	-0.639952	0.109521	-0.211892	0.17406	0.394317	0.0269856	0.120838	0.0958913	0.261654	0.00520023	0.00304943	0.93525	0.144412	0.000101829	0.428585	0.0810739	0.253166	0.127265	0.148396	0.149052	0.131631	0.167244	0.199268	0.124589	0.158545	0.135505	0.164673	0.138352	0.121464	0.152324	1.1145	1.38848	1.26013	1.24506	0.828838	0.573024	1.44646	0.987202
3.08702e-50	2.69352e-49	ENST00000371142.8|ENSG00000077147.14|chr10|-	-0.090632	0.149637	0.393725	0.272623	0.534535	0.271705	0.905027	0.00758895	0.00343057	-0.0451461	-0.962767	-0.304019	0.750729	0.253505	0.181232	0.00293643	0.00848767	2.59015e-08	0.0060255	1.02525e-12	0.941437	0.967661	0.593688	1.18401e-20	2.09858e-06	2.09269e-15	0.0793711	0.111922	0.132375	0.103579	0.0960169	0.0989316	0.126984	0.103301	0.0846165	0.0846225	0.103322	0.064089	0.0946012	0.913354	1.16141	1.48249	1.31341	1.70666	1.3122	2.472	1.00762
0.0118277	0.0132849	ENST00000372360.7|ENST00000440692.5|ENST00000613865.4|ENST00000435275.5|ENSG00000138326.18|chr10|+	-0.0379383	0.0111033	0.0279063	0.128838	0.0476513	-0.11031	-0.0580642	-0.117661	0.302151	0.188049	0.202498	0.363299	-0.441393	0.794727	0.948433	0.864779	0.471392	0.778368	0.476639	0.738302	0.489125	0.0245048	0.12076	0.173558	0.014524	0.000563727	0.145817	0.171679	0.163871	0.178887	0.169309	0.154991	0.173791	0.170104	0.134342	0.121198	0.148801	0.148647	0.127996	0.962772	1.01117	1.0283	1.13751	1.0488	0.895556	0.943589	0.888997
3.77161e-10	6.25678e-10	ENST00000372837.3|ENST00000372833.5|ENSG00000172586.7|chr10|+	-0.0904932	0.43799	-0.131037	-0.033539	-0.105774	-0.216787	-0.281562	-0.0712794	0.256556	-0.244462	-0.561937	-0.114508	1.70624	0.564693	0.0271972	0.519776	0.84104	0.555572	0.257571	0.173048	0.673565	0.130433	0.145805	0.00861706	0.512913	1.04587e-10	0.157138	0.198304	0.203572	0.167224	0.179452	0.191482	0.206655	0.169205	0.169635	0.168072	0.213918	0.175006	0.264117	0.913481	1.54959	0.877185	0.967017	0.899628	0.805101	0.754604	0.931202
4.92799e-30	2.02806e-29	ENST00000397255.7|ENST00000528354.5|ENST00000379977.7|ENST00000397251.7|ENST00000622442.4|ENST00000620345.4|ENST00000397248.6|ENST00000620865.4|ENST00000379971.5|ENST00000397250.6|ENSG00000134470.20|chr10|-	0.704389	0.184305	0.357417	0.170359	0.526851	0.00374633	0.492923	0.899278	-0.0412774	0.834191	1.57863	0.415481	-3.78734	3.22343e-05	0.3941	0.155635	0.356399	0.00425033	0.982323	0.0421973	1.17758e-07	0.830403	0.00438237	2.98929e-12	0.423709	2.73852e-05	0.169443	0.216269	0.251719	0.184721	0.184281	0.16908	0.242632	0.169773	0.192719	0.292777	0.226222	0.51935	0.902998	2.02261	1.20238	1.42963	1.18573	1.69359	1.00375	1.63709	2.45783
0.00030797	0.000380263	ENST00000485491.6|ENST00000445355.7|ENST00000415217.7|ENSG00000151651.15|chr10|-	-0.0705668	-0.0350414	0.0409683	-0.147908	-0.0155807	0.0999832	0.234074	-0.090622	-0.243327	0.0373775	0.223006	0.247448	0.403702	0.360921	0.746222	0.709456	0.00367017	0.862984	0.351491	0.0836818	0.516864	0.00226825	0.533079	0.0148349	0.322682	0.00329473	0.0772395	0.108278	0.109957	0.0509113	0.090283	0.107312	0.135325	0.139808	0.07971	0.0599659	0.0915317	0.25021	0.137369	0.931865	0.965565	1.04182	0.862511	0.98454	1.10515	1.26374	0.913363
4.5748e-08	6.87912e-08	ENST00000358334.9|ENST00000371489.5|ENST00000371488.3|ENSG00000138119.16|chr10|-	0.0909903	0.456014	0.0478356	-0.130148	1.31906	0.00687424	1.24844	-0.0455963	-0.093831	-0.0946327	0.074906	0.20414	NA	0.114113	0.147202	0.822874	0.407805	1.88676e-05	0.985738	0.000220791	0.0734925	0.178291	0.0357155	0.285394	0.0400855	NA	0.0575897	0.314604	0.213695	0.157228	0.308344	0.384564	0.337969	0.0254762	0.0697092	0.0450599	0.0701183	0.0994412	NA	1.09526	1.57777	1.049	0.877966	3.7399	1.0069	3.48491	0.955428
1.08827e-07	1.61198e-07	ENST00000315563.10|ENST00000536831.5|ENSG00000052749.13|chr10|-	-0.146582	0.172012	0.199317	0.0495661	1.10497	0.172012	-0.0709343	-0.0974424	-0.251812	-0.333924	0.429841	-0.58608	0.293265	0.0292736	0.52507	0.354267	0.787437	0.000171478	0.654914	0.759758	0.276959	0.011915	0.0246512	1.37946e-05	0.0389264	0.0998534	0.0672461	0.27065	0.215165	0.183823	0.294054	0.384861	0.231965	0.0896289	0.100138	0.14862	0.0988798	0.283821	0.178216	0.863655	1.18769	1.22057	1.05082	3.01913	1.18769	0.931523	0.907155
0.0219655	0.0243555	ENST00000368547.3|ENSG00000127884.4|chr10|-	-0.00114091	0.0258276	-0.0777752	-0.0281031	-0.050916	-0.0152978	0.0101824	0.0566893	-0.00214068	-0.0108599	-0.0806872	0.31684	-0.0790249	0.985189	0.73819	0.282777	0.658415	0.411593	0.815239	0.89511	0.364826	0.974563	0.829079	0.346147	1.18673e-05	0.135716	0.0614584	0.07727	0.0724095	0.0635667	0.06201	0.0654669	0.0772328	0.0625567	0.0671356	0.0503044	0.0856471	0.0723377	0.0529681	0.99886	1.02616	0.925172	0.972288	0.950359	0.984819	1.01023	1.05833
5.96128e-31	2.54607e-30	ENST00000613419.4|ENSG00000196693.14|chr10|-	0.171097	0.147603	0.347376	0.5063	0.683849	0.146169	-0.0497563	0.467277	0.066349	-0.176875	-0.556594	0.491375	-1.35188	0.326065	0.369865	0.0384552	0.00663935	0.000291056	0.419773	0.74813	0.0930098	0.681099	0.338592	0.213483	2.90666e-05	1.00417e-30	0.174221	0.164602	0.167817	0.186523	0.188745	0.181168	0.154953	0.278186	0.161448	0.184832	0.447407	0.117535	0.117315	1.18661	1.15905	1.41535	1.65914	1.98149	1.15739	0.951461	1.59564
4.98603e-47	3.84691e-46	ENST00000372940.3|ENST00000372945.7|ENSG00000182180.13|chr10|-	-0.154564	-0.0699662	0.112873	-0.130076	-0.0880769	0.0360719	-0.0195545	-0.128181	0.0692229	-0.395274	-0.0057594	-0.359045	1.08513	0.0284129	0.397975	0.156513	0.054058	0.271019	0.644776	0.805824	0.0842015	0.368678	1.07014e-07	0.951937	7.08001e-07	1.58613e-41	0.0705279	0.0827763	0.079662	0.0675239	0.0800176	0.0782417	0.0795491	0.0742301	0.0770039	0.074378	0.0955526	0.0724004	0.0803863	0.856788	0.932425	1.11949	0.878029	0.91569	1.03673	0.980635	0.879694
8.68166e-11	1.48007e-10	ENST00000609923.5|ENSG00000122912.14|chr10|-	0.0559587	0.311674	0.361685	-0.275791	-0.401014	0.742313	0.706287	-0.216328	-0.560891	-0.401656	-0.167485	-0.063821	0.855561	0.698781	0.108371	0.0665968	0.0630664	0.0194158	0.00272943	0.00243873	0.215513	0.000322807	0.0109825	0.339348	0.728144	8.44147e-06	0.144609	0.194122	0.19717	0.148377	0.171561	0.247712	0.233033	0.174663	0.155965	0.15793	0.175294	0.183607	0.192102	1.05755	1.36571	1.43575	0.758971	0.66964	2.10079	2.02645	0.805471
1.29827e-24	4.2129e-24	ENST00000368786.5|ENST00000368778.7|ENST00000368774.1|ENST00000368797.8|ENSG00000188690.12|chr10|-	0.514228	0.171763	-0.725296	-0.00701292	-0.26503	-0.252472	-0.973255	-0.0436433	-0.0993119	0.449505	1.91851	0.444775	-0.730553	0.015535	0.36045	6.98465e-07	0.95802	0.0903269	0.0569839	4.09452e-13	0.797818	0.53951	0.00792441	5.82177e-05	0.0556304	1.82763e-10	0.212521	0.18782	0.146176	0.133229	0.156482	0.13264	0.134198	0.170367	0.161863	0.169288	0.477251	0.23239	0.114594	1.67235	1.1874	0.484181	0.993012	0.767183	0.776878	0.377851	0.957295
9.61633e-57	1.05676e-55	ENST00000602465.5|ENST00000265865.3|ENST00000399200.6|ENST00000342616.4|ENST00000388768.6|ENSG00000204130.12|chr10|-	-0.172529	0.0532611	-0.286004	-0.123689	0.436277	-0.0468314	-0.264655	-0.68552	0.135172	-0.15529	0.524153	-0.702756	0.829026	0.0908876	0.518893	0.000863547	0.100006	6.63964e-08	0.596592	0.00549609	8.46545e-15	0.0969009	0.13397	8.74357e-08	5.60296e-17	7.6208e-22	0.102044	0.0825686	0.0858463	0.0751992	0.0807822	0.0884765	0.0953224	0.0883355	0.0814258	0.103621	0.0979529	0.0839283	0.0863125	0.841534	1.0547	0.75126	0.883654	1.54694	0.954248	0.767471	0.503828
2.72419e-05	3.58464e-05	ENST00000583565.5|ENST00000581486.5|ENST00000580070.5|ENST00000579039.2|ENST00000585056.5|ENST00000578454.5|ENST00000585132.5|ENSG00000266412.5|chr10|-	-0.0593557	0.225811	0.681094	0.543733	-0.231779	-0.51687	-0.0420358	-0.0238842	-0.158676	-0.166225	0.00434107	-0.613695	0.515917	0.551925	0.453928	0.0389209	0.039115	0.304185	0.0172949	0.884974	0.865123	0.164731	0.178112	0.907574	3.08993e-05	0.00563249	0.0997779	0.301531	0.329824	0.263568	0.225576	0.217138	0.290569	0.140614	0.11421	0.123441	0.0373911	0.147284	0.186356	0.942372	1.25334	1.97604	1.72243	0.793121	0.596384	0.958835	0.976399
3.0192e-73	5.15801e-72	ENST00000392955.7|ENST00000369256.6|ENST00000277895.9|ENST00000369266.7|ENST00000369253.6|ENSG00000099204.18|chr10|-	NA	-0.342578	-0.262119	-0.0385848	-0.242207	-0.403293	-0.153677	-0.504246	-0.13046	NA	2.02182	14.1639	-1.89034	NA	0.878192	0.906677	0.986239	0.91379	0.85685	0.945215	0.823605	0.953484	NA	0.368526	0.949819	0.398051	NA	2.23524	2.23591	2.23709	2.23728	2.23574	2.23639	2.26209	2.23648	NA	2.24838	225.061	2.23681	NA	0.709938	0.76942	0.96215	0.784894	0.668116	0.857549	0.603961
1.36343e-14	2.78438e-14	ENST00000396271.7|ENST00000375897.7|ENST00000375888.5|ENST00000375901.5|ENSG00000107897.18|chr10|-	-0.396424	0.0498633	-0.33836	-0.237819	-0.212501	-0.357166	-0.762067	-0.504765	-0.48275	0.273007	1.90225	-0.0265097	-0.607566	0.0159659	0.855093	0.139917	0.0601441	0.217191	0.0239999	0.00104661	0.00778791	0.00100209	0.260497	1.43744e-09	0.918178	0.0762333	0.164512	0.273037	0.229226	0.126517	0.172201	0.158239	0.232502	0.189681	0.146735	0.242626	0.314357	0.258054	0.342682	0.672722	1.05113	0.712939	0.788346	0.80856	0.699657	0.466701	0.603647
3.96317e-05	5.16152e-05	ENST00000016171.5|ENST00000370483.9|ENSG00000014919.12|chr10|-	0.0986923	-0.319324	-0.215667	-0.231184	0.16519	-0.75306	0.178119	-0.0888713	-0.00977935	0.262913	0.180416	0.0296995	0.42773	0.403209	0.0288566	0.133304	0.0787015	0.352867	9.94263e-05	0.273529	0.442167	0.932072	0.0495527	0.211026	0.880886	0.00215751	0.118067	0.146114	0.143663	0.131484	0.177806	0.19349	0.16267	0.115637	0.11473	0.133879	0.144246	0.198199	0.139432	1.10373	0.72664	0.806003	0.793593	1.17962	0.470923	1.19497	0.914963
1.00189e-42	6.76694e-42	ENST00000528337.1|ENSG00000254635.5|chr10|-	0.171826	0.0418583	-0.0283247	0.202983	-0.181611	0.425918	-0.0252884	-0.223627	-0.0551959	0.0702932	0.265714	0.556006	-1.04516	0.00468835	0.646015	0.762426	0.0146364	0.0402302	9.53053e-06	0.767356	5.45218e-05	0.42073	0.328514	0.000211297	1.07367e-08	3.74375e-30	0.0607654	0.0911338	0.0936984	0.0831471	0.088531	0.0961969	0.0854814	0.0554171	0.0685531	0.0719397	0.0717155	0.0972266	0.0916031	1.18747	1.04275	0.972073	1.22505	0.833926	1.53099	0.975029	0.799613
7.18539e-19	1.80903e-18	ENST00000545675.5|ENST00000378614.8|ENST00000327347.9|ENSG00000086475.14|chr10|-	-0.0608524	0.0676365	0.247001	-0.178418	0.0569306	0.626985	-0.0287822	-0.463005	0.0913622	-0.0899807	-0.947502	0.406748	-0.227622	0.68261	0.596846	0.0900455	0.082406	0.671392	2.55115e-07	0.887085	0.00104476	0.530818	0.393233	1.21534e-08	6.03471e-09	0.00138104	0.148818	0.127871	0.14571	0.102722	0.134195	0.121652	0.2027	0.141238	0.14577	0.105392	0.1663	0.0699385	0.0711632	0.940962	1.06998	1.28018	0.836593	1.05858	1.87196	0.971628	0.629389
0.000973643	0.00117056	ENST00000265986.10|ENSG00000119912.15|chr10|-	-0.280523	0.239091	0.556106	-0.0521595	-0.118692	0.191463	0.191463	0.388822	0.191463	0.24106	0.0492881	-0.488781	-0.501685	0.0621762	0.258773	0.0288726	0.829407	0.593941	0.464806	0.481847	0.0253347	0.215041	0.165789	0.745657	0.00908946	0.0025758	0.150412	0.211717	0.254485	0.242082	0.222631	0.261935	0.272221	0.173871	0.154428	0.173942	0.15195	0.187368	0.166435	0.755388	1.27009	1.74387	0.949177	0.888081	1.21102	1.21102	1.47524
[truncated: 3,122 more rows]
[truncated: 5 more columns]

## Sheet: scMAPA on 5k APA genes
pvalue_LRT	pval_LRT.adjusted	Genes	X1.coef	X2.coef	X3.coef	X4.coef	X5.coef	X6.coef	X7.coef	X8.coef	X1.pval	X2.pval	X3.pval	X4.pval	X5.pval	X6.pval	X7.pval	X8.pval	X1.se	X2.se	X3.se	X4.se	X5.se	X6.se	X7.se	X8.se	X1.OR	X2.OR	X3.OR	X4.OR	X5.OR	X6.OR	X7.OR	X8.OR
[truncated: 2,964 more rows]

## Sheet: IPAonEnsembls_pbmc10k_geneList_
Categories	Diseases or Functions Annotation	p-value	B-H p-value	Activation z-score	Bias-corrected z-score	Molecules	# Molecules
[truncated: 500 more rows]
