# Supplementary material for: scMAPA: Identification of cell-type–specific alternative polyadenylation in complex tissues
Source: Gigascience. 2022 Apr 30;11:giac033. doi: 10.1093/gigascience/giac033 (PMC9055853; doi:10.1093/gigascience/giac033)
Supplement: giac033_Supplemental_Files [file giac033_supplemental_files.zip › STable3_Supplementary Material.xlsx]

## Sheet: README
Column	Note
pvalue_LRT	Unadjusted P value of likelihood ratio test
pval_LRT.adjusted	B-H adjusted P value
Genes	Ensembl Gene ID
Astrocytes.coef	coefficient representing the effect of being a Astrocyte.
Immune.coef	coefficient representing the effect of being a Immune cell.
Neurons.coef	coefficient representing the effect of being a Neuron.
Oligos.coef	coefficient representing the effect of being a Oligo cell.
Vascular.coef	coefficient representing the effect of being a Vascular cell.
Astrocytes.pval	P value of wald test on coefficient of cluster Astrocytes.
Immune.pval	P value of wald test on coefficient of cluster Immune.
Neurons.pval	P value of wald test on coefficient of cluster Neurons.
Oligos.pval	P value of wald test on coefficient of cluster Oligos.
Vascular.pval	P value of wald test on coefficient of cluster Vascular.
Astrocytes.se	Standard deviation of cluster Astrocytes coefficient.
Immune.se	Standard deviation of cluster Immune coefficient.
Neurons.se	Standard deviation of cluster Neurons coefficient.
Oligos.se	Standard deviation of cluster Oligos coefficient.
Vascular.se	Standard deviation of cluster Vascular coefficient.
Astrocytes.OR	Odds ratio of cluster Astrocytes against grand mean of all clusters.
Immune.OR	Odds ratio of cluster Immune against grand mean of all clusters.
Neurons.OR	Odds ratio of cluster Neurons against grand mean of all clusters.
Oligos.OR	Odds ratio of cluster Oligos against grand mean of all clusters.
Vascular.OR	Odds ratio of cluster Vascular against grand mean of all clusters.

## Sheet: DATA
pvalue_LRT	pval_LRT.adjusted	Genes	Astrocytes.coef	Immune.coef	Neurons.coef	Oligos.coef	Vascular.coef	Astrocytes.pval	Immune.pval	Neurons.pval	Oligos.pval	Vascular.pval	Astrocytes.se	Immune.se	Neurons.se	Oligos.se	Vascular.se	Astrocytes.OR	Immune.OR	Neurons.OR	Oligos.OR	Vascular.OR
8.48028e-48	4.7689e-47	ENSMUST00000179826.1|ENSMUST00000136521.1|ENSMUST00000211561.1|ENSMUSG00000053963.7|chr1|-	0.85436	-2.93888	0.276366	NA	-1.04775	0.0152419	1.05106e-12	2.38098e-29	NA	3.68409e-21	0.352084	0.412552	0.0245712	NA	0.110976	2.34987	0.0529251	1.31833	NA	0.350727
0.00112692	0.00132503	ENSMUST00000048308.5|ENSMUSG00000039349.5|chr1|-	-0.514588	12.7987	-0.278642	NA	-0.0550779	0.534116	0.929354	0.719427	NA	0.942272	0.827664	144.362	0.775674	NA	0.760586	0.597747	361753	0.756811	NA	0.946411
2.26321e-06	3.09096e-06	ENSMUST00000027131.5|ENSMUSG00000025986.6|chr1|-	-1.11334	0.58904	0.372286	-0.109249	-0.0832868	7.26507e-08	0.234171	0.00365274	0.851595	0.0380093	0.206769	0.495123	0.128079	0.583955	0.040143	0.328459	1.80226	1.45105	0.896507	0.920087
3.06032e-267	1.39337e-265	ENSMUST00000112446.8|ENSMUST00000068805.13|ENSMUST00000068791.10|ENSMUSG00000026427.16|chr1|+	-12.7873	9.41104	9.41104	-13.0858	-13.3163	0.973352	0.984091	0.99354	0.97273	0.97225	382.8	471.969	1162.43	382.8	382.8	2.7961e-06	12222.5	12222.5	2.0745e-06	1.64748e-06
1.09108e-08	1.67678e-08	ENSMUST00000036928.11|ENSMUSG00000038776.13|chr1|-	0.202608	0.267593	1.43475	0.285786	-0.291436	0.0050694	0.226347	0.000534471	0.237454	7.87244e-09	0.0722932	0.221184	0.414326	0.241909	0.0504987	1.22459	1.30682	4.1986	1.33081	0.74719
4.05655e-07	5.76088e-07	ENSMUST00000192692.1|ENSMUSG00000102331.1|chr1|-	-0.322569	NA	-0.044635	-0.342348	14.7174	0.908745	NA	0.987298	0.902834	0.95847	2.81421	NA	2.80375	2.80424	282.623	0.724286	NA	0.956347	0.710101	2.46427e+06
1.25733e-65	9.98205e-65	ENSMUST00000192001.5|ENSMUST00000048309.11|ENSMUST00000192314.1|ENSMUSG00000041570.14|chr1|-	0.51138	-2.19055	0.266694	0.360241	-0.608096	0.000109395	3.52331e-54	5.60627e-07	0.0043253	6.75943e-14	0.132182	0.141335	0.0532929	0.126249	0.0811611	1.66759	0.111855	1.30564	1.43367	0.544386
3.13346e-33	1.20339e-32	ENSMUST00000192904.1|ENSMUSG00000104524.1|chr1|-	1.54668	-3.46495	-0.0838921	0.568149	0.236562	1.59764e-08	8.32199e-08	0.517464	1.77384e-09	0.0232384	0.273714	0.646445	0.129611	0.0944197	0.104236	4.69587	0.0312746	0.91953	1.765	1.26689
6.93834e-71	6.09767e-70	ENSMUST00000043951.9|ENSMUSG00000037351.9|chr1|-	-0.462526	-0.527652	0.307707	0.122251	-0.355056	6.74595e-26	2.53915e-15	3.74874e-55	0.0202167	1.43284e-15	0.0439525	0.0666926	0.0196715	0.0526423	0.0444788	0.629691	0.589989	1.3603	1.13004	0.701134
2.27774e-31	8.16657e-31	ENSMUST00000027068.10|ENSMUSG00000025935.10|chr1|-	0.211806	-0.137699	-0.273383	-1.19336	0.525903	0.065555	0.0106281	0.0566809	1.4565e-32	5.45244e-10	0.115021	0.0539004	0.143451	0.100429	0.0847479	1.23591	0.871361	0.760801	0.3032	1.69199
5.94268e-06	7.90196e-06	ENSMUST00000113721.7|ENSMUST00000027357.11|ENSMUSG00000026171.12|chr1|-	-0.607924	15.3511	-0.554682	-0.832598	-0.837652	0.976215	0.973341	0.978297	0.967429	0.967231	20.3899	459.368	20.39	20.3901	20.3901	0.54448	4.64402e+06	0.574255	0.434918	0.432725
4.64384e-05	5.9048e-05	ENSMUST00000115300.7|ENSMUST00000029667.12|ENSMUST00000173058.7|ENSMUSG00000028033.16|chr1|-	NA	14.6785	-0.423299	1.57815	NA	NA	0.972146	0.968105	0.882009	NA	NA	420.385	10.5865	10.6328	NA	NA	2.3702e+06	0.654883	4.846	NA
3.8073e-75	3.60596e-74	ENSMUST00000027127.13|ENSMUSG00000025982.13|chr1|-	-0.543941	-0.694227	0.894493	0.162213	0.0670885	8.97053e-14	1.00397e-17	4.30622e-65	0.00790801	0.315326	0.0729609	0.0809736	0.0525005	0.0610749	0.066814	0.580456	0.499461	2.4461	1.17611	1.06939
7.70837e-12	1.36504e-11	ENSMUST00000072863.5|ENSMUST00000064438.10|ENSMUST00000176540.7|ENSMUST00000176790.7|ENSMUST00000188912.6|ENSMUSG00000052534.15|chr1|-	0.173708	-0.239061	-0.204803	0.678874	-0.124882	7.62408e-08	0.269683	5.64217e-07	3.68395e-07	0.0971971	0.032313	0.216581	0.0409353	0.133516	0.075294	1.18971	0.787367	0.814808	1.97166	0.882601
2.20383e-06	3.01094e-06	ENSMUST00000058688.6|ENSMUST00000172299.1|ENSMUSG00000047496.6|chr1|-	-1.80281	NA	-0.0387055	0.143097	0.214943	8.35187e-06	NA	0.206159	0.605952	0.0126634	0.404585	NA	0.0306166	0.277394	0.0862151	0.164834	NA	0.962034	1.15384	1.23979
3.45514e-08	5.1629e-08	ENSMUST00000048432.5|ENSMUSG00000041577.5|chr1|-	-0.480409	14.748	NA	NA	-0.313594	0.946301	0.956729	NA	NA	0.964932	7.13277	271.809	NA	NA	7.1327	0.61853	2.54085e+06	NA	NA	0.730816
1.27824e-32	4.78265e-32	ENSMUST00000027797.8|ENSMUSG00000026516.8|chr1|-	-1.42676	14.9992	-2.03766	-1.86574	-2.23198	0.967737	0.955989	0.953936	0.957818	0.949548	35.2749	271.785	35.2748	35.2747	35.2747	0.240087	3.26625e+06	0.130334	0.154782	0.107316
1.46594e-35	5.97604e-35	ENSMUST00000111353.3|ENSMUST00000027989.12|ENSMUSG00000026675.12|chr1|-	-0.810183	15.1983	-0.492316	-0.331271	-1.44595	0.920654	0.941815	0.951736	0.967512	0.85891	8.13352	208.226	8.13387	8.13343	8.13422	0.444777	3.98594e+06	0.611209	0.718011	0.235522
3.35475e-31	1.19375e-30	ENSMUST00000163621.1|ENSMUST00000163435.7|ENSMUST00000064091.11|ENSMUSG00000026384.13|chr1|-	-0.217557	0.141592	0.267571	0.572103	-0.222686	4.31095e-18	0.148882	3.8816e-11	7.72202e-15	4.67866e-05	0.0250923	0.0980896	0.0404888	0.0736102	0.0546989	0.804482	1.15211	1.30679	1.77199	0.800366
1.73726e-110	2.64722e-109	ENSMUST00000046875.13|ENSMUSG00000037470.14|chr1|-	0.152149	-1.58091	1.04544	0.0338058	0.274172	0.114987	3.53328e-62	1.38946e-65	0.716737	0.000197674	0.0965313	0.0950023	0.0611232	0.0931746	0.0736631	1.16433	0.205788	2.84465	1.03438	1.31544
1.39286e-18	3.24313e-18	ENSMUST00000113512.7|ENSMUST00000113510.7|ENSMUST00000048820.13|ENSMUSG00000073643.11|chr1|-	-0.608871	1.418	-0.585913	-0.0367524	-0.549807	6.36046e-06	2.53125e-10	7.85169e-07	0.74088	8.87517e-06	0.134884	0.224187	0.118629	0.111139	0.123749	0.543965	4.12884	0.556598	0.963915	0.577061
1.13081e-52	7.00545e-52	ENSMUST00000193094.5|ENSMUST00000075451.11|ENSMUST00000194111.5|ENSMUSG00000016481.15|chr1|-	1.36289	-1.18468	0.793427	0.00505037	-0.308318	1.88202e-21	1.78815e-29	1.80975e-08	0.973264	5.46953e-06	0.143291	0.105092	0.140947	0.150689	0.0678231	3.90747	0.305845	2.21096	1.00506	0.734681
0.000449297	0.000539871	ENSMUST00000164574.1|ENSMUST00000164096.1|ENSMUST00000166915.7|ENSMUST00000166291.7|ENSMUSG00000090553.8|chr1|-	0.449594	-0.130758	0.0908663	-0.137379	-0.103287	0.00012014	0.0812508	0.383934	0.13175	0.0966852	0.116904	0.0749986	0.104364	0.0911465	0.0621784	1.56768	0.87743	1.09512	0.87164	0.901868
0.00410964	0.00468204	ENSMUST00000110974.3|ENSMUST00000027921.10|ENSMUST00000110975.7|ENSMUSG00000026618.11|chr1|-	0.0527035	-0.600741	-0.00485615	0.188756	-0.0885837	0.414085	0.000779456	0.95235	0.0440824	0.261578	0.0645301	0.178792	0.0812658	0.0937544	0.0789046	1.05412	0.548405	0.995156	1.20775	0.915227
0.0293372	0.031867	ENSMUST00000027285.12|ENSMUST00000114925.9|ENSMUST00000118059.2|ENSMUSG00000026111.15|chr1|+	0.0194865	0.0112886	0.413228	-0.132197	-0.00429357	0.831224	0.862889	0.00225319	0.0681165	0.953954	0.0914292	0.0653664	0.135278	0.0724672	0.0743571	1.01968	1.01135	1.51169	0.876168	0.995716
2.01929e-07	2.93158e-07	ENSMUST00000055001.9|ENSMUST00000114086.7|ENSMUSG00000025959.13|chr1|-	-0.106017	0.277097	-0.0955823	-0.0249123	0.0769644	0.00162499	1.72548e-05	0.0105242	0.44974	0.00488593	0.0336414	0.0644751	0.0373644	0.0329594	0.0273461	0.899409	1.31929	0.908844	0.975395	1.08
2.92871e-20	7.21485e-20	ENSMUST00000111264.7|ENSMUST00000027837.12|ENSMUSG00000026556.15|chr1|-	-0.305214	-1.94544	-0.641214	0.274864	0.379112	1.24138e-05	2.56697e-06	1.94026e-07	1.4875e-06	1.28341e-05	0.0698399	0.413683	0.123193	0.0571098	0.0868942	0.736966	0.142924	0.526653	1.31635	1.46099
7.93745e-39	3.54978e-38	ENSMUST00000064771.11|ENSMUSG00000052748.14|chr1|-	-1.60988	15.9171	-1.83126	-1.11055	-0.760363	0.951082	0.961585	0.944366	0.966244	0.976884	26.2418	330.475	26.242	26.2419	26.2419	0.199911	8.17943e+06	0.160212	0.329377	0.467497
1.13128e-18	2.64384e-18	ENSMUST00000162435.7|ENSMUST00000159558.7|ENSMUST00000027052.12|ENSMUST00000144138.3|ENSMUST00000054668.12|ENSMUST00000131257.8|ENSMUST00000115359.9|ENSMUST00000162751.7|ENSMUST00000128957.8|ENSMUST00000162007.7|ENSMUST00000145092.7|ENSMUST00000149320.8|ENSMUST00000162627.7|ENSMUSG00000025920.19|chr1|-	0.347784	0.425358	-0.122659	-0.0977257	-0.054685	6.9352e-11	3.07536e-10	1.88109e-10	0.135358	0.458178	0.0533243	0.0675715	0.0192535	0.0654426	0.0737143	1.41593	1.53014	0.884565	0.906898	0.946783
2.75509e-135	5.20574e-134	ENSMUST00000081180.6|ENSMUST00000193210.5|ENSMUSG00000061518.11|chr1|+	0.232023	0.1538	0.582048	-0.738852	-0.273864	4.3284e-11	0.00146036	3.37394e-82	5.63633e-74	2.78246e-10	0.0351957	0.0483275	0.0303074	0.0406071	0.0433986	1.26115	1.16626	1.7897	0.477662	0.760435
1.09007e-20	2.74809e-20	ENSMUST00000027769.5|ENSMUSG00000026492.11|chr1|-	-0.127813	-0.859958	0.0634756	0.326961	0.400085	0.0529129	7.59834e-16	0.420337	0.00275929	7.36726e-10	0.0660318	0.106688	0.0787697	0.109229	0.0649701	0.880018	0.42318	1.06553	1.38675	1.49195
1.643e-28	5.36173e-28	ENSMUST00000139528.7|ENSMUSG00000038034.15|chr1|+	0.439821	-0.0738131	0.586691	-0.222303	-0.0531992	3.79646e-06	0.20215	2.10581e-20	5.54631e-19	0.624556	0.0951535	0.0578722	0.0633792	0.0249757	0.108702	1.55243	0.928845	1.79803	0.800673	0.948191
7.33596e-10	1.19907e-09	ENSMUST00000027168.11|ENSMUST00000090293.10|ENSMUST00000140485.7|ENSMUSG00000026014.15|chr1|-	-0.489971	0.443155	-0.0587035	-0.163795	0.0331637	3.98029e-05	1.35815e-08	0.0973826	0.26296	0.369139	0.119254	0.0780398	0.0354131	0.146321	0.036927	0.612644	1.55761	0.942986	0.848916	1.03372
1.24386e-20	3.12745e-20	ENSMUST00000081544.12|ENSMUST00000164877.7|ENSMUST00000218140.1|ENSMUSG00000041670.16|chr1|-	-0.150946	1.60986	-0.0482132	0.807694	-0.0329346	0.215161	1.53398e-12	1.58287e-09	6.79049e-07	0.851837	0.12178	0.227659	0.00798803	0.162603	0.176333	0.859895	5.00212	0.952931	2.24273	0.967602
1.28132e-07	1.87243e-07	ENSMUST00000162875.7|ENSMUSG00000026090.16|chr1|-	-0.870033	-1.07879	0.100112	-0.843474	0.964286	9.13249e-06	2.26659e-05	7.59851e-05	0.0437624	0.172885	0.196097	0.254619	0.0253016	0.418315	0.707477	0.418938	0.340007	1.10529	0.430214	2.62291
1.12546e-13	2.16004e-13	ENSMUST00000188656.6|ENSMUST00000191605.6|ENSMUST00000063199.12|ENSMUST00000189316.6|ENSMUST00000027886.13|ENSMUST00000172057.7|ENSMUST00000190648.6|ENSMUST00000171292.7|ENSMUST00000185198.6|ENSMUSG00000026594.14|chr1|-	-0.119021	0.763689	-0.227898	1.87854	-0.408835	0.0372655	8.67677e-08	0.00147941	0.00104754	0.000412527	0.0571436	0.14268	0.0716956	0.573174	0.115754	0.887789	2.14618	0.796205	6.54396	0.664424
1.29676e-78	1.26627e-77	ENSMUST00000111025.7|ENSMUST00000193703.5|ENSMUST00000193074.5|ENSMUST00000111024.9|ENSMUST00000078719.12|ENSMUSG00000022995.16|chr1|-	-0.187228	0.645274	0.759599	-0.15978	-0.683757	1.04292e-17	0.0274728	4.88645e-78	0.0263218	1.18285e-12	0.0218492	0.292677	0.0406187	0.0719268	0.0962041	0.829255	1.90651	2.13742	0.852331	0.504717
1.33419e-80	1.35535e-79	ENSMUST00000187810.1|ENSMUST00000159814.1|ENSMUSG00000049866.12|chr1|-	0.730347	-0.236028	0.419727	1.54813	2.86831	8.92221e-10	1.32804e-29	2.19922e-05	2.76073e-13	1.10093e-77	0.11919	0.0208894	0.0989072	0.21191	0.153736	2.0758	0.789759	1.52155	4.70265	17.6073
2.96655e-08	4.45218e-08	ENSMUST00000115480.7|ENSMUST00000148585.7|ENSMUSG00000079671.8|chr1|-	0.136305	0.0380199	NA	-14.6941	0.531787	0.961831	0.989309	NA	0.961882	0.851391	2.84823	2.83734	NA	307.455	2.83857	1.14603	1.03875	NA	4.15386e-07	1.70197
2.07083e-21	5.33812e-21	ENSMUST00000080001.8|ENSMUST00000111302.3|ENSMUSG00000062963.10|chr1|-	0.0668449	0.249197	0.128975	-0.290605	-0.174773	0.094947	2.40584e-09	0.000156774	1.64755e-11	6.58317e-08	0.0400303	0.0417574	0.0341196	0.0431531	0.0323522	1.06913	1.28299	1.13766	0.747811	0.839648
3.43029e-32	1.26469e-31	ENSMUST00000027149.11|ENSMUST00000119559.7|ENSMUSG00000026000.16|chr1|-	-0.295332	-0.89459	0.629381	0.018549	-0.601235	0.018357	1.99488e-14	2.47372e-27	0.788508	0.000801206	0.125229	0.116925	0.058113	0.0691483	0.179346	0.744284	0.408775	1.87645	1.01872	0.548134
3.51143e-25	1.01996e-24	ENSMUST00000013737.12|ENSMUSG00000013593.12|chr1|-	0.0520395	0.365679	-0.0297545	-0.189293	-0.194912	0.124277	9.62566e-23	0.428829	8.37922e-07	4.9886e-07	0.0338564	0.037254	0.0376069	0.0384248	0.0387749	1.05342	1.44149	0.970684	0.827544	0.822907
2.37142e-31	8.48637e-31	ENSMUST00000186733.6|ENSMUST00000088310.9|ENSMUSG00000048874.15|chr1|-	0.318017	0.368381	0.46007	-0.356654	-0.405498	9.09734e-06	2.96885e-07	1.08529e-13	1.49447e-10	1.20944e-11	0.0716644	0.0718734	0.0619199	0.0556756	0.0598161	1.3744	1.44539	1.58419	0.700015	0.666645
5.13881e-29	1.70049e-28	ENSMUST00000111106.7|ENSMUST00000111104.1|ENSMUST00000010753.13|ENSMUST00000111105.7|ENSMUSG00000010609.15|chr1|-	-0.0897811	-1.01919	0.003852	1.60098	-0.131296	0.587695	4.40616e-23	0.977874	2.22927e-12	0.268195	0.165593	0.103007	0.138892	0.228081	0.11858	0.914131	0.360888	1.00386	4.95788	0.876959
2.8274e-217	9.6259e-216	ENSMUST00000042498.13|ENSMUST00000186164.6|ENSMUST00000170883.7|ENSMUSG00000034088.15|chr1|-	-0.214275	-1.94401	0.77445	0.346845	0.0403989	0.000608903	1.02285e-153	7.72147e-59	1.88855e-10	0.373487	0.0625144	0.0736059	0.047883	0.0544486	0.045394	0.807126	0.143129	2.1694	1.4146	1.04123
7.60981e-56	5.06294e-55	ENSMUST00000027642.4|ENSMUST00000187407.6|ENSMUST00000186017.6|ENSMUSG00000026393.10|chr1|-	0.44578	-0.378055	0.539536	0.924604	0.0125106	1.88176e-08	2.53834e-35	4.5293e-08	1.16703e-34	0.800776	0.0792845	0.0304826	0.0986559	0.0752965	0.0495775	1.56171	0.685193	1.71521	2.52087	1.01259
2.97739e-31	1.06047e-30	ENSMUST00000111159.1|ENSMUST00000019843.14|ENSMUST00000111160.8|ENSMUSG00000019699.16|chr1|-	0.0334004	1.91902	-0.198903	-0.0474517	-0.109068	0.663936	5.16393e-20	1.64644e-10	0.745439	0.0909465	0.0768736	0.209488	0.0311217	0.146158	0.0645208	1.03396	6.81431	0.819629	0.953657	0.89667
0.00131726	0.00154354	ENSMUST00000005470.4|ENSMUST00000111220.7|ENSMUSG00000005338.13|chr1|-	-0.0319257	1.09188	0.0381937	-0.296516	-2.12127	0.871034	0.00613627	0.062059	0.234235	0.0332034	0.196653	0.398436	0.0204696	0.249274	0.996081	0.968579	2.97986	1.03893	0.743404	0.119879
0.000112772	0.000140324	ENSMUST00000041638.7|ENSMUSG00000041303.7|chr1|-	-0.494108	NA	0.279505	0.202003	-0.0194806	1.47231e-05	NA	0.00614969	0.162236	0.881786	0.114039	NA	0.102021	0.144537	0.131001	0.610115	NA	1.32247	1.22385	0.980708
1.34786e-13	2.57903e-13	ENSMUST00000027438.7|ENSMUSG00000026234.12|chr1|-	0.0137339	0.255124	0.149594	-0.842288	-0.0956767	0.854093	6.65214e-06	0.00345897	2.96711e-10	0.129941	0.0746819	0.0566372	0.051166	0.133686	0.0631807	1.01383	1.29062	1.16136	0.430724	0.908758
0.00586499	0.00662991	ENSMUST00000185560.1|ENSMUSG00000026347.13|chr1|-	1.1816	NA	0.371701	-0.0460004	-0.307548	0.248108	NA	0.00259386	0.00231794	0.462662	1.02307	NA	0.1234	0.0151012	0.418734	3.2596	NA	1.4502	0.955042	0.735248
2.17424e-13	4.13302e-13	ENSMUST00000185912.6|ENSMUST00000187628.1|ENSMUST00000186470.1|ENSMUSG00000010453.12|chr1|-	0.0285664	-0.791168	-0.0422438	-0.726366	0.579812	0.777134	1.23035e-08	0.666209	4.0725e-07	8.29645e-07	0.100922	0.138912	0.0979324	0.143394	0.11765	1.02898	0.453315	0.958636	0.483663	1.7857
1.17515e-35	4.81137e-35	ENSMUST00000081104.9|ENSMUSG00000062580.9|chr1|-	0.0930392	-0.998789	0.468854	-0.262963	0.198366	0.101233	1.66739e-13	7.36579e-24	9.05639e-07	0.00069019	0.0567691	0.135464	0.0465514	0.0535446	0.0584556	1.0975	0.368325	1.59816	0.76877	1.21941
4.15594e-29	1.38251e-28	ENSMUST00000194894.3|ENSMUST00000001172.11|ENSMUSG00000079610.9|chr1|-	0.0968379	-1.21884	0.688681	0.0171047	0.118742	0.368278	2.07078e-19	4.55547e-16	0.814111	0.135306	0.107633	0.135284	0.0847837	0.0727468	0.0795058	1.10168	0.295573	1.99109	1.01725	1.12608
5.1139e-12	9.13732e-12	ENSMUST00000057208.12|ENSMUSG00000060679.14|chr1|+	-0.135171	0.125898	0.592794	-0.492451	-0.494506	0.115536	0.307103	9.60857e-10	0.000433389	3.73771e-06	0.0858889	0.12327	0.0969287	0.139946	0.10691	0.873566	1.13417	1.80904	0.611127	0.609872
3.92204e-09	6.18848e-09	ENSMUST00000027970.13|ENSMUSG00000026659.13|chr1|-	0.103127	0.0686958	0.291276	-0.283466	-0.188763	0.168101	0.119971	6.14778e-06	8.8737e-05	9.94469e-05	0.0748205	0.0441803	0.0644238	0.0723221	0.048501	1.10863	1.07111	1.33813	0.753169	0.827983
4.90794e-37	2.0723e-36	ENSMUST00000086444.5|ENSMUST00000168381.7|ENSMUST00000112163.1|ENSMUST00000045665.12|ENSMUSG00000073557.11|chr1|-	-0.0904516	-0.690723	0.235429	-0.0162578	0.0657925	0.0156233	2.76421e-30	4.12312e-17	0.721705	0.10155	0.0374138	0.0603991	0.0279961	0.0456448	0.0401814	0.913519	0.501214	1.26545	0.983874	1.06801
5.04891e-20	1.23414e-19	ENSMUST00000027974.6|ENSMUSG00000026663.6|chr1|-	-0.5187	-0.294559	0.0315758	-0.125169	0.905211	6.92231e-09	0.00180137	0.64201	0.0480046	9.07456e-15	0.0895422	0.0943747	0.0679211	0.063302	0.116777	0.595294	0.74486	1.03208	0.882348	2.47245
3.48948e-06	4.70787e-06	ENSMUST00000027792.5|ENSMUST00000111018.1|ENSMUSG00000026511.7|chr1|+	0.21595	0.0351316	-0.197237	0.35423	-0.157029	0.0304476	0.679072	0.00636431	7.50343e-06	0.0111661	0.0997822	0.0849142	0.0722903	0.0790889	0.0618844	1.24104	1.03576	0.820996	1.42508	0.854679
2.94028e-176	7.55873e-175	ENSMUST00000162963.7|ENSMUST00000162819.7|ENSMUSG00000038733.13|chr1|-	0.515326	-0.0363921	0.510488	-1.00434	0.388834	1.04829e-29	0.517648	4.75458e-29	4.94799e-153	3.70659e-19	0.0455247	0.0562496	0.0456348	0.0381134	0.0434676	1.67418	0.964262	1.6661	0.366286	1.47526
3.6001e-28	1.16181e-27	ENSMUST00000162031.7|ENSMUST00000195247.5|ENSMUST00000192960.5|ENSMUST00000193832.5|ENSMUST00000195032.5|ENSMUSG00000058407.12|chr1|-	0.788072	0.0135638	-0.101935	0.012348	-0.621421	5.66247e-29	0.840702	0.33088	0.894828	1.42836e-10	0.070547	0.0674831	0.104835	0.0934057	0.0969026	2.19915	1.01366	0.903088	1.01242	0.537181
8.83385e-24	2.48757e-23	ENSMUST00000027193.8|ENSMUSG00000026032.8|chr1|+	0.280724	0.0229187	0.281881	-0.255827	-0.198277	4.39503e-09	0.682761	3.36652e-10	9.91647e-10	9.7744e-09	0.047835	0.0560775	0.0448792	0.041865	0.0345756	1.32409	1.02318	1.32562	0.774276	0.820143
4.43831e-55	2.87691e-54	ENSMUST00000027286.6|ENSMUSG00000026112.7|chr1|-	1.39519	-0.391447	-0.55252	-0.88777	-0.458375	1.59874e-33	6.05151e-05	2.42507e-14	6.8969e-22	0.000176876	0.115631	0.0975984	0.072454	0.0923298	0.122235	4.03574	0.676078	0.575498	0.411572	0.63231
2.82176e-30	9.79194e-30	ENSMUST00000075242.6|ENSMUSG00000073676.4|chr1|+	0.049646	-0.104515	0.304078	-0.196848	-0.127793	0.0646316	0.000321574	1.74737e-27	1.80557e-09	0.000933887	0.0268677	0.0290538	0.0279945	0.0327295	0.0386113	1.0509	0.900762	1.35537	0.821315	0.880036
7.31657e-33	2.76493e-32	ENSMUST00000189534.6|ENSMUST00000066863.12|ENSMUST00000171479.7|ENSMUST00000050406.10|ENSMUST00000169659.7|ENSMUST00000187089.6|ENSMUST00000189167.6|ENSMUSG00000026409.14|chr1|-	-0.111218	-1.73588	0.725693	0.264846	-0.337414	0.0200092	1.27155e-14	2.00901e-17	0.00265473	0.00279429	0.0478116	0.225187	0.0854433	0.0881314	0.112866	0.894744	0.176244	2.06616	1.30323	0.713614
9.29565e-19	2.17782e-18	ENSMUST00000111332.1|ENSMUSG00000038370.6|chr1|-	-0.614685	2.62288	0.0877562	1.60123	-0.0787699	0.024131	9.80803e-08	0.233133	0.115219	4.88431e-08	0.272583	0.492075	0.0736007	1.01655	0.0144387	0.540811	13.7754	1.09172	4.95914	0.924253
1.44478e-68	1.22144e-67	ENSMUST00000091374.8|ENSMUST00000185265.1|ENSMUSG00000026021.15|chr1|-	0.23225	-0.0135077	0.250037	-0.349643	-0.0790002	8.31472e-10	0.632074	2.76938e-30	1.3547e-52	0.000406325	0.0378332	0.028211	0.0218644	0.0229083	0.0223421	1.26144	0.986583	1.28407	0.704939	0.92404
1.24833e-05	1.6329e-05	ENSMUST00000027623.8|ENSMUSG00000026374.14|chr1|-	0.124984	0.253584	-0.0663403	-0.194902	-0.136261	0.0277137	3.2541e-05	0.231401	0.00671321	0.0537088	0.0567768	0.0610324	0.0554333	0.0718997	0.0706315	1.13313	1.28864	0.935812	0.822916	0.872615
3.53291e-48	1.99863e-47	ENSMUST00000010049.5|ENSMUSG00000009905.5|chr1|-	0.186937	0.727198	0.443769	-0.643166	-0.000937886	2.67244e-05	1.14951e-13	2.84157e-15	6.19179e-37	0.98904	0.0445119	0.0979724	0.0561898	0.0506574	0.0682778	1.20555	2.06927	1.55857	0.525626	0.999063
2.37012e-29	7.93329e-29	ENSMUST00000053355.5|ENSMUSG00000050967.5|chr1|-	-1.18901	NA	0.00237196	2.12876	0.397703	3.08737e-10	NA	0.839861	2.68945e-15	0.138644	0.188902	NA	0.0117383	0.269309	0.268563	0.304523	NA	1.00237	8.40447	1.4884
4.24884e-59	2.99559e-58	ENSMUST00000159038.7|ENSMUST00000112370.8|ENSMUST00000144548.8|ENSMUST00000112365.8|ENSMUST00000046658.9|ENSMUST00000126927.7|ENSMUSG00000059149.17|chr1|-	1.18417	3.04988	-0.277021	1.67139	1.43778	1.04875e-10	7.56225e-14	1.11834e-39	3.05082e-11	0.000366997	0.183316	0.407862	0.0210156	0.25156	0.403559	3.26799	21.1128	0.758038	5.31957	4.21132
4.68099e-05	5.95004e-05	ENSMUST00000194563.5|ENSMUST00000027290.11|ENSMUSG00000026116.11|chr1|-	0.21154	-0.138386	0.396423	-0.442593	-0.213666	0.0689446	0.369183	0.00129928	0.00103504	0.00898573	0.116309	0.154103	0.123261	0.134903	0.0817831	1.23558	0.870763	1.4865	0.642369	0.807618
7.41224e-121	1.23942e-119	ENSMUST00000051396.12|ENSMUST00000189661.6|ENSMUSG00000026600.12|chr1|-	0.323318	-2.23862	0.463941	-0.850639	-0.077094	1.21054e-47	1.90253e-87	0.000285523	6.90338e-08	0.647572	0.0222977	0.112933	0.127875	0.157711	0.168645	1.3817	0.106605	1.59033	0.427142	0.925803
4.54366e-44	2.33612e-43	ENSMUST00000188307.1|ENSMUST00000187861.6|ENSMUST00000043189.13|ENSMUST00000094569.10|ENSMUST00000163770.7|ENSMUSG00000026442.14|chr1|-	-0.869093	2.308	-0.572403	0.0505962	0.66523	1.37277e-24	0.00106505	8.51862e-26	6.70473e-15	0.354433	0.0849085	0.705218	0.0545078	0.00649508	0.718372	0.419332	10.0543	0.564168	1.0519	1.94494
6.80651e-07	9.55845e-07	ENSMUST00000162371.1|ENSMUST00000015124.14|ENSMUSG00000014980.14|chr1|-	0.155232	-0.457234	0.297339	0.0848525	-0.0752356	0.0634296	4.11644e-07	0.000905854	0.572195	0.208529	0.0836301	0.0903	0.0896075	0.150229	0.0598238	1.16793	0.633032	1.34627	1.08856	0.927525
7.02909e-16	1.48562e-15	ENSMUST00000038372.13|ENSMUST00000161600.7|ENSMUST00000097724.9|ENSMUSG00000038174.14|chr1|-	0.168476	0.719029	-0.00497709	-0.767151	0.249269	0.0173029	9.95432e-08	0.857059	1.80826e-10	0.016576	0.070782	0.134964	0.0276321	0.120303	0.104037	1.1835	2.05244	0.995035	0.464334	1.28309
3.52894e-07	5.04574e-07	ENSMUST00000009777.3|ENSMUSG00000009633.3|chr1|-	0.232573	-0.348286	0.77351	-0.0601087	-0.121474	9.14654e-05	0.110176	0.000710632	0.374509	9.20084e-05	0.0594484	0.218033	0.228481	0.0676854	0.0310616	1.26184	0.705897	2.16736	0.941662	0.885614
5.20965e-09	8.16561e-09	ENSMUST00000008995.14|ENSMUST00000097644.8|ENSMUSG00000026313.16|chr1|-	0.238779	-0.3977	-0.205681	-0.05322	0.313409	2.82901e-06	0.00108784	1.73946e-05	0.610384	0.00323554	0.05099	0.121741	0.047878	0.10445	0.106441	1.2697	0.671864	0.814092	0.948171	1.36808
1.05813e-51	6.42874e-51	ENSMUST00000178474.7|ENSMUST00000027579.16|ENSMUSG00000026341.16|chr1|-	0.696814	-0.2385	0.296302	-0.143772	-0.0229848	4.58032e-24	4.25944e-30	1.78074e-13	0.00309561	0.460198	0.0688663	0.020924	0.0402348	0.048603	0.0311228	2.00735	0.787808	1.34488	0.866085	0.977277
1.19367e-06	1.65233e-06	ENSMUST00000191251.6|ENSMUST00000027172.12|ENSMUST00000189776.1|ENSMUSG00000026018.12|chr1|-	0.115982	NA	0.115694	-2.3095	-0.17519	0.724485	NA	0.00325712	1.67804e-05	0.167904	0.329056	NA	0.0393201	0.536604	0.127044	1.12298	NA	1.12265	0.0993108	0.839297
1.98365e-17	4.44879e-17	ENSMUST00000002533.14|ENSMUST00000119256.7|ENSMUSG00000002459.17|chr1|-	0.0596727	NA	0.0867995	-1.04818	-3.24541	0.00162548	NA	0.594095	1.572e-07	7.77536e-11	0.0189359	NA	0.162878	0.199885	0.498918	1.06149	NA	1.09068	0.350575	0.0389528
5.04103e-25	1.45643e-24	ENSMUST00000178235.7|ENSMUST00000006462.13|ENSMUSG00000006299.13|chr1|-	0.0354911	0.26426	0.153308	-0.234269	-0.233498	0.25148	7.00824e-14	0.00102873	2.86456e-09	1.00807e-11	0.030949	0.0352925	0.046704	0.0394446	0.0343109	1.03613	1.30247	1.16568	0.791149	0.79176
9.7186e-11	1.64398e-10	ENSMUST00000027863.12|ENSMUSG00000026576.12|chr1|-	-0.291755	0.321082	0.0332313	-0.276622	0.183682	4.66135e-12	0.046996	1.29725e-06	0.137747	0.138285	0.0421884	0.161645	0.00686572	0.186374	0.123925	0.746952	1.37862	1.03379	0.758341	1.20163
4.91576e-107	7.31364e-106	ENSMUST00000028049.12|ENSMUST00000195442.5|ENSMUST00000028052.11|ENSMUSG00000026721.15|chr1|-	-0.114615	-0.590117	0.426498	-0.133862	-0.609434	0.00392298	1.52048e-08	1.69054e-83	2.51546e-07	2.61632e-56	0.0397376	0.104275	0.0220303	0.0259596	0.0385452	0.89171	0.554263	1.53188	0.874711	0.543658
4.78962e-20	1.17228e-19	ENSMUST00000027752.14|ENSMUSG00000026478.14|chr1|-	-0.157682	-2.14764	-2.00533	-0.626652	0.113061	0.529573	2.71506e-17	9.39446e-12	1.55817e-05	5.53073e-09	0.250823	0.253912	0.294231	0.145048	0.0193917	0.854121	0.116759	0.134616	0.534378	1.1197
0	0	ENSMUST00000013842.11|ENSMUSG00000013698.12|chr1|-	0.84508	0.717592	-1.63127	-0.272662	0.15851	0	5.44757e-108	0	2.63758e-132	1.38224e-13	0.0195191	0.0325064	0.023169	0.0111398	0.0214259	2.32816	2.04949	0.195682	0.76135	1.17176
2.70822e-12	4.90387e-12	ENSMUST00000175996.7|ENSMUST00000177458.1|ENSMUST00000176720.1|ENSMUST00000168574.8|ENSMUST00000176559.7|ENSMUST00000176822.1|ENSMUSG00000045658.16|chr1|-	-0.0917942	0.237534	-0.199039	0.330908	-0.207608	0.0386314	3.77991e-12	0.00191154	0.0423965	2.58693e-05	0.044386	0.0342013	0.0641308	0.16304	0.0493474	0.912293	1.26812	0.819518	1.39223	0.812525
1.19909e-15	2.50352e-15	ENSMUST00000097739.4|ENSMUSG00000073678.4|chr1|-	0.704284	0.151149	-0.167275	-0.254526	0.350745	1.13525e-12	0.289756	0.00440056	6.76585e-08	0.0184486	0.0990133	0.142775	0.0587357	0.0471582	0.148842	2.0224	1.16317	0.845967	0.775284	1.42013
0.0108794	0.01211	ENSMUST00000160456.7|ENSMUST00000161966.7|ENSMUST00000160466.7|ENSMUSG00000038473.14|chr1|-	-0.509155	0.187331	0.0380063	0.0982513	0.11087	0.000274634	0.417072	0.086837	0.773949	0.67585	0.13995	0.230842	0.0221958	0.342085	0.265155	0.601003	1.20603	1.03874	1.10324	1.11725
4.61876e-07	6.54454e-07	ENSMUST00000165066.7|ENSMUSG00000040865.15|chr1|-	-0.0704707	0.278023	-0.123827	-0.213612	0.301997	0.221907	0.0214951	0.070035	0.000298744	5.03186e-06	0.0576932	0.120923	0.068349	0.0590677	0.0661772	0.931955	1.32052	0.883533	0.807662	1.35256
1.45614e-13	2.77917e-13	ENSMUST00000068505.9|ENSMUSG00000026509.15|chr1|-	0.0949836	1.55784	0.376855	-0.0979873	-0.410183	0.0490707	8.5138e-05	0.0362626	0.285181	1.58517e-11	0.0482646	0.396451	0.179972	0.0916837	0.0608591	1.09964	4.74855	1.45769	0.90666	0.663529
9.84272e-30	3.34193e-29	ENSMUST00000081026.10|ENSMUST00000162814.7|ENSMUST00000161308.7|ENSMUSG00000060743.12|chr1|-	0.115797	-0.127149	0.951215	-0.00604585	-0.110989	0.0679429	0.00416883	4.56309e-38	0.931089	0.0066219	0.0634372	0.0443785	0.0737437	0.0699142	0.0408756	1.12277	0.880603	2.58885	0.993972	0.894949
4.80517e-08	7.13786e-08	ENSMUST00000169017.7|ENSMUST00000164044.7|ENSMUSG00000059498.13|chr1|-	1.40026	-0.0109227	1.21793	NA	2.04794	0.0186784	6.10512e-06	0.0971632	NA	0.000464827	0.595375	0.00241508	0.734241	NA	0.585084	4.05624	0.989137	3.3802	NA	7.75191
8.21675e-40	3.78672e-39	ENSMUST00000027121.14|ENSMUST00000114428.2|ENSMUSG00000025978.14|chr1|-	-0.508519	14.6516	-0.191691	0.419901	-0.140919	0.890595	0.930379	0.958997	0.909591	0.969603	3.69694	167.699	3.72851	3.6978	3.69808	0.601385	2.30735e+06	0.825562	1.52181	0.86856
6.72814e-06	8.91815e-06	ENSMUST00000065967.13|ENSMUST00000111167.1|ENSMUST00000111166.1|ENSMUSG00000055214.15|chr1|-	0.351558	-0.00153491	-0.16212	-0.456629	0.863382	0.137688	0.991369	0.00162937	0.0214504	3.00596e-05	0.236826	0.141898	0.0514571	0.198537	0.206897	1.42128	0.998466	0.850339	0.633416	2.37117
5.84128e-06	7.76986e-06	ENSMUST00000027929.9|ENSMUSG00000026620.11|chr1|-	-0.352195	NA	0.173616	-0.100115	-0.279454	0.00079889	NA	1.50298e-06	0.166603	0.0154988	0.105033	NA	0.0360885	0.072379	0.115453	0.703143	NA	1.1896	0.904734	0.756196
2.37468e-90	2.72763e-89	ENSMUST00000191896.5|ENSMUSG00000102976.6|chr1|-	-0.433919	-0.00147845	-0.188107	-0.0906128	0.352592	3.18561e-45	0.973777	1.89669e-11	0.000710324	1.41207e-73	0.0307474	0.0449757	0.0280181	0.0267645	0.0194322	0.647965	0.998523	0.828526	0.913371	1.42275
3.55253e-103	5.02809e-102	ENSMUST00000163119.7|ENSMUST00000164108.7|ENSMUSG00000004364.14|chr1|-	0.157089	-1.50489	0.910343	-0.327141	-0.576068	0.00194965	4.10343e-26	6.08757e-77	1.0822e-05	2.39893e-13	0.05071	0.142373	0.0490336	0.0743491	0.0786501	1.1701	0.222042	2.48517	0.720982	0.562104
1.46745e-22	3.93577e-22	ENSMUST00000114541.7|ENSMUST00000114537.8|ENSMUST00000018561.13|ENSMUST00000046390.13|ENSMUSG00000018417.14|chr1|-	NA	-0.893485	0.408976	NA	0.078999	NA	2.5652e-25	0.00524486	NA	9.59045e-06	NA	0.0859389	0.146503	NA	0.017848	NA	0.409227	1.50528	NA	1.0822
2.20313e-19	5.28277e-19	ENSMUST00000186764.6|ENSMUST00000170269.1|ENSMUSG00000002881.14|chr1|-	-0.647683	2.66042	-0.156314	0.00516262	-0.000621402	7.22295e-09	7.45674e-08	0.132039	0.939969	0.989982	0.111946	0.494521	0.103787	0.0685525	0.0494921	0.523257	14.3024	0.85529	1.00518	0.999379
0.0334004	0.0361766	ENSMUST00000056089.7|ENSMUSG00000050777.7|chr1|-	0.370422	-0.012197	NA	NA	-0.0355267	0.0102127	0.598335	NA	NA	0.486693	0.144215	0.0231532	NA	NA	0.0510751	1.44835	0.987877	NA	NA	0.965097
4.62495e-15	9.4474e-15	ENSMUST00000194997.1|ENSMUSG00000103808.1|chr1|-	2.91841	-0.52014	-0.2195	-0.351965	-0.222507	6.48264e-06	2.19247e-05	0.0816216	0.0709814	0.0137638	0.647096	0.122549	0.126051	0.19493	0.0903264	18.5118	0.594438	0.80292	0.703305	0.800509
6.00122e-07	8.45586e-07	ENSMUST00000027050.9|ENSMUSG00000025917.9|chr1|-	0.352084	-0.193156	0.135371	-0.190442	-0.0350106	4.07991e-07	0.00690671	0.0642761	0.0110088	0.624311	0.0695105	0.0715047	0.0731634	0.0749057	0.0714868	1.42203	0.824353	1.14496	0.826594	0.965595
4.19583e-07	5.95644e-07	ENSMUST00000194555.5|ENSMUST00000195324.5|ENSMUST00000027812.10|ENSMUST00000192227.5|ENSMUSG00000026527.13|chr1|-	-0.293562	0.503987	0.122243	-0.715945	NA	8.10478e-05	0.127858	1.38165e-05	0.000117539	NA	0.074484	0.331003	0.0281229	0.185902	NA	0.745603	1.65531	1.13003	0.48873	NA
2.47244e-14	4.89694e-14	ENSMUST00000051431.9|ENSMUSG00000047539.9|chr1|-	-0.194778	0.137067	0.109641	0.217764	-0.555612	0.00419736	0.210569	0.0786078	1.08417e-06	6.38134e-13	0.0680343	0.109478	0.0623378	0.044663	0.0772534	0.823018	1.14691	1.11588	1.24329	0.573721
1.04024e-25	3.06397e-25	ENSMUST00000027768.13|ENSMUSG00000026491.13|chr1|-	-0.161256	-0.0177439	0.460972	0.649522	-0.513058	0.1121	0.869072	4.31362e-07	4.30332e-11	2.30793e-21	0.101494	0.107645	0.0911991	0.0985133	0.0540624	0.851074	0.982413	1.58561	1.91462	0.598662
2.00712e-58	1.40722e-57	ENSMUST00000049470.10|ENSMUSG00000042305.12|chr1|-	0.149884	-1.2755	0.205467	0.200935	-0.00966422	0.00342229	5.5828e-50	9.28897e-10	0.000353729	0.843128	0.051207	0.0858072	0.0335666	0.0562465	0.0488352	1.1617	0.279291	1.2281	1.22255	0.990382
5.07787e-24	1.43955e-23	ENSMUST00000037906.5|ENSMUSG00000036975.5|chr1|-	0.589625	-1.12487	0.442965	0.417774	0.375765	2.72313e-07	2.15872e-23	0.0128813	0.0058052	0.00644454	0.114676	0.112876	0.17811	0.151445	0.137933	1.80331	0.324696	1.55732	1.51858	1.4561
3.93903e-32	1.44942e-31	ENSMUST00000176154.2|ENSMUST00000185599.1|ENSMUST00000177136.2|ENSMUST00000181660.7|ENSMUST00000186656.6|ENSMUSG00000060424.14|chr1|-	-0.0347583	-12.9315	1.26873	0.0427185	0.310406	0.988305	0.945345	0.59284	0.98565	0.900206	2.37132	188.635	2.37268	2.37511	2.47531	0.965839	2.42052e-06	3.55635	1.04364	1.36398
7.4663e-21	1.89491e-20	ENSMUST00000057438.6|ENSMUSG00000045210.8|chr1|-	0.168319	-0.919497	0.0934976	0.0136909	0.315875	0.0400179	2.59595e-21	0.118824	0.861898	3.50048e-05	0.0819642	0.0970154	0.0599448	0.0787021	0.0763315	1.18331	0.39872	1.09801	1.01379	1.37146
2.27942e-12	4.1473e-12	ENSMUST00000034868.13|ENSMUSG00000026034.17|chr1|-	0.175018	-0.327088	0.272241	-0.0663826	-0.011135	0.000188036	6.83117e-11	1.8781e-05	0.278234	0.83016	0.0468644	0.0501337	0.0636238	0.0612219	0.0519121	1.19127	0.72102	1.3129	0.935773	0.988927
1.55941e-57	1.07733e-56	ENSMUST00000188894.6|ENSMUST00000186940.6|ENSMUST00000190780.6|ENSMUST00000187938.6|ENSMUSG00000026193.15|chr1|-	-1.09538	13.1797	-2.20991	NA	-0.0907082	0.272255	0.899777	0.0195511	NA	0.922948	0.997721	104.648	0.946487	NA	0.937839	0.334412	529507	0.109711	NA	0.913284
0	0	ENSMUST00000114512.7|ENSMUST00000114513.8|ENSMUST00000114510.7|ENSMUSG00000026103.14|chr1|-	-1.55586	-2.40908	0.868101	-0.351745	-2.19011	1.33422e-89	2.48897e-225	0	0.000186034	3.01797e-260	0.0775193	0.0751755	0.0194508	0.0941184	0.0635521	0.211008	0.0898979	2.38238	0.703459	0.111905
0.0133338	0.0147551	ENSMUST00000114079.8|ENSMUST00000053469.1|ENSMUSG00000025956.10|chr1|-	0.132253	-0.0238254	-0.399728	-0.0765014	0.144931	0.0498642	0.706732	0.00177656	0.609312	0.270793	0.0674375	0.0633236	0.127903	0.149693	0.131608	1.1414	0.976456	0.670502	0.926352	1.15596
0.000294049	0.000357648	ENSMUST00000212888.1|ENSMUST00000187584.6|ENSMUST00000169786.7|ENSMUST00000187691.6|ENSMUSG00000055322.15|chr1|-	0.0165616	0.692317	0.169069	0.453906	-0.0381613	0.856865	0.000384592	0.507526	0.0436339	0.00117911	0.0918225	0.194995	0.255123	0.224974	0.0117641	1.0167	1.99834	1.1842	1.57445	0.962558
6.65052e-11	1.13311e-10	ENSMUST00000185893.1|ENSMUST00000008280.13|ENSMUSG00000008136.14|chr1|-	-0.0172674	0.294549	0.302388	-0.46588	-0.501558	0.962574	0.316836	1.01397e-10	0.0224607	2.59317e-11	0.36799	0.294261	0.0467741	0.204111	0.0752187	0.982881	1.34252	1.35309	0.627583	0.605586
0.040242	0.0433631	ENSMUST00000003550.10|ENSMUSG00000003458.12|chr1|-	0.0472462	-0.0255744	0.365805	-0.159304	-0.0672991	0.635087	0.766417	0.00759678	0.0521067	0.485858	0.0995539	0.0860905	0.137032	0.0820201	0.0965676	1.04838	0.97475	1.44167	0.852737	0.934916
1.76798e-23	4.91988e-23	ENSMUST00000027153.5|ENSMUSG00000026003.5|chr1|-	0.134756	-0.634921	0.139575	1.06345	-0.129603	0.00816248	1.21696e-10	0.566384	1.03059e-17	0.0360628	0.0509422	0.0986331	0.243423	0.124083	0.0618272	1.14426	0.529977	1.14979	2.89636	0.878444
2.10847e-06	2.88275e-06	ENSMUST00000077946.11|ENSMUST00000190983.6|ENSMUST00000187774.6|ENSMUSG00000038608.15|chr1|-	0.315019	0.175258	0.568888	-0.078263	0.429553	0.560249	0.00468921	0.0261583	2.59745e-07	0.000715976	0.540832	0.0619801	0.255812	0.0151951	0.126959	1.37029	1.19155	1.7663	0.924721	1.53657
2.4588e-78	2.38864e-77	ENSMUST00000190298.6|ENSMUST00000040599.14|ENSMUSG00000009418.15|chr1|-	0.25391	-0.0192217	0.381993	-0.536085	-0.0373517	0.000514388	0.817735	4.01503e-53	2.19574e-63	0.308773	0.0731064	0.0834062	0.0248987	0.0318979	0.0366984	1.28906	0.980962	1.4652	0.585034	0.963337
2.20703e-09	3.5236e-09	ENSMUST00000193392.1|ENSMUSG00000104027.1|chr1|-	-0.0548796	NA	-0.081775	1.26709	1.94449	0.127026	NA	0.0804738	0.000334151	0.000143986	0.0359646	NA	0.0467836	0.353218	0.511543	0.946599	NA	0.921479	3.55051	6.99006
6.30976e-31	2.23055e-30	ENSMUST00000055322.5|ENSMUSG00000056708.5|chr1|-	0.388912	-0.235842	0.4427	0.736098	0.296754	1.25075e-06	6.56632e-32	1.36571e-12	9.33052e-06	2.89677e-09	0.0802307	0.0200611	0.0624622	0.166082	0.049981	1.47537	0.789906	1.5569	2.08777	1.34548
4.2744e-05	5.44971e-05	ENSMUST00000203191.1|ENSMUSG00000107722.1|chr1|-	0.262371	-0.322556	0.21903	0.628348	0.213404	0.0262058	1.19918e-06	0.315012	0.0277475	0.141819	0.118018	0.0664273	0.217992	0.285504	0.145267	1.30001	0.724295	1.24487	1.87451	1.23789
0.000409559	0.000493063	ENSMUST00000027215.11|ENSMUST00000156392.7|ENSMUST00000152239.7|ENSMUST00000128190.7|ENSMUST00000133677.7|ENSMUST00000150911.7|ENSMUSG00000026049.11|chr1|-	1.10473	0.188007	0.340276	0.173612	-0.299865	0.0160209	0.14295	0.165627	0.403856	4.88103e-05	0.458692	0.128342	0.24544	0.20798	0.0738356	3.01842	1.20684	1.40534	1.18959	0.740918
5.29172e-30	1.82458e-29	ENSMUST00000035295.5|ENSMUSG00000038633.5|chr1|-	0.343456	0.2791	0.276467	-0.157938	-0.104865	4.12622e-18	1.49945e-05	4.80726e-06	2.75311e-21	0.0246031	0.0395904	0.0644757	0.0604561	0.0166747	0.0466569	1.40981	1.32194	1.31846	0.853903	0.900446
9.0411e-19	2.1195e-18	ENSMUST00000016105.8|ENSMUSG00000015961.8|chr1|-	-0.340602	0.530448	-0.0719828	0.208335	-0.163653	1.83546e-08	6.45389e-16	0.0866322	0.0494603	0.0100163	0.0605317	0.065646	0.0420108	0.106044	0.0635481	0.711342	1.69969	0.930547	1.23163	0.849036
2.3249e-36	9.66536e-36	ENSMUST00000073120.10|ENSMUSG00000062729.11|chr1|-	-0.715319	0.635752	-0.326948	-0.923963	-0.357763	6.39792e-14	6.35879e-36	0.0407241	6.28977e-08	0.00989562	0.09538	0.0508083	0.159773	0.170777	0.138697	0.489036	1.88844	0.721121	0.396943	0.699239
2.23827e-38	9.85829e-38	ENSMUST00000111351.9|ENSMUST00000027981.7|ENSMUST00000111350.9|ENSMUSG00000026670.15|chr1|-	0.173337	0.143112	0.403883	-0.247956	-0.277026	0.00116783	0.0170945	1.63059e-26	8.99802e-18	7.38457e-10	0.05339	0.0600135	0.0379011	0.0288788	0.0449891	1.18927	1.15386	1.49763	0.780394	0.758035
2.42661e-22	6.45332e-22	ENSMUST00000053686.8|ENSMUSG00000026558.13|chr1|-	-0.892023	NA	0.357601	0.600948	-0.992406	1.61391e-05	NA	0.000114861	2.28478e-09	1.0331e-14	0.206844	NA	0.0927187	0.100558	0.128299	0.409826	NA	1.4299	1.82385	0.370684
0.00155349	0.00181584	ENSMUST00000162686.7|ENSMUSG00000048495.16|chr1|-	-0.0593381	0.448733	0.17875	-0.149783	-0.0722455	0.225912	0.00531944	0.0166009	0.0318624	0.409551	0.049001	0.161008	0.0746213	0.0697919	0.0876038	0.942388	1.56633	1.19572	0.860895	0.930303
2.10911e-29	7.07217e-29	ENSMUST00000159688.1|ENSMUST00000027966.13|ENSMUST00000081103.11|ENSMUST00000159969.7|ENSMUSG00000026656.15|chr1|-	NA	-0.133579	2.92447	NA	16.9645	NA	0.945301	0.145287	NA	0.955133	NA	1.94696	2.00804	NA	301.524	NA	0.874958	18.6244	NA	2.33121e+07
6.60705e-30	2.2616e-29	ENSMUST00000189361.1|ENSMUST00000168515.7|ENSMUSG00000026458.13|chr1|-	-0.855718	-1.03592	0.437403	NA	-1.97631	1.6909e-06	4.76477e-13	1.55886e-28	NA	1.01648e-06	0.17875	0.143244	0.0394748	NA	0.404284	0.424978	0.354899	1.54868	NA	0.13858
6.19998e-64	4.80117e-63	ENSMUST00000027343.5|ENSMUSG00000026158.11|chr1|-	-0.3296	-0.431916	0.326883	-0.680235	0.137212	0.000214016	5.80397e-40	2.20182e-59	1.33667e-06	0.147665	0.089036	0.0326441	0.0201148	0.140712	0.0947705	0.719211	0.649264	1.38664	0.506498	1.14707
1.70099e-36	7.11066e-36	ENSMUST00000190811.6|ENSMUST00000070699.14|ENSMUST00000187537.6|ENSMUST00000186485.6|ENSMUSG00000056536.14|chr1|-	-0.936364	-0.235983	-0.3433	1.21307	-0.721253	3.83174e-22	0.0633253	0.0147029	6.26985e-24	6.17271e-06	0.0967767	0.127084	0.140719	0.120254	0.159556	0.392051	0.789794	0.709425	3.3638	0.486143
4.17394e-25	1.20868e-24	ENSMUST00000041023.13|ENSMUSG00000041879.13|chr1|-	-0.253954	-0.288145	0.332596	-0.348615	0.253595	0.000130178	1.17328e-05	4.72171e-18	1.17448e-09	0.000202499	0.0663737	0.0657491	0.0384064	0.0573032	0.0682463	0.775728	0.749653	1.39458	0.705665	1.28865
9.77258e-29	3.20578e-28	ENSMUST00000044369.12|ENSMUST00000192847.5|ENSMUST00000192698.2|ENSMUSG00000033793.12|chr1|+	1.50822	-0.812711	1.30903	-0.887215	-0.506679	1.00096e-05	2.84622e-08	1.25629e-12	9.26161e-11	0.00229653	0.341461	0.146417	0.184396	0.136947	0.166182	4.5187	0.443654	3.70259	0.411801	0.602493
6.85654e-39	3.07365e-38	ENSMUST00000186415.6|ENSMUST00000187048.6|ENSMUST00000076110.10|ENSMUSG00000026484.13|chr1|-	-0.299725	0.646725	0.295726	0.806314	-1.25087	0.00640341	3.43062e-09	0.0741239	0.00105117	8.65379e-38	0.109935	0.109437	0.165594	0.246093	0.0973479	0.741022	1.90928	1.3441	2.23964	0.286254
2.86873e-53	1.80682e-52	ENSMUST00000115161.7|ENSMUSG00000042182.16|chr1|-	1.92024	-1.26277	-0.0367529	3.17694	1.34016	8.8313e-05	7.17984e-46	0.358483	0.0010879	0.0212779	0.489776	0.0888204	0.0400245	0.972508	0.581914	6.82258	0.28287	0.963914	23.9733	3.81964
5.77511e-43	2.89445e-42	ENSMUST00000159879.1|ENSMUSG00000018199.9|chr1|-	-0.418664	1.6796	-0.12071	-0.0695791	0.385683	2.47267e-20	9.78573e-16	0.0317047	0.196851	9.1142e-17	0.0453116	0.209178	0.0561936	0.0539132	0.0463796	0.657925	5.36338	0.886291	0.932786	1.47062
9.7643e-55	6.28608e-54	ENSMUST00000202889.1|ENSMUST00000076587.4|ENSMUST00000027232.13|ENSMUSG00000026064.15|chr1|-	0.148554	-0.444995	0.281674	0.044237	-0.390984	0.00435962	8.98632e-21	4.05397e-16	8.60527e-07	1.17901e-25	0.0521078	0.0476065	0.0346167	0.00898923	0.0373412	1.16016	0.640828	1.32535	1.04523	0.676391
1.54615e-26	4.67433e-26	ENSMUST00000188797.6|ENSMUST00000027451.12|ENSMUSG00000026235.14|chr1|-	-0.929124	NA	0.113712	0.31529	-0.649205	4.06642e-20	NA	5.99295e-07	0.00299841	2.11718e-12	0.101143	NA	0.0227814	0.106233	0.0923933	0.394899	NA	1.12043	1.37066	0.522461
0.0185508	0.0203493	ENSMUST00000085633.11|ENSMUST00000110891.7|ENSMUST00000027945.5|ENSMUST00000110893.9|ENSMUSG00000026632.17|chr1|-	-0.100079	0.375091	0.108823	-0.241225	0.0339275	0.0969578	0.00569525	0.378256	0.0621411	0.854544	0.0602962	0.135665	0.123506	0.129323	0.185069	0.904766	1.45512	1.11496	0.785665	1.03451
1.15217e-55	7.6387e-55	ENSMUST00000159763.7|ENSMUST00000160665.7|ENSMUST00000070330.13|ENSMUST00000086074.11|ENSMUSG00000040265.16|chr1|-	1.40653	-4.08155	0.0357216	-0.289206	0.380924	1.42756e-26	4.36483e-05	0.143476	1.67908e-12	2.87783e-05	0.131838	0.998601	0.0244172	0.0409708	0.0910664	4.08175	0.0168813	1.03637	0.748858	1.46364
1.34104e-09	2.16664e-09	ENSMUST00000194204.1|ENSMUST00000062387.7|ENSMUSG00000038026.12|chr1|-	-0.0905601	13.9296	-0.110918	1.06827	0.845127	0.928436	0.923004	0.911627	0.328174	0.44834	1.00832	144.123	0.999379	1.09253	1.11467	0.913419	1.12084e+06	0.895012	2.91034	2.32827
0.00540496	0.00612638	ENSMUST00000049126.12|ENSMUSG00000036766.12|chr1|-	-0.165003	NA	0.134649	0.524156	NA	0.00344232	NA	0.129065	0.0337423	NA	0.0564075	NA	0.0887132	0.246878	NA	0.847891	NA	1.14414	1.68903	NA
7.49807e-80	7.53596e-79	ENSMUST00000027421.12|ENSMUST00000186648.6|ENSMUSG00000026219.14|chr1|-	0.643771	-0.565691	0.542538	-0.164822	-0.583227	1.95053e-24	8.83786e-17	3.96024e-33	0.000218784	6.23707e-28	0.063105	0.0679963	0.0452454	0.0445912	0.0532349	1.90365	0.567967	1.72037	0.848045	0.558095
5.5304e-203	1.68543e-201	ENSMUST00000144177.7|ENSMUSG00000025911.14|chr1|+	-3.76462	2.74586	NA	NA	0.505981	4.02535e-73	8.08236e-41	NA	NA	0.0481475	0.208138	0.205245	NA	NA	0.256055	0.0231765	15.5779	NA	NA	1.65861
1.19027e-116	1.9388e-115	ENSMUST00000047534.11|ENSMUST00000191307.6|ENSMUST00000167518.7|ENSMUST00000170092.7|ENSMUSG00000037503.12|chr1|-	-1.02566	0.3976	0.431664	0.0401035	0.639208	1.06405e-114	0.000954042	8.29416e-14	0.692254	1.46078e-12	0.0450578	0.120348	0.0578206	0.101323	0.090307	0.358561	1.48825	1.53982	1.04092	1.89498
7.71272e-38	3.32342e-37	ENSMUST00000156876.7|ENSMUST00000087701.3|ENSMUSG00000041439.15|chr1|-	-2.34766	-0.825411	0.0365512	0.155167	0.737277	2.53364e-24	1.07098e-10	0.217278	0.00121171	0.00905207	0.230702	0.12784	0.029625	0.0479485	0.282473	0.0955926	0.438055	1.03723	1.16785	2.09024
6.79798e-33	2.57669e-32	ENSMUST00000193946.1|ENSMUSG00000103432.1|chr1|-	-0.493676	13.8866	0.312753	-0.633833	-1.05408	0.915704	0.947488	0.94653	0.891888	0.821188	4.66408	210.844	4.66345	4.66343	4.66372	0.610379	1.07366e+06	1.36718	0.530554	0.348513
1.76101e-12	3.22269e-12	ENSMUST00000194727.5|ENSMUST00000195717.5|ENSMUST00000192961.5|ENSMUST00000057037.12|ENSMUSG00000057335.11|chr1|-	-0.389161	-0.168131	-0.0988085	0.326972	-0.119441	1.53768e-05	0.00189669	0.124774	5.40742e-13	0.146022	0.0900164	0.0541319	0.0643687	0.0453206	0.082162	0.677625	0.845243	0.905916	1.38676	0.887416
0.0172437	0.0189761	ENSMUST00000068681.11|ENSMUSG00000026259.14|chr1|-	-0.0523293	2.05031	-0.00595014	0.841348	-0.516776	0.231048	0.0380723	0.922013	0.404215	0.191105	0.0436928	0.988541	0.0607789	1.00867	0.395295	0.949016	7.77029	0.994068	2.31949	0.596441
7.31017e-13	1.36353e-12	ENSMUST00000135518.7|ENSMUST00000126626.7|ENSMUST00000041838.6|ENSMUSG00000033569.17|chr1|-	-0.23735	-0.17867	0.296564	-0.505354	-0.137848	7.41975e-11	0.643413	1.62223e-14	0.00206285	0.693406	0.0364485	0.385954	0.0386277	0.164021	0.349659	0.788716	0.836382	1.34523	0.603292	0.871231
3.72001e-81	3.87271e-80	ENSMUST00000044455.7|ENSMUST00000019861.12|ENSMUSG00000042197.13|chr1|-	0.959485	0.333468	-0.68688	0.471748	-0.193522	3.37993e-32	7.29568e-05	1.04989e-57	2.05329e-17	0.00413687	0.081229	0.0840725	0.0428972	0.0555603	0.0674873	2.61035	1.3958	0.503144	1.60279	0.824052
2.01974e-39	9.16277e-39	ENSMUST00000131556.1|ENSMUST00000088615.10|ENSMUSG00000067851.11|chr1|-	-0.588064	0.848136	0.358297	0.162289	-0.313847	8.68464e-25	6.6001e-06	5.56812e-16	0.0129561	2.70274e-10	0.0572054	0.188216	0.0442429	0.0653079	0.0496992	0.555402	2.33529	1.43089	1.1762	0.730631
3.4336e-65	2.69762e-64	ENSMUST00000195121.1|ENSMUSG00000104154.1|chr1|-	-1.53757	2.64882	-0.976698	-0.239994	-1.09552	5.22673e-26	7.51483e-14	1.78943e-14	0.0373344	1.35676e-14	0.145778	0.354189	0.127424	0.115266	0.142269	0.214902	14.1374	0.376553	0.786632	0.334365
0.000524401	0.00062772	ENSMUST00000175916.7|ENSMUST00000010319.13|ENSMUST00000177288.3|ENSMUSG00000010175.13|chr1|-	0.564934	0.650092	-1.05693	-0.0184281	NA	0.0562159	0.160675	0.000322847	0.261283	NA	0.295876	0.463423	0.293897	0.0164044	NA	1.75933	1.91572	0.347522	0.981741	NA
2.08113e-154	4.65361e-153	ENSMUST00000041240.3|ENSMUSG00000041889.7|chr1|-	0.0641208	0.791247	0.661398	-0.169861	0.693282	0.00227188	9.94933e-06	6.85212e-125	5.84952e-99	7.81908e-09	0.0210082	0.179085	0.0278251	0.00804473	0.120105	1.06622	2.20615	1.9375	0.843782	2.00027
1.14458e-49	6.71643e-49	ENSMUST00000018337.8|ENSMUSG00000026361.9|chr1|-	-0.0827445	-1.86017	0.862289	0.23848	-1.30283	0.214584	0.00228608	5.00428e-27	0.00324079	9.85306e-29	0.0666725	0.609831	0.0800968	0.0810075	0.117144	0.920586	0.155646	2.36858	1.26932	0.271763
0.00179219	0.00208712	ENSMUST00000043338.9|ENSMUSG00000040848.11|chr1|-	0.0802287	0.0669101	0.586235	-0.238892	-0.0786045	0.225016	0.133307	0.0326548	0.00155018	0.208158	0.0661246	0.0445715	0.274416	0.0754764	0.0624517	1.08353	1.0692	1.79721	0.7875	0.924405
1.13489e-12	2.09821e-12	ENSMUST00000189556.1|ENSMUST00000043336.10|ENSMUSG00000040710.10|chr1|-	NA	-0.508066	-0.0478263	3.07943	0.0498413	NA	3.27462e-09	0.7429	0.00222575	0.0040952	NA	0.0858626	0.145805	1.0069	0.0173619	NA	0.601658	0.953299	21.746	1.0511
1.12507e-26	3.42322e-26	ENSMUST00000064309.8|ENSMUST00000027602.14|ENSMUSG00000026356.15|chr1|-	-0.481005	0.233907	-0.664234	0.414905	0.281551	3.38969e-13	1.13039e-05	1.32161e-15	6.68016e-05	0.00407555	0.0660909	0.0532746	0.0831065	0.104054	0.0980246	0.618162	1.26353	0.514668	1.51423	1.32518
0.000380262	0.000458961	ENSMUST00000160929.7|ENSMUST00000016338.14|ENSMUST00000161737.7|ENSMUSG00000016194.14|chr1|-	0.0462433	-0.655356	0.305271	-0.644306	-0.624265	0.000385107	0.111713	0.335551	0.00177786	0.0110751	0.013026	0.412033	0.317002	0.206176	0.245743	1.04733	0.519257	1.35699	0.525027	0.535655
1.44851e-51	8.74428e-51	ENSMUST00000020692.6|ENSMUSG00000020423.6|chr1|-	-0.738645	0.204913	-0.591835	-0.919753	-0.32551	4.07091e-17	3.54804e-48	2.15954e-09	1.17084e-07	1.74108e-20	0.0878206	0.0140505	0.098881	0.173604	0.0350873	0.477761	1.22742	0.553311	0.398618	0.722159
2.36138e-07	3.41379e-07	ENSMUST00000074357.7|ENSMUSG00000041926.15|chr1|-	0.357624	-0.213264	0.282083	-0.181855	0.0293335	3.89327e-05	8.16748e-06	0.00609241	0.060876	0.743196	0.0869344	0.047809	0.102846	0.0970209	0.0895339	1.42993	0.807943	1.32589	0.833722	1.02977
2.54631e-27	7.92629e-27	ENSMUST00000028017.15|ENSMUSG00000026694.19|chr1|-	-0.154371	-2.66745	0.67766	0.39938	0.603199	0.216858	4.46232e-14	2.39179e-06	0.152627	3.37921e-06	0.125004	0.353456	0.143659	0.279226	0.129823	0.856954	0.0694292	1.96926	1.4909	1.82796
1.54699e-06	2.12894e-06	ENSMUST00000027449.5|ENSMUSG00000026241.5|chr1|-	15.3781	NA	-0.225096	-0.896284	NA	0.976646	NA	0.984035	0.936498	NA	525.306	NA	11.2486	11.2496	NA	4.77106e+06	NA	0.79844	0.408083	NA
1.39332e-275	6.66499e-274	ENSMUST00000188641.6|ENSMUST00000115352.9|ENSMUST00000186948.6|ENSMUST00000187910.6|ENSMUST00000185771.6|ENSMUSG00000079658.9|chr1|-	-0.00629574	-0.342003	0.773769	0.0353527	-0.860504	0.856111	1.08811e-27	6.79235e-202	0.27058	6.4474e-118	0.0347204	0.0313614	0.0255224	0.0320885	0.0372744	0.993724	0.710346	2.16792	1.03599	0.422949
1.04246e-39	4.7751e-39	ENSMUST00000027338.3|ENSMUSG00000026154.4|chr1|-	0.262045	0.00737986	0.183517	-0.274526	-0.262434	1.1238e-16	0.847282	6.00934e-10	1.64617e-14	3.10788e-17	0.0316063	0.0383195	0.0296465	0.0357659	0.0310851	1.29958	1.00741	1.20144	0.759932	0.769177
4.79715e-06	6.42169e-06	ENSMUST00000116652.7|ENSMUST00000192650.5|ENSMUST00000195555.1|ENSMUST00000027035.9|ENSMUSG00000025902.13|chr1|-	NA	-1.11385	NA	NA	0.0160267	NA	3.27308e-05	NA	NA	3.27308e-05	NA	0.268167	NA	NA	0.00385852	NA	0.328291	NA	NA	1.01616
0.000188757	0.000232047	ENSMUST00000123519.8|ENSMUST00000027264.9|ENSMUSG00000026095.15|chr1|-	0.211595	-0.075609	0.273812	-0.177296	0.00374661	0.0129233	0.128018	0.00178843	0.00453369	0.944831	0.085119	0.0496786	0.0876679	0.0624629	0.054142	1.23565	0.927179	1.31497	0.837532	1.00375
1.34962e-11	2.36669e-11	ENSMUST00000185727.1|ENSMUSG00000099519.1|chr1|-	-0.375006	0.773587	0.320897	-0.870943	0.33303	1.86237e-05	0.00429481	5.45344e-06	8.98598e-07	0.186854	0.0876021	0.270896	0.0705805	0.177286	0.252306	0.687285	2.16753	1.37836	0.418557	1.39519
1.00019e-80	1.02432e-79	ENSMUST00000086199.11|ENSMUSG00000026473.15|chr1|+	0.256972	-0.712378	0.873525	1.13097	0.56927	4.5555e-12	4.95739e-56	0.0517198	3.54757e-46	3.95413e-06	0.0371412	0.0451713	0.449007	0.0792756	0.123385	1.29301	0.490476	2.39534	3.09867	1.76698
5.95131e-13	1.11613e-12	ENSMUST00000114492.7|ENSMUST00000190831.6|ENSMUST00000186266.1|ENSMUST00000191441.1|ENSMUST00000190726.1|ENSMUSG00000043629.12|chr1|-	-0.759402	NA	-0.0994584	0.215162	NA	4.48781e-09	NA	0.0685985	5.03046e-10	NA	0.129477	NA	0.0546158	0.0346023	NA	0.467946	NA	0.905328	1.24006	NA
2.12542e-10	3.54612e-10	ENSMUST00000027396.14|ENSMUSG00000026198.15|chr1|-	-0.366921	0.814522	0.300803	-0.769095	0.232149	2.29837e-05	0.00218979	1.4014e-05	1.45133e-05	0.334592	0.0866659	0.265905	0.0692514	0.177376	0.240593	0.692864	2.2581	1.35094	0.463432	1.26131
3.44555e-17	7.64576e-17	ENSMUST00000160968.7|ENSMUST00000071064.12|ENSMUST00000159085.7|ENSMUST00000186915.1|ENSMUST00000003818.13|ENSMUSG00000003721.14|chr1|-	-0.134985	0.364972	-0.164184	0.0936293	-0.112829	0.00586453	2.04485e-16	1.23816e-05	0.100805	0.00420373	0.0489919	0.0444036	0.0375641	0.0570575	0.0394168	0.873729	1.44047	0.848586	1.09815	0.893304
1.22918e-62	9.23471e-62	ENSMUST00000117146.7|ENSMUSG00000025939.17|chr1|-	0.341734	-0.528805	-0.371717	0.687736	0.147392	3.4337e-09	7.90629e-20	3.23067e-25	2.79415e-29	0.00444755	0.057829	0.0580183	0.035829	0.0612223	0.0518159	1.40739	0.589309	0.68955	1.98921	1.15881
0.000277733	0.000338239	ENSMUST00000065941.11|ENSMUST00000111305.7|ENSMUST00000111306.9|ENSMUSG00000053483.13|chr1|-	-0.158489	0.126457	0.194327	-0.248424	-0.354048	0.202748	0.00090811	0.143999	0.119172	0.000328052	0.124426	0.0381177	0.133004	0.159424	0.0985636	0.853433	1.1348	1.21449	0.780029	0.701841
1.60763e-21	4.14975e-21	ENSMUST00000188964.6|ENSMUST00000190607.1|ENSMUST00000079625.10|ENSMUSG00000060519.11|chr1|-	-0.162394	-0.0886223	-2.29943	1.71036	0.489678	0.0975717	0.215964	2.87595e-23	0.0852672	0.000209325	0.0980201	0.0716237	0.231403	0.993868	0.132078	0.850106	0.915191	0.100316	5.53094	1.63179
2.45949e-11	4.26937e-11	ENSMUST00000126008.7|ENSMUSG00000057363.12|chr1|-	-0.579345	-0.0673812	0.482896	0.168335	-0.429102	2.28503e-05	0.429216	1.00144e-10	0.136169	0.0137478	0.136798	0.085235	0.0746738	0.112961	0.174163	0.560265	0.934839	1.62076	1.18333	0.651094
8.51016e-79	8.35322e-78	ENSMUST00000194520.1|ENSMUSG00000103976.1|chr1|-	0.375835	-1.36325	0.139074	-0.351914	0.39372	2.57678e-07	2.8833e-78	0.00224062	1.86139e-07	2.50168e-07	0.0729489	0.0727888	0.0455035	0.0675112	0.0763382	1.45621	0.255829	1.14921	0.703341	1.48249
4.48386e-34	1.76321e-33	ENSMUST00000062525.10|ENSMUST00000195705.1|ENSMUSG00000048234.13|chr1|-	1.02791	-0.12422	-0.239973	1.24798	-1.21317	7.57311e-05	0.171672	0.0726376	8.63213e-06	5.89205e-32	0.259737	0.0908806	0.133682	0.280515	0.103114	2.79523	0.883185	0.786649	3.48328	0.297253
1.12723e-25	3.31245e-25	ENSMUST00000027498.13|ENSMUSG00000026277.14|chr1|-	0.209207	0.0247008	0.32429	-0.310389	-0.435263	0.00925524	0.767794	2.64964e-14	1.04808e-05	1.70234e-20	0.0803876	0.0836574	0.0425892	0.0704309	0.0469057	1.2327	1.02501	1.38305	0.733161	0.647095
1.99494e-124	3.45819e-123	ENSMUST00000192658.1|ENSMUSG00000103983.1|chr1|-	-4.69225	14.351	-4.59518	-4.79769	-5.18109	0.956098	0.95557	0.957005	0.955113	0.95153	85.2347	257.588	85.2347	85.2348	85.2348	0.00916602	1.70826e+06	0.0101004	0.00824882	0.00562185
0	0	ENSMUST00000059980.10|ENSMUSG00000046330.10|chr1|+	0.118351	-0.46399	1.53575	0.187581	-0.293218	0.0343707	7.31967e-45	0	0.000834247	5.57659e-16	0.0559395	0.0330157	0.03637	0.0561422	0.0362077	1.12564	0.62877	4.64483	1.20633	0.745859
8.25217e-21	2.08874e-20	ENSMUST00000195618.1|ENSMUSG00000103693.1|chr1|-	-0.846101	13.3047	0.181638	-0.217179	-0.27597	0.602323	0.945498	0.910846	0.893541	0.865207	1.6238	194.624	1.62218	1.62286	1.62575	0.429085	600000	1.19918	0.804786	0.758836
4.42137e-35	1.77938e-34	ENSMUST00000169241.7|ENSMUST00000027738.13|ENSMUST00000097527.9|ENSMUSG00000026466.16|chr1|-	0.0764375	-0.405706	0.407789	0.841256	0.0210804	0.0730493	7.37765e-25	0.0129482	1.35272e-20	0.682351	0.0426424	0.0394059	0.164087	0.0904188	0.0515089	1.07943	0.666506	1.50349	2.31928	1.0213
8.15968e-09	1.2679e-08	ENSMUST00000027263.13|ENSMUSG00000026094.14|chr1|-	0.231181	-0.213348	1.18243	-0.283006	-0.241141	2.25127e-08	4.09262e-05	0.00323213	0.0736094	0.0548194	0.0413451	0.0520083	0.401536	0.15819	0.125574	1.26009	0.807875	3.26228	0.753515	0.785731
7.66826e-06	1.01323e-05	ENSMUST00000185234.1|ENSMUST00000049972.5|ENSMUSG00000050711.7|chr1|-	14.7662	NA	-0.579153	14.7662	14.7662	0.975346	NA	0.964589	0.982206	0.98355	477.801	NA	13.0454	662.068	716.145	2.58745e+06	NA	0.560373	2.58745e+06	2.58745e+06
2.92246e-37	1.23811e-36	ENSMUST00000159417.1|ENSMUST00000162899.7|ENSMUST00000027582.9|ENSMUSG00000026344.9|chr1|-	-0.0155235	-0.507811	-0.444106	-0.446792	16.807	0.998061	0.936665	0.944569	0.944245	0.949158	6.38841	6.39061	6.38746	6.3886	263.582	0.984596	0.601812	0.641397	0.639677	1.99148e+07
1.40841e-121	2.36551e-120	ENSMUST00000186543.6|ENSMUST00000097588.8|ENSMUSG00000026425.15|chr1|-	0.362077	-0.725741	0.434821	-0.263261	0.503155	1.67619e-05	6.57779e-116	7.06094e-10	0.0127795	1.41494e-49	0.0841225	0.0317127	0.0705337	0.105733	0.0339916	1.43631	0.483966	1.54469	0.768541	1.65393
1.39415e-13	2.66354e-13	ENSMUST00000087659.10|ENSMUST00000120904.7|ENSMUST00000097741.2|ENSMUSG00000042807.15|chr1|-	0.630923	1.33982	0.123524	-0.124002	-0.597626	0.11275	0.000123968	0.000215242	0.082556	8.63646e-11	0.39782	0.34908	0.0333812	0.0714276	0.0920972	1.87934	3.81835	1.13148	0.883379	0.550116
7.65957e-07	1.07325e-06	ENSMUST00000085913.10|ENSMUST00000097464.3|ENSMUSG00000007097.14|chr1|-	-0.00376217	-0.433827	-0.139406	-0.09607	0.0192839	0.187866	1.28983e-06	0.116997	0.0322992	0.0140392	0.00285679	0.0896093	0.0889353	0.0448781	0.00785093	0.996245	0.648024	0.869875	0.9084	1.01947
2.03391e-23	5.61853e-23	ENSMUST00000127596.2|ENSMUST00000169324.7|ENSMUST00000128861.2|ENSMUST00000131487.7|ENSMUST00000135673.7|ENSMUSG00000040596.15|chr1|-	0.721503	0.516637	-0.0502161	-0.51876	0.684271	2.59574e-12	0.000760422	0.698833	7.09876e-18	1.76891e-09	0.103101	0.15345	0.129792	0.0602278	0.113709	2.05752	1.67638	0.951024	0.595258	1.98233
7.47114e-13	1.39218e-12	ENSMUST00000037748.8|ENSMUSG00000039630.10|chr1|-	0.304693	-0.141547	0.0437515	0.239858	-0.444485	1.32288e-06	0.0224603	0.441072	6.94183e-05	2.78692e-08	0.0630014	0.0620144	0.0567918	0.0602919	0.0800251	1.35621	0.868014	1.04472	1.27107	0.641154
3.03301e-90	3.47325e-89	ENSMUST00000027736.12|ENSMUSG00000116275.1|chr1|-	-0.433517	-0.00217834	-0.188231	-0.0904185	0.352511	3.87604e-45	0.961371	1.85707e-11	0.000730272	1.57613e-73	0.030749	0.0449761	0.0280237	0.0267672	0.0194342	0.648225	0.997824	0.828423	0.913549	1.42264
7.68041e-30	2.61716e-29	ENSMUST00000156816.6|ENSMUST00000146665.2|ENSMUST00000130201.7|ENSMUSG00000033845.13|chr1|-	-0.01384	-0.279445	-0.560492	-0.243456	0.796764	0.826074	0.00535817	5.3411e-06	0.0430539	1.40989e-32	0.0629837	0.100351	0.12316	0.120333	0.0670373	0.986255	0.756203	0.570928	0.783914	2.21835
2.83308e-29	9.44943e-29	ENSMUST00000193912.1|ENSMUSG00000102386.1|chr1|-	0.319565	NA	-0.509674	-1.40456	4.67491	8.4984e-12	NA	1.07651e-10	0.00153146	4.28526e-06	0.0467893	NA	0.0789483	0.443267	1.01694	1.37653	NA	0.600691	0.245475	107.223
1.57224e-39	7.14981e-39	ENSMUST00000087475.10|ENSMUST00000186794.6|ENSMUST00000094917.9|ENSMUSG00000038079.14|chr1|-	-0.273207	0.789464	-0.0639178	-0.271835	-0.00976263	8.84017e-08	1.03328e-37	0.250828	2.14273e-08	0.896382	0.0510755	0.0615049	0.055661	0.0485414	0.0749624	0.760935	2.20222	0.938082	0.76198	0.990285
1.80152e-16	3.90363e-16	ENSMUST00000111774.1|ENSMUST00000111775.7|ENSMUST00000027741.11|ENSMUSG00000026469.14|chr1|-	0.238481	0.0145721	-0.154136	-0.876091	-0.289095	4.23912e-13	0.926453	0.00316126	5.33483e-10	1.06429e-05	0.0329043	0.157864	0.0522212	0.141102	0.0656486	1.26932	1.01468	0.857155	0.416407	0.748941
0.0220601	0.0241498	ENSMUST00000004565.14|ENSMUSG00000004451.14|chr1|-	-0.271776	-0.0947591	0.224883	0.295014	0.166373	0.0310911	0.0531251	0.34966	0.376866	0.0162298	0.126061	0.0489989	0.240452	0.333845	0.069215	0.762025	0.909592	1.25218	1.34315	1.18101
5.14908e-11	8.79673e-11	ENSMUST00000027632.13|ENSMUST00000191046.6|ENSMUST00000163147.7|ENSMUST00000052404.12|ENSMUSG00000026383.14|chr1|-	-0.217999	0.585368	-0.313632	1.10083	1.07266	2.59216e-07	0.0138039	0.0427344	2.15815e-05	0.00097313	0.0423224	0.23773	0.154781	0.25915	0.325228	0.804126	1.79565	0.730788	3.00667	2.92315
2.277e-89	2.59963e-88	ENSMUST00000179598.3|ENSMUSG00000094410.7|chr1|-	-0.42968	-0.0027406	-0.18806	-0.0921582	0.35186	2.45919e-44	0.951443	1.97474e-11	0.000579898	3.78402e-73	0.0307627	0.0450054	0.0280357	0.0267836	0.0194499	0.650717	0.997263	0.828565	0.911961	1.42171
2.71551e-15	5.61068e-15	ENSMUST00000027137.10|ENSMUSG00000025993.10|chr1|-	0.787818	-0.227429	-1.42046	NA	0.246468	0.440795	3.79409e-13	1.92174e-05	NA	7.38188e-14	1.02201	0.0313146	0.332364	NA	0.0329463	2.19859	0.796579	0.241604	NA	1.2795
0.015322	0.0169007	ENSMUST00000068333.13|ENSMUSG00000026245.16|chr1|-	0.238801	0.0400738	0.0715334	-0.154131	-0.165634	0.0160602	0.639839	0.234919	0.110326	0.0236519	0.0991885	0.0856418	0.0602243	0.0965293	0.0732009	1.26973	1.04089	1.07415	0.85716	0.847356
1.32447e-10	2.23047e-10	ENSMUST00000086032.3|ENSMUST00000120447.7|ENSMUST00000027866.10|ENSMUSG00000026577.13|chr1|-	0.222923	0.174441	0.012105	-0.611436	0.420407	0.0189953	0.358402	0.89371	6.52713e-10	1.69567e-06	0.0950377	0.189937	0.0905991	0.0989835	0.0878286	1.24972	1.19058	1.01218	0.542571	1.52258
6.58258e-56	4.39498e-55	ENSMUST00000111913.8|ENSMUST00000097547.9|ENSMUST00000006167.12|ENSMUSG00000006010.14|chr1|-	-0.595655	-1.36019	0.0512866	1.04509	0.106796	2.75062e-15	5.15559e-37	0.51649	1.58123e-19	0.208693	0.0753829	0.107011	0.0790525	0.11562	0.0849495	0.551201	0.256612	1.05262	2.84366	1.11271
1.93705e-23	5.36665e-23	ENSMUST00000127206.7|ENSMUST00000153527.2|ENSMUSG00000026360.9|chr1|-	1.1142	-0.111797	0.413345	1.60328	0.70813	4.96797e-13	6.25327e-20	2.82465e-07	3.63202e-08	0.000307071	0.154189	0.0122318	0.0804991	0.29109	0.196198	3.04713	0.894226	1.51187	4.96933	2.03019
1.71653e-29	5.7763e-29	ENSMUST00000174120.1|ENSMUST00000027186.11|ENSMUSG00000026028.12|chr1|-	1.85247	0.638596	-0.00779341	-0.738912	-1.04133	6.59549e-08	0.112756	0.940925	8.25654e-05	1.98947e-21	0.342932	0.402664	0.105165	0.187692	0.10955	6.37553	1.89382	0.992237	0.477634	0.352984
0.000451887	0.000542811	ENSMUST00000086521.10|ENSMUSG00000053024.14|chr1|-	-0.692389	-0.955449	0.0719252	-0.00270766	0.760228	0.0274501	0.000831718	0.318542	0.660426	0.0610401	0.314001	0.28589	0.0721084	0.00616323	0.405843	0.500379	0.384639	1.07457	0.997296	2.13876
0.000536738	0.000641878	ENSMUST00000111859.7|ENSMUST00000027760.13|ENSMUST00000111857.2|ENSMUSG00000026482.13|chr1|-	0.205444	0.0180347	0.114494	-1.7256	-0.18515	0.00893243	0.810491	0.0747063	0.0898291	0.00111759	0.0785747	0.0752092	0.0642409	1.01727	0.0568099	1.22807	1.0182	1.12131	0.178067	0.830979
1.92764e-44	9.97886e-44	ENSMUST00000027404.11|ENSMUSG00000026204.15|chr1|-	0.636111	-0.934976	0.110701	-0.730898	1.22835	1.51309e-05	7.42644e-11	8.76731e-16	5.83405e-35	0.00824689	0.147017	0.143582	0.0137636	0.0592517	0.464967	1.88912	0.392595	1.11706	0.481476	3.41558
2.38302e-38	1.04836e-37	ENSMUST00000111357.1|ENSMUST00000027991.11|ENSMUSG00000038530.11|chr1|-	-0.88639	-1.07512	0.155224	0.212309	-0.0916322	8.49847e-19	1.18869e-17	8.92526e-17	0.453792	3.86244e-06	0.10012	0.125685	0.0186606	0.283416	0.0198396	0.412141	0.341258	1.16792	1.23653	0.912441
7.05867e-22	1.83837e-21	ENSMUST00000027478.6|ENSMUSG00000026260.12|chr1|-	0.174436	-0.806722	0.521917	0.0316296	-0.120072	0.0149008	7.2037e-13	4.28645e-16	0.703923	0.167348	0.0716433	0.112427	0.064195	0.0832292	0.0869601	1.19057	0.446319	1.68526	1.03214	0.886856
0.00801199	0.00898971	ENSMUST00000189999.1|ENSMUST00000112751.1|ENSMUSG00000057329.7|chr1|-	-0.0413009	0.103486	0.185627	-0.597544	0.0109178	0.0460713	0.258624	0.0129231	0.0196125	0.810738	0.0207049	0.0916086	0.0746724	0.256052	0.0455906	0.95954	1.10903	1.20397	0.550161	1.01098
1.35627e-23	3.79936e-23	ENSMUST00000027123.14|ENSMUSG00000025980.14|chr1|-	0.120053	0.10256	0.279887	-0.417673	-0.271397	0.00950764	0.069474	3.27116e-10	4.87312e-16	2.29402e-07	0.0462947	0.0564967	0.0445301	0.0514716	0.0524563	1.12756	1.108	1.32298	0.658578	0.762314
3.40103e-09	5.37987e-09	ENSMUST00000004133.10|ENSMUSG00000004031.13|chr1|-	-0.593438	13.9601	-0.163314	NA	-1.99982	0.932073	0.966842	0.981282	NA	0.774088	6.96222	335.831	6.96106	NA	6.96724	0.552425	1.15558e+06	0.849324	NA	0.135359
0.000152961	0.000188717	ENSMUST00000027682.8|ENSMUSG00000026424.8|chr1|-	0.0177562	-1.33731	-0.929178	-0.0375603	-1.19581	0.0154234	0.000207307	0.193675	0.900261	4.74847e-05	0.00733038	0.360466	0.714871	0.299688	0.293978	1.01791	0.262552	0.394878	0.963136	0.30246
4.01686e-56	2.69622e-55	ENSMUST00000112890.2|ENSMUST00000027503.13|ENSMUST00000112893.1|ENSMUSG00000026281.15|chr1|-	-0.0585905	0.244425	-0.42031	0.608158	-0.222181	0.214541	6.51466e-06	9.3589e-23	2.00807e-42	5.2726e-07	0.0472057	0.0542087	0.0428074	0.0445524	0.0442935	0.943093	1.27689	0.656843	1.83704	0.80077
1.47915e-05	1.92815e-05	ENSMUST00000057608.4|ENSMUSG00000051652.4|chr10|-	NA	0.0349444	0.145839	-2.06446	NA	NA	0.384973	0.256059	0.000105385	NA	NA	0.0402229	0.128407	0.532372	NA	NA	1.03556	1.15701	0.126887	NA
1.06164e-10	1.79264e-10	ENSMUST00000095729.10|ENSMUST00000162405.7|ENSMUST00000160262.8|ENSMUSG00000071324.11|chr10|-	-0.0875152	2.18922	-0.179693	0.880891	0.541384	0.188552	2.50863e-06	0.00211316	0.0115237	0.0141539	0.0665579	0.465058	0.0584587	0.348674	0.220673	0.916205	8.92828	0.835526	2.41305	1.71838
1.35543e-15	2.82525e-15	ENSMUST00000189575.1|ENSMUST00000092639.11|ENSMUSG00000019899.16|chr10|-	-0.232215	NA	0.326861	0.352025	0.030722	6.00685e-13	NA	0.122439	2.51659e-11	0.311859	0.0322507	NA	0.211613	0.0527584	0.0303779	0.792775	NA	1.38661	1.42194	1.0312
3.56689e-49	2.06105e-48	ENSMUST00000026902.8|ENSMUSG00000025795.8|chr10|-	0.17205	13.8328	-3.21001	-3.27282	-2.54696	0.996427	0.948131	0.933411	0.932113	0.947143	38.4241	212.638	38.4184	38.4195	38.4183	1.18774	1.01748e+06	0.0403563	0.0378993	0.0783193
8.44662e-75	7.92054e-74	ENSMUST00000162606.7|ENSMUST00000159917.7|ENSMUSG00000019795.17|chr10|-	0.303997	-0.423085	0.447202	-0.0905685	-0.64976	2.48203e-10	3.73485e-23	2.5695e-45	0.0812226	2.51151e-24	0.0480392	0.0426892	0.0316546	0.0519423	0.0638458	1.35526	0.655023	1.56393	0.913412	0.522171
5.03506e-08	7.47643e-08	ENSMUST00000020270.5|ENSMUSG00000020076.7|chr10|-	0.179356	-0.184944	0.229656	-0.333401	-0.143638	0.0134322	0.0506358	1.14094e-05	0.000503178	0.00143809	0.0725522	0.094622	0.0523304	0.0958307	0.0450714	1.19645	0.831151	1.25817	0.716483	0.866201
2.10631e-66	1.70444e-65	ENSMUST00000092473.4|ENSMUST00000105447.10|ENSMUSG00000020078.16|chr10|-	-0.368506	-1.14283	0.0620688	0.239314	1.56394	0.00184321	1.51735e-52	0.593888	0.0545077	6.88097e-17	0.118323	0.0749134	0.116406	0.124462	0.187319	0.691767	0.318916	1.06404	1.27038	4.77761
6.69943e-168	1.60235e-166	ENSMUST00000020315.12|ENSMUSG00000020114.12|chr10|-	-0.536573	-5.10638	1.00435	0.579388	-0.00622912	2.17428e-09	4.56096e-08	5.17282e-39	5.05686e-10	0.947483	0.0896646	0.933929	0.0768696	0.0931893	0.0945703	0.584749	0.00605798	2.73014	1.78495	0.99379
1.07441e-06	1.48944e-06	ENSMUST00000105543.8|ENSMUST00000105545.11|ENSMUST00000079698.6|ENSMUSG00000062866.16|chr10|-	-0.0601595	-0.0570778	-0.768574	0.450666	0.126426	0.738899	0.708834	2.72309e-08	0.0860151	0.00298021	0.18049	0.152851	0.138273	0.262503	0.0425711	0.941614	0.944521	0.463674	1.56936	1.13477
4.08616e-06	5.49328e-06	ENSMUST00000105342.7|ENSMUST00000105344.7|ENSMUST00000105341.7|ENSMUST00000020379.12|ENSMUST00000020377.12|ENSMUST00000105339.7|ENSMUSG00000020167.14|chr10|-	0.275297	-0.0593309	0.0724658	-0.0517431	-0.0819506	1.18175e-07	0.235805	0.535694	0.252358	0.00674185	0.0519792	0.0500456	0.117005	0.0452047	0.0302475	1.31692	0.942395	1.07516	0.949573	0.921317
8.25822e-08	1.21431e-07	ENSMUST00000092163.8|ENSMUSG00000069516.8|chr10|-	NA	-0.00739548	-0.130251	NA	1.09198	NA	2.22415e-06	0.833913	NA	1.58367e-06	NA	0.0015629	0.621169	NA	0.227477	NA	0.992632	0.877875	NA	2.98016
3.60293e-32	1.32704e-31	ENSMUST00000167087.1|ENSMUST00000020288.14|ENSMUSG00000020091.15|chr10|-	-0.167744	-0.903149	0.178733	-0.104604	0.263697	0.00083616	1.00148e-26	0.0564938	0.343483	3.84931e-17	0.0502148	0.0843946	0.0937146	0.110423	0.0313276	0.84557	0.405292	1.1957	0.900681	1.30173
2.0071e-12	3.66418e-12	ENSMUST00000117579.7|ENSMUST00000073783.5|ENSMUST00000117440.7|ENSMUST00000020253.14|ENSMUSG00000060002.14|chr10|-	0.0820516	-0.583969	-0.193139	0.0364926	-0.370701	6.01897e-08	2.8041e-07	0.015917	0.540545	7.67097e-07	0.0151436	0.113698	0.0801135	0.0596295	0.0749866	1.08551	0.557681	0.824368	1.03717	0.690251
3.29944e-06	4.45944e-06	ENSMUST00000118498.7|ENSMUST00000020463.13|ENSMUSG00000020238.14|chr10|-	0.10884	-0.0976466	0.244478	-0.189431	-0.0314162	0.00874874	0.0258847	0.000205506	0.000330057	0.709281	0.0415146	0.0438283	0.0658588	0.0527591	0.0842658	1.11498	0.906969	1.27695	0.82743	0.969072
2.59768e-28	8.43352e-28	ENSMUST00000020343.8|ENSMUST00000218831.1|ENSMUSG00000020132.10|chr10|-	0.0429298	-0.826582	-0.176656	0.455821	-0.429021	0.377201	2.15184e-15	0.0083086	3.23954e-15	1.56546e-10	0.0486146	0.104205	0.0669338	0.0578357	0.0670466	1.04386	0.437542	0.838068	1.57747	0.651146
3.77365e-12	6.78755e-12	ENSMUST00000215515.1|ENSMUST00000214644.1|ENSMUST00000000305.6|ENSMUST00000213639.1|ENSMUSG00000000296.8|chr10|-	0.256685	NA	0.291094	NA	-0.182733	0.00257903	NA	5.47012e-08	NA	8.9804e-13	0.0851668	NA	0.053556	NA	0.0255739	1.29264	NA	1.33789	NA	0.832991
0.0114535	0.0127265	ENSMUST00000166804.1|ENSMUST00000218241.1|ENSMUST00000063879.12|ENSMUSG00000052151.12|chr10|-	1.70154	0.324729	-0.307879	-0.0959458	0.695641	0.0884892	0.105671	0.307534	0.0103345	0.125175	0.998898	0.200702	0.301721	0.037414	0.453657	5.48241	1.38366	0.735004	0.908513	2.00499
7.30961e-99	9.76078e-98	ENSMUST00000063318.9|ENSMUST00000211781.1|ENSMUST00000105257.3|ENSMUSG00000020102.15|chr10|-	-0.0869338	-1.94564	0.914256	-0.172053	NA	0.748127	1.93469e-69	1.86098e-66	0.127921	NA	0.270729	0.110462	0.0530909	0.113018	NA	0.916738	0.142895	2.49492	0.841935	NA
3.70562e-53	2.32231e-52	ENSMUST00000095779.10|ENSMUST00000041984.13|ENSMUST00000100012.2|ENSMUSG00000039166.16|chr10|-	0.209967	-0.575391	0.662399	-1.75114	-0.419456	0.00261457	8.70362e-05	1.66914e-10	4.90947e-53	1.97715e-08	0.069762	0.146628	0.103677	0.114239	0.0747162	1.23364	0.562485	1.93944	0.173576	0.657405
4.44925e-12	7.97615e-12	ENSMUST00000131445.7|ENSMUST00000143791.7|ENSMUSG00000014329.14|chr10|-	-0.0775386	14.9645	-0.996264	0.424243	-0.302754	0.98562	0.958385	0.816958	0.921419	0.943848	4.30209	286.781	4.30427	4.30063	4.29838	0.925391	3.15487e+06	0.369257	1.52843	0.738781
0.00104891	0.00123715	ENSMUST00000001712.7|ENSMUSG00000020196.10|chr10|-	0.200508	0.101359	0.195282	-0.371604	-0.257194	0.103275	0.505112	0.0244204	0.00327133	0.0100545	0.123073	0.152084	0.0867749	0.126352	0.0999219	1.22202	1.10667	1.21565	0.689627	0.773218
0.0390699	0.0421602	ENSMUST00000020109.4|ENSMUSG00000019948.4|chr10|-	0.141654	-0.21964	0.191187	0.0213823	-0.334303	0.142264	0.060502	0.140474	0.847913	0.0341209	0.0965333	0.117009	0.129704	0.111493	0.157791	1.15218	0.802808	1.21069	1.02161	0.715837
1.19248e-12	2.20038e-12	ENSMUST00000047711.12|ENSMUST00000119818.7|ENSMUST00000118077.7|ENSMUST00000118205.7|ENSMUSG00000036099.16|chr10|-	-0.00549749	-1.59738	0.0237322	0.00325661	0.320972	0.934767	2.9927e-08	0.566311	0.970663	6.51805e-06	0.0671663	0.288238	0.0413818	0.088551	0.0711872	0.994518	0.202427	1.02402	1.00326	1.37847
1.14157e-12	2.10849e-12	ENSMUST00000151153.1|ENSMUST00000008542.11|ENSMUST00000223340.1|ENSMUSG00000008398.15|chr10|-	-0.730899	-0.218203	-0.476133	0.143892	0.172269	3.92935e-05	3.31326e-08	0.151788	0.736283	3.90448e-13	0.177765	0.0395008	0.332207	0.427257	0.0237324	0.481476	0.803962	0.621181	1.15476	1.188
1.03887e-112	1.64264e-111	ENSMUST00000119595.7|ENSMUST00000117513.7|ENSMUSG00000020100.15|chr10|-	0.404051	-1.01871	0.169954	1.5233	-0.702012	1.70327e-06	2.45842e-77	0.688156	6.98823e-31	1.92235e-06	0.0844276	0.0547271	0.423446	0.131834	0.147438	1.49788	0.361061	1.18525	4.58736	0.495587
0.00610077	0.00688614	ENSMUST00000219239.1|ENSMUST00000026470.5|ENSMUSG00000025403.5|chr10|-	0.0517225	-0.214791	0.362935	-0.444714	0.0388644	0.48061	0.266798	0.00907699	0.00435592	0.760535	0.0733319	0.193424	0.139101	0.155976	0.127517	1.05308	0.80671	1.43754	0.641007	1.03963
2.02211e-16	4.37272e-16	ENSMUST00000182341.7|ENSMUST00000182613.7|ENSMUST00000182790.7|ENSMUST00000181976.7|ENSMUSG00000035189.16|chr10|-	1.80488	0.726068	-0.0766901	-0.0213142	-0.290068	1.65962e-11	0.12539	0.275717	0.144893	0.00291052	0.268056	0.473768	0.0703585	0.0146207	0.0974353	6.07923	2.06694	0.926177	0.978911	0.748212
1.67634e-41	8.0392e-41	ENSMUST00000092566.7|ENSMUST00000213488.1|ENSMUSG00000019838.11|chr10|-	NA	0.451777	-0.933591	NA	-3.77878	NA	2.95261e-27	5.11918e-11	NA	3.89422e-14	NA	0.0417767	0.142155	NA	0.499543	NA	1.5711	0.393139	NA	0.0228505
4.28961e-51	2.56495e-50	ENSMUST00000117966.1|ENSMUST00000105321.9|ENSMUST00000078185.13|ENSMUSG00000055053.18|chr10|-	0.347326	-0.659892	-0.333575	-0.0370143	0.175459	2.64123e-17	1.89782e-36	4.24313e-08	0.378821	7.61015e-08	0.0410482	0.0523374	0.0608668	0.0420583	0.0326366	1.41528	0.516907	0.716358	0.963662	1.19179
1.81555e-42	8.93357e-42	ENSMUST00000176686.7|ENSMUST00000069168.12|ENSMUST00000177145.7|ENSMUST00000176670.7|ENSMUSG00000055531.12|chr10|-	-0.0395667	-0.486919	0.591096	0.303598	-0.432029	0.534456	3.49726e-14	9.89688e-27	3.46991e-06	6.18113e-14	0.0636922	0.0642505	0.0552293	0.0654187	0.0575717	0.961206	0.614517	1.80597	1.35472	0.649191
2.47914e-33	9.57941e-33	ENSMUST00000131728.3|ENSMUST00000026425.12|ENSMUSG00000025364.13|chr10|-	-0.136472	-0.457172	0.56604	-0.421215	0.296549	0.0253703	9.55323e-12	4.88023e-17	1.68058e-11	2.73761e-07	0.0610418	0.0671022	0.0674697	0.0625748	0.0576868	0.872431	0.633071	1.76128	0.656249	1.34521
1.36152e-78	1.32608e-77	ENSMUST00000105276.7|ENSMUST00000064054.13|ENSMUSG00000035864.14|chr10|-	-0.707323	-1.65867	0.0484829	-1.0203	-0.375851	6.78377e-15	8.05808e-77	5.90339e-68	4.06513e-08	0.153751	0.0908169	0.089413	0.00278331	0.185915	0.263495	0.492962	0.190392	1.04968	0.360487	0.686705
6.42337e-45	3.3667e-44	ENSMUST00000219512.1|ENSMUST00000105230.3|ENSMUSG00000078427.3|chr10|+	0.425568	-0.0165264	0.318067	-0.375976	-0.304678	3.16728e-13	0.720097	1.61918e-18	6.89774e-18	4.55117e-15	0.0584004	0.0461208	0.0362219	0.0436339	0.0388683	1.53046	0.983609	1.37447	0.686619	0.73736
0	0	ENSMUST00000218127.1|ENSMUST00000219236.1|ENSMUST00000217776.1|ENSMUST00000217733.1|ENSMUST00000164181.1|ENSMUSG00000090841.2|chr10|-	-0.379305	0.95287	0.940841	-0.992398	-0.109916	3.82425e-23	1.47303e-76	1.89875e-71	0	4.48595e-20	0.0382809	0.0514559	0.052639	0.0250122	0.011979	0.684337	2.59314	2.56214	0.370687	0.89591
2.38398e-27	7.42709e-27	ENSMUST00000062678.10|ENSMUSG00000061032.9|chr10|-	0.108327	-0.135194	0.231556	-0.440748	-0.204183	0.0153129	0.00172387	1.45803e-16	2.2763e-17	2.35622e-05	0.0446728	0.0431364	0.0280338	0.0519827	0.0482914	1.11441	0.873547	1.26056	0.643555	0.815313
7.99113e-60	5.67641e-59	ENSMUST00000003843.15|ENSMUST00000105470.8|ENSMUSG00000003746.16|chr10|-	-0.251504	-0.852099	1.10177	0.392149	-0.0204908	0.218983	1.03546e-57	1.10781e-07	4.21261e-24	0.86085	0.204602	0.0532127	0.207564	0.0387249	0.116895	0.77763	0.426519	3.00948	1.48016	0.979718
1.06429e-47	5.96731e-47	ENSMUST00000099945.5|ENSMUSG00000075232.5|chr10|-	-0.226596	0.113652	0.315623	-0.281818	0.51	1.70042e-07	0.149692	1.88023e-18	4.19905e-29	1.91251e-16	0.043331	0.0788914	0.0360125	0.0251681	0.0619877	0.797243	1.12036	1.37111	0.754411	1.66529
5.64766e-14	1.0973e-13	ENSMUST00000001834.3|ENSMUSG00000001783.3|chr10|-	0.229401	-0.152677	0.258384	-0.180736	-0.0452022	0.000141266	4.8235e-07	3.16134e-09	0.000642847	0.356429	0.0602744	0.030334	0.0436239	0.0529574	0.0490161	1.25785	0.858407	1.29484	0.834655	0.955804
6.06579e-47	3.34149e-46	ENSMUST00000020217.6|ENSMUSG00000020029.6|chr10|-	0.158061	-0.829154	0.348639	0.0174916	-0.399389	0.13538	2.90826e-37	1.83162e-12	0.2187	5.8085e-12	0.105853	0.0650041	0.0494753	0.0142209	0.0580148	1.17124	0.436418	1.41714	1.01765	0.67073
1.21171e-05	1.58774e-05	ENSMUST00000217838.1|ENSMUST00000001179.6|ENSMUSG00000001151.10|chr10|-	0.441238	0.244437	0.221046	-0.266835	-0.233035	0.000887499	0.110915	0.0640355	0.0134123	0.000393103	0.132745	0.153339	0.11936	0.107915	0.0657424	1.55463	1.2769	1.24738	0.7658	0.792126
9.31552e-16	1.9601e-15	ENSMUST00000099337.4|ENSMUSG00000074785.5|chr10|-	0.38867	-0.862942	0.314711	NA	-0.289501	0.00168734	2.24525e-16	0.000168371	NA	0.0547508	0.123766	0.105132	0.0836491	NA	0.150715	1.47502	0.421919	1.36986	NA	0.748637
1.49957e-08	2.28873e-08	ENSMUST00000220027.1|ENSMUSG00000039914.6|chr10|-	0.313803	-0.224289	0.299162	-0.318152	-0.10741	0.00159456	0.0614321	0.0001308	1.92478e-07	0.334371	0.0994024	0.119917	0.0782133	0.0611071	0.111266	1.36862	0.799084	1.34873	0.727493	0.898157
2.3034e-27	7.18197e-27	ENSMUST00000121685.7|ENSMUST00000092430.10|ENSMUST00000105432.9|ENSMUSG00000003923.14|chr10|-	-0.0105707	-1.03682	0.714742	0.106857	0.027387	0.908141	1.67414e-14	1.94956e-21	0.264149	0.725296	0.0916127	0.135118	0.0751752	0.095695	0.077939	0.989485	0.354579	2.04366	1.11277	1.02777
6.13063e-05	7.7277e-05	ENSMUST00000120177.7|ENSMUST00000001713.9|ENSMUSG00000001663.10|chr10|-	0.0751448	NA	0.486345	0.225765	-0.403513	0.103251	NA	0.0080126	0.482785	1.72923e-05	0.0461212	NA	0.18342	0.321679	0.0939	1.07804	NA	1.62636	1.25328	0.667969
4.44221e-94	5.45036e-93	ENSMUST00000047883.10|ENSMUSG00000037031.10|chr10|-	-0.216566	NA	1.01067	-0.106435	1.16476	9.91906e-07	NA	0.0135727	3.92568e-14	2.36414e-98	0.0442583	NA	0.409449	0.0140724	0.0553372	0.805279	NA	2.74745	0.899033	3.20516
2.42816e-18	5.61568e-18	ENSMUST00000219077.1|ENSMUSG00000112409.1|chr10|-	0.339179	11.623	0.474624	-0.227744	-0.914505	0.451979	0.919277	0.207869	0.54022	0.053985	0.450964	114.688	0.376851	0.371838	0.474585	1.40379	111641	1.60741	0.796328	0.400715
1.97332e-16	4.27102e-16	ENSMUST00000154132.7|ENSMUSG00000019868.16|chr10|-	0.0587453	0.494231	0.197593	-0.410449	-0.232873	0.297553	4.53336e-14	0.0456982	1.80496e-09	0.0341225	0.056394	0.0655071	0.0988869	0.0682438	0.109917	1.06051	1.63924	1.21847	0.663352	0.792254
1.49368e-65	1.18336e-64	ENSMUST00000073792.10|ENSMUST00000037557.8|ENSMUST00000219203.1|ENSMUST00000170935.8|ENSMUSG00000034602.15|chr10|-	0.195709	-0.526512	-0.38242	0.197758	-0.354121	0.000141537	1.51146e-26	4.24554e-15	7.30168e-43	1.55672e-17	0.0514285	0.0493761	0.0487318	0.0144097	0.0415495	1.21617	0.590662	0.682208	1.21867	0.70179
0.000238423	0.000291209	ENSMUST00000020316.3|ENSMUSG00000020115.3|chr10|-	0.095762	0.0513735	0.31541	-0.157153	-0.324802	0.341279	0.584189	0.00288211	0.27541	4.7657e-05	0.100628	0.0938713	0.105841	0.144086	0.0798662	1.1005	1.05272	1.37082	0.854573	0.72267
2.496e-31	8.90689e-31	ENSMUST00000004281.9|ENSMUSG00000028630.9|chr10|-	-0.454822	0.727784	-0.121806	0.860855	0.057152	9.2918e-14	1.10056e-15	0.00165819	1.54497e-09	0.314244	0.061045	0.0908018	0.0387243	0.142535	0.056791	0.634561	2.07049	0.88532	2.36518	1.05882
0.00160267	0.0018716	ENSMUST00000020500.13|ENSMUSG00000020263.14|chr10|-	0.0748478	-0.0712681	-0.0424477	-0.493317	-0.379569	0.000281425	0.717016	0.900326	0.000859553	0.00880063	0.0206089	0.196629	0.338903	0.148016	0.14489	1.07772	0.931212	0.958441	0.610597	0.684156
1.45525e-08	2.22378e-08	ENSMUST00000019965.12|ENSMUSG00000019822.12|chr10|-	0.0390504	0.37342	0.17033	-0.0848315	-0.336795	0.0947853	5.3692e-05	0.37845	0.403313	4.2034e-08	0.023374	0.0924547	0.193391	0.101507	0.0614356	1.03982	1.45269	1.1857	0.918667	0.714055
0.00194127	0.00225607	ENSMUST00000026408.6|ENSMUSG00000025352.6|chr10|-	-0.0743879	NA	-0.0420034	-0.453785	0.811882	0.155549	NA	0.777941	0.0335969	0.00201113	0.0523784	NA	0.148946	0.213558	0.262865	0.928312	NA	0.958867	0.63522	2.25214
1.56232e-23	4.36043e-23	ENSMUST00000081989.7|ENSMUSG00000063760.9|chr10|-	0.433576	NA	-0.968895	16.0584	-0.45053	0.970427	NA	0.933974	0.973784	0.969272	11.6954	NA	11.6952	488.645	11.6955	1.54276	NA	0.379502	9.42033e+06	0.637291
2.48119e-11	4.30506e-11	ENSMUST00000020273.15|ENSMUSG00000020079.15|chr10|-	0.627919	-0.492959	0.00829674	-0.0509299	-0.287049	8.93202e-12	1.29135e-06	0.948502	0.780995	0.0329054	0.0920332	0.101828	0.128456	0.183186	0.13456	1.87371	0.610816	1.00833	0.950345	0.750475
3.77223e-15	7.73061e-15	ENSMUST00000218880.1|ENSMUST00000048222.5|ENSMUST00000218055.1|ENSMUSG00000039531.8|chr10|-	-0.556434	0.385614	-0.248291	-0.267085	0.415094	7.68806e-08	8.82977e-05	0.0190771	0.0200886	6.62449e-10	0.103536	0.0983537	0.105925	0.114891	0.0672238	0.57325	1.47052	0.780133	0.765608	1.51451
1.3211e-12	2.43533e-12	ENSMUST00000046513.9|ENSMUST00000162251.7|ENSMUSG00000037747.9|chr10|-	-0.0219698	-1.79175	0.227934	-0.00599783	0.308311	0.582568	9.78123e-17	0.0191361	0.824583	0.552256	0.0399714	0.215681	0.0972886	0.0270595	0.518706	0.97827	0.166668	1.256	0.99402	1.36112
0.0119154	0.0132164	ENSMUST00000026406.13|ENSMUSG00000025350.15|chr10|-	-0.0264988	-0.12797	1.07492	0.715459	-0.0870501	0.446912	0.602362	0.0281971	0.0174921	0.352571	0.0348405	0.245621	0.489817	0.301094	0.0936411	0.973849	0.879879	2.92976	2.04513	0.916631
1.65402e-13	3.15047e-13	ENSMUST00000080898.3|ENSMUSG00000063953.3|chr10|-	-0.172357	-0.0538628	0.0292766	-0.0813322	0.469327	0.000177457	0.496016	0.400022	0.00313488	1.02856e-12	0.0459727	0.0791202	0.0347876	0.0275311	0.0658553	0.841678	0.947562	1.02971	0.921887	1.59892
1.36849e-07	1.99905e-07	ENSMUST00000077839.12|ENSMUST00000159002.1|ENSMUSG00000075000.11|chr10|-	0.706921	-0.273571	0.0719207	-0.00383074	-0.0671709	2.71211e-06	1.14973e-05	0.408345	0.963331	0.409457	0.150681	0.0623608	0.0869858	0.0833248	0.0814342	2.02774	0.760658	1.07457	0.996177	0.935035
1.67972e-234	6.34767e-233	ENSMUST00000059551.4|ENSMUST00000168076.1|ENSMUST00000117276.8|ENSMUSG00000046822.12|chr10|-	0.466539	-2.77673	0.7612	0.275093	-0.358917	6.68707e-07	1.32013e-186	3.51548e-25	0.000479133	0.000194349	0.0938665	0.095308	0.0734276	0.0787745	0.0963213	1.59447	0.0622415	2.14084	1.31665	0.698432
2.48767e-32	9.22562e-32	ENSMUST00000181091.7|ENSMUST00000180840.7|ENSMUST00000047910.14|ENSMUSG00000036112.15|chr10|-	-0.00699316	-0.373399	0.827761	-0.173011	-0.0457332	0.910896	3.20448e-07	1.01857e-34	0.00421886	0.490348	0.0624901	0.0730578	0.0673496	0.0604655	0.0663034	0.993031	0.688391	2.28819	0.841129	0.955297
4.51795e-45	2.37459e-44	ENSMUST00000020027.10|ENSMUSG00000019877.10|chr10|-	0.185213	-0.924013	-0.110399	0.688943	-0.77609	0.00715004	1.11017e-27	0.00869498	8.7812e-14	1.10602e-19	0.0688584	0.0847453	0.0420757	0.0923757	0.0854914	1.20348	0.396923	0.895477	1.99161	0.460202
9.08984e-24	2.55775e-23	ENSMUST00000064656.7|ENSMUSG00000037855.15|chr10|-	-0.365235	0.877015	-0.309559	0.249803	14.445	0.832942	0.619603	0.857737	0.885014	0.944148	1.73155	1.7667	1.72691	1.72735	206.187	0.694033	2.40371	0.733771	1.28377	1.87663e+06
0.0375248	0.0405624	ENSMUST00000219037.1|ENSMUST00000026446.3|ENSMUSG00000025381.3|chr10|+	-0.267626	0.0699999	0.0580118	0.249467	-0.0522352	0.0164664	0.271611	0.678825	0.0291852	0.516406	0.111585	0.0636732	0.140103	0.114383	0.0804987	0.765194	1.07251	1.05973	1.28334	0.949106
1.7605e-09	2.82623e-09	ENSMUST00000047203.8|ENSMUSG00000035890.9|chr10|-	-0.290387	-0.0747947	0.337035	-0.225566	-0.20842	0.00159997	0.50271	9.36677e-11	0.00179188	0.00741009	0.0920137	0.111595	0.052037	0.072234	0.0778318	0.747974	0.927934	1.40079	0.798064	0.811866
2.03172e-45	1.08292e-44	ENSMUST00000215295.1|ENSMUST00000041639.6|ENSMUST00000095899.4|ENSMUSG00000096054.3|chr10|-	-0.214814	0.131028	0.289738	-0.106908	-0.0365087	1.07547e-29	0.350344	4.79984e-43	0.0105387	0.252434	0.0189807	0.140298	0.0210653	0.0417996	0.0319005	0.806692	1.14	1.33608	0.898608	0.96415
2.47424e-10	4.12082e-10	ENSMUST00000165684.7|ENSMUST00000105378.8|ENSMUSG00000013833.15|chr10|-	-0.564601	0.343197	0.363449	0.355816	-0.423389	5.61033e-08	0.0305546	0.000651783	0.01087	0.000702524	0.103963	0.15868	0.106612	0.139708	0.124946	0.568587	1.40945	1.43828	1.42734	0.654824
2.56077e-275	1.20964e-273	ENSMUST00000075686.5|ENSMUSG00000057134.5|chr10|-	-0.574521	-2.587	-0.612219	0.393875	-0.835822	2.93874e-11	2.99169e-224	2.93667e-12	1.67038e-150	1.84004e-17	0.0863992	0.0809235	0.0877014	0.0150738	0.0982919	0.562974	0.0752453	0.542146	1.48272	0.433518
1.93591e-05	2.50712e-05	ENSMUST00000220225.1|ENSMUST00000035775.8|ENSMUSG00000035215.9|chr10|-	-0.126914	0.468227	0.319761	-0.175498	-0.361646	0.280485	0.0159046	0.00161705	0.0540884	0.000269859	0.117597	0.194197	0.101421	0.0911142	0.0992812	0.880809	1.59716	1.3768	0.839039	0.696529
1.23444e-05	1.61641e-05	ENSMUST00000100070.4|ENSMUSG00000060487.7|chr10|-	-0.0210766	NA	-0.125104	1.48399	0.0532404	0.896959	NA	0.0222632	6.9424e-06	0.300764	0.162748	NA	0.0547299	0.330109	0.0514501	0.979144	NA	0.882405	4.41049	1.05468
3.55526e-14	6.98665e-14	ENSMUST00000019982.8|ENSMUST00000217537.1|ENSMUSG00000019837.8|chr10|-	-0.0888616	-0.381991	-0.177339	0.430368	0.0438065	0.203056	1.16518e-06	0.0409528	4.69242e-14	0.4704	0.0698107	0.0785751	0.0867604	0.0570765	0.0606883	0.914972	0.682501	0.837496	1.53782	1.04478
1.88022e-14	3.74577e-14	ENSMUST00000126390.7|ENSMUST00000154718.7|ENSMUST00000164556.7|ENSMUSG00000019854.17|chr10|+	-1.12353	15.8387	-1.16772	-1.74237	-1.72733	0.977347	0.973427	0.976456	0.964877	0.96518	39.5678	475.483	39.568	39.568	39.5683	0.325129	7.56266e+06	0.311076	0.175104	0.177758
3.05719e-53	1.92232e-52	ENSMUST00000213836.1|ENSMUST00000215725.1|ENSMUST00000216172.1|ENSMUST00000068567.4|ENSMUST00000215926.1|ENSMUST00000217138.1|ENSMUST00000217644.1|ENSMUST00000092610.11|ENSMUST00000215740.1|ENSMUSG00000039697.16|chr10|-	-1.59244	14.7852	-0.2127	-1.1771	-1.79311	0.875414	0.949237	0.983291	0.907737	0.859861	10.1568	232.235	10.1558	10.1567	10.1563	0.203429	2.6372e+06	0.808398	0.308172	0.166442
2.39687e-05	3.09033e-05	ENSMUST00000213269.1|ENSMUST00000099973.3|ENSMUST00000105512.7|ENSMUSG00000039480.14|chr10|-	-0.383862	0.176896	0.0947257	0.429732	-0.154234	0.000344187	0.0024839	0.570805	0.0104434	0.0246602	0.107237	0.0584724	0.167104	0.167812	0.0686496	0.681226	1.19351	1.09936	1.53684	0.857071
1.055e-51	6.42006e-51	ENSMUST00000171416.1|ENSMUST00000045628.14|ENSMUSG00000035781.14|chr10|-	-0.239599	-0.234082	0.369431	-0.669508	-0.378312	0.00618919	0.000475475	3.6431e-44	1.32029e-36	7.2452e-08	0.087522	0.0669915	0.0265024	0.05298	0.0702532	0.786943	0.791297	1.44691	0.511961	0.685017
1.56366e-09	2.51556e-09	ENSMUST00000020268.6|ENSMUST00000219527.1|ENSMUSG00000020074.7|chr10|-	-0.256046	0.50654	-0.292284	-0.225839	0.208406	0.0267881	2.22093e-08	0.0020504	0.00502157	0.0275167	0.115618	0.0905531	0.0948101	0.0804943	0.0945535	0.774106	1.65954	0.746557	0.797847	1.23171
1.28649e-15	2.68303e-15	ENSMUST00000020200.13|ENSMUST00000212902.1|ENSMUST00000168110.7|ENSMUST00000164979.1|ENSMUSG00000020014.17|chr10|-	-0.329224	2.89903	-0.022412	-0.335194	-0.504098	0.00165134	3.54443e-07	0.534791	0.217889	0.00819415	0.104626	0.569338	0.0361071	0.272038	0.19066	0.719482	18.1565	0.977837	0.715199	0.60405
0.000192028	0.000235915	ENSMUST00000168036.7|ENSMUST00000020374.5|ENSMUST00000105265.7|ENSMUST00000169921.7|ENSMUST00000105267.7|ENSMUST00000164088.7|ENSMUST00000167706.7|ENSMUSG00000020166.15|chr10|-	-0.224282	0.296668	0.157832	-0.314562	-0.329989	0.0603814	0.000815547	0.196506	0.04392	0.00236577	0.119426	0.0886247	0.122201	0.156122	0.108549	0.79909	1.34537	1.17097	0.730109	0.718931
6.45792e-06	8.56899e-06	ENSMUST00000005064.13|ENSMUSG00000004934.14|chr10|-	0.0484937	-0.622793	0.129148	0.0382876	0.108872	0.493368	6.26986e-08	0.156316	0.570428	0.230633	0.0707978	0.115099	0.0911053	0.0674765	0.0908224	1.04969	0.536444	1.13786	1.03903	1.11502
7.17285e-176	1.81921e-174	ENSMUST00000045887.8|ENSMUSG00000037710.8|chr10|-	-0.12597	0.360248	0.455124	-0.223545	-0.285966	1.15908e-09	5.33308e-12	1.51134e-159	3.41428e-56	3.78085e-14	0.0206991	0.052237	0.0169104	0.0141537	0.0377846	0.881641	1.43369	1.57637	0.799679	0.751288
1.06822e-39	4.88715e-39	ENSMUST00000047672.8|ENSMUST00000219573.1|ENSMUSG00000034024.8|chr10|-	-1.40018	3.36302	-0.922742	-0.114864	-1.43523	2.90206e-09	1.97437e-05	8.0502e-05	0.658956	2.52869e-09	0.235839	0.788003	0.234026	0.260252	0.240827	0.246551	28.8761	0.397428	0.891488	0.238061
1.03033e-39	4.72527e-39	ENSMUST00000218255.1|ENSMUST00000220288.1|ENSMUST00000217871.1|ENSMUST00000219444.1|ENSMUST00000217866.1|ENSMUST00000182623.3|ENSMUST00000220389.1|ENSMUST00000218060.1|ENSMUST00000220192.1|ENSMUST00000219606.1|ENSMUST00000219726.1|ENSMUSG00000112117.1|chr10|-	-0.316888	3.14722	-0.0112948	1.27222	NA	7.98909e-17	4.20781e-11	0.795065	0.0829787	NA	0.0380354	0.4771	0.043485	0.733835	NA	0.728412	23.2713	0.988769	3.56877	NA
2.14847e-09	3.43301e-09	ENSMUST00000092227.11|ENSMUST00000174252.7|ENSMUSG00000069539.11|chr10|-	0.476902	0.11265	0.253574	-0.563183	-0.357301	0.000657388	0.370896	0.0021075	1.92296e-07	0.00431667	0.139987	0.125894	0.0824725	0.108166	0.125191	1.61107	1.11924	1.28862	0.569394	0.699562
8.94007e-64	6.9089e-63	ENSMUST00000099276.3|ENSMUSG00000074748.3|chr10|-	0.0132302	-0.679041	0.194977	0.0118633	-0.0558541	0.589195	1.03194e-46	1.52512e-26	0.459466	0.061833	0.0245002	0.0473126	0.0182863	0.0160374	0.0299086	1.01332	0.507103	1.21528	1.01193	0.945677
2.56362e-05	3.2997e-05	ENSMUST00000078070.9|ENSMUST00000170680.7|ENSMUST00000105617.7|ENSMUSG00000064065.15|chr10|-	0.804043	14.1613	-0.396908	NA	NA	0.916366	0.964246	0.958572	NA	NA	7.65662	315.914	7.64087	NA	NA	2.23456	1.41309e+06	0.672396	NA	NA
1.40066e-23	3.915e-23	ENSMUST00000036805.6|ENSMUSG00000035278.9|chr10|-	0.248683	-0.0640229	0.257415	-0.234332	-0.112624	3.38207e-09	0.0433452	7.92867e-11	8.85429e-14	0.019903	0.0420648	0.0316887	0.0395904	0.0314246	0.0483745	1.28234	0.937984	1.29358	0.791099	0.893486
4.22775e-06	5.67756e-06	ENSMUST00000019999.6|ENSMUST00000215836.1|ENSMUSG00000019852.7|chr10|-	-0.780546	-0.0465772	-0.00263455	0.863695	-0.385234	0.00121412	0.864727	0.762731	3.87115e-05	0.257659	0.241241	0.273405	0.00872669	0.209888	0.34033	0.458156	0.954491	0.997369	2.37191	0.680292
3.03548e-08	4.5484e-08	ENSMUST00000019917.5|ENSMUSG00000019782.10|chr10|-	0.124729	-0.0479752	0.242672	-0.149014	-0.0821204	0.015847	0.306746	2.8399e-07	0.00147293	0.00843231	0.0517027	0.0469391	0.0472697	0.0468604	0.0311741	1.13284	0.953157	1.27465	0.861557	0.921161
3.72193e-23	1.01848e-22	ENSMUST00000105348.7|ENSMUST00000105347.1|ENSMUST00000092295.9|ENSMUSG00000035478.14|chr10|-	0.210643	0.0010182	0.253363	-0.25869	-0.229449	1.43161e-07	0.984297	9.55272e-10	1.99701e-08	1.66635e-11	0.0400375	0.0517321	0.0414214	0.0460938	0.0340802	1.23447	1.00102	1.28835	0.772062	0.794971
0.0373067	0.0403382	ENSMUST00000068233.10|ENSMUSG00000054934.10|chr10|-	0.222574	-0.345355	0.0429709	-0.488547	NA	0.424468	0.0900862	0.0598355	0.0215305	NA	0.278673	0.203756	0.0228325	0.212546	NA	1.24929	0.707969	1.04391	0.613517	NA
1.34234e-127	2.38155e-126	ENSMUST00000183037.1|ENSMUST00000105372.7|ENSMUSG00000075706.10|chr10|+	0.233328	-0.0176709	0.348432	-0.269359	-0.160581	2.03494e-24	0.502697	6.80656e-66	1.36625e-63	4.36549e-19	0.0228809	0.0263645	0.0203222	0.0160006	0.0179876	1.2628	0.982484	1.41684	0.763869	0.851649
3.16885e-24	9.01737e-24	ENSMUST00000161987.7|ENSMUST00000162618.7|ENSMUST00000020157.12|ENSMUST00000160788.1|ENSMUST00000159110.7|ENSMUSG00000019979.12|chr10|-	-0.777228	1.02344	0.353923	-0.872196	-0.387814	1.2825e-08	4.67539e-10	0.000961434	2.28269e-10	3.82891e-05	0.136634	0.164286	0.107198	0.137549	0.0941852	0.459679	2.78275	1.42465	0.418032	0.678539
6.04667e-47	3.33582e-46	ENSMUST00000219271.1|ENSMUST00000020004.7|ENSMUST00000219282.1|ENSMUSG00000019857.7|chr10|+	0.560644	-1.33858	0.807326	-0.473539	-0.245502	3.00707e-22	1.89936e-24	3.46241e-08	3.04685e-07	0.00866827	0.0577967	0.13118	0.146353	0.0924787	0.0935293	1.7518	0.262218	2.24191	0.622794	0.782312
6.39916e-06	8.49698e-06	ENSMUST00000122993.7|ENSMUST00000105323.7|ENSMUST00000167481.7|ENSMUSG00000020232.17|chr10|-	0.177734	-0.107095	0.201864	-0.405804	-0.00784178	0.00110482	0.0992561	0.088527	1.90072e-05	0.83107	0.0544798	0.0649665	0.118519	0.0948974	0.0367589	1.19451	0.89844	1.22368	0.666441	0.992189
2.74461e-52	1.69199e-51	ENSMUST00000219896.1|ENSMUST00000218481.1|ENSMUST00000020440.6|ENSMUSG00000020219.7|chr10|-	0.0421634	-0.35656	0.358832	-0.14757	-0.0512762	0.11964	1.68997e-16	1.02917e-45	5.42825e-08	0.0731655	0.0270923	0.04326	0.0252844	0.0271434	0.0286172	1.04306	0.70008	1.43166	0.862802	0.950016
2.89486e-58	2.01467e-57	ENSMUST00000020341.8|ENSMUSG00000020133.8|chr10|-	0.0273231	0.0180237	0.0313756	0.514302	-0.566595	0.48519	0.622131	0.565631	2.54988e-38	8.71802e-39	0.039146	0.0365717	0.054614	0.0397337	0.0434976	1.0277	1.01819	1.03187	1.67247	0.567454
6.37585e-12	1.13492e-11	ENSMUST00000080975.5|ENSMUST00000164259.8|ENSMUSG00000040462.13|chr10|-	0.136317	-0.024476	0.317962	-0.51444	-0.20586	0.0227977	0.650327	5.40582e-05	2.31035e-11	0.0291004	0.0598719	0.0539941	0.0787552	0.0769552	0.0943391	1.14604	0.975821	1.37432	0.597835	0.813947
1.29479e-271	5.9671e-270	ENSMUST00000039763.13|ENSMUST00000124838.1|ENSMUST00000065124.1|ENSMUSG00000040006.13|chr10|-	-0.409821	0.831627	-2.60558	-1.21986	0.75154	1.35774e-11	1.06613e-13	2.48889e-204	3.8549e-54	5.87651e-41	0.0606034	0.111892	0.0854248	0.0787353	0.0560763	0.663769	2.29705	0.07386	0.29527	2.12026
5.33647e-06	7.12094e-06	ENSMUST00000043814.4|ENSMUSG00000038417.4|chr10|-	-0.0106907	0.534056	-0.0651254	-0.432188	-0.130467	0.934794	8.04806e-06	0.616296	1.58708e-05	0.459067	0.130669	0.119639	0.129963	0.100131	0.176215	0.989366	1.70584	0.93695	0.649088	0.877686
1.84575e-07	2.68479e-07	ENSMUST00000099172.4|ENSMUST00000217895.1|ENSMUSG00000074657.5|chr10|-	-0.958305	14.2284	-0.348966	-0.700083	0.846919	0.930732	0.966684	0.974747	0.949373	0.938882	11.0246	340.653	11.0241	11.026	11.0455	0.383542	1.51118e+06	0.705417	0.496544	2.33245
4.33712e-05	5.52596e-05	ENSMUST00000215520.1|ENSMUST00000215448.1|ENSMUSG00000110830.1|chr10|-	-0.128477	-0.818704	-0.274198	0.32218	0.546084	0.0713637	0.0684011	0.0216668	0.000608027	0.00641865	0.0712511	0.449256	0.119416	0.0939845	0.200354	0.879434	0.441003	0.760181	1.38013	1.72648
2.19057e-37	9.32226e-37	ENSMUST00000191440.6|ENSMUST00000003436.11|ENSMUSG00000003346.14|chr10|-	0.347231	0.38869	0.455498	-0.288264	-0.175082	3.70533e-07	0.000355383	8.98568e-18	3.55918e-18	4.32379e-09	0.0683055	0.108841	0.0530498	0.033164	0.0298199	1.41514	1.47505	1.57696	0.749564	0.839389
5.36048e-09	8.38462e-09	ENSMUST00000020085.6|ENSMUSG00000019927.6|chr10|-	0.227746	0.0162802	0.572714	-0.216586	0.0375841	0.158457	0.889803	1.37105e-07	9.8769e-09	0.780568	0.16149	0.117502	0.108693	0.03778	0.134913	1.25577	1.01641	1.77307	0.805263	1.0383
6.48418e-13	1.21426e-12	ENSMUST00000001242.8|ENSMUSG00000053329.7|chr10|-	0.147026	-0.2897	0.4323	-0.206029	-0.157891	0.000604907	5.85626e-07	2.61636e-07	0.00493349	0.0140971	0.0428722	0.0579877	0.0839552	0.0732849	0.0643196	1.15838	0.748488	1.5408	0.813809	0.853943
0.000177754	0.000218734	ENSMUST00000045454.8|ENSMUSG00000032977.9|chr10|-	0.104252	-0.206929	0.287959	-0.186389	-0.0587244	0.23577	0.00238257	0.000177085	0.0638086	0.471104	0.0879303	0.0681164	0.0767962	0.10056	0.0814844	1.10988	0.813078	1.3337	0.82995	0.942967
3.90879e-17	8.66353e-17	ENSMUST00000065887.13|ENSMUST00000162525.7|ENSMUST00000159704.7|ENSMUSG00000036955.16|chr10|-	-0.0492644	0.612043	-0.563146	-0.0585907	0.702312	0.565375	1.32042e-12	3.12718e-07	0.453847	2.52988e-07	0.0856957	0.0862986	0.110084	0.0782233	0.136226	0.951929	1.84419	0.569415	0.943093	2.01841
1.30648e-05	1.70719e-05	ENSMUST00000167353.2|ENSMUST00000218654.1|ENSMUST00000019611.14|ENSMUST00000222006.1|ENSMUSG00000019467.15|chr10|-	-0.0513735	0.247612	0.166416	0.000711868	-0.249018	0.447378	0.209668	1.57266e-05	0.997789	2.50865e-06	0.067615	0.197382	0.0385379	0.256915	0.052899	0.949924	1.28096	1.18106	1.00071	0.779566
4.74135e-18	1.08263e-17	ENSMUST00000105560.1|ENSMUST00000105561.8|ENSMUST00000044306.12|ENSMUSG00000019828.13|chr10|-	-2.53526	-0.358656	0.553429	NA	-15.9233	0.812193	0.973138	0.958549	NA	0.97349	10.6704	10.6513	10.648	NA	479.157	0.079241	0.698614	1.73921	NA	1.21509e-07
1.73242e-05	2.24899e-05	ENSMUST00000081654.12|ENSMUST00000072755.11|ENSMUST00000105409.7|ENSMUSG00000001435.15|chr10|-	NA	NA	2.75879	NA	-0.0915615	NA	NA	0.00543029	NA	0.00543029	NA	NA	0.99225	NA	0.0329318	NA	NA	15.7807	NA	0.912505
3.59869e-71	3.19987e-70	ENSMUST00000139356.7|ENSMUST00000155482.1|ENSMUST00000136862.7|ENSMUST00000145971.1|ENSMUST00000133302.7|ENSMUST00000129191.7|ENSMUSG00000087177.7|chr10|-	0.231061	-1.16588	-0.4563	0.957814	-0.853748	0.000396886	1.07939e-37	9.44881e-13	5.48869e-30	1.84561e-11	0.065232	0.0908545	0.0639227	0.0841939	0.127089	1.25994	0.311647	0.633624	2.60599	0.425816
8.23498e-19	1.93292e-18	ENSMUST00000219109.1|ENSMUST00000020375.6|ENSMUSG00000064181.6|chr10|-	-0.217533	-0.411765	0.384777	0.534188	-0.395814	0.122918	2.5315e-11	1.05253e-12	1.0842e-06	0.0146341	0.141013	0.0617197	0.0540155	0.109561	0.162132	0.804501	0.66248	1.46929	1.70606	0.673132
0.0178943	0.0196577	ENSMUST00000105411.8|ENSMUST00000001148.10|ENSMUST00000168465.8|ENSMUSG00000001120.15|chr10|-	0.205999	NA	0.0824852	-0.363186	-0.293484	0.253664	NA	0.0531039	0.141107	0.00736002	0.180464	NA	0.0426484	0.246783	0.109505	1.22875	NA	1.08598	0.695457	0.745661
3.6366e-29	1.21081e-28	ENSMUST00000032719.14|ENSMUSG00000020181.16|chr10|-	0.842065	-0.335507	0.0833791	-0.102556	14.4974	0.244758	0.637362	0.906704	0.892204	0.936979	0.723936	0.711741	0.711442	0.756784	183.354	2.32116	0.714975	1.08695	0.902528	1.97764e+06
4.27026e-17	9.44807e-17	ENSMUST00000218637.1|ENSMUST00000077925.6|ENSMUSG00000020099.8|chr10|-	-1.50586	13.8595	-0.202449	0.0182661	-0.416355	0.198481	0.943373	0.867545	0.987071	0.712107	1.17106	195.119	1.21388	1.12722	1.12825	0.221827	1.04501e+06	0.816728	1.01843	0.659446
1.11618e-32	4.18873e-32	ENSMUST00000043604.5|ENSMUSG00000034781.5|chr10|-	0.00605898	-0.998815	0.37751	-0.0871144	-0.0202566	0.896336	3.22432e-26	6.61229e-14	0.0793239	0.541291	0.0465031	0.0942935	0.050366	0.0496485	0.0331608	1.00608	0.368316	1.45865	0.916572	0.979947
1.64559e-08	2.50855e-08	ENSMUST00000220007.1|ENSMUST00000219838.1|ENSMUST00000075540.6|ENSMUST00000219547.1|ENSMUSG00000058298.9|chr10|-	0.229746	-0.866448	-0.613451	0.488098	-0.296679	0.000614098	0.000131054	7.6849e-05	0.00691844	0.0586371	0.0670731	0.226554	0.155146	0.180727	0.156898	1.25828	0.420442	0.541479	1.62921	0.743282
5.87642e-32	2.14976e-31	ENSMUST00000039810.7|ENSMUSG00000034667.8|chr10|-	0.202301	-0.534157	0.00265653	1.36937	-0.401462	0.00780107	4.82165e-13	0.970278	9.85807e-17	3.59098e-08	0.076037	0.0738782	0.0712974	0.164855	0.0728624	1.22422	0.586163	1.00266	3.93287	0.669341
4.97815e-07	7.0485e-07	ENSMUST00000020263.13|ENSMUST00000119814.2|ENSMUSG00000020069.16|chr10|-	0.10852	-0.251708	0.272519	0.01469	-0.109771	0.0211702	0.000189258	1.69623e-05	0.854467	0.0208182	0.0470815	0.0674289	0.063354	0.0800888	0.0474937	1.11463	0.777472	1.31327	1.0148	0.89604
8.65981e-47	4.74282e-46	ENSMUST00000105475.8|ENSMUST00000020008.9|ENSMUSG00000019861.15|chr10|-	-0.501138	-2.27106	0.0956803	0.404128	0.284812	2.15752e-05	2.52374e-28	0.0809766	7.02625e-09	0.000911849	0.117972	0.205761	0.0548296	0.0697939	0.0858798	0.605841	0.103203	1.10041	1.49799	1.32951
1.52483e-18	3.54605e-18	ENSMUST00000005067.5|ENSMUST00000218208.1|ENSMUSG00000004937.6|chr10|-	0.397824	-0.24647	0.432796	-0.419895	-0.410934	4.63867e-06	0.00227619	3.18876e-07	5.06489e-08	1.61199e-07	0.0868517	0.0807672	0.0846639	0.0770589	0.0784333	1.48858	0.781555	1.54156	0.657116	0.66303
1.78259e-11	3.11151e-11	ENSMUST00000020382.7|ENSMUSG00000020171.8|chr10|-	0.0574194	0.0595715	0.288789	-0.331056	-0.355038	0.541759	0.186533	2.32339e-06	5.899e-05	4.14513e-08	0.094106	0.045099	0.0611447	0.0824176	0.0647341	1.0591	1.06138	1.33481	0.718165	0.701147
6.68019e-16	1.41267e-15	ENSMUST00000174189.1|ENSMUST00000050826.13|ENSMUSG00000047146.17|chr10|-	-0.316194	0.426507	-0.435967	0.178039	0.483244	1.19104e-06	0.00319482	1.75703e-07	0.0040583	2.17896e-07	0.0650991	0.14466	0.0834648	0.0619571	0.0932294	0.728918	1.5319	0.646639	1.19487	1.62133
2.17209e-45	1.1561e-44	ENSMUST00000214634.1|ENSMUSG00000111080.1|chr10|-	-0.765629	-0.976759	1.44713	-0.0386157	-0.612524	2.16228e-20	6.24715e-09	2.44593e-24	0.629288	7.01435e-07	0.0827349	0.168117	0.14216	0.0799945	0.123469	0.465041	0.376529	4.25088	0.96212	0.541981
4.90766e-102	6.8689e-101	ENSMUST00000049149.14|ENSMUST00000118455.1|ENSMUST00000121829.7|ENSMUSG00000040249.15|chr10|-	0.239495	-0.541706	-0.00671996	-0.000284321	0.254913	5.91386e-34	2.38778e-103	0.871147	0.998219	5.34208e-12	0.0197155	0.0250943	0.0414295	0.127384	0.0369645	1.27061	0.581755	0.993303	0.999716	1.29035
2.61397e-09	4.154e-09	ENSMUST00000020002.8|ENSMUST00000220110.1|ENSMUST00000218994.1|ENSMUSG00000078453.3|chr10|-	0.0363395	0.117535	0.261444	0.045472	-0.235096	0.842235	0.000347975	0.000370181	0.892298	4.52733e-11	0.182578	0.0328615	0.0734294	0.335841	0.0356979	1.03701	1.12472	1.2988	1.04652	0.790495
2.8953e-07	4.15863e-07	ENSMUST00000047408.5|ENSMUSG00000034958.11|chr10|-	-0.258235	0.387388	-0.134432	0.794702	0.0767567	0.206225	0.126525	2.13611e-06	8.89482e-07	0.883918	0.204298	0.253535	0.0283605	0.161701	0.525716	0.772414	1.47313	0.874213	2.21378	1.07978
1.36328e-12	2.51187e-12	ENSMUST00000218598.1|ENSMUST00000079751.8|ENSMUST00000220263.1|ENSMUST00000218441.1|ENSMUST00000218823.1|ENSMUST00000105484.9|ENSMUSG00000056073.16|chr10|-	-0.0404757	0.0631021	-0.111517	0.163442	-0.319139	0.297144	0.748387	2.79013e-10	2.7623e-14	0.124377	0.0388227	0.196723	0.017673	0.02148	0.207684	0.960332	1.06514	0.894477	1.17756	0.726775
9.96082e-23	2.69641e-22	ENSMUST00000056974.3|ENSMUST00000105501.1|ENSMUST00000175881.7|ENSMUST00000105502.7|ENSMUSG00000048756.11|chr10|-	0.137864	0.136876	0.508597	-0.39312	-0.527942	0.0445142	0.0169582	2.20275e-10	0.000106286	1.0659e-16	0.0686158	0.0573274	0.0801382	0.10143	0.063629	1.14782	1.14669	1.66296	0.674948	0.589817
5.58961e-05	7.06223e-05	ENSMUST00000221150.1|ENSMUST00000222067.1|ENSMUST00000133342.9|ENSMUSG00000002578.17|chr10|-	0.236833	NA	-0.257871	1.02182	-0.10664	0.0638098	NA	0.000373716	0.000800673	0.504874	0.127776	NA	0.0724769	0.304789	0.159919	1.26723	NA	0.772695	2.77826	0.898849
1.12852e-65	8.97825e-65	ENSMUST00000045866.8|ENSMUSG00000020075.8|chr10|-	-0.58737	-2.30719	0.951318	0.750978	0.550174	1.539e-05	1.92442e-50	1.96829e-06	0.00548257	3.75744e-10	0.13587	0.154473	0.199997	0.270406	0.0878341	0.555787	0.0995406	2.58912	2.11907	1.73355
1.35585e-11	2.37652e-11	ENSMUST00000120856.7|ENSMUST00000119060.7|ENSMUST00000118763.7|ENSMUST00000120508.7|ENSMUSG00000034818.16|chr10|-	2.14665	0.862318	-0.0866127	-0.529997	-0.75817	1.03105e-05	0.0380451	2.64026e-05	0.0498012	0.0168573	0.486707	0.415701	0.02061	0.270177	0.317252	8.55612	2.36864	0.917032	0.588607	0.468523
5.61532e-49	3.22988e-48	ENSMUST00000130911.7|ENSMUSG00000020248.18|chr10|-	0.194414	0.878593	0.294982	-0.273731	-0.719847	0.0172514	1.3528e-14	1.18297e-08	0.00073801	8.13579e-40	0.0816418	0.114092	0.0517315	0.0811041	0.0545104	1.2146	2.40751	1.3431	0.760537	0.486827
3.04476e-08	4.56009e-08	ENSMUST00000037879.7|ENSMUSG00000039879.9|chr10|-	-0.0944455	-1.03671	0.0581617	0.131044	0.233467	0.591387	1.44862e-10	0.651383	0.174416	0.033843	0.175933	0.161716	0.128721	0.096487	0.110026	0.909877	0.354619	1.05989	1.14002	1.26297
1.00169e-22	2.70965e-22	ENSMUST00000217841.1|ENSMUST00000020023.8|ENSMUSG00000019873.8|chr10|-	0.242465	0.146569	-0.947995	-0.15958	0.143415	6.54545e-07	0.019114	7.13733e-10	5.07609e-15	1.94371e-05	0.0487426	0.0625482	0.15382	0.0203936	0.0335767	1.27439	1.15785	0.387517	0.852501	1.15421
2.50961e-29	8.39275e-29	ENSMUST00000092603.4|ENSMUST00000191234.6|ENSMUST00000218645.1|ENSMUST00000219125.1|ENSMUST00000092602.1|ENSMUSG00000069670.8|chr10|-	-0.0357169	-0.920627	0.100913	-0.0216661	-0.60323	0.484806	6.6533e-12	2.38482e-14	1.00027e-05	4.15838e-08	0.0511269	0.134106	0.0132294	0.00490504	0.109998	0.964913	0.398269	1.10618	0.978567	0.547042
2.6388e-14	5.2155e-14	ENSMUST00000040275.8|ENSMUSG00000038248.8|chr10|-	-0.308172	-0.811102	0.0825822	-0.321154	0.226438	1.65921e-07	4.61469e-05	1.31596e-05	0.000738354	0.00042435	0.0588793	0.199076	0.018952	0.0951589	0.0642476	0.734789	0.444368	1.08609	0.725311	1.25412
1.15802e-51	7.01307e-51	ENSMUST00000217809.1|ENSMUST00000220279.1|ENSMUSG00000045867.10|chr10|-	0.00267075	-0.76407	0.822308	0.959434	1.00991	0.984887	4.55828e-46	3.2331e-06	1.07288e-10	1.08174e-15	0.140989	0.0536233	0.176634	0.148604	0.125967	1.00267	0.465767	2.27575	2.61022	2.74534
0	0	ENSMUST00000105389.7|ENSMUST00000105387.7|ENSMUST00000001240.11|ENSMUSG00000001211.15|chr10|-	-0.0536109	0.455505	1.91176	-1.37118	-1.345	0.00489608	1.53185e-06	1.16805e-304	2.67606e-177	4.70409e-60	0.0190529	0.0947581	0.051241	0.0482976	0.082287	0.947801	1.57697	6.76497	0.253808	0.26054
7.38155e-19	1.738e-18	ENSMUST00000164199.7|ENSMUST00000166608.7|ENSMUSG00000025374.13|chr10|-	0.0925464	0.367484	0.284644	-0.300472	-0.281106	0.0950168	2.77634e-06	2.33556e-06	1.11196e-10	7.3341e-07	0.0554333	0.0784097	0.0602805	0.0465784	0.0567627	1.09696	1.4441	1.32929	0.740468	0.754948
2.80204e-15	5.78313e-15	ENSMUST00000160048.7|ENSMUST00000036033.13|ENSMUSG00000020231.15|chr10|-	0.309575	-0.687159	0.501921	-0.106161	-0.0370158	9.12593e-07	0.000311081	1.97797e-07	4.26994e-10	0.669809	0.063055	0.190565	0.0964974	0.0170026	0.0868078	1.36285	0.503003	1.65189	0.89928	0.963661
2.83754e-27	8.80383e-27	ENSMUST00000072239.13|ENSMUST00000099355.11|ENSMUST00000092219.13|ENSMUST00000020123.6|ENSMUSG00000019961.17|chr10|-	-0.388559	-0.00362626	1.33165	-0.206861	-0.0344114	3.79554e-11	0.94971	2.11755e-17	0.00324	0.499503	0.058767	0.0574949	0.156902	0.0702651	0.0509593	0.678033	0.99638	3.78728	0.813133	0.966174
1.6959e-10	2.8433e-10	ENSMUST00000167671.1|ENSMUST00000053871.4|ENSMUSG00000046841.5|chr10|-	0.376932	-0.363899	-0.641288	14.5147	-0.290383	0.948176	0.949966	0.911939	0.968619	0.96006	5.79914	5.79923	5.79862	368.948	5.79855	1.4578	0.694961	0.526614	2.01212e+06	0.747977
2.48253e-12	4.506e-12	ENSMUST00000219890.1|ENSMUST00000218731.1|ENSMUSG00000069520.6|chr10|-	-0.21825	0.123453	-0.114424	-0.186609	0.87445	0.0230058	0.229985	0.353496	0.0234167	3.68382e-15	0.0960041	0.102844	0.123325	0.0823311	0.111179	0.803925	1.1314	0.89188	0.829768	2.39756
1.85616e-56	1.25035e-55	ENSMUST00000125200.7|ENSMUST00000038213.13|ENSMUST00000141722.7|ENSMUSG00000019790.17|chr10|-	-0.307399	-1.21013	0.560017	-1.71899	-0.70656	0.00445347	1.89166e-12	2.41952e-47	9.3524e-11	5.24271e-07	0.108082	0.171838	0.038749	0.265397	0.140827	0.735357	0.298159	1.7507	0.179246	0.493338
3.75975e-13	7.08634e-13	ENSMUST00000020209.15|ENSMUST00000179990.7|ENSMUSG00000020022.17|chr10|+	0.187721	-0.154924	0.282827	-0.270883	-0.236546	3.6943e-06	0.0547071	3.30798e-07	4.75153e-05	0.000231873	0.040563	0.0806393	0.0554019	0.0665965	0.0642527	1.2065	0.85648	1.32688	0.762706	0.78935
1.41639e-40	6.63263e-40	ENSMUST00000005185.7|ENSMUSG00000005054.7|chr10|+	0.942875	0.2828	0.725674	-0.245585	-0.290842	2.48196e-15	7.15973e-07	2.31499e-07	2.41137e-11	9.13988e-15	0.119132	0.057051	0.140306	0.0367715	0.0375247	2.56735	1.32684	2.06612	0.782247	0.747634
1.78954e-23	4.97621e-23	ENSMUST00000162161.1|ENSMUST00000020271.12|ENSMUST00000160987.7|ENSMUSG00000020077.14|chr10|-	NA	0.542595	NA	NA	-0.211974	NA	2.24671e-24	NA	NA	2.24671e-24	NA	0.053259	NA	NA	0.0208065	NA	1.72046	NA	NA	0.808986
1.11016e-19	2.68069e-19	ENSMUST00000220377.1|ENSMUST00000020334.8|ENSMUSG00000020124.10|chr10|-	-0.0351507	-1.7135	0.2649	-0.407172	0.2907	0.74276	3.20467e-10	3.15155e-09	0.00035973	0.00338025	0.107101	0.27248	0.0447201	0.114118	0.0991858	0.96546	0.180234	1.3033	0.66553	1.33736
3.01683e-30	1.04593e-29	ENSMUST00000218989.1|ENSMUST00000218842.1|ENSMUST00000020346.5|ENSMUSG00000020137.5|chr10|-	-0.284973	-0.79962	-0.0995068	0.284519	0.413234	9.02133e-10	8.37391e-16	0.157287	2.83992e-10	1.10019e-08	0.04652	0.0993489	0.0703599	0.0451097	0.0723131	0.752034	0.4495	0.905284	1.32912	1.5117
3.29973e-52	2.02759e-51	ENSMUST00000026427.7|ENSMUSG00000025366.8|chr10|-	1.40149	-0.382105	2.11933	1.98502	-0.258173	1.82773e-12	0.000800456	5.3779e-17	2.66838e-19	7.76559e-13	0.198877	0.113971	0.25296	0.221009	0.0360314	4.06125	0.682424	8.32557	7.27918	0.772461
1.04166e-08	1.60671e-08	ENSMUST00000020359.6|ENSMUST00000105363.7|ENSMUSG00000020150.13|chr10|-	0.382332	0.0785386	0.752	-0.0452303	0.00808488	2.58624e-07	0.351811	0.000672815	3.11011e-06	0.903367	0.0742198	0.084352	0.221149	0.00969897	0.066592	1.4657	1.08171	2.12124	0.955777	1.00812
0.00589181	0.00665824	ENSMUST00000120638.7|ENSMUST00000121789.1|ENSMUSG00000059602.14|chr10|-	0.0795132	NA	-0.0630499	0.379618	-0.415808	0.653119	NA	0.0949224	0.00271384	0.0462405	0.176918	NA	0.0377548	0.126606	0.208614	1.08276	NA	0.938897	1.46173	0.659807
4.0822e-10	6.74535e-10	ENSMUST00000038217.13|ENSMUST00000137151.7|ENSMUST00000116229.1|ENSMUSG00000040415.15|chr10|-	0.133318	1.37328	0.188331	-0.69844	-0.518862	0.0959124	0.0141016	0.0515272	7.52343e-05	3.11618e-08	0.0800707	0.559458	0.0967259	0.176414	0.0937458	1.14261	3.94828	1.20723	0.497361	0.595197
2.47657e-154	5.50526e-153	ENSMUST00000064667.8|ENSMUSG00000052681.8|chr10|-	0.40286	-0.104625	1.33715	-0.162805	-0.1399	1.40749e-14	4.73056e-13	3.71974e-152	0.00247082	8.98477e-07	0.0523489	0.0144653	0.050891	0.0537862	0.0284773	1.4961	0.900662	3.80818	0.849757	0.869446
2.281e-07	3.30138e-07	ENSMUST00000118936.7|ENSMUST00000039796.13|ENSMUST00000219774.1|ENSMUSG00000033416.15|chr10|-	0.388693	-0.392428	0.0652932	-0.0245375	-0.102103	3.80517e-07	4.13271e-05	0.478218	0.773332	0.16112	0.0765377	0.0957158	0.0920697	0.0851939	0.072862	1.47505	0.675415	1.06747	0.975761	0.902937
3.29296e-21	8.4424e-21	ENSMUST00000119917.1|ENSMUST00000172070.7|ENSMUSG00000020027.18|chr10|-	-0.593622	1.48735	-0.260376	0.508441	0.112887	0.0157346	5.06153e-17	1.31192e-07	0.000525488	0.00736879	0.245805	0.177377	0.0493401	0.146634	0.0421268	0.552323	4.42535	0.770761	1.6627	1.11951
1.01957e-38	4.53821e-38	ENSMUST00000146444.7|ENSMUSG00000015755.16|chr10|-	-0.06096	-0.473154	-0.465811	0.227634	0.2706	0.105746	1.65566e-17	1.69844e-16	1.09205e-08	3.20449e-12	0.0376852	0.0555624	0.0565191	0.0398255	0.0388321	0.940861	0.623034	0.627626	1.25563	1.31075
4.65490985214822e-311	0	ENSMUST00000037522.13|ENSMUST00000102815.9|ENSMUSG00000040594.19|chr11|-	0.988086	-2.02894	0.891001	0.910291	-1.21984	1.55545e-79	1.97663e-55	6.73563e-63	1.55776e-77	5.07013e-59	0.052325	0.129372	0.0532269	0.0488385	0.0753004	2.68609	0.131474	2.43757	2.48504	0.295277
0.00022697	0.000277759	ENSMUST00000021157.8|ENSMUSG00000020801.8|chr11|-	0.0565646	0.476881	0.111527	-0.0707669	-0.209947	0.391421	0.00101863	0.148631	0.287007	0.00105349	0.0659997	0.145155	0.0772142	0.0664659	0.0640897	1.0582	1.61104	1.11798	0.931679	0.810627
1.33971e-09	2.16543e-09	ENSMUST00000017891.13|ENSMUSG00000017747.13|chr11|-	0.289458	0.438688	0.00988591	0.0200383	-0.537254	0.000537168	0.000400615	0.967421	0.880122	1.94507e-10	0.083622	0.123934	0.242044	0.132867	0.0843994	1.3357	1.55067	1.00993	1.02024	0.58435
8.87447e-28	2.82771e-27	ENSMUST00000140846.8|ENSMUST00000066391.13|ENSMUST00000118627.1|ENSMUST00000101655.9|ENSMUST00000153425.8|ENSMUSG00000023764.18|chr11|-	-0.137944	0.377968	-0.0860509	-0.0726161	-0.39682	0.00103876	1.85088e-26	0.163535	0.199124	1.13935e-12	0.0420585	0.0355085	0.0617614	0.0565524	0.0557917	0.871147	1.45932	0.917548	0.929958	0.672455
2.96027e-23	8.12407e-23	ENSMUST00000069343.11|ENSMUST00000017576.10|ENSMUST00000117731.7|ENSMUST00000103023.7|ENSMUST00000120061.7|ENSMUST00000106278.8|ENSMUSG00000025576.17|chr11|-	-0.0266676	-1.41296	0.0895183	0.196476	-0.726084	0.878941	1.23652e-26	5.31567e-10	0.529965	3.73625e-05	0.175085	0.132276	0.0144164	0.31283	0.176097	0.973685	0.243421	1.09365	1.21711	0.4838
3.16829e-127	5.59484e-126	ENSMUST00000054952.3|ENSMUST00000108480.1|ENSMUSG00000047260.4|chr11|-	0.281556	0.472141	-0.289232	-0.0873926	-0.237305	3.99927e-41	5.1565e-59	6.96772e-40	8.16318e-05	5.22751e-22	0.0209637	0.029147	0.0218827	0.0221834	0.0246073	1.32519	1.60342	0.748839	0.916317	0.788751
5.3298e-15	1.08228e-14	ENSMUST00000010038.9|ENSMUST00000120940.7|ENSMUSG00000009894.15|chr11|-	0.0383121	0.262129	0.0815339	-0.582725	-0.0810171	0.569806	0.0238378	0.000285774	1.0002e-17	0.400864	0.0674108	0.116	0.0224743	0.0679648	0.0964397	1.03906	1.29969	1.08495	0.558375	0.922178
4.52545e-31	1.60428e-30	ENSMUST00000206589.1|ENSMUST00000055655.8|ENSMUSG00000025153.9|chr11|-	0.0420303	-0.204716	0.215863	-0.250224	1.59027	0.312051	0.777104	0.0255237	1.22581e-06	1.55747e-39	0.041576	0.723134	0.0966529	0.0515775	0.120872	1.04293	0.814879	1.24093	0.778626	4.9051
6.9539e-77	6.66974e-76	ENSMUST00000103146.4|ENSMUSG00000071415.6|chr11|-	0.419498	-0.169098	0.324045	0.33233	-0.313089	3.01803e-30	1.1665e-11	4.18541e-21	2.42065e-17	1.91654e-29	0.0367068	0.0249249	0.034371	0.0392287	0.0277889	1.5212	0.844426	1.38271	1.39421	0.731185
8.81615e-11	1.494e-10	ENSMUST00000093169.2|ENSMUSG00000069899.3|chr11|-	0.500727	-0.0401527	0.442416	-0.169683	-0.15847	1.21994e-05	0.0696225	2.03954e-05	0.00199552	0.0157479	0.114478	0.0221305	0.103841	0.0548977	0.0656269	1.64992	0.960643	1.55646	0.843932	0.853449
5.24129e-17	1.15559e-16	ENSMUST00000021226.13|ENSMUST00000107821.8|ENSMUST00000166312.7|ENSMUST00000107820.1|ENSMUSG00000020863.15|chr11|-	0.106994	0.616798	0.0669932	-0.525108	-0.0968608	0.0414499	7.71274e-13	0.226722	3.82663e-10	0.232203	0.0524739	0.0860709	0.0554191	0.0838705	0.0810753	1.11293	1.85299	1.06929	0.591491	0.907682
5.84065e-12	1.04014e-11	ENSMUST00000020576.7|ENSMUSG00000020326.7|chr11|-	-0.38851	0.725276	-0.204269	0.418773	-0.20965	5.35052e-06	1.42213e-05	0.00164015	7.05188e-05	0.0465217	0.0853764	0.167098	0.0648747	0.105364	0.105318	0.678067	2.0653	0.815243	1.5201	0.810868
1.16651e-18	2.72282e-18	ENSMUST00000066489.12|ENSMUSG00000006931.15|chr11|-	0.0266888	2.06131	0.341931	-0.124779	0.0323311	0.697037	3.77587e-16	0.00657324	6.52627e-05	0.693489	0.0685518	0.25306	0.125815	0.03125	0.0820327	1.02705	7.85625	1.40766	0.882692	1.03286
9.629e-44	4.9173e-43	ENSMUST00000189268.6|ENSMUST00000000394.13|ENSMUSG00000000384.15|chr11|-	0.466411	-2.11333	0.677139	-0.225359	-0.134538	0.000215913	6.92894e-33	7.75833e-11	0.0254866	0.193861	0.12607	0.176928	0.104092	0.100879	0.103551	1.59426	0.120834	1.96824	0.79823	0.87412
8.46297e-68	7.10701e-67	ENSMUST00000018437.2|ENSMUST00000108549.1|ENSMUSG00000018293.4|chr11|-	0.739867	-0.0605223	0.623958	-0.234768	-0.169428	1.09824e-29	0.0048503	1.61052e-18	2.166e-17	1.51151e-12	0.0653845	0.0214861	0.0710523	0.0276702	0.0239527	2.09566	0.941273	1.8663	0.790754	0.844148
0.0171715	0.0189076	ENSMUST00000106706.7|ENSMUST00000020920.9|ENSMUST00000106704.2|ENSMUST00000103062.8|ENSMUSG00000020599.13|chr11|-	0.0712688	NA	0.15075	-0.664742	-0.459536	0.387711	NA	0.121065	0.119691	0.00908746	0.0825085	NA	0.0972381	0.427192	0.176152	1.07387	NA	1.16271	0.514406	0.631576
3.09662e-77	2.97764e-76	ENSMUST00000002655.7|ENSMUSG00000002580.7|chr11|-	0.189666	0.0533609	0.257054	-0.231759	-0.196378	2.35364e-15	0.128174	1.61091e-36	1.23496e-49	6.51274e-12	0.0239443	0.0350749	0.0203667	0.0156473	0.0285934	1.20885	1.05481	1.29312	0.793137	0.821702
7.2196e-45	3.77357e-44	ENSMUST00000107564.1|ENSMUST00000107565.2|ENSMUST00000017561.14|ENSMUSG00000017417.14|chr11|-	-1.06017	0.513173	0.052063	-2.35289	-0.0114489	2.48075e-14	4.92616e-12	0.51122	6.52679e-21	0.718709	0.139078	0.0742901	0.0792509	0.250811	0.0317861	0.346396	1.67058	1.05344	0.0950935	0.988616
2.34076e-08	3.53123e-08	ENSMUST00000102727.2|ENSMUSG00000018340.13|chr11|-	0.073423	0.317527	0.184898	-0.406211	-0.270677	0.139823	0.000106796	0.0620647	0.0585372	3.20715e-08	0.0497293	0.0819507	0.0990968	0.214738	0.0489494	1.07619	1.37373	1.2031	0.66617	0.762863
7.32625e-13	1.36586e-12	ENSMUST00000049091.8|ENSMUSG00000042148.8|chr11|-	0.0529584	0.248917	0.254954	-0.0227143	-0.808102	0.169228	0.126561	0.00132526	0.825448	5.72892e-14	0.0385239	0.162924	0.0794137	0.102993	0.107544	1.05439	1.28264	1.2904	0.977542	0.445703
0.000394424	0.000475447	ENSMUST00000100528.4|ENSMUSG00000014349.7|chr11|-	-0.0547272	-0.120096	-0.0286464	0.380719	-0.0909857	0.552414	0.257992	0.614368	4.03834e-06	0.167104	0.0921107	0.106171	0.0568552	0.0825962	0.0658568	0.946743	0.886835	0.97176	1.46334	0.913031
2.23923e-08	3.38482e-08	ENSMUST00000021158.3|ENSMUSG00000020803.3|chr11|+	0.369836	0.250239	0.150892	-0.141351	-0.26272	9.02721e-05	0.00013078	0.15851	0.0269557	4.15445e-05	0.0944578	0.0654222	0.107008	0.0638974	0.064098	1.4475	1.28433	1.16287	0.868184	0.768957
0.00129472	0.00151854	ENSMUST00000044007.2|ENSMUSG00000039670.2|chr11|-	-0.0690868	0.132902	0.257023	-0.136784	-0.370304	0.402458	0.0543553	0.0276917	0.305059	0.000599831	0.0825174	0.069076	0.116742	0.133364	0.107907	0.933246	1.14214	1.29307	0.872159	0.690524
2.67683e-08	4.03178e-08	ENSMUST00000107657.7|ENSMUST00000107658.7|ENSMUST00000107659.7|ENSMUST00000167110.7|ENSMUSG00000038615.17|chr11|-	-0.339037	-0.0937379	-0.219947	0.907534	0.304724	0.00117716	0.536958	0.000139707	0.000573167	0.000496818	0.1045	0.151822	0.0577487	0.263511	0.0875024	0.712456	0.910521	0.802562	2.4782	1.35625
3.94578e-12	7.0904e-12	ENSMUST00000106762.7|ENSMUST00000057892.14|ENSMUSG00000040481.17|chr11|-	0.0670926	0.17397	0.311577	-0.284162	-0.206308	0.328361	0.091865	1.96077e-10	1.38382e-05	0.000104105	0.0686425	0.103207	0.0489563	0.0653786	0.053161	1.06939	1.19002	1.36558	0.752644	0.813582
4.46288e-14	8.71588e-14	ENSMUST00000102881.9|ENSMUST00000020321.12|ENSMUSG00000020120.15|chr11|-	-1.45521	-0.278946	2.15078	NA	14.7279	0.741283	0.949393	0.628862	NA	0.958408	4.40766	4.39496	4.44993	NA	282.406	0.233351	0.756581	8.59156	NA	2.49018e+06
1.09079e-60	7.91191e-60	ENSMUST00000106444.3|ENSMUST00000074628.12|ENSMUSG00000034341.17|chr11|-	0.391534	-0.200818	0.485736	-0.436214	-0.400353	2.46056e-13	0.00137685	1.40762e-22	5.3738e-38	1.15233e-11	0.0534806	0.0627662	0.0496794	0.0338509	0.0589964	1.47925	0.818061	1.62537	0.646479	0.670083
6.91659e-12	1.22655e-11	ENSMUST00000120306.7|ENSMUST00000093362.11|ENSMUST00000118076.7|ENSMUSG00000049680.17|chr11|-	0.119791	-0.382801	0.0193685	-1.02678	0.480946	0.107323	0.0417165	0.812423	2.36183e-07	5.90062e-08	0.0743887	0.187985	0.0816197	0.198668	0.0887062	1.12726	0.681949	1.01956	0.358158	1.6176
2.94203e-16	6.31701e-16	ENSMUST00000004920.3|ENSMUSG00000004798.14|chr11|-	0.446332	-0.157066	0.0987516	-0.0369924	-0.444515	3.15271e-11	0.0236003	0.0980648	0.397111	1.78086e-10	0.0672262	0.0693884	0.0596936	0.0436854	0.0696826	1.56257	0.854648	1.10379	0.963683	0.641135
1.57494e-18	3.66033e-18	ENSMUST00000047028.8|ENSMUSG00000042363.14|chr11|-	0.0206369	-2.26334	-0.0134048	-1.03898	0.208706	0.710231	8.52049e-22	0.850312	1.69166e-05	0.047183	0.0555432	0.235926	0.0710296	0.241503	0.10516	1.02085	0.104003	0.986685	0.353816	1.23208
6.60178e-173	1.65219e-171	ENSMUST00000021201.5|ENSMUSG00000020841.5|chr11|-	-0.135912	0.296446	-1.25062	-0.160034	0.680094	0.0893496	0.00165595	9.3633e-112	1.39627e-13	2.32657e-89	0.0800027	0.0942336	0.0556723	0.0216359	0.0339319	0.87292	1.34507	0.286328	0.852115	1.97406
4.87734e-14	9.50075e-14	ENSMUST00000103075.10|ENSMUSG00000034187.18|chr11|-	-0.229944	-0.516112	0.0507422	0.00852794	-0.14486	0.000186843	1.47375e-12	1.19832e-11	0.933545	0.0504379	0.0615453	0.0729287	0.00748364	0.102272	0.0740506	0.794578	0.596837	1.05205	1.00856	0.865143
2.07203e-05	2.677e-05	ENSMUST00000052566.7|ENSMUSG00000051232.13|chr11|-	0.0777289	0.284462	0.156343	-0.349029	-0.182416	0.467321	0.0188826	0.0249384	3.04084e-06	0.15518	0.10694	0.121159	0.0697228	0.0747698	0.128329	1.08083	1.32905	1.16923	0.705373	0.833255
1.39683e-23	3.9072e-23	ENSMUST00000163300.7|ENSMUST00000061242.7|ENSMUSG00000048076.14|chr11|-	0.117421	-0.076545	0.62657	-0.174679	-0.383354	0.143773	0.0876183	1.12869e-15	0.0133734	2.57846e-15	0.0803219	0.044813	0.0782041	0.0706152	0.0484658	1.12459	0.926311	1.87118	0.839727	0.681572
2.54088e-45	1.34859e-44	ENSMUST00000046963.9|ENSMUSG00000033352.11|chr11|-	-1.0147	-2.38957	0.301179	-0.171006	-0.205964	5.28918e-20	2.44715e-31	1.19811e-17	0.0850072	0.0980598	0.1108	0.20521	0.0352128	0.0992868	0.1245	0.362511	0.0916692	1.35145	0.842816	0.813862
0.00014215	0.000175723	ENSMUST00000021119.8|ENSMUSG00000020774.9|chr11|-	0.380188	1.07504	NA	-0.0299685	-0.4523	0.0050534	0.00693374	NA	0.000976453	0.137441	0.135606	0.398162	NA	0.009089	0.3045	1.46256	2.93011	NA	0.970476	0.636164
4.07602e-31	1.44768e-30	ENSMUST00000102863.2|ENSMUST00000020513.9|ENSMUSG00000020273.13|chr11|-	-3.16074	15.2086	-2.04177	-3.23967	-2.71276	0.969433	0.97401	0.980251	0.96867	0.973764	82.4836	466.822	82.4836	82.4837	82.4836	0.0423943	4.02735e+06	0.129798	0.0391769	0.0663537
3.64646e-14	7.16214e-14	ENSMUST00000106689.1|ENSMUST00000047186.9|ENSMUST00000103060.9|ENSMUSG00000041895.15|chr11|-	0.271002	1.46226	-0.231316	-0.45153	0.133671	0.00475593	0.000176289	0.146897	5.15276e-13	0.139063	0.0959939	0.389855	0.159465	0.0625283	0.0903617	1.31128	4.31569	0.793489	0.636654	1.14302
1.36573e-121	2.30406e-120	ENSMUST00000153652.7|ENSMUST00000164359.7|ENSMUST00000108607.7|ENSMUST00000108609.7|ENSMUST00000108608.7|ENSMUST00000108610.7|ENSMUSG00000078812.10|chr11|-	0.246433	-0.0593668	0.375378	-0.367194	-0.238653	1.92607e-13	0.0123365	1.02576e-65	3.9763e-53	1.97157e-32	0.0335109	0.0237242	0.0219243	0.0239331	0.020127	1.27945	0.942361	1.45554	0.692675	0.787688
1.5131e-21	3.9084e-21	ENSMUST00000077902.4|ENSMUST00000067444.9|ENSMUSG00000020932.14|chr11|-	-0.0960501	13.4508	NA	13.4508	-2.11531	0.902972	0.914031	NA	0.945739	0.0107363	0.787888	124.596	NA	197.634	0.829154	0.908419	694369	NA	694369	0.120596
2.46612e-115	3.96574e-114	ENSMUST00000021091.14|ENSMUST00000102520.8|ENSMUSG00000020745.15|chr11|-	-0.0730967	0.19512	0.439437	-0.423948	-0.802916	0.0728498	0.0238072	2.66843e-72	3.26969e-41	5.24929e-59	0.0407503	0.0863276	0.0244368	0.0315308	0.0495703	0.929511	1.21546	1.55183	0.654458	0.448021
2.00031e-09	3.20032e-09	ENSMUST00000044949.10|ENSMUSG00000078789.9|chr11|-	-0.0101846	-0.192057	0.641542	-0.194523	0.035561	0.857948	7.80164e-05	6.19671e-09	0.0726849	0.614364	0.0569011	0.0486169	0.110394	0.108381	0.0705782	0.989867	0.82526	1.89941	0.823227	1.0362
0.0280293	0.0304814	ENSMUST00000001080.15|ENSMUSG00000001053.15|chr11|-	0.949019	NA	0.685601	NA	-0.0477747	0.352294	NA	0.0288656	NA	0.0163184	1.02029	NA	0.313731	NA	0.0198919	2.58317	NA	1.98497	NA	0.953349
4.2385e-52	2.596e-51	ENSMUST00000010536.8|ENSMUSG00000010392.8|chr11|-	1.01337	-2.0839	0.525866	0.241421	-0.404334	2.3841e-05	7.47192e-53	0.0193647	0.0104865	0.00114188	0.239821	0.136189	0.224879	0.0943289	0.124295	2.75486	0.124445	1.69192	1.27306	0.667421
1.73806e-17	3.9096e-17	ENSMUST00000102650.9|ENSMUST00000058173.11|ENSMUST00000108710.1|ENSMUSG00000047804.15|chr11|-	-0.0118297	-0.37059	0.234387	0.446388	0.12215	0.843863	4.70924e-16	0.00222228	2.69398e-08	0.0461352	0.0600632	0.0456461	0.0766273	0.0802821	0.0612542	0.98824	0.690327	1.26413	1.56266	1.12992
3.80352e-05	4.86084e-05	ENSMUST00000047616.9|ENSMUSG00000056962.11|chr11|-	0.120417	-0.343632	0.255307	-0.0929746	0.101414	0.152762	2.71415e-05	0.00291368	0.192718	0.240311	0.0842166	0.0818909	0.0857685	0.0713773	0.0863679	1.12797	0.70919	1.29086	0.911217	1.10673
0.00347583	0.00397794	ENSMUST00000004051.7|ENSMUSG00000003949.16|chr11|-	0.0461452	-0.379484	-0.0668918	NA	0.0681489	0.142692	0.0072185	0.0273304	NA	0.0853948	0.0314803	0.141251	0.0303121	NA	0.0396167	1.04723	0.684214	0.935296	NA	1.07052
4.82567e-66	3.85544e-65	ENSMUST00000021243.14|ENSMUST00000232252.1|ENSMUSG00000020873.14|chr11|+	1.39466	-0.0855819	0.256478	-0.675287	-0.635656	3.84211e-32	0.330373	0.00111074	2.41305e-23	8.02174e-23	0.118178	0.087924	0.0786534	0.0678381	0.0646374	4.03359	0.917978	1.29237	0.50901	0.529588
8.22631e-07	1.14968e-06	ENSMUST00000021204.3|ENSMUSG00000020844.6|chr11|-	-0.160899	NA	0.774325	NA	0.159354	9.45339e-06	NA	0.000139484	NA	0.00159025	0.036326	NA	0.203284	NA	0.0504653	0.851378	NA	2.16913	NA	1.17275
0.00316805	0.00364003	ENSMUST00000020586.6|ENSMUSG00000020334.6|chr11|-	0.0246203	NA	0.429342	NA	-0.627089	0.446751	NA	0.0779105	NA	0.00221702	0.0323592	NA	0.243537	NA	0.204964	1.02493	NA	1.53625	NA	0.534144
4.96354e-10	8.17664e-10	ENSMUST00000172108.7|ENSMUST00000167806.7|ENSMUST00000001480.13|ENSMUSG00000001441.13|chr11|-	-0.126627	-0.290742	0.0715514	0.13333	0.0525388	1.19467e-05	4.91391e-06	0.0116037	0.000103776	0.373369	0.0289198	0.0636415	0.0283487	0.0343494	0.0590204	0.881062	0.747709	1.07417	1.14263	1.05394
6.85427e-57	4.65032e-56	ENSMUST00000058496.7|ENSMUSG00000017291.13|chr11|-	-0.203538	0.183212	0.44348	0.267415	-0.775988	0.000235352	0.0925317	5.21453e-17	1.83746e-05	1.03509e-53	0.0553441	0.108912	0.0529102	0.0624251	0.0502922	0.815839	1.20107	1.55812	1.30658	0.460249
4.63919e-09	7.28355e-09	ENSMUST00000021082.6|ENSMUST00000106530.7|ENSMUSG00000020736.12|chr11|-	0.236415	-0.244036	0.261201	-0.262952	-0.0553588	0.000248313	6.82851e-06	0.000272919	0.00336414	0.373362	0.0645238	0.0542426	0.0717637	0.0896731	0.0621873	1.2667	0.78346	1.29849	0.768779	0.946146
2.88769e-71	2.5798e-70	ENSMUST00000103133.3|ENSMUSG00000037935.16|chr11|-	-0.0191832	-0.834796	0.529021	0.937228	-0.448046	0.857058	1.07211e-48	1.71543e-10	1.92305e-24	5.78697e-12	0.106503	0.0569224	0.0828554	0.0918583	0.0650776	0.981	0.433963	1.69727	2.55289	0.638875
1.09872e-13	2.11086e-13	ENSMUST00000107156.8|ENSMUSG00000020922.11|chr11|-	0.69167	-0.136965	0.165656	-0.134732	-0.464469	7.43282e-14	0.144824	0.11431	0.159071	1.09888e-05	0.0924693	0.0939367	0.104904	0.0956768	0.105639	1.99705	0.872001	1.18017	0.87395	0.628469
0	0	ENSMUST00000102478.3|ENSMUST00000017534.14|ENSMUSG00000017390.15|chr11|+	-0.472333	3.79816	2.30591	4.52433	3.25498	0	0	2.1252e-152	0	9.45594e-182	0.00578765	0.0780492	0.0876902	0.0787703	0.113223	0.623546	44.6192	10.0333	92.2341	25.9192
9.38051e-08	1.37559e-07	ENSMUST00000002889.4|ENSMUSG00000002812.4|chr11|-	0.315041	-0.162708	0.208213	-0.449162	0.0205386	6.18086e-05	0.123228	0.111421	2.27739e-07	0.747487	0.0786463	0.105561	0.130801	0.0867922	0.0637933	1.37032	0.84984	1.23148	0.638163	1.02075
1.16432e-36	4.88883e-36	ENSMUST00000107593.7|ENSMUST00000107590.8|ENSMUST00000107596.8|ENSMUSG00000038453.16|chr11|-	0.687809	13.9234	-0.0843597	-0.424888	-1.23249	0.790232	0.914257	0.973884	0.869029	0.632755	2.58565	129.314	2.5769	2.57676	2.57923	1.98935	1.1139e+06	0.919101	0.653843	0.291565
8.32803e-12	1.4727e-11	ENSMUST00000104933.1|ENSMUSG00000078134.1|chr11|-	0.0959154	0.814572	-0.11708	-0.0607993	-0.524517	0.556816	3.15992e-10	0.501301	0.749093	5.76938e-10	0.163239	0.129488	0.174111	0.190096	0.0846459	1.10067	2.25821	0.889514	0.941012	0.591841
3.55384e-21	9.09889e-21	ENSMUST00000109813.8|ENSMUST00000109815.8|ENSMUST00000019133.10|ENSMUST00000090443.9|ENSMUST00000066431.13|ENSMUST00000101585.9|ENSMUST00000101586.2|ENSMUST00000093355.11|ENSMUST00000109812.8|ENSMUSG00000057897.14|chr11|-	-0.520008	-0.655623	0.122953	-0.792759	-1.22227	2.7437e-07	8.93966e-11	1.50552e-23	4.21628e-05	4.5076e-08	0.101164	0.101116	0.0122938	0.193578	0.223462	0.594516	0.519119	1.13083	0.452595	0.29456
8.4471e-20	2.0502e-19	ENSMUST00000007921.8|ENSMUSG00000007777.9|chr11|-	0.248597	-0.164515	0.361071	-0.181863	-0.140685	2.66485e-08	0.00057528	1.61248e-09	2.04019e-08	0.00454363	0.0446945	0.0477823	0.0598524	0.032426	0.0495768	1.28223	0.848305	1.43487	0.833715	0.868763
1.01764e-139	2.04556e-138	ENSMUST00000106370.9|ENSMUSG00000090266.10|chr11|+	-2.63067	15.3287	-3.28849	-3.41924	-2.96973	0.954496	0.947441	0.943135	0.940878	0.948639	46.1024	232.531	46.1024	46.1024	46.1024	0.0720299	4.54099e+06	0.0373103	0.0327374	0.0513171
2.70293e-06	3.6716e-06	ENSMUST00000101394.4|ENSMUST00000020553.4|ENSMUSG00000020309.6|chr11|-	0.341342	0.558437	-0.213175	-0.334762	-0.434971	0.00728034	0.00133792	0.147803	0.000559949	0.00566162	0.127189	0.174092	0.147288	0.0970238	0.157213	1.40683	1.74794	0.808015	0.715508	0.647284
8.72106e-11	1.47855e-10	ENSMUST00000116363.1|ENSMUSG00000020910.16|chr11|-	0.310908	-0.0549601	0.235685	-0.591266	-0.196985	5.53195e-05	0.524326	0.00285216	2.068e-08	0.00662295	0.0771114	0.0863214	0.079003	0.105466	0.0725482	1.36466	0.946523	1.26578	0.553626	0.821203
5.28302e-81	5.46974e-80	ENSMUST00000021083.6|ENSMUSG00000020737.12|chr11|-	0.276388	0.364803	-0.30466	-1.04735	0.0036628	0.00225862	5.28635e-46	5.43799e-32	3.42731e-42	0.953202	0.0905021	0.0256209	0.02588	0.0769467	0.0624132	1.31836	1.44023	0.737374	0.350866	1.00367
1.09367e-07	1.60131e-07	ENSMUST00000068021.8|ENSMUST00000103069.9|ENSMUST00000080853.10|ENSMUSG00000020717.19|chr11|-	1.59062	13.952	-0.775796	13.952	-0.228677	0.596383	0.94548	0.786221	0.971311	0.935628	3.00338	204.023	2.86038	387.939	2.83136	4.90678	1.14623e+06	0.460337	1.14623e+06	0.795585
5.95214e-05	7.50522e-05	ENSMUST00000043397.13|ENSMUST00000164474.7|ENSMUSG00000035172.15|chr11|-	-0.0142392	0.474795	0.461934	0.182633	-0.172001	0.838827	0.00475838	0.00226393	0.348533	0.000222158	0.0700078	0.168191	0.151294	0.194821	0.0465827	0.985862	1.60768	1.58714	1.20037	0.841978
3.69596e-13	6.96958e-13	ENSMUST00000101638.3|ENSMUSG00000020451.17|chr11|-	-0.356883	-0.330394	0.214756	-0.568805	0.514059	1.91904e-07	0.148315	0.000132979	4.65442e-06	2.1346e-05	0.0685388	0.228566	0.0562058	0.124199	0.120946	0.699855	0.718641	1.23956	0.566202	1.67206
0.00699588	0.00787062	ENSMUST00000021170.8|ENSMUST00000047715.11|ENSMUSG00000020814.13|chr11|-	-0.341248	0.322752	0.0978709	0.156465	-0.0122109	0.00143331	0.0502926	0.286262	0.440643	0.719617	0.107046	0.164883	0.0917805	0.202909	0.0340165	0.710882	1.38092	1.10282	1.16937	0.987863
8.44474e-33	3.1849e-32	ENSMUST00000107024.7|ENSMUST00000092557.5|ENSMUST00000041385.13|ENSMUSG00000034255.17|chr11|-	2.09481	0.422228	1.63346	NA	-0.668052	0.00256794	5.57787e-06	1.00368e-06	NA	5.55709e-26	0.694745	0.0929651	0.333979	NA	0.0633732	8.12389	1.52536	5.12159	NA	0.512706
0.000175769	0.000216502	ENSMUST00000047889.12|ENSMUSG00000041329.13|chr11|-	-0.0669844	0.552095	1.21327	0.257395	0.109774	0.000322869	0.434935	0.000396847	0.606786	0.457056	0.0186263	0.707111	0.342521	0.50012	0.147604	0.93521	1.73689	3.36446	1.29356	1.11603
7.98608e-31	2.81e-30	ENSMUST00000020317.7|ENSMUSG00000020116.7|chr11|-	0.611633	-0.749282	0.239961	-0.0798969	-0.594073	9.55255e-18	2.88763e-16	0.0319589	0.113481	1.10636e-08	0.0712925	0.0916224	0.111874	0.0504802	0.103976	1.84344	0.472706	1.2712	0.923211	0.552074
5.04822e-18	1.15201e-17	ENSMUST00000143203.7|ENSMUST00000107872.7|ENSMUST00000107875.7|ENSMUSG00000020546.14|chr11|-	-0.20774	0.956575	0.0594863	-0.242678	0.0406329	7.19304e-08	3.8239e-15	0.365171	0.0171027	0.561639	0.0385684	0.121693	0.0656903	0.101773	0.0700073	0.812418	2.60277	1.06129	0.784524	1.04147
4.99189e-15	1.01695e-14	ENSMUST00000078528.6|ENSMUSG00000018446.8|chr11|-	0.140759	-0.0522564	0.270555	-0.223832	-0.105025	0.000396827	0.025628	5.97277e-10	3.39144e-07	0.0199107	0.0397379	0.0234144	0.0437003	0.0438862	0.0451132	1.15115	0.949086	1.31069	0.79945	0.900302
2.79704e-06	3.79534e-06	ENSMUST00000019075.3|ENSMUSG00000018931.3|chr11|-	0.127643	0.150539	0.945022	-0.176944	0.0665975	0.1569	0.417029	1.19601e-06	0.000191469	0.407756	0.0901707	0.185488	0.194597	0.0474378	0.0804465	1.13615	1.16246	2.57287	0.837827	1.06887
4.11552e-09	6.48022e-09	ENSMUST00000091246.10|ENSMUST00000102697.9|ENSMUSG00000032633.12|chr11|-	0.090286	0.0401719	0.439096	-0.377466	-0.0491258	0.179368	0.351662	8.39814e-07	1.97661e-07	0.669834	0.067242	0.043132	0.0891405	0.0725684	0.115217	1.09449	1.04099	1.5513	0.685596	0.952061
6.43458e-10	1.05402e-09	ENSMUST00000181810.7|ENSMUSG00000097328.7|chr11|-	0.0842215	0.383449	1.32533	-0.0229964	-0.253462	0.15558	0.00234849	2.86574e-05	0.909543	5.55783e-08	0.059307	0.126043	0.31677	0.202407	0.0466569	1.08787	1.46734	3.76342	0.977266	0.776109
1.22679e-13	2.34974e-13	ENSMUST00000000137.7|ENSMUSG00000020152.7|chr11|-	-0.726202	0.306503	-0.174551	0.439688	-0.0918967	8.53002e-14	9.97735e-05	0.0290872	0.00364433	0.375802	0.0973216	0.0787693	0.0799849	0.15123	0.103761	0.483743	1.35866	0.839834	1.55222	0.912199
2.06823e-102	2.91636e-101	ENSMUST00000108648.2|ENSMUST00000018896.13|ENSMUSG00000089669.7|chr11|-	0.252884	-0.486498	4.18298	2.04961	-0.0893828	0.000605285	1.0184e-23	5.75213e-21	7.25168e-26	0.0587333	0.0737434	0.0484568	0.445262	0.194895	0.0472879	1.28773	0.614775	65.5612	7.76489	0.914495
3.8109e-14	7.47348e-14	ENSMUST00000146722.8|ENSMUST00000177543.7|ENSMUSG00000049659.15|chr11|-	-0.302232	0.410104	-0.205407	-0.0344967	-0.213759	0.000431688	6.1112e-15	0.000313139	0.716743	0.00174328	0.0858636	0.0525664	0.0569913	0.0950806	0.0682762	0.739166	1.50697	0.814316	0.966092	0.807543
2.8498e-14	5.61785e-14	ENSMUST00000020523.3|ENSMUSG00000020283.5|chr11|-	0.0785923	0.109795	0.718108	-0.228993	-0.476423	0.241123	0.148977	2.23728e-13	0.0015834	7.6702e-05	0.0670478	0.0760799	0.0979177	0.0724904	0.120477	1.08176	1.11605	2.05055	0.795334	0.621001
1.08677e-08	1.67085e-08	ENSMUST00000107098.7|ENSMUSG00000018677.9|chr11|-	0.278649	-0.596343	0.1831	-0.169261	0.0168504	4.86103e-05	7.26576e-07	0.0213176	0.0825062	0.783973	0.0685953	0.120373	0.0795287	0.097482	0.0614651	1.32134	0.550822	1.20093	0.844289	1.01699
0.000250333	0.000305459	ENSMUST00000102776.4|ENSMUST00000054684.13|ENSMUSG00000020376.16|chr11|+	0.193963	-0.0672942	0.836384	0.010001	0.00473323	0.040132	0.0271357	6.71681e-05	0.792274	0.960765	0.0945059	0.030456	0.209825	0.0379746	0.0962152	1.21405	0.93492	2.30801	1.01005	1.00474
1.26752e-22	3.4068e-22	ENSMUST00000021329.13|ENSMUST00000107013.2|ENSMUSG00000020946.13|chr11|-	-0.192226	0.0848665	-0.689605	0.961994	-0.17989	0.0212067	0.511582	3.04757e-15	1.57484e-13	0.00842444	0.0834211	0.129296	0.0874142	0.130339	0.0682805	0.82512	1.08857	0.501774	2.61691	0.835362
7.81002e-08	1.14975e-07	ENSMUST00000185558.1|ENSMUST00000106223.3|ENSMUSG00000078572.3|chr11|+	-0.15223	0.277829	0.26897	-0.0969412	-0.272648	0.0429911	0.00109109	6.85893e-06	0.318787	0.000191251	0.0752201	0.0850691	0.0597975	0.0972374	0.0730902	0.858791	1.32026	1.30862	0.907609	0.76136
1.00381e-23	2.82248e-23	ENSMUST00000108654.2|ENSMUST00000018918.11|ENSMUSG00000018774.13|chr11|-	1.39277	-0.0360593	0.606875	1.04338	0.955249	1.27792e-07	3.22712e-22	5.79315e-06	3.32928e-05	1.99222e-07	0.263683	0.00372011	0.133856	0.251435	0.1837	4.02599	0.964583	1.83469	2.83878	2.59932
1.57272e-55	1.03362e-54	ENSMUST00000059595.10|ENSMUST00000100302.3|ENSMUSG00000050965.14|chr11|-	-0.0386127	-2.0327	0.371594	0.00969282	0.226757	0.697705	1.95586e-63	1.94231e-08	0.926179	0.463146	0.0994095	0.1209	0.0661545	0.104614	0.30907	0.962123	0.130982	1.45004	1.00974	1.25453
5.3416e-18	1.21748e-17	ENSMUST00000106800.1|ENSMUST00000106801.7|ENSMUST00000001059.8|ENSMUST00000106799.1|ENSMUSG00000020715.9|chr11|-	0.379805	-0.171431	0.0595055	-0.876338	0.381904	0.000299382	0.0431639	0.562717	9.94828e-16	4.25121e-06	0.105039	0.084778	0.102806	0.109167	0.083046	1.462	0.842458	1.06131	0.416304	1.46507
1.17378e-18	2.7381e-18	ENSMUST00000107712.7|ENSMUSG00000038811.13|chr11|+	2.66993	0.0600051	2.66993	NA	-0.492934	0.00885203	7.25133e-07	0.00885203	NA	1.50663e-14	1.01995	0.0121112	1.01995	NA	0.064126	14.4389	1.06184	14.4389	NA	0.610831
8.12735e-19	1.91003e-18	ENSMUST00000073308.10|ENSMUST00000063232.6|ENSMUST00000102930.9|ENSMUST00000093365.11|ENSMUST00000079949.12|ENSMUSG00000009079.16|chr11|-	-0.0835043	0.508293	-0.0742542	-0.0967794	-0.336413	0.184248	5.29028e-16	0.186167	0.131747	2.74778e-11	0.0628897	0.0627163	0.056168	0.0642094	0.0505164	0.919887	1.66245	0.928436	0.907756	0.714328
1.53289e-05	1.99476e-05	ENSMUST00000072916.4|ENSMUSG00000014243.5|chr11|-	0.168363	-0.312629	0.150913	-0.245777	0.0150351	0.00508219	0.005778	0.0184839	0.000186998	0.864111	0.0600915	0.113267	0.0640609	0.0657869	0.087851	1.18337	0.731521	1.1629	0.782096	1.01515
4.52008e-27	1.38873e-26	ENSMUST00000064104.12|ENSMUSG00000052298.12|chr11|-	2.17306	-1.00957	-0.00470109	-0.0752776	-0.607876	1.00056e-06	4.21858e-20	0.967095	0.412277	6.6764e-06	0.44425	0.109947	0.11396	0.0918138	0.134971	8.78514	0.364377	0.99531	0.927486	0.544506
1.13561e-08	1.74237e-08	ENSMUST00000020741.11|ENSMUSG00000020457.13|chr11|-	0.288834	-0.179726	0.304335	-0.117915	-0.0706045	0.000224519	9.82434e-05	1.38557e-05	0.0873344	0.166866	0.0782811	0.0461439	0.0700242	0.068971	0.0510759	1.33487	0.835499	1.35572	0.888772	0.93183
1.32097e-11	2.31968e-11	ENSMUST00000072948.10|ENSMUSG00000020777.16|chr11|-	0.0727604	-0.0934078	0.46536	-0.320618	-0.396195	0.0758722	0.57836	1.66332e-06	1.74935e-05	7.07848e-07	0.0409881	0.168066	0.0971414	0.0746545	0.0798909	1.07547	0.910822	1.59259	0.7257	0.672876
3.04885e-73	2.81015e-72	ENSMUST00000168089.1|ENSMUST00000017332.3|ENSMUSG00000017188.3|chr11|-	0.0979407	0.045275	0.224156	-0.266386	-0.182444	5.08258e-05	0.0854148	4.16686e-42	6.26656e-37	1.12751e-20	0.0241722	0.0263212	0.0164856	0.0209828	0.0195685	1.1029	1.04632	1.25127	0.766143	0.833232
1.1097e-25	3.26601e-25	ENSMUST00000143379.1|ENSMUST00000102774.10|ENSMUST00000015981.11|ENSMUSG00000015837.15|chr11|-	0.0260495	-0.0383978	0.364664	-0.371134	-0.24267	0.553859	0.488542	2.29648e-19	8.08195e-13	2.09889e-07	0.0440035	0.0554377	0.0405268	0.0518361	0.0467541	1.02639	0.96233	1.44003	0.689952	0.78453
4.91206e-184	1.30723e-182	ENSMUST00000107561.8|ENSMUST00000092736.10|ENSMUST00000017552.12|ENSMUST00000103144.9|ENSMUSG00000020882.17|chr11|-	-1.4362	-0.622295	1.33029	-1.08733	-1.4276	1.28891e-98	0.000613132	3.18037e-141	1.34636e-16	6.56881e-15	0.0681401	0.181653	0.0525804	0.131489	0.183201	0.23783	0.536711	3.78215	0.337114	0.239885
1.92939e-73	1.78269e-72	ENSMUST00000045923.9|ENSMUST00000106875.1|ENSMUST00000064545.10|ENSMUSG00000040699.13|chr11|-	0.905281	-0.188206	0.134914	1.78389	0.511246	1.02701e-19	2.5751e-34	0.0224166	4.14078e-53	2.7551e-14	0.0996342	0.0154074	0.0590892	0.116291	0.0671867	2.47263	0.828444	1.14444	5.95295	1.66737
7.17986e-10	1.17458e-09	ENSMUST00000093923.8|ENSMUST00000106962.8|ENSMUST00000106961.1|ENSMUSG00000020687.13|chr11|-	0.0504713	1.43786	0.150649	-0.358451	-0.239409	0.614697	3.38891e-05	0.0272437	0.000236684	0.00030416	0.100265	0.346838	0.0682283	0.0975044	0.0662866	1.05177	4.21168	1.16259	0.698758	0.787093
5.31155e-35	2.13082e-34	ENSMUST00000207655.1|ENSMUST00000036113.3|ENSMUSG00000039976.4|chr11|-	2.62097	-1.22208	0.4561	-0.311085	0.278598	3.29557e-05	8.08948e-25	0.129691	0.00558794	0.0736426	0.631252	0.118802	0.300992	0.112263	0.155743	13.749	0.294617	1.57791	0.732651	1.32128
1.35693e-09	2.19138e-09	ENSMUST00000075118.9|ENSMUSG00000020439.17|chr11|-	0.152374	15.3195	0.957439	-0.325522	-0.275733	0.971627	0.957401	0.824014	0.939422	0.948641	4.28411	286.799	4.30532	4.28338	4.28065	1.1646	4.49976e+06	2.60502	0.72215	0.759016
4.15469e-12	7.45162e-12	ENSMUST00000048578.2|ENSMUSG00000041278.10|chr11|-	0.274125	-0.359245	0.245481	-0.202023	0.200051	0.000338848	2.76503e-09	0.00273849	0.000920617	0.0122483	0.0764935	0.0604284	0.0819455	0.0609655	0.0798638	1.31538	0.698203	1.27824	0.817076	1.22147
0	0	ENSMUST00000106454.7|ENSMUST00000016703.7|ENSMUSG00000016559.14|chr11|-	0.0840101	0.0445863	-0.742009	0.135886	0.0638365	4.2733e-09	1.46588e-09	0	3.07303e-54	1.06491e-20	0.0143038	0.00737199	0.0157243	0.00876244	0.00684252	1.08764	1.0456	0.476157	1.14555	1.06592
3.2923e-142	6.68903e-141	ENSMUST00000018625.9|ENSMUSG00000018481.9|chr11|-	-0.159034	-1.23086	0.53194	0.424645	-0.305008	0.00589828	1.88232e-103	1.22628e-32	1.40697e-27	1.71923e-09	0.0577594	0.0569898	0.044712	0.0390233	0.0506462	0.852967	0.292042	1.70223	1.52905	0.737117
0.00144262	0.00168939	ENSMUST00000006973.11|ENSMUSG00000020918.14|chr11|-	-0.0362904	0.318466	0.236944	-0.380626	-0.23116	0.666865	0.0790975	0.0124518	0.00452593	0.0405718	0.0843074	0.181364	0.0948125	0.134072	0.112878	0.96436	1.37502	1.26737	0.683434	0.793613
2.20052e-17	4.93225e-17	ENSMUST00000128016.1|ENSMUST00000107119.8|ENSMUST00000107123.9|ENSMUST00000178839.7|ENSMUST00000174302.7|ENSMUST00000079589.10|ENSMUST00000173870.7|ENSMUSG00000020923.17|chr11|-	-0.184865	-0.606369	-0.646686	-0.257355	1.21609	0.164592	6.13813e-05	7.80516e-10	0.0566604	2.41118e-11	0.133016	0.151311	0.105172	0.135029	0.182085	0.831216	0.545327	0.523779	0.773093	3.37396
1.33183e-56	9.00355e-56	ENSMUST00000092517.8|ENSMUST00000103067.9|ENSMUST00000167787.1|ENSMUSG00000018363.16|chr11|-	0.445422	-1.97194	0.13929	0.165077	0.153092	0.000840139	1.49518e-65	0.449964	0.212137	0.0350785	0.133391	0.115321	0.184374	0.132304	0.0726432	1.56115	0.139187	1.14946	1.17948	1.16543
2.06702e-79	2.0556e-78	ENSMUST00000171041.7|ENSMUST00000108523.9|ENSMUST00000143850.7|ENSMUSG00000018442.13|chr11|-	0.399925	-0.460661	1.33529	-0.334874	0.455562	4.68703e-17	1.85282e-32	6.30369e-47	5.45249e-06	4.21001e-13	0.0476425	0.0388333	0.0928166	0.0736541	0.062848	1.49171	0.630866	3.80111	0.715428	1.57706
1.44863e-11	2.5356e-11	ENSMUST00000064941.6|ENSMUSG00000020889.11|chr11|-	-0.113947	0.345078	0.457364	0.853779	-0.177298	0.000446487	0.0599795	4.568e-09	0.000485523	0.00456677	0.0324547	0.18346	0.0780192	0.244733	0.0625145	0.892305	1.4121	1.5799	2.3485	0.837531
1.87626e-20	4.68321e-20	ENSMUST00000120194.1|ENSMUSG00000041629.7|chr11|-	-0.232814	0.327796	-0.0723789	-0.0358236	0.114527	1.63129e-11	1.22732e-13	0.0268699	0.297675	0.000349312	0.0345641	0.0442144	0.0327003	0.0343983	0.0320293	0.792301	1.38791	0.930178	0.96481	1.12134
6.01096e-79	5.91547e-78	ENSMUST00000102875.10|ENSMUST00000060895.5|ENSMUSG00000001891.16|chr11|-	0.442911	-0.787171	0.144417	-0.285002	-0.194932	3.28477e-65	4.07114e-41	0.0645661	6.732e-06	0.00112078	0.0259716	0.0586158	0.0781373	0.0633058	0.059826	1.55723	0.455131	1.15537	0.752013	0.822891
6.94261e-11	1.18128e-10	ENSMUST00000156068.2|ENSMUSG00000018451.6|chr11|-	0.0912401	0.252791	-0.0214309	-0.280714	0.200605	8.179e-05	0.00319282	0.0370371	1.17479e-08	0.190594	0.0231627	0.0857343	0.0102768	0.0492192	0.153271	1.09553	1.28761	0.978797	0.755244	1.22214
0.000278085	0.000338449	ENSMUST00000100500.8|ENSMUST00000017354.12|ENSMUSG00000017210.14|chr11|-	0.0186658	0.659375	0.0935671	-0.480392	-0.215998	0.866945	0.00322576	0.192339	0.000929197	0.114954	0.111411	0.223869	0.0717709	0.145084	0.137027	1.01884	1.93358	1.09808	0.618541	0.805737
2.09723e-16	4.5314e-16	ENSMUST00000021207.6|ENSMUSG00000020846.6|chr11|-	1.20931	-0.688732	0.435332	NA	-0.0166397	2.4245e-09	3.25294e-05	0.00052297	NA	5.63905e-06	0.202684	0.16576	0.125503	NA	0.00366555	3.35116	0.502212	1.54548	NA	0.983498
1.79268e-10	3.00291e-10	ENSMUST00000020643.3|ENSMUSG00000020375.9|chr11|-	0.19669	0.755449	0.158111	-0.449859	-0.198492	0.0742429	1.48127e-05	0.149044	1.35098e-09	0.115751	0.110183	0.17441	0.109577	0.0742193	0.126198	1.21737	2.12857	1.1713	0.637718	0.819967
2.22483e-08	3.3644e-08	ENSMUST00000021066.3|ENSMUSG00000020723.3|chr11|-	-0.0879061	-1.73391	0.113531	0.245699	0.77343	0.103291	3.73239e-05	0.279775	0.0321474	0.00067041	0.0539597	0.420499	0.105041	0.114675	0.227386	0.915847	0.176593	1.12023	1.27851	2.16719
2.89977e-34	1.14626e-33	ENSMUST00000172233.7|ENSMUST00000170502.1|ENSMUST00000130916.7|ENSMUSG00000035086.13|chr11|-	-0.217255	15.8147	-0.559447	-1.77963	0.389026	0.985568	0.973037	0.962848	0.882207	0.97416	12.0105	467.899	12.0103	12.0105	12.0101	0.804725	7.3833e+06	0.571525	0.1687	1.47554
0	0	ENSMUST00000132846.1|ENSMUST00000213200.1|ENSMUSG00000071866.12|chr11|+	1.0867	-0.470667	1.52817	-0.799243	-0.455181	3.20756e-192	4.00924e-246	0	0	2.32296e-160	0.0367448	0.0140475	0.0371487	0.0202726	0.016869	2.96447	0.624586	4.60974	0.449669	0.634333
2.91214e-14	5.73773e-14	ENSMUST00000092382.9|ENSMUST00000106296.8|ENSMUSG00000033909.17|chr11|-	-0.121869	NA	0.0834052	-0.66125	1.42619	0.335159	NA	0.496253	2.12887e-10	1.88311e-08	0.12645	NA	0.122583	0.104105	0.253662	0.885264	NA	1.08698	0.516206	4.16281
5.79694e-65	4.53553e-64	ENSMUST00000107908.1|ENSMUST00000107909.7|ENSMUST00000092794.11|ENSMUSG00000069769.13|chr11|-	0.00130402	-0.238879	0.476146	0.467753	-0.25914	0.884015	9.0476e-06	3.81016e-24	4.16649e-21	2.2759e-28	0.00893891	0.0538165	0.046974	0.0496114	0.0234588	1.0013	0.78751	1.60986	1.5964	0.771715
2.84922e-14	5.61785e-14	ENSMUST00000058109.8|ENSMUSG00000046756.10|chr11|+	-0.41226	1.01177	-0.159207	-0.0773372	0.234367	2.8844e-05	3.05251e-14	0.13947	0.389253	0.0839098	0.0985701	0.133197	0.107735	0.0898253	0.135595	0.662152	2.75048	0.852819	0.925578	1.26411
3.03928e-26	9.07221e-26	ENSMUST00000055549.3|ENSMUST00000062844.10|ENSMUSG00000051650.11|chr11|-	0.28606	0.206366	0.137395	0.48896	-0.212371	0.105892	5.31092e-08	0.127027	6.05406e-11	2.11903e-26	0.176915	0.0379309	0.0900401	0.0747371	0.019975	1.33117	1.2292	1.14728	1.63062	0.808665
4.57872e-37	1.93546e-36	ENSMUST00000059026.9|ENSMUSG00000018381.15|chr11|-	2.56542	-0.102925	4.4907	NA	1.03502	2.36104e-06	5.10956e-20	7.63965e-06	NA	6.72268e-13	0.543546	0.0112343	1.0035	NA	0.144054	13.0061	0.902194	89.1836	NA	2.81517
0	0	ENSMUST00000021062.11|ENSMUSG00000020719.14|chr11|-	-0.117444	-0.697656	1.37139	0.102453	0.207089	1.18298e-07	0	0	4.15411e-05	3.30437e-25	0.0221755	0.0170248	0.0253322	0.0249963	0.019965	0.88919	0.497751	3.94081	1.10789	1.23009
0.000133125	0.000164944	ENSMUST00000065040.12|ENSMUST00000108671.1|ENSMUSG00000052921.13|chr11|-	14.5683	14.5683	-0.770525	14.5683	-0.573565	0.976404	0.98047	0.956657	0.986778	0.967728	492.554	595.108	14.1774	879.054	14.1768	2.12286e+06	2.12286e+06	0.46277	2.12286e+06	0.563513
3.74379e-11	6.43959e-11	ENSMUST00000179332.7|ENSMUST00000103225.10|ENSMUSG00000057181.15|chr11|-	-0.0530867	-0.0572623	-0.0103231	0.391924	-0.438505	0.401168	0.497519	0.822779	4.63328e-10	5.46217e-07	0.0632333	0.0844081	0.0460912	0.0628985	0.0875378	0.948298	0.944346	0.98973	1.47982	0.645
8.16307e-07	1.1421e-06	ENSMUST00000041627.13|ENSMUSG00000041592.16|chr11|-	0.155656	NA	0.0581787	NA	-1.0327	0.0788389	NA	0.212163	NA	4.06697e-07	0.0885683	NA	0.046631	NA	0.203858	1.16842	NA	1.0599	NA	0.356043
6.88467e-13	1.28734e-12	ENSMUST00000178003.7|ENSMUST00000021089.10|ENSMUSG00000020744.13|chr11|-	-0.126348	0.268167	0.259137	-0.364745	0.374569	0.0338446	0.0117972	1.40734e-05	5.80509e-09	2.97663e-05	0.0595444	0.106494	0.0596717	0.0626464	0.0897118	0.881308	1.30757	1.29581	0.694374	1.45436
6.71297e-10	1.09915e-09	ENSMUST00000020826.5|ENSMUSG00000020519.5|chr11|+	-0.103264	-0.798745	1.55937	-0.0796223	-0.231428	0.0865312	0.000325334	2.52375e-07	0.765878	0.0944747	0.0602479	0.222229	0.302443	0.267395	0.138393	0.901889	0.449893	4.75584	0.923465	0.7934
3.16482e-11	5.47112e-11	ENSMUST00000048139.11|ENSMUSG00000041346.11|chr11|-	0.413575	-0.772184	0.528829	-0.243595	0.538398	0.000101745	1.16247e-05	0.0168815	6.86406e-05	0.000577518	0.106416	0.176116	0.221334	0.0611901	0.156422	1.51221	0.462003	1.69694	0.783805	1.71326
0	0	ENSMUST00000178105.2|ENSMUSG00000020483.14|chr11|-	-0.00307319	-0.4974	0.833982	-1.40581	0.187373	0.926588	2.95633e-47	0	0	8.71225e-06	0.0333542	0.0344492	0.0150478	0.0202158	0.0421358	0.996932	0.60811	2.30247	0.245169	1.20608
7.38385e-10	1.20638e-09	ENSMUST00000106506.7|ENSMUST00000106507.8|ENSMUSG00000020743.15|chr11|-	0.802063	-0.314098	0.741331	-0.261942	-0.0484207	3.76569e-08	0.00424494	0.198983	3.87099e-05	0.542707	0.14579	0.109849	0.577157	0.0636547	0.0795444	2.23014	0.730448	2.09873	0.769556	0.952733
0.000207155	0.000254004	ENSMUST00000108545.8|ENSMUST00000119120.1|ENSMUSG00000040712.16|chr11|-	-0.0396606	0.117114	0.137396	-0.597903	-0.0175963	0.775872	0.63197	0.00797456	1.7833e-06	0.901463	0.139305	0.244519	0.051786	0.125175	0.14212	0.961116	1.12425	1.14728	0.549964	0.982558
1.20459454287703e-314	6.6943570257726e-313	ENSMUST00000109086.7|ENSMUST00000020657.12|ENSMUSG00000020390.12|chr11|-	0.138099	-0.157704	0.621213	0.0343001	-0.747411	4.79873e-06	1.36862e-10	1.97014e-190	0.225483	6.18957e-202	0.0301962	0.024567	0.0211047	0.0282986	0.0246505	1.14809	0.854102	1.86118	1.0349	0.473591
1.17888e-85	1.30645e-84	ENSMUST00000165599.8|ENSMUST00000093166.10|ENSMUSG00000020340.16|chr11|-	0.0362748	-2.16049	0.0797763	-0.2375	-0.572841	0.748214	1.78181e-86	2.377e-22	0.0100838	0.000341615	0.113007	0.109616	0.00820387	0.0923069	0.159944	1.03694	0.115269	1.08304	0.788597	0.563921
8.69957e-225	3.19181e-223	ENSMUST00000070575.13|ENSMUSG00000025162.17|chr11|-	-0.16492	-1.46452	1.55701	0.0489339	0.354145	0.0254331	2.00996e-191	1.04907e-38	0.534161	5.81695e-09	0.0737976	0.0496241	0.119662	0.0787142	0.0608294	0.847962	0.23119	4.74462	1.05015	1.42496
7.17105e-18	1.63151e-17	ENSMUST00000103019.1|ENSMUST00000064307.9|ENSMUSG00000025375.15|chr11|-	0.190421	0.947709	0.660714	-0.159759	-0.0118102	0.0571612	0.0203571	6.73049e-13	2.38648e-16	0.966734	0.100112	0.408548	0.09196	0.0194807	0.283181	1.20976	2.57979	1.93617	0.852349	0.988259
7.15552e-174	1.80271e-172	ENSMUST00000103236.3|ENSMUST00000170799.7|ENSMUSG00000078771.10|chr11|-	12.8652	0.828461	-1.56921	-1.11572	NA	0.945476	0.403488	0.142163	0.26068	NA	188.12	0.991683	1.0691	0.991944	NA	386634	2.28979	0.20821	0.327678	NA
3.90017e-11	6.69638e-11	ENSMUST00000168360.1|ENSMUST00000026122.10|ENSMUSG00000025130.11|chr11|-	0.250976	0.0670759	0.490162	-0.310203	0.0505502	0.000672786	0.439541	0.00154271	4.84638e-12	0.383877	0.0738071	0.0867772	0.154795	0.0448918	0.058052	1.28528	1.06938	1.63258	0.733298	1.05185
1.48636e-09	2.39427e-09	ENSMUST00000101007.2|ENSMUSG00000072809.2|chr11|-	0.0994264	0.619357	-0.315132	-0.623683	0.287824	0.373513	1.26493e-05	0.000297697	1.86021e-05	0.0248151	0.111726	0.141856	0.0871182	0.145685	0.128248	1.10454	1.85773	0.729692	0.535967	1.33352
2.978e-09	4.71859e-09	ENSMUST00000109290.1|ENSMUST00000070735.9|ENSMUST00000070725.10|ENSMUSG00000020436.17|chr11|-	-0.706419	NA	-0.312028	NA	14.799	0.886131	NA	0.949441	NA	0.948277	4.93303	NA	4.92093	NA	228.129	0.493408	NA	0.731961	NA	2.67384e+06
4.52312e-07	6.41143e-07	ENSMUST00000021166.5|ENSMUSG00000020810.5|chr11|-	1.42393	-0.914377	-0.0133619	-0.657215	-0.0121714	0.000213744	0.00257131	0.743422	0.00503739	0.830946	0.384617	0.303294	0.0408215	0.234332	0.057012	4.15339	0.400766	0.986727	0.518293	0.987902
0.0017647	0.00205637	ENSMUST00000103213.9|ENSMUSG00000020692.14|chr11|-	0.174622	-0.393913	0.175502	0.0277666	-0.130304	0.0417698	0.000180045	0.0740585	0.849519	0.376974	0.0857754	0.10517	0.0982517	0.146346	0.147489	1.1908	0.674413	1.19184	1.02816	0.877828
0	0	ENSMUST00000213866.1|ENSMUST00000108858.7|ENSMUSG00000018593.13|chr11|-	1.10177	-1.02538	0.481882	0.893077	0.15634	0	0	0.0389526	6.23683e-41	1.77818e-134	0.0234296	0.00958828	0.233392	0.066659	0.00633483	3.0095	0.358661	1.61912	2.44264	1.16922
3.09189e-33	1.18863e-32	ENSMUST00000164465.2|ENSMUSG00000049612.10|chr11|-	0.204016	0.318654	0.443571	-0.287872	NA	6.35078e-11	0.0901724	2.07295e-12	3.02251e-33	NA	0.0312178	0.188053	0.0631015	0.0239626	NA	1.22632	1.37528	1.55826	0.749858	NA
2.11555e-43	1.07023e-42	ENSMUST00000107579.1|ENSMUST00000018685.8|ENSMUSG00000018541.10|chr11|-	0.523847	-1.55466	-0.00140091	0.83649	-0.346335	4.46174e-07	4.86527e-29	0.987805	2.15314e-12	8.43819e-06	0.103771	0.139003	0.0916569	0.119087	0.0777625	1.68851	0.211261	0.9986	2.30825	0.707276
2.48379e-95	3.16035e-94	ENSMUST00000180587.7|ENSMUST00000174159.7|ENSMUST00000108649.2|ENSMUSG00000018752.19|chr11|-	0.348859	-0.518067	3.08635	2.17436	-0.0382869	3.22992e-05	5.43481e-19	2.21974e-41	3.37256e-33	0.487543	0.0839286	0.05819	0.229057	0.181132	0.0551507	1.41745	0.595671	21.8969	8.79656	0.962437
9.55415e-07	1.32837e-06	ENSMUST00000020524.14|ENSMUSG00000020282.18|chr11|-	0.231524	0.597266	0.241207	-0.236002	-0.261942	0.000693465	0.00322138	0.36954	0.183887	5.09556e-07	0.068253	0.202753	0.268804	0.177594	0.0521518	1.26052	1.81714	1.27278	0.789779	0.769556
4.68818e-14	9.137e-14	ENSMUST00000100686.9|ENSMUST00000018547.8|ENSMUST00000172405.7|ENSMUSG00000020530.14|chr11|-	0.297868	-1.10259	0.148683	-0.178134	-0.1514	1.0528e-06	1.45312e-08	0.00396652	0.0217287	0.0657823	0.0610196	0.194562	0.0516117	0.0776157	0.0822869	1.34698	0.332012	1.16031	0.83683	0.859504
2.03411e-11	3.54398e-11	ENSMUST00000168218.7|ENSMUSG00000043284.12|chr11|-	0.364461	-0.269524	0.353902	-0.492892	-0.00280622	0.00053553	0.00139803	0.00045643	3.1838e-09	0.973528	0.105265	0.0843566	0.100968	0.0832331	0.0845663	1.43974	0.763743	1.42462	0.610857	0.997198
1.50479e-49	8.77563e-49	ENSMUST00000017759.8|ENSMUSG00000017615.12|chr11|-	0.366705	-0.881712	0.201084	-0.394685	0.00412042	2.62502e-16	1.20293e-33	0.00013469	0.000388846	0.753908	0.0447779	0.0729332	0.0526713	0.111256	0.0131437	1.44297	0.414073	1.22273	0.673892	1.00413
2.61895e-11	4.53783e-11	ENSMUST00000020846.7|ENSMUSG00000020538.15|chr11|-	-0.0773428	0.789664	0.897001	0.114013	0.0223311	8.80402e-07	1.20552e-08	3.04736e-05	0.127268	0.852193	0.0157308	0.138563	0.215113	0.0747646	0.119853	0.925572	2.20266	2.45224	1.12077	1.02258
1.12161e-15	2.34824e-15	ENSMUST00000108721.7|ENSMUSG00000042709.14|chr11|-	0.0799158	-0.140692	0.527932	-0.860396	0.253077	0.423544	0.0648298	9.90606e-06	3.74768e-15	0.0262478	0.0998588	0.0761966	0.119463	0.109422	0.113869	1.0832	0.868757	1.69542	0.422995	1.28798
2.42645e-17	5.42577e-17	ENSMUST00000018993.6|ENSMUSG00000018849.6|chr11|-	-0.188439	2.69956	-0.0917258	1.98109	NA	1.99338e-06	1.42072e-06	0.211828	0.00564463	NA	0.0396371	0.559833	0.0734656	0.715779	NA	0.828251	14.8731	0.912355	7.25064	NA
2.5078e-22	6.66454e-22	ENSMUST00000014750.14|ENSMUSG00000014606.14|chr11|-	0.192563	0.0817186	0.0931736	-0.225161	-0.449811	1.66646e-05	0.0024229	0.0526097	0.000132678	4.17345e-20	0.0447254	0.0269449	0.0480745	0.0589204	0.0489804	1.21235	1.08515	1.09765	0.798388	0.637749
8.99254e-09	1.39274e-08	ENSMUST00000017430.11|ENSMUST00000170710.7|ENSMUSG00000017286.15|chr11|-	0.0926369	-0.326128	0.606783	0.16467	0.000643585	0.546449	2.47037e-07	9.76188e-07	0.0069133	0.99436	0.153604	0.063204	0.123925	0.0609665	0.0910522	1.09706	0.721713	1.83452	1.179	1.00064
3.8836e-61	2.86084e-60	ENSMUST00000135884.7|ENSMUST00000107844.2|ENSMUSG00000037601.11|chr11|-	-0.117391	-0.21101	0.451057	-0.443675	-0.354789	0.0371837	0.000288695	6.51685e-62	3.42429e-11	7.55914e-11	0.0563367	0.0582058	0.0271655	0.066949	0.0545065	0.889237	0.809766	1.56997	0.641674	0.701321
4.86236e-13	9.14172e-13	ENSMUST00000107257.7|ENSMUSG00000097239.7|chr11|-	0.114351	-1.01496	0.378361	-0.0614858	0.0397781	0.218355	1.60657e-09	3.3899e-09	0.641084	0.730546	0.0928996	0.168226	0.0640041	0.131892	0.1155	1.12115	0.362419	1.45989	0.940366	1.04058
7.73532e-12	1.36917e-11	ENSMUST00000001081.9|ENSMUSG00000001054.9|chr11|-	0.289115	-0.32312	0.410064	-0.4858	-0.082555	0.0012187	5.35132e-06	6.17736e-06	2.33762e-05	0.201259	0.0893858	0.0710072	0.0907176	0.114848	0.0645984	1.33525	0.723887	1.50691	0.615205	0.920761
2.81508e-60	2.02247e-59	ENSMUST00000108850.1|ENSMUST00000020831.12|ENSMUSG00000020523.14|chr11|-	0.315338	-0.757588	0.0739772	0.570289	0.148743	1.24079e-06	7.87714e-54	0.390063	2.6989e-20	0.000476342	0.0650315	0.0490437	0.0860699	0.0617845	0.0425744	1.37072	0.468796	1.07678	1.76878	1.16037
5.19069e-38	2.24692e-37	ENSMUST00000179865.7|ENSMUST00000020637.8|ENSMUSG00000020368.15|chr11|-	-0.0365309	-0.111261	0.299829	-0.0305555	-0.19439	0.094624	1.18013e-05	6.84567e-37	0.136899	1.32713e-09	0.0218552	0.025395	0.0236299	0.0205423	0.0320559	0.964128	0.894705	1.34963	0.969907	0.823337
8.77894e-07	1.22329e-06	ENSMUST00000108447.7|ENSMUST00000108448.7|ENSMUST00000065211.8|ENSMUST00000121738.7|ENSMUSG00000001323.17|chr11|-	0.0175156	-0.232596	0.314547	-0.254589	-0.125373	0.774769	0.0450291	1.26438e-07	0.00123839	0.259132	0.0612129	0.116044	0.0595289	0.0788228	0.111103	1.01767	0.792474	1.36964	0.775235	0.882168
1.21038e-32	4.53321e-32	ENSMUST00000034913.4|ENSMUSG00000061111.8|chr11|-	0.195869	0.0450543	0.414824	-0.301739	-0.143983	7.02589e-05	0.320554	9.7043e-17	7.48288e-22	5.06158e-05	0.0492701	0.0453572	0.0499286	0.0314089	0.0355272	1.21637	1.04608	1.5141	0.739531	0.865902
1.26725e-14	2.53921e-14	ENSMUST00000020801.13|ENSMUSG00000020495.13|chr11|-	-0.0927894	1.38552	0.161199	-0.502808	-0.757153	0.561841	2.888e-10	0.279017	7.54372e-06	5.26502e-05	0.159952	0.219761	0.148909	0.11229	0.18725	0.911385	3.99692	1.17492	0.60483	0.469
3.23618e-136	6.17652e-135	ENSMUST00000163666.2|ENSMUSG00000059796.16|chr11|-	0.372802	-0.352564	0.438057	0.196198	-0.209061	4.85674e-26	8.777e-92	2.21482e-38	2.81896e-15	8.66494e-15	0.0353225	0.0173516	0.033815	0.0248394	0.0269497	1.4518	0.702884	1.54969	1.21677	0.811346
2.35947e-14	4.6781e-14	ENSMUST00000018571.4|ENSMUSG00000018427.7|chr11|-	-0.0599519	-1.51524	-0.0430228	0.0192268	0.428895	0.837853	1.31158e-15	0.516998	0.264518	0.00591306	0.292963	0.189559	0.0663954	0.0172318	0.155816	0.94181	0.219756	0.95789	1.01941	1.53556
5.35957e-09	8.38462e-09	ENSMUST00000107903.7|ENSMUST00000107904.2|ENSMUSG00000018428.15|chr11|-	0.178193	1.21312	0.0747178	-0.587584	-0.265016	0.129241	0.000308819	0.461002	1.25578e-07	0.0312056	0.117456	0.336251	0.101354	0.111176	0.123009	1.19506	3.36397	1.07758	0.555668	0.767193
5.30512e-05	6.71626e-05	ENSMUST00000106439.1|ENSMUSG00000020775.13|chr11|-	0.200329	-0.238924	0.127737	-0.325473	-0.0669477	0.00279056	0.00567204	0.0328586	0.00407464	0.314797	0.0670016	0.0863738	0.0598635	0.113314	0.066601	1.2218	0.787475	1.13625	0.722185	0.935244
4.00522e-07	5.69441e-07	ENSMUST00000146385.8|ENSMUST00000093253.9|ENSMUST00000109502.8|ENSMUSG00000032878.16|chr11|-	-0.557205	NA	0.0498011	0.820212	0.114853	3.42856e-06	NA	0.481454	0.000798452	0.0218911	0.120001	NA	0.0707436	0.244596	0.0501048	0.572808	NA	1.05106	2.27098	1.12171
0.00172891	0.00201528	ENSMUST00000107075.8|ENSMUSG00000034520.14|chr11|-	-0.391866	NA	-0.567315	NA	0.030923	0.00674958	NA	0.0185386	NA	0.000355479	0.144656	NA	0.240931	NA	0.00865923	0.675794	NA	0.567046	NA	1.03141
2.25868e-18	5.23012e-18	ENSMUST00000109943.9|ENSMUST00000040448.12|ENSMUSG00000034354.17|chr11|-	-0.757893	0.420903	0.42219	-0.564388	0.472088	2.02682e-16	0.0584185	0.000777494	3.852e-05	0.000457379	0.0921957	0.222401	0.125626	0.137114	0.134707	0.468653	1.52334	1.5253	0.568708	1.60334
2.96771e-07	4.25616e-07	ENSMUST00000107545.8|ENSMUST00000018304.6|ENSMUST00000092735.11|ENSMUSG00000018160.15|chr11|-	0.0925728	-0.187956	-0.256988	0.22605	0.0569584	0.123602	0.0422534	1.36153e-06	9.33764e-05	0.32004	0.0601189	0.0925429	0.0532004	0.057855	0.0572806	1.09699	0.828651	0.773378	1.25364	1.05861
5.86482e-05	7.39759e-05	ENSMUST00000106133.7|ENSMUST00000026151.10|ENSMUST00000106135.7|ENSMUSG00000025155.15|chr11|-	0.214796	-0.119171	0.232602	-0.0863474	-0.248793	0.0125298	0.0946098	0.00143915	0.316719	0.0010392	0.0860265	0.071293	0.072992	0.086242	0.0758586	1.23961	0.887656	1.26188	0.917275	0.779741
0.033062	0.0358306	ENSMUST00000190120.1|ENSMUSG00000099681.1|chr11|-	0.0534433	-0.0294846	0.0715841	0.341959	-0.253803	0.665489	0.791984	0.454272	0.0138407	0.0126671	0.123612	0.111796	0.0956607	0.13893	0.101807	1.0549	0.970946	1.07421	1.4077	0.775845
5.76918e-36	2.37751e-35	ENSMUST00000018315.9|ENSMUSG00000018171.9|chr11|-	0.223255	0.228481	0.537547	-0.406677	0.571858	0.00174566	0.00012364	3.74893e-16	1.64507e-31	8.2458e-11	0.0713182	0.059519	0.0659858	0.0348232	0.0880318	1.25014	1.25669	1.7118	0.665859	1.77156
2.48041e-10	4.12746e-10	ENSMUST00000000287.8|ENSMUSG00000000278.10|chr11|-	0.837641	-0.135896	0.495612	-0.101437	-0.811458	8.48705e-06	0.0273827	0.0983444	0.679388	8.80194e-09	0.188128	0.0616026	0.299838	0.245434	0.141066	2.31091	0.872933	1.6415	0.903538	0.44421
1.66835e-09	2.68285e-09	ENSMUST00000071562.2|ENSMUSG00000038268.4|chr11|-	-0.00928341	-0.182652	0.620618	-0.189884	0.0287555	0.866399	0.000113238	3.05866e-09	0.0727214	0.673736	0.0551814	0.0473152	0.104685	0.10581	0.0682985	0.99076	0.833058	1.86008	0.827055	1.02917
5.83378e-30	2.00599e-29	ENSMUST00000106188.3|ENSMUST00000026129.15|ENSMUSG00000025137.15|chr11|-	0.307934	0.269198	0.423813	-0.191814	-0.25163	2.54139e-14	0.00389391	7.58594e-08	2.92431e-26	0.00632085	0.0404125	0.093257	0.0788238	0.0180926	0.0921499	1.36061	1.30891	1.52778	0.825461	0.777533
3.57424e-11	6.15076e-11	ENSMUST00000109596.7|ENSMUST00000050611.13|ENSMUST00000162811.1|ENSMUSG00000044066.14|chr11|-	-0.113568	0.208198	-0.0506131	0.243132	-0.31325	0.0333864	2.69395e-07	0.561429	0.00157642	2.87791e-08	0.0533836	0.0404763	0.0871558	0.0769349	0.0564545	0.892643	1.23146	0.950646	1.27524	0.731067
6.1445e-86	6.82943e-85	ENSMUST00000108672.1|ENSMUST00000101017.8|ENSMUST00000018880.13|ENSMUSG00000018736.14|chr11|-	-1.07324	0.0604311	0.800863	-0.198419	-0.472369	1.02493e-61	0.477799	1.26838e-45	0.0269338	4.78127e-15	0.0647435	0.0851326	0.0564896	0.0896818	0.0603086	0.341898	1.06229	2.22746	0.820026	0.623523
3.8786e-13	7.29942e-13	ENSMUST00000107894.7|ENSMUST00000000285.8|ENSMUSG00000000276.11|chr11|-	-0.1276	-2.35338	0.0901209	-0.119111	0.317216	0.334443	3.78894e-10	0.0102734	0.47733	0.0420514	0.1322	0.37579	0.0351145	0.167619	0.156033	0.880205	0.0950477	1.09431	0.887709	1.3733
2.11724e-40	9.90227e-40	ENSMUST00000101067.9|ENSMUST00000069456.10|ENSMUST00000101066.9|ENSMUSG00000018501.17|chr11|-	0.0331371	-0.528812	0.108558	0.0482928	0.15183	0.256302	4.32699e-40	3.58803e-05	0.266573	5.72661e-08	0.0291912	0.0399009	0.0262692	0.0434683	0.027976	1.03369	0.589305	1.11467	1.04948	1.16396
2.22804e-12	4.05771e-12	ENSMUST00000145353.7|ENSMUST00000020624.6|ENSMUSG00000020362.13|chr11|-	-0.0771832	0.485993	-0.371715	-0.109014	0.0979452	0.318014	3.80283e-07	3.18529e-09	0.138239	0.00350814	0.0772954	0.0956949	0.062771	0.07354	0.0335509	0.92572	1.62579	0.689551	0.896718	1.1029
0.0136688	0.0151213	ENSMUST00000102795.3|ENSMUSG00000041231.15|chr11|-	0.138952	0.336006	-0.235315	0.0449677	-0.151251	0.238619	0.0183042	0.0154219	0.72073	0.110513	0.117911	0.142411	0.0971445	0.125789	0.0947754	1.14907	1.39935	0.790322	1.04599	0.859632
2.44675e-34	9.71245e-34	ENSMUST00000004508.12|ENSMUSG00000004394.12|chr11|-	-0.127389	-0.279829	0.0829583	0.381911	-0.0500529	0.000176167	5.14072e-14	0.0372942	7.09527e-30	0.184109	0.0339617	0.0371703	0.0398353	0.0336371	0.0376846	0.880392	0.755913	1.0865	1.46508	0.951179
1.59682e-13	3.04306e-13	ENSMUST00000143746.2|ENSMUST00000172492.7|ENSMUST00000109867.7|ENSMUSG00000041961.14|chr11|-	-0.199937	-2.14783	-0.593961	0.838241	-0.0436951	0.00135175	7.95385e-06	0.00290285	6.30134e-09	0.664827	0.0623875	0.480884	0.19946	0.144311	0.100852	0.818782	0.116737	0.552136	2.3123	0.957246
1.61378e-28	5.27094e-28	ENSMUST00000107285.7|ENSMUST00000107284.7|ENSMUST00000100417.2|ENSMUSG00000006920.14|chr11|-	0.00367705	0.376708	-0.850257	-0.462661	0.577481	0.97473	0.00944767	2.73074e-24	1.78913e-05	1.55792e-12	0.116083	0.145143	0.0836138	0.107854	0.0816893	1.00368	1.45748	0.427305	0.629606	1.78154
5.01829e-07	7.10026e-07	ENSMUST00000021306.13|ENSMUST00000173679.7|ENSMUSG00000020929.14|chr11|-	0.152824	-0.00223599	0.276569	-0.342246	-0.228182	0.0618208	0.978591	4.8846e-05	0.000435056	0.000565431	0.0818301	0.0833217	0.0681023	0.0972884	0.0661844	1.16512	0.997767	1.3186	0.710173	0.795979
0.00157848	0.00184449	ENSMUST00000026448.9|ENSMUSG00000025384.15|chr11|-	0.36377	-0.0797755	0.126053	-0.340685	-0.201266	0.000507366	0.629799	0.430916	0.0207357	0.0244528	0.104627	0.165506	0.160042	0.147306	0.0894542	1.43874	0.923324	1.13434	0.711283	0.817695
1.91086e-24	5.46228e-24	ENSMUST00000074613.3|ENSMUSG00000060923.5|chr11|-	0.238096	0.562515	-0.0726606	-0.450564	0.0548088	1.12828e-10	4.29231e-05	0.0977978	4.12673e-20	0.243829	0.0369217	0.137496	0.0438871	0.0490559	0.0470272	1.26883	1.75508	0.929916	0.637269	1.05634
3.18849e-06	4.31565e-06	ENSMUST00000084954.12|ENSMUST00000079056.8|ENSMUST00000102564.10|ENSMUST00000102563.1|ENSMUSG00000060216.15|chr11|+	0.18603	-0.123131	0.700536	-0.463807	NA	0.311374	0.000782614	2.37737e-06	0.0467498	NA	0.183762	0.0366584	0.14847	0.233238	NA	1.20446	0.884148	2.01483	0.628885	NA
7.31579e-29	2.41453e-28	ENSMUST00000018430.6|ENSMUSG00000018286.6|chr11|+	0.214543	-0.00292134	0.342399	-0.24403	-0.125727	4.51409e-08	0.927553	8.35621e-16	6.52213e-14	3.92286e-05	0.0392257	0.0321293	0.04254	0.0325497	0.0305759	1.2393	0.997083	1.40832	0.783464	0.881855
7.4084e-51	4.41583e-50	ENSMUST00000100202.9|ENSMUSG00000052949.14|chr11|-	-1.48428	-0.602815	0.430318	-0.863232	-2.11062	7.62631e-35	0.00163261	1.36915e-43	1.44516e-09	1.30462e-12	0.120537	0.191369	0.0310817	0.142674	0.29753	0.226665	0.547269	1.53775	0.421797	0.121163
0.000517452	0.000619991	ENSMUST00000139014.1|ENSMUSG00000043993.6|chr11|-	-0.0627446	NA	-0.522514	0.166331	0.118513	0.398213	NA	0.000245299	0.00482528	0.428167	0.07427	NA	0.142486	0.0590147	0.149575	0.939183	NA	0.593028	1.18096	1.12582
3.57436e-165	8.38975e-164	ENSMUST00000117589.7|ENSMUSG00000020738.16|chr11|-	0.22715	-0.107226	0.406841	-0.249454	-0.197003	1.13899e-21	1.2348e-07	4.91896e-101	1.78897e-38	5.30536e-52	0.0237519	0.0202762	0.0190655	0.0192318	0.0129835	1.25502	0.898323	1.50207	0.779226	0.821188
5.60382e-40	2.5952e-39	ENSMUST00000040487.3|ENSMUSG00000039096.10|chr11|-	1.05352	-4.40234	0.0392482	-0.0410094	0.00673962	5.97213e-18	1.99014e-06	0.711363	0.870316	0.972076	0.122033	0.925946	0.106069	0.251195	0.192537	2.86774	0.0122487	1.04003	0.95982	1.00676
4.20537e-06	5.64951e-06	ENSMUST00000106391.7|ENSMUSG00000015869.16|chr11|-	0.152408	-0.139363	0.345425	-0.265682	0.0915559	0.0606914	0.0856934	0.00247504	7.34584e-06	0.150726	0.0812522	0.0810925	0.114138	0.0592588	0.0637144	1.16464	0.869912	1.41259	0.766683	1.09588
5.97996e-43	2.98524e-42	ENSMUST00000142739.7|ENSMUSG00000017376.15|chr11|-	0.00417751	0.595353	0.380164	-0.728549	-0.315319	0.969696	7.1246e-07	7.65023e-20	2.41083e-37	0.00201263	0.109966	0.120081	0.0416936	0.0570515	0.102099	1.00419	1.81367	1.46252	0.482609	0.729556
1.43483e-09	2.3152e-09	ENSMUST00000106425.3|ENSMUSG00000020780.15|chr11|-	0.340595	0.0987527	0.330418	-0.386741	-0.306402	0.00179338	0.17457	0.00323672	1.53772e-06	0.000136699	0.109079	0.0727372	0.112222	0.0804659	0.0803348	1.40578	1.10379	1.39155	0.679267	0.73609
1.1433e-10	1.92708e-10	ENSMUST00000017821.11|ENSMUSG00000017677.11|chr11|-	0.0442912	0.133008	-0.427769	-0.750641	0.0608116	0.421818	0.0021766	1.01066e-06	1.59933e-08	0.50721	0.0551386	0.0433956	0.0874865	0.132844	0.0916959	1.04529	1.14226	0.651962	0.472064	1.0627
4.62254e-32	1.69269e-31	ENSMUST00000049385.13|ENSMUSG00000035530.13|chr11|+	0.230536	-0.0799729	-0.0328538	-0.00117046	-0.0821152	5.07173e-34	3.84949e-05	0.0826388	0.943522	5.85269e-06	0.0189584	0.0194282	0.0189296	0.0165218	0.0181204	1.25927	0.923141	0.96768	0.99883	0.921166
3.25774e-07	4.66679e-07	ENSMUST00000082152.4|ENSMUSG00000020802.8|chr11|-	0.1739	-0.644794	0.181968	-0.588299	-0.18484	0.231279	0.00505229	0.000206139	3.4994e-07	0.187512	0.145271	0.229981	0.0490299	0.115481	0.140246	1.18994	0.524771	1.19958	0.555271	0.831237
6.87283e-11	1.17046e-10	ENSMUST00000094077.4|ENSMUSG00000018476.7|chr11|-	0.139885	-0.679763	-0.16925	0.407935	0.103639	0.186545	2.95488e-11	0.254493	4.0815e-05	0.209982	0.105904	0.102238	0.14853	0.099428	0.0826721	1.15014	0.506737	0.844298	1.50371	1.1092
1.27693e-17	2.88435e-17	ENSMUST00000038210.11|ENSMUST00000109097.8|ENSMUST00000109092.7|ENSMUSG00000036391.16|chr11|-	-0.0562841	-0.110093	-0.196823	0.754668	-0.408015	0.475846	0.264138	0.00825468	4.78773e-16	8.67158e-08	0.07894	0.0985907	0.0745128	0.0929764	0.0762279	0.945271	0.895751	0.821336	2.1269	0.664969
2.98997e-12	5.40627e-12	ENSMUST00000104955.3|ENSMUSG00000044352.6|chr11|-	14.8962	NA	-1.90443	-1.71484	14.8962	0.974389	NA	0.970679	0.973596	0.989511	463.998	NA	51.811	51.8111	1133.05	2.94682e+06	NA	0.148908	0.179992	2.94682e+06
8.36378e-13	1.55316e-12	ENSMUST00000004868.5|ENSMUSG00000004748.5|chr11|-	-0.0567396	-0.542664	0.162322	1.94582	-1.39854	0.628334	9.99819e-06	0.00241005	0.0476616	9.95142e-12	0.117213	0.122852	0.0534936	0.982554	0.20545	0.94484	0.581198	1.17624	6.99939	0.246957
3.39027e-08	5.06798e-08	ENSMUST00000037324.11|ENSMUSG00000036309.14|chr11|+	0.33568	-0.418092	-0.162418	-0.193451	0.274397	2.10421e-05	0.000235399	0.0612612	0.0207275	0.00212585	0.0789179	0.113685	0.0867803	0.0836396	0.0893203	1.39889	0.658302	0.850085	0.82411	1.31574
1.00199e-15	2.10479e-15	ENSMUST00000107080.1|ENSMUST00000107081.7|ENSMUSG00000078640.9|chr11|-	-0.246655	14.6903	NA	NA	-0.585409	0.934274	0.929566	NA	NA	0.844975	2.99088	166.196	NA	NA	2.9939	0.78141	2.39828e+06	NA	NA	0.556878
1.46062e-180	3.85991e-179	ENSMUST00000106215.10|ENSMUST00000062147.13|ENSMUST00000071555.12|ENSMUSG00000062825.15|chr11|-	0.188446	-0.0796603	0.464911	-0.322602	-0.29976	7.55788e-23	4.41422e-07	6.55634e-86	7.28343e-29	3.71963e-90	0.0191507	0.0157738	0.0236673	0.0289369	0.0148883	1.20737	0.92343	1.59187	0.724262	0.740996
2.80576e-12	5.07805e-12	ENSMUST00000018691.8|ENSMUSG00000018547.8|chr11|-	-1.2298	14.731	-1.14799	-1.19207	-1.45447	0.960147	0.960459	0.962796	0.961369	0.952874	24.6111	297.127	24.611	24.6114	24.6112	0.292352	2.49794e+06	0.317273	0.303591	0.233523
6.07626e-32	2.22071e-31	ENSMUST00000058286.8|ENSMUST00000154617.7|ENSMUSG00000020516.15|chr11|-	-0.419933	-0.645957	0.251255	0.265574	0.140318	5.05047e-17	6.99493e-17	1.57365e-06	3.18187e-06	0.0206759	0.0500784	0.0773868	0.0523268	0.0570058	0.0606425	0.657091	0.524161	1.28564	1.30418	1.15064
6.87229e-40	3.17486e-39	ENSMUST00000108829.7|ENSMUST00000065533.2|ENSMUST00000057836.11|ENSMUST00000064786.11|ENSMUSG00000049755.14|chr11|-	-0.126205	-1.2893	0.445291	0.0587865	0.182591	0.0401018	3.96847e-35	1.20538e-11	0.465241	0.0109562	0.0614826	0.104258	0.0656814	0.0805024	0.0717707	0.881434	0.275463	1.56094	1.06055	1.20032
5.66332e-89	6.44629e-88	ENSMUST00000041065.13|ENSMUST00000070997.5|ENSMUSG00000035441.14|chr11|-	-0.389133	-0.742497	-1.08172	0.428176	-0.431604	0.0194915	6.3428e-18	2.01081e-22	2.17766e-82	2.38587e-31	0.166581	0.0860747	0.111046	0.0222689	0.0370582	0.677644	0.475924	0.339011	1.53446	0.649466
1.1458e-18	2.67614e-18	ENSMUST00000056153.7|ENSMUSG00000044788.10|chr11|-	-1.35005	15.0669	-0.937504	-0.585498	-0.693563	0.924551	0.954606	0.947567	0.967238	0.961202	14.2557	264.686	14.256	14.2554	14.2576	0.259229	3.49513e+06	0.391604	0.556828	0.499792
5.737e-35	2.29906e-34	ENSMUST00000106865.7|ENSMUST00000002043.9|ENSMUSG00000078622.8|chr11|-	0.247177	0.28062	0.518712	-0.596468	-0.0696699	0.000713648	5.72973e-05	5.95173e-21	8.14971e-24	0.253794	0.0730368	0.0697423	0.0552359	0.0592805	0.0610507	1.28041	1.32395	1.67986	0.550753	0.932702
2.51348e-20	6.2244e-20	ENSMUST00000178202.7|ENSMUST00000108711.7|ENSMUSG00000001036.17|chr11|-	-0.236379	1.32436	0.0219699	0.0649505	-0.110086	8.21787e-07	2.96433e-12	0.695614	0.00502917	0.00100903	0.0479458	0.189752	0.0561532	0.0231539	0.0334811	0.789482	3.75978	1.02221	1.06711	0.895757
0	0	ENSMUST00000017610.9|ENSMUSG00000017466.9|chr11|-	0.993453	-1.95816	2.32764	-0.669953	0.409885	1.41846e-87	0	0	1.18212e-96	5.6136e-10	0.05008	0.0244088	0.0368127	0.0321133	0.0661008	2.70054	0.141118	10.2537	0.511733	1.50664
6.49671e-42	3.14354e-41	ENSMUST00000095254.11|ENSMUST00000093046.12|ENSMUST00000102682.4|ENSMUST00000064019.14|ENSMUSG00000000538.18|chr11|-	-0.201493	-0.62502	0.519103	-0.117652	-0.216533	9.67597e-10	2.67711e-08	6.10571e-38	0.00521748	5.87439e-06	0.0329524	0.112387	0.0403141	0.0421194	0.0477907	0.817509	0.535251	1.68052	0.889006	0.805306
1.77898e-26	5.3568e-26	ENSMUST00000067664.9|ENSMUSG00000020849.13|chr11|+	0.0977735	-0.624903	0.0888267	0.125117	0.291784	0.0556193	4.81629e-29	0.0781278	0.0191498	6.27711e-05	0.0510832	0.0558686	0.0504223	0.0534095	0.0729068	1.10271	0.535313	1.09289	1.13328	1.33881
1.6539e-21	4.26628e-21	ENSMUST00000040380.12|ENSMUSG00000040430.18|chr11|-	0.0340699	-0.052026	0.37892	0.554768	-0.190162	0.0200647	0.356561	1.27994e-12	0.00122569	2.43043e-14	0.0146528	0.0564312	0.0533956	0.171604	0.0249376	1.03466	0.949304	1.46071	1.74154	0.826825
2.69249e-09	4.27517e-09	ENSMUST00000093002.11|ENSMUST00000093001.4|ENSMUST00000047463.14|ENSMUSG00000033389.16|chr11|-	0.439204	2.00782	-0.0970522	-1.14825	0.230659	0.00783514	0.00410626	0.00103909	2.14089e-06	0.36423	0.165171	0.699618	0.0295916	0.242266	0.254217	1.55147	7.44707	0.907509	0.31719	1.25943
3.79856e-11	6.52786e-11	ENSMUST00000163524.7|ENSMUST00000057207.5|ENSMUST00000102801.7|ENSMUSG00000049336.16|chr11|-	-0.931932	-0.966123	0.03637	0.211822	NA	2.88817e-06	3.08854e-07	0.000104151	0.144126	NA	0.19919	0.188771	0.00937198	0.145024	NA	0.393792	0.380556	1.03704	1.23593	NA
1.27059e-20	3.19253e-20	ENSMUST00000217262.1|ENSMUST00000094151.5|ENSMUSG00000020496.9|chr11|-	0.254027	0.153118	0.281978	-0.537991	-0.432077	0.00765758	0.112648	4.40465e-07	6.38126e-16	5.02128e-08	0.095255	0.0965188	0.0558307	0.0665681	0.0792721	1.28921	1.16546	1.32575	0.58392	0.64916
1.42863e-101	1.98485e-100	ENSMUST00000042780.13|ENSMUST00000103070.2|ENSMUSG00000040548.16|chr11|-	-0.412784	-3.75574	0.371469	0.056689	0.286434	1.96016e-06	2.82176e-63	2.36705e-09	0.416665	0.0351056	0.0867652	0.22367	0.0622186	0.0697951	0.135935	0.661805	0.0233832	1.44986	1.05833	1.33167
1.1548e-133	2.16038e-132	ENSMUST00000018569.13|ENSMUSG00000018425.18|chr11|-	-0.828124	-2.59689	-0.679365	1.92366	-0.37535	3.8727e-21	1.59864e-07	5.34792e-07	1.89002e-100	9.91357e-08	0.0877621	0.495513	0.13551	0.0904143	0.0704446	0.436868	0.0745047	0.506939	6.84599	0.687049
1.36362e-104	1.95193e-103	ENSMUST00000109594.7|ENSMUST00000004634.6|ENSMUSG00000020142.12|chr11|-	0.0899763	-6.20719	-1.00261	NA	0.745725	3.77308e-05	7.47864e-54	9.81749e-09	NA	0.188496	0.0218339	0.401745	0.174858	NA	0.567073	1.09415	0.0020149	0.36692	NA	2.10797
0.0296208	0.0321658	ENSMUST00000021078.2|ENSMUSG00000018861.8|chr11|-	0.0567189	0.0706839	0.248849	-0.30831	0.139243	0.302183	0.726865	0.103439	0.00185253	0.5683	0.0549728	0.202359	0.152818	0.0990424	0.244047	1.05836	1.07324	1.28255	0.734688	1.1494
3.36584e-17	7.47327e-17	ENSMUST00000103143.9|ENSMUSG00000020883.18|chr11|-	-0.186776	-0.483761	-0.203292	-0.124339	0.554987	0.0157984	4.09228e-07	0.0120602	0.116501	7.90719e-17	0.0773868	0.0955177	0.0809806	0.0792157	0.0666041	0.829629	0.616461	0.81604	0.88308	1.74192
2.77615e-08	4.17971e-08	ENSMUST00000143177.1|ENSMUST00000176261.1|ENSMUST00000151678.7|ENSMUSG00000003518.13|chr11|-	0.606791	1.30533	-0.229308	-0.234259	-0.2333	0.0340116	7.5078e-06	0.0362765	0.0566173	0.00315506	0.286231	0.291449	0.109517	0.12289	0.0790255	1.83454	3.6889	0.795083	0.791157	0.791916
3.37176e-05	4.32075e-05	ENSMUST00000106148.9|ENSMUSG00000039450.11|chr11|-	-0.252974	0.0793334	1.45044	0.242841	-0.107584	0.00136407	0.0590436	0.000138812	0.169695	0.536731	0.0790014	0.0420228	0.380666	0.176846	0.174151	0.776488	1.08257	4.26501	1.27487	0.898001
0.0163565	0.018026	ENSMUST00000044271.14|ENSMUSG00000039703.15|chr11|-	-0.19733	-0.130616	-0.0271805	0.00811476	0.282914	0.00916954	0.652424	0.750372	0.909971	0.00386458	0.075731	0.290002	0.0854331	0.0717641	0.0979275	0.82092	0.877555	0.973186	1.00815	1.32699
3.78845e-18	8.67145e-18	ENSMUST00000103131.4|ENSMUST00000211768.1|ENSMUSG00000019761.10|chr11|-	0.103826	-0.45785	0.210575	-0.198961	-0.234151	0.00542045	2.28272e-08	2.19847e-10	0.000187669	3.95379e-05	0.0373351	0.0819186	0.0331781	0.0532685	0.0569688	1.10941	0.632642	1.23439	0.819582	0.791242
1.20979e-13	2.31836e-13	ENSMUST00000107389.7|ENSMUST00000165111.7|ENSMUST00000007131.15|ENSMUST00000107385.1|ENSMUSG00000020917.17|chr11|-	-0.208605	1.8561	-0.241057	-0.207575	-0.500657	0.0329754	4.17575e-08	0.0460218	0.00302246	0.000510887	0.097827	0.338504	0.120819	0.069998	0.144075	0.811716	6.39874	0.785797	0.812552	0.606132
4.76145e-16	1.00974e-15	ENSMUST00000004955.13|ENSMUST00000168115.7|ENSMUSG00000020528.14|chr11|-	0.155752	0.372667	0.0249852	-0.462436	-0.28491	0.010881	8.52356e-09	0.815469	4.90735e-12	0.000412729	0.0611632	0.0647243	0.10706	0.0669399	0.0806696	1.16854	1.4516	1.0253	0.629747	0.752082
2.95689e-16	6.34171e-16	ENSMUST00000041685.6|ENSMUSG00000038255.6|chr11|-	0.724311	NA	-0.0829071	2.03028	0.788194	2.8558e-08	NA	7.32553e-16	0.00015084	4.00219e-05	0.130505	NA	0.0102799	0.53574	0.191898	2.06331	NA	0.920437	7.61624	2.19942
5.80305e-155	1.31316e-153	ENSMUST00000109737.8|ENSMUST00000093346.5|ENSMUSG00000041126.16|chr11|-	0.415842	-0.199346	0.317075	0.194689	-0.3906	1.60573e-94	1.61359e-07	4.29185e-16	7.05361e-10	1.58659e-107	0.0201611	0.0380497	0.0390004	0.0315803	0.0177328	1.51565	0.819266	1.37311	1.21493	0.676651
2.52273e-07	3.63316e-07	ENSMUST00000001479.4|ENSMUSG00000001440.5|chr11|-	0.330298	-0.636897	0.11222	0.097072	-0.0114682	0.0138035	1.07826e-09	0.469942	0.236912	0.92255	0.13414	0.104454	0.155306	0.0820738	0.117959	1.39138	0.528931	1.11876	1.10194	0.988597
0.00170339	0.00198676	ENSMUST00000102494.7|ENSMUSG00000037958.13|chr11|-	-0.213182	0.0251058	0.256042	-0.0427326	-0.0199744	0.00372307	0.628955	0.000527818	0.643959	0.753895	0.0734929	0.0519576	0.0738675	0.0924606	0.0637127	0.808009	1.02542	1.29181	0.958168	0.980224
6.813e-06	9.02114e-06	ENSMUST00000143842.1|ENSMUSG00000034621.14|chr11|-	-0.19137	0.0581177	0.264422	-0.104531	-0.0243743	0.00193517	0.508103	2.06313e-06	0.0198126	0.71878	0.0617321	0.0878184	0.0557013	0.0448655	0.0676896	0.825827	1.05984	1.30268	0.900747	0.97592
5.7446e-19	1.3585e-18	ENSMUST00000020776.4|ENSMUSG00000020482.4|chr11|-	-0.854926	1.08881	-0.310764	0.187275	-0.213464	1.02676e-14	2.68864e-10	0.0506148	0.280965	0.0233502	0.110514	0.172395	0.158981	0.1737	0.0941343	0.425315	2.97072	0.732887	1.20596	0.807781
2.27996e-28	7.42757e-28	ENSMUST00000106499.7|ENSMUST00000106495.7|ENSMUSG00000059923.13|chr11|-	0.498082	-0.32085	0.115473	-0.264492	0.243202	1.42322e-12	8.10464e-12	0.00355407	9.85383e-12	0.000408435	0.070333	0.0469306	0.0396101	0.0388467	0.0688067	1.64556	0.725532	1.1224	0.767596	1.27533
0	0	ENSMUST00000020630.7|ENSMUSG00000020361.13|chr11|-	-0.496837	-2.31267	1.21893	-0.418386	-0.840606	2.0185e-11	1.29094e-227	5.2761e-129	1.72661e-09	1.0345e-39	0.074103	0.0718005	0.0504434	0.0694805	0.0637422	0.608452	0.0989963	3.38357	0.658108	0.431449
1.01164e-22	2.7346e-22	ENSMUST00000043624.8|ENSMUSG00000034297.14|chr11|-	0.513393	-0.815796	0.205044	0.297782	-0.302356	7.20454e-07	1.66792e-17	0.0535756	0.000634594	5.19842e-06	0.103595	0.0958085	0.106226	0.087163	0.0663555	1.67095	0.442287	1.22758	1.34687	0.739075
2.82679e-29	9.43679e-29	ENSMUST00000063156.10|ENSMUST00000122067.7|ENSMUST00000107962.7|ENSMUSG00000020486.18|chr11|+	0.12535	4.34823	0.315694	-0.0678266	0.077442	0.0275491	1.35146e-05	0.000707802	4.65154e-12	0.00884338	0.0568832	0.999225	0.0932203	0.00980745	0.02958	1.13355	77.3414	1.37121	0.934422	1.08052
1.12085e-07	1.63984e-07	ENSMUST00000109992.7|ENSMUSG00000020432.12|chr11|-	0.33508	-0.0517086	NA	-0.163707	-0.0708417	1.13275e-08	0.00374713	NA	0.161296	0.157057	0.0586876	0.0178385	NA	0.116873	0.0500634	1.39805	0.949606	NA	0.848991	0.931609
4.18748e-16	8.92525e-16	ENSMUST00000108785.1|ENSMUST00000108786.7|ENSMUST00000108787.8|ENSMUST00000045697.11|ENSMUSG00000036860.14|chr11|+	-0.102309	0.23558	0.642046	-0.232099	-0.180853	0.0637706	0.00631199	1.02592e-14	6.51024e-05	0.0130241	0.0551892	0.0862577	0.0829945	0.0581192	0.0728335	0.902751	1.26564	1.90036	0.792867	0.834558
7.07509e-08	1.0444e-07	ENSMUST00000205546.1|ENSMUSG00000010803.13|chr11|-	NA	0.681858	-0.0342404	-0.865237	NA	NA	6.45383e-07	0.000182669	0.0109877	NA	NA	0.136999	0.00915065	0.34023	NA	NA	1.97755	0.966339	0.420952	NA
5.13839e-08	7.62386e-08	ENSMUST00000106177.7|ENSMUSG00000042988.10|chr11|-	14.7808	14.7808	14.7808	14.7808	-1.11134	0.980709	0.983107	0.986176	0.983973	0.964901	611.294	698.054	853.053	735.781	25.2551	2.62543e+06	2.62543e+06	2.62543e+06	2.62543e+06	0.329119
0.012419	0.0137548	ENSMUST00000018653.7|ENSMUSG00000018509.8|chr11|-	-0.0526703	0.992453	0.0588246	-0.0855131	-0.272018	0.494929	0.00603959	0.356046	0.593556	0.062314	0.0771736	0.361467	0.0637371	0.16023	0.145928	0.948693	2.69785	1.06059	0.918041	0.761841
3.03928e-26	9.07221e-26	ENSMUST00000160826.1|ENSMUSG00000098650.1|chr11|-	0.28606	0.206366	0.137395	0.48896	-0.212371	0.105892	5.31092e-08	0.127027	6.05406e-11	2.11903e-26	0.176915	0.0379309	0.0900401	0.0747371	0.019975	1.33117	1.2292	1.14728	1.63062	0.808665
1.07908e-23	3.02961e-23	ENSMUST00000103233.9|ENSMUSG00000017561.16|chr11|-	0.233082	-0.538216	0.583084	0.329266	1.15704	0.104476	3.23326e-21	0.0441104	0.11539	2.05597e-10	0.143565	0.0569245	0.289653	0.209135	0.182007	1.26248	0.583789	1.79156	1.38995	3.18049
7.07635e-37	2.98122e-36	ENSMUST00000103132.9|ENSMUST00000038214.6|ENSMUSG00000035849.14|chr11|-	0.102072	NA	0.308035	2.58698	-1.23487	0.71177	NA	7.02518e-12	0.00864817	3.50667e-36	0.276258	NA	0.0449218	0.985269	0.0983186	1.10746	NA	1.36075	13.2896	0.290871
2.54406e-109	3.8e-108	ENSMUST00000128788.7|ENSMUST00000108275.1|ENSMUSG00000001105.15|chr11|+	-0.846497	-0.248374	-0.260836	-0.687926	1.83282	3.18446e-35	0.00912073	3.37562e-08	3.24124e-28	4.32694e-51	0.0683532	0.095254	0.0472465	0.0624545	0.121903	0.428915	0.780068	0.770407	0.502617	6.25149
2.01805e-76	1.92642e-75	ENSMUST00000075641.9|ENSMUST00000093201.12|ENSMUST00000109354.9|ENSMUST00000101375.4|ENSMUSG00000057113.13|chr11|-	1.28442	-0.357549	0.751573	0.246651	-0.244071	1.65577e-19	3.42632e-43	3.44703e-21	0.000527773	6.42754e-09	0.142177	0.0259495	0.0795467	0.0711579	0.0420432	3.61258	0.699388	2.12033	1.27973	0.783432
1.1008e-70	9.60724e-70	ENSMUST00000106867.1|ENSMUST00000007444.13|ENSMUST00000103072.9|ENSMUSG00000069631.14|chr11|-	-0.698138	0.777487	-0.374956	0.00480665	0.518114	7.45604e-31	1.07191e-38	7.15008e-13	0.948487	8.82784e-13	0.0604494	0.0597602	0.0522476	0.074399	0.0724874	0.497511	2.176	0.687319	1.00482	1.67886
2.43775e-13	4.62463e-13	ENSMUST00000076921.6|ENSMUSG00000057594.12|chr11|-	0.351568	-0.895826	-0.331683	0.93838	0.650698	0.0497076	5.23835e-07	0.000135382	1.10503e-05	0.00045439	0.179146	0.178545	0.0869087	0.213485	0.18558	1.42129	0.40827	0.717715	2.55584	1.91688
3.42771e-16	7.33484e-16	ENSMUST00000040167.10|ENSMUSG00000042032.13|chr11|-	0.126897	-0.04855	0.392844	-0.210368	-0.333765	0.0834047	0.359978	2.09146e-11	0.00203766	6.26863e-11	0.0732972	0.0530365	0.0586379	0.0681976	0.0510563	1.1353	0.95261	1.48119	0.810286	0.716222
2.07771e-256	9.0249e-255	ENSMUST00000102838.9|ENSMUST00000011877.12|ENSMUST00000006629.13|ENSMUSG00000020315.18|chr11|-	-0.405916	2.88399	0.0948947	-2.03107	0.175252	4.42446e-12	0.00363695	0.0609291	0	1.77361e-16	0.0586337	0.991727	0.0506372	0.0538721	0.0212775	0.666366	17.8855	1.09954	0.131196	1.19155
4.51562e-44	2.32487e-43	ENSMUST00000144852.1|ENSMUST00000132077.3|ENSMUSG00000056579.18|chr11|-	-0.132948	-0.14746	0.324633	-0.9566	0.689507	0.0384061	0.153414	1.92568e-06	5.18821e-40	5.29094e-12	0.0642107	0.103294	0.0681848	0.0722534	0.0999641	0.875511	0.862897	1.38352	0.384197	1.99273
2.49546e-09	3.97235e-09	ENSMUST00000002121.4|ENSMUSG00000002052.6|chr11|-	0.110054	0.481228	0.0388735	-0.385463	-0.0303222	0.183685	1.42175e-07	0.51153	3.31338e-07	0.713794	0.0827785	0.0914462	0.0592171	0.0755116	0.0826747	1.11634	1.61806	1.03964	0.680136	0.970133
0.000727261	0.000865885	ENSMUST00000155531.1|ENSMUSG00000086191.1|chr11|-	0.607043	-0.204368	0.0855702	-0.796115	0.176056	0.00913388	0.0128044	0.228544	0.00735428	0.40397	0.232851	0.0821031	0.0710647	0.297018	0.210959	1.835	0.815162	1.08934	0.451078	1.19251
4.46483e-22	1.17252e-21	ENSMUST00000108506.8|ENSMUST00000108505.1|ENSMUSG00000020807.14|chr11|-	0.0196422	-1.19675	0.54563	-0.637137	-0.960706	0.843013	3.23768e-05	1.61144e-13	5.57249e-08	1.17309e-11	0.0991823	0.287953	0.0739575	0.117293	0.141624	1.01984	0.302174	1.7257	0.528804	0.382623
1.51223e-26	4.57544e-26	ENSMUST00000041262.13|ENSMUST00000110399.2|ENSMUST00000126408.1|ENSMUSG00000090258.7|chr12|+	0.384016	0.177546	0.882375	-0.342226	-0.19877	0.000131119	0.019078	1.72942e-18	8.96173e-10	6.87576e-05	0.100414	0.075745	0.100571	0.0558564	0.0499354	1.46817	1.19428	2.41663	0.710188	0.819739
3.11332e-99	4.20187e-98	ENSMUST00000177451.7|ENSMUST00000046859.11|ENSMUSG00000033713.12|chr12|-	0.692152	-0.562392	0.254865	-0.0599509	0.416914	7.70556e-50	1.4064e-34	4.48139e-05	3.17948e-12	1.57006e-21	0.0466311	0.0458556	0.0624494	0.00860182	0.0437467	1.99801	0.569845	1.29029	0.941811	1.51727
9.38327e-14	1.80915e-13	ENSMUST00000222069.1|ENSMUSG00000113927.1|chr12|-	-1.29896	14.6908	-1.92288	14.6908	14.6908	0.974829	0.984815	0.962746	0.979456	0.981848	41.1689	771.886	41.1687	570.496	645.705	0.272816	2.39951e+06	0.146185	2.39951e+06	2.39951e+06
0.00266813	0.00308251	ENSMUST00000021413.8|ENSMUSG00000021025.8|chr12|-	0.153918	-0.0303847	0.549911	-0.153101	0.0165865	0.0506619	0.0389921	0.00451326	0.269598	0.451119	0.0787573	0.0147193	0.19364	0.13868	0.0220111	1.1664	0.970072	1.7331	0.858043	1.01672
4.25117e-84	4.6032e-83	ENSMUST00000018851.13|ENSMUSG00000018707.13|chr12|+	0.281202	-0.842762	1.13799	-1.00482	-0.333476	0.0174608	6.27668e-15	1.6629e-43	4.36686e-52	0.000179436	0.118308	0.10807	0.08228	0.0661665	0.0890138	1.32472	0.43052	3.1205	0.366112	0.716429
4.53549e-36	1.87114e-35	ENSMUST00000164386.7|ENSMUST00000166664.1|ENSMUSG00000021139.17|chr12|-	-0.0568496	-0.153923	0.0890923	0.251588	-0.283127	0.023894	0.000678062	9.26181e-05	2.71285e-19	5.9155e-24	0.0251678	0.0452942	0.0227907	0.0280171	0.028051	0.944736	0.857338	1.09318	1.28607	0.753424
1.28831e-05	1.68403e-05	ENSMUST00000220506.1|ENSMUSG00000054459.8|chr12|-	-0.343285	0.179963	-0.00503112	-0.255455	0.868277	0.00100139	0.276351	0.637262	0.199239	0.000413129	0.104338	0.165323	0.0106698	0.198995	0.245863	0.709436	1.19717	0.994982	0.774564	2.3828
3.92407e-09	6.18909e-09	ENSMUST00000057288.5|ENSMUSG00000020571.12|chr12|+	0.251665	-0.279763	0.682234	0.303046	0.00492662	0.0235252	1.00649e-07	1.25152e-07	0.0140694	0.968378	0.11112	0.0525323	0.129069	0.123416	0.124275	1.28617	0.755963	1.97829	1.35398	1.00494
9.6427e-12	1.7012e-11	ENSMUST00000210724.1|ENSMUST00000209667.1|ENSMUST00000110819.3|ENSMUST00000209750.1|ENSMUST00000209902.1|ENSMUSG00000004698.10|chr12|-	-0.159154	0.849962	-0.00711775	0.048139	-0.820796	0.00559828	1.32545e-09	0.827927	0.454552	0.000348348	0.0574475	0.140159	0.0327461	0.0643701	0.229503	0.852865	2.33956	0.992908	1.04932	0.440081
2.34328e-251	9.83916e-250	ENSMUST00000020974.6|ENSMUST00000222667.1|ENSMUST00000221761.1|ENSMUSG00000020644.9|chr12|-	0.309794	-1.08417	0.152907	-0.67368	-0.893177	3.16918e-129	9.84523e-225	0.00446617	0.00308654	9.48645e-43	0.0128091	0.0338769	0.0537799	0.227673	0.065172	1.36314	0.338183	1.16522	0.509829	0.409353
1.13384e-33	4.40367e-33	ENSMUST00000085254.6|ENSMUST00000161204.7|ENSMUSG00000066441.14|chr12|-	0.0756663	-1.09303	-0.466825	0.111078	1.73362	0.148425	1.023e-30	0.000548929	0.100083	2.03849e-06	0.0523599	0.0948656	0.13509	0.0675469	0.365006	1.0786	0.335198	0.62699	1.11748	5.66112
5.32977e-57	3.62905e-56	ENSMUST00000101551.9|ENSMUST00000064536.12|ENSMUST00000232107.1|ENSMUSG00000052593.16|chr12|-	-4.44316	12.3831	-5.10348	-3.58706	-5.04155	0.951212	0.951497	0.943973	0.960604	0.944651	72.6183	203.58	72.6188	72.6183	72.6182	0.0117587	238743	0.00607554	0.0276797	0.0064637
3.24232e-10	5.37635e-10	ENSMUST00000021362.4|ENSMUSG00000020978.10|chr12|+	0.456074	-0.311291	0.392287	-0.329945	-0.146655	7.79998e-05	0.00137491	2.67177e-06	0.00103912	0.0816202	0.115448	0.0972824	0.083562	0.100602	0.0842189	1.57787	0.732501	1.48036	0.718964	0.863591
4.39996e-33	1.67954e-32	ENSMUST00000041987.6|ENSMUSG00000041415.10|chr12|-	0.666146	-1.34164	0.238018	-0.148168	0.0626493	4.49468e-08	3.30394e-30	0.011578	0.0194662	0.303015	0.121777	0.117476	0.0942739	0.0634152	0.0608252	1.94672	0.261418	1.26873	0.862286	1.06465
4.50178e-32	1.65007e-31	ENSMUST00000177959.7|ENSMUST00000178756.7|ENSMUST00000177801.1|ENSMUSG00000021221.15|chr12|-	0.404036	NA	-0.0522293	1.92136	-2.66798	5.88399e-09	NA	0.865021	6.39096e-12	1.00562e-09	0.0694217	NA	0.307257	0.279647	0.436763	1.49786	NA	0.949111	6.83021	0.0693926
0	0	ENSMUST00000040766.8|ENSMUST00000222585.1|ENSMUSG00000021248.9|chr12|-	0.282246	-0.736837	-1.62122	0.469585	0.189542	2.6414e-28	1.29049e-229	4.98452e-101	2.28452e-58	3.5896e-12	0.0255814	0.0227755	0.0759761	0.0291544	0.0272626	1.32611	0.478625	0.197658	1.59933	1.2087
3.36159e-05	4.30918e-05	ENSMUST00000056228.7|ENSMUSG00000044408.7|chr12|-	0.0779453	0.0602993	0.493277	-0.11018	-0.0237204	0.249893	0.134248	0.00029109	0.000840679	0.425494	0.0677426	0.0402651	0.136148	0.0329975	0.0297649	1.08106	1.06215	1.63767	0.895673	0.976559
1.88706e-07	2.74277e-07	ENSMUST00000021416.8|ENSMUSG00000021028.8|chr12|-	0.301885	-0.07717	0.286468	-0.224362	-0.143724	0.000179564	0.215876	0.000503495	9.35695e-05	0.0903459	0.0805853	0.0623561	0.0823446	0.0574303	0.0848645	1.35241	0.925732	1.33172	0.799026	0.866126
0.00400766	0.00457	ENSMUST00000223107.1|ENSMUST00000021666.5|ENSMUSG00000021240.6|chr12|-	0.15037	0.110638	-0.070093	-0.355479	0.0597927	0.0547606	0.204195	0.638628	0.000144483	0.704392	0.0782862	0.087138	0.149256	0.0935382	0.157599	1.16226	1.11699	0.932307	0.700837	1.06162
1.0651e-08	1.64019e-08	ENSMUST00000021607.8|ENSMUST00000110020.7|ENSMUSG00000021190.14|chr12|-	0.123391	-0.00178145	0.282715	-0.121799	-0.121027	0.0013004	0.341894	2.85853e-05	0.000911992	0.043685	0.038369	0.00187436	0.0675633	0.0367269	0.0600003	1.13133	0.99822	1.32673	0.885326	0.88601
1.37993e-70	1.1988e-69	ENSMUST00000021001.9|ENSMUSG00000020671.9|chr12|-	0.231148	-0.751129	0.103926	0.192499	-0.0916859	6.19877e-07	8.55464e-74	0.0576386	2.72975e-13	0.0494683	0.0463694	0.0413338	0.054743	0.0263441	0.0466706	1.26005	0.471833	1.10952	1.21227	0.912392
0.00922557	0.0103207	ENSMUST00000054636.6|ENSMUST00000160576.1|ENSMUSG00000049792.6|chr12|-	-0.129619	0.236585	-0.0321976	-0.0779324	0.0193058	0.0291941	0.00185158	0.603523	0.327911	0.637879	0.0594347	0.0759974	0.0619971	0.0796585	0.0410181	0.87843	1.26691	0.968315	0.925027	1.01949
9.47487e-33	3.56274e-32	ENSMUST00000165134.1|ENSMUST00000021375.11|ENSMUSG00000020986.13|chr12|-	0.27357	-0.978365	0.195691	0.322527	-0.557887	3.72771e-05	2.36043e-16	1.50979e-09	0.0010168	7.846e-12	0.0663403	0.119281	0.0323814	0.0981567	0.0815465	1.31465	0.375925	1.21615	1.38061	0.572418
8.64659e-55	5.57602e-54	ENSMUST00000221871.1|ENSMUST00000074267.4|ENSMUSG00000061477.4|chr12|-	0.298485	-0.491247	0.946553	1.11377	-0.639052	0.0211563	3.45577e-07	2.43866e-29	2.19299e-32	1.19767e-10	0.129484	0.0963849	0.0841721	0.0940018	0.0992373	1.34781	0.611863	2.57681	3.04583	0.527793
0.0360788	0.0390552	ENSMUST00000161211.7|ENSMUST00000002756.13|ENSMUST00000161598.7|ENSMUSG00000002679.14|chr12|-	0.0209841	-0.0293881	0.453848	-0.017992	-0.179405	0.847034	0.654305	0.00445043	0.876667	0.0757281	0.10878	0.0656293	0.159562	0.115932	0.101015	1.02121	0.97104	1.57436	0.982169	0.835767
0.000264707	0.000322582	ENSMUST00000217915.1|ENSMUST00000220366.1|ENSMUST00000085469.5|ENSMUST00000053215.13|ENSMUSG00000020573.17|chr12|-	NA	0.0570673	NA	NA	-0.750852	NA	0.000311709	NA	NA	0.000311709	NA	0.0158284	NA	NA	0.208259	NA	1.05873	NA	NA	0.471964
3.53738e-08	5.28162e-08	ENSMUST00000020926.7|ENSMUSG00000020607.7|chr12|-	0.153193	NA	0.423145	0.168892	-15.1095	0.978213	NA	0.93987	0.976052	0.956937	5.60967	NA	5.60952	5.62632	279.818	1.16555	NA	1.52676	1.18399	2.74176e-07
1.1599e-28	3.79832e-28	ENSMUST00000020971.13|ENSMUST00000062149.5|ENSMUSG00000020642.13|chr12|-	-0.109348	13.9117	-0.581657	-1.28463	1.95085	0.987868	0.964925	0.935543	0.858215	0.78667	7.19095	316.364	7.19226	7.19088	7.20837	0.896419	1.10102e+06	0.558972	0.276753	7.03468
6.54937e-12	1.16416e-11	ENSMUST00000110567.7|ENSMUST00000171211.7|ENSMUSG00000034761.15|chr12|-	-0.651231	14.5707	-0.799974	-0.189135	-0.900215	0.953198	0.960735	0.942526	0.9864	0.935337	11.0959	295.964	11.096	11.0955	11.0956	0.521403	2.12794e+06	0.449341	0.827675	0.406482
1.70028e-23	4.73846e-23	ENSMUST00000124106.7|ENSMUST00000143836.7|ENSMUST00000143847.7|ENSMUST00000146701.7|ENSMUSG00000021268.17|chr12|+	1.6205	0.253265	-0.0891127	NA	1.55117	3.36573e-18	0.395747	2.80562e-20	NA	1.63244e-05	0.186299	0.298225	0.00965872	NA	0.359899	5.05564	1.28823	0.914742	NA	4.71699
1.08217e-103	1.54322e-102	ENSMUST00000037788.5|ENSMUSG00000034126.5|chr12|-	0.255745	-4.55152	-0.0482841	0.311358	0.759003	0.000125897	2.92888e-43	0.78064	0.0386236	0.000340491	0.0666985	0.33006	0.173381	0.150547	0.211872	1.29142	0.0105512	0.952863	1.36528	2.13615
1.59113e-45	8.50477e-45	ENSMUST00000082136.6|ENSMUST00000110395.10|ENSMUST00000218640.1|ENSMUSG00000059436.13|chr12|-	0.251671	-0.243604	0.309967	0.842544	-0.278536	0.000127488	2.85173e-06	6.23657e-06	2.66967e-21	1.42936e-27	0.0656889	0.0520385	0.068604	0.0889236	0.0255998	1.28617	0.783798	1.36338	2.32227	0.756891
1.92213e-08	2.91716e-08	ENSMUST00000020856.5|ENSMUSG00000020547.5|chr12|-	-0.0581112	0.396246	0.110582	-0.418775	-0.244059	0.438892	2.95759e-06	0.132972	2.11592e-05	0.0045558	0.0750727	0.0847812	0.0735992	0.098482	0.0860311	0.943545	1.48623	1.11693	0.657852	0.783441
2.11289e-08	3.19896e-08	ENSMUST00000075827.4|ENSMUSG00000002799.6|chr12|-	14.1738	-1.16396	0.220546	NA	-0.187935	0.964882	0.740413	0.949885	NA	0.957263	321.93	3.51325	3.50905	NA	3.50702	1.43095e+06	0.312247	1.24676	NA	0.828669
2.34771e-31	8.40949e-31	ENSMUST00000167466.1|ENSMUST00000021347.11|ENSMUSG00000020964.14|chr12|-	-0.298503	-0.636819	0.399276	-0.131117	0.27536	7.79302e-11	5.50003e-14	6.31319e-17	0.00345007	0.000184245	0.0458915	0.0846894	0.0477647	0.0448339	0.0736317	0.741928	0.528972	1.49075	0.877115	1.317
3.65985e-13	6.90493e-13	ENSMUST00000122194.7|ENSMUST00000110272.8|ENSMUST00000021662.11|ENSMUST00000120942.7|ENSMUST00000117286.1|ENSMUSG00000021236.16|chr12|-	0.483242	0.098445	-0.545712	-0.136025	0.0347476	1.14378e-11	0.793832	1.31157e-06	2.26341e-05	0.793413	0.0711996	0.376696	0.112797	0.0321026	0.132685	1.62132	1.10345	0.579429	0.872821	1.03536
4.75592e-09	7.46062e-09	ENSMUST00000001780.9|ENSMUST00000128300.8|ENSMUSG00000001729.14|chr12|-	0.324838	-0.359489	0.425266	-0.27417	-0.196057	0.00156783	0.000272697	4.78742e-05	0.0176235	0.00126179	0.102737	0.0987623	0.104597	0.115516	0.0608017	1.38381	0.698033	1.53	0.760203	0.821965
3.49097e-19	8.30755e-19	ENSMUST00000167327.1|ENSMUST00000021554.15|ENSMUSG00000015143.15|chr12|-	-0.369364	-0.440724	-0.247462	0.115028	0.384432	0.00283841	3.60447e-06	9.07858e-08	0.517474	1.65845e-19	0.123752	0.0951276	0.0463043	0.17772	0.0425549	0.691174	0.64357	0.78078	1.1219	1.46878
7.30894e-22	1.90093e-21	ENSMUST00000021668.9|ENSMUSG00000021242.9|chr12|-	0.356697	-0.0133015	-0.00362369	-0.115383	-0.111363	1.01188e-24	0.479238	0.979249	1.24575e-06	0.0631666	0.0347484	0.0188	0.139316	0.023799	0.0599364	1.4286	0.986787	0.996383	0.891025	0.894614
1.11693e-60	8.08599e-60	ENSMUST00000220035.1|ENSMUST00000021447.8|ENSMUSG00000021051.10|chr12|-	0.958298	-2.41047	0.588143	0.0431512	0.355992	7.91096e-24	2.78268e-21	1.75595e-13	0.700411	0.000228991	0.0952136	0.254522	0.0798438	0.112149	0.0966141	2.60726	0.0897727	1.80064	1.0441	1.4276
2.02746e-11	3.53403e-11	ENSMUST00000221182.1|ENSMUST00000221102.1|ENSMUST00000043716.8|ENSMUST00000222457.1|ENSMUST00000220607.1|ENSMUSG00000021276.10|chr12|-	0.367859	-0.271163	0.332046	-0.289506	-0.0735255	0.00108139	0.0192945	6.34486e-09	1.42174e-06	0.320164	0.112549	0.115892	0.0571763	0.0600395	0.0739604	1.44464	0.762492	1.39382	0.748633	0.929112
1.26253e-06	1.74383e-06	ENSMUST00000079063.6|ENSMUSG00000063632.6|chr12|-	0.256412	NA	-0.131389	0.0403057	1.95466	0.00669748	NA	1.95673e-05	0.870635	0.000880298	0.0945638	NA	0.030772	0.247499	0.587652	1.29228	NA	0.876876	1.04113	7.06155
4.70354e-28	1.51403e-27	ENSMUST00000043599.6|ENSMUST00000222731.1|ENSMUSG00000021180.9|chr12|-	0.210447	2.55385	0.411506	-0.605193	-0.167466	0.0884059	5.24411e-08	0.00463207	1.65859e-19	0.273694	0.123511	0.469215	0.145328	0.0669923	0.152994	1.23423	12.8566	1.50909	0.545969	0.845805
7.79195e-09	1.21226e-08	ENSMUST00000084974.10|ENSMUST00000177224.1|ENSMUSG00000056458.16|chr12|-	0.103787	-0.766436	0.488426	-0.207529	-1.06595	0.447989	5.91648e-05	1.14176e-05	0.0634279	6.78983e-05	0.136783	0.19084	0.111299	0.111804	0.26759	1.10936	0.464666	1.62975	0.81259	0.3444
5.96743e-43	2.98293e-42	ENSMUST00000020896.16|ENSMUSG00000020577.17|chr12|-	0.345837	-0.139484	0.337401	0.431221	-0.123217	0.000647263	1.74194e-06	2.24072e-37	0.0247199	4.39009e-21	0.101389	0.0291731	0.0264096	0.192016	0.0130764	1.41317	0.869807	1.4013	1.53914	0.884072
1.85346e-08	2.8186e-08	ENSMUST00000094361.10|ENSMUST00000021698.12|ENSMUSG00000021270.13|chr12|-	0.0512387	-0.153847	0.117863	-0.179578	0.272484	0.436848	0.116677	1.5197e-05	8.70184e-08	0.00116297	0.0658996	0.0980622	0.0272464	0.0335539	0.0838978	1.05257	0.857403	1.12509	0.835623	1.31322
3.92861e-38	1.71633e-37	ENSMUST00000220285.1|ENSMUST00000021450.5|ENSMUSG00000021054.6|chr12|-	0.15773	-0.73247	-0.672141	0.90495	-0.592785	0.118486	4.78681e-17	1.19617e-09	1.48259e-20	1.96025e-11	0.101034	0.0872838	0.110536	0.0973668	0.0883572	1.17085	0.48072	0.510614	2.47181	0.552786
3.44827e-50	2.04569e-49	ENSMUST00000222316.1|ENSMUST00000221370.1|ENSMUST00000110522.9|ENSMUST00000223160.1|ENSMUST00000221041.1|ENSMUST00000110520.9|ENSMUST00000167755.2|ENSMUSG00000021071.16|chr12|-	-0.102025	-1.18373	0.356219	0.542243	-0.679176	6.78119e-28	1.06089e-15	3.21158e-36	0.014369	0.00134218	0.00931892	0.147605	0.0283459	0.221513	0.211792	0.903007	0.306134	1.42792	1.71986	0.507034
1.31794e-09	2.13206e-09	ENSMUST00000219898.1|ENSMUST00000218575.1|ENSMUST00000053458.6|ENSMUSG00000050545.10|chr12|-	-0.0591821	NA	-0.0710952	0.377012	-1.30174	0.0343669	NA	0.756178	6.35285e-05	1.41475e-08	0.0279723	NA	0.228967	0.0942694	0.229519	0.942535	NA	0.931373	1.45792	0.272059
2.21183e-08	3.34608e-08	ENSMUST00000015049.4|ENSMUSG00000014905.4|chr12|-	-0.0520458	0.14252	0.135581	-0.29029	-0.103528	0.116496	1.60292e-05	0.0144581	1.3136e-05	0.0236717	0.0331575	0.0330362	0.0554371	0.0666134	0.0457601	0.949285	1.15318	1.1452	0.748047	0.901651
2.04151e-05	2.64028e-05	ENSMUST00000011302.8|ENSMUSG00000011158.8|chr12|-	0.327663	-0.122855	0.20103	-0.277342	0.0944992	0.000873343	0.0611678	0.0422843	0.000246916	0.280021	0.0984433	0.0656179	0.0989949	0.0756641	0.0874771	1.38772	0.884392	1.22266	0.757795	1.09911
6.3324e-87	7.16471e-86	ENSMUST00000120531.7|ENSMUST00000053768.13|ENSMUSG00000046314.16|chr12|-	0.84629	NA	0.594875	-0.578299	-0.460547	1.3437e-32	NA	3.19191e-26	1.01003e-57	4.79864e-09	0.0711802	NA	0.0561543	0.0361107	0.0786721	2.33098	NA	1.8128	0.560852	0.630938
5.3592e-139	1.06592e-137	ENSMUST00000109936.2|ENSMUST00000109937.8|ENSMUSG00000021097.15|chr12|-	-1.02228	NA	0.793846	0.503958	-0.496593	7.34321e-130	NA	2.28426e-07	3.13817e-75	0.000146156	0.0421636	NA	0.153413	0.0274595	0.130768	0.359772	NA	2.21189	1.65526	0.608601
0.00821069	0.00920992	ENSMUST00000021406.5|ENSMUSG00000062198.5|chr12|-	-0.0471493	0.464226	0.0495444	-0.0926301	-0.298762	0.555067	0.00088242	0.744062	0.345663	0.0585206	0.079889	0.139593	0.151754	0.0982255	0.157927	0.953945	1.59078	1.05079	0.911531	0.741736
6.98957e-47	3.84477e-46	ENSMUST00000218364.1|ENSMUST00000021559.13|ENSMUST00000218740.1|ENSMUST00000166931.1|ENSMUSG00000021131.14|chr12|-	-3.31221	13.2277	-2.98246	-2.15455	-2.90774	0.926756	0.93705	0.934031	0.952317	0.93568	36.031	167.484	36.031	36.0311	36.031	0.0364356	555546	0.0506679	0.115956	0.054599
2.08275e-10	3.478e-10	ENSMUST00000148740.7|ENSMUSG00000052125.16|chr12|-	-0.927302	14.3752	-0.271999	NA	-0.82081	0.935506	0.9593	0.981063	NA	0.942905	11.4595	281.692	11.4594	NA	11.4609	0.39562	1.75017e+06	0.761855	NA	0.440075
3.0447e-12	5.49734e-12	ENSMUST00000169503.3|ENSMUST00000013130.14|ENSMUSG00000020954.16|chr12|-	0.196597	0.178448	0.220595	-0.159941	-0.370382	0.000480166	0.222483	0.000230061	0.0445295	3.58418e-12	0.056306	0.146274	0.0598874	0.0796094	0.0532718	1.21725	1.19536	1.24682	0.852194	0.690471
0.00185942	0.00216407	ENSMUST00000021339.7|ENSMUST00000085404.9|ENSMUSG00000020956.14|chr12|-	0.37026	-0.0297631	-0.0523878	-0.172747	-0.0509181	4.06541e-05	0.711781	0.64787	0.0510341	0.574374	0.0902251	0.0805575	0.114703	0.088534	0.0906627	1.44811	0.970675	0.948961	0.841351	0.950356
0.00340066	0.00389782	ENSMUST00000200553.1|ENSMUST00000006523.11|ENSMUST00000199089.4|ENSMUSG00000006360.11|chr12|+	0.46723	0.152428	0.596164	-0.357997	-0.0362872	0.0200021	0.0224207	0.285266	0.087831	0.00692618	0.200846	0.0667618	0.557911	0.209729	0.0134379	1.59557	1.16466	1.81514	0.699075	0.964363
1.06195e-68	9.01823e-68	ENSMUST00000021331.8|ENSMUST00000222508.1|ENSMUSG00000020948.9|chr12|-	2.01682	-17.2703	1.81151	1.18266	0.682226	0.948512	0.961183	0.953747	0.969794	0.982573	31.2319	354.852	31.2321	31.2319	31.2322	7.51437	3.15952e-08	6.11971	3.26305	1.97828
5.23085e-09	8.18865e-09	ENSMUST00000048305.9|ENSMUST00000163095.8|ENSMUSG00000041846.15|chr12|-	0.493872	-0.400585	-0.0724336	-0.0152943	-0.240126	1.49068e-08	0.000759597	0.408249	0.836814	0.000768628	0.0872159	0.11897	0.0875883	0.0742549	0.0713841	1.63865	0.669928	0.930128	0.984822	0.786529
1.78087e-09	2.8565e-09	ENSMUST00000021606.11|ENSMUST00000160251.7|ENSMUST00000161011.7|ENSMUSG00000021189.11|chr12|-	-0.391779	-0.215392	-0.159188	0.0360581	0.814389	0.000198833	0.0201064	0.151479	0.718521	1.32215e-08	0.105303	0.0926676	0.110984	0.10004	0.143298	0.675853	0.806225	0.852836	1.03672	2.2578
5.90879e-43	2.95752e-42	ENSMUST00000222699.1|ENSMUSG00000113786.1|chr12|-	-0.0236726	-0.993143	0.732297	0.217581	0.328691	0.847912	1.33544e-43	2.77611e-09	0.000405169	0.0063195	0.123434	0.0717252	0.123193	0.0615211	0.120368	0.976605	0.370411	2.07985	1.24307	1.38915
8.76878e-71	7.67065e-70	ENSMUST00000172834.1|ENSMUST00000076260.11|ENSMUST00000232072.1|ENSMUST00000173729.7|ENSMUSG00000062352.14|chr12|-	0.667585	-1.807	0.808298	0.190535	-0.415123	5.57884e-28	3.40069e-20	3.55938e-27	0.00353108	3.01495e-06	0.0608787	0.196295	0.0748638	0.0653128	0.0888952	1.94952	0.164147	2.24409	1.2099	0.660259
3.99831e-86	4.45712e-85	ENSMUST00000101472.3|ENSMUST00000146905.1|ENSMUSG00000047446.18|chr12|-	0.510284	-1.92664	1.01508	0.233787	-0.225679	1.11868e-05	9.58054e-05	8.07237e-86	0.00841522	4.07734e-33	0.116162	0.493887	0.0517026	0.0887256	0.0188245	1.66576	0.145637	2.75958	1.26337	0.797974
5.53283e-44	2.84084e-43	ENSMUST00000045652.7|ENSMUST00000223554.1|ENSMUSG00000041702.7|chr12|-	0.219404	-2.10597	-0.299762	-0.356921	0.177031	0.000225104	1.48396e-39	0.0238909	0.00459761	0.00022407	0.0594745	0.160024	0.132704	0.125944	0.047973	1.24533	0.121728	0.740994	0.699828	1.19367
1.68644e-54	1.08018e-53	ENSMUST00000021380.9|ENSMUST00000218686.1|ENSMUST00000217863.1|ENSMUSG00000020993.9|chr12|-	0.264355	-0.111954	0.255415	-0.238091	-0.26919	1.33044e-10	4.69081e-05	2.59219e-31	2.46158e-09	1.46313e-25	0.0411533	0.0275037	0.0219436	0.0399215	0.0257595	1.30259	0.894085	1.291	0.788131	0.763998
4.61445e-24	1.31014e-23	ENSMUST00000160864.7|ENSMUST00000160027.7|ENSMUSG00000060073.9|chr12|+	0.0952985	-0.336739	0.641282	0.343105	-0.528727	0.301639	0.00256755	8.82702e-20	0.000230891	4.5615e-11	0.0922608	0.111678	0.0704512	0.0931698	0.0802977	1.09999	0.714095	1.89891	1.40932	0.589355
8.36038e-06	1.10237e-05	ENSMUST00000062254.3|ENSMUSG00000045930.3|chr12|-	NA	-1.0395	NA	NA	0.0524027	NA	5.53356e-05	NA	NA	5.53356e-05	NA	0.257821	NA	NA	0.0129971	NA	0.353632	NA	NA	1.0538
1.06303e-14	2.13794e-14	ENSMUST00000021412.8|ENSMUST00000163070.7|ENSMUSG00000021024.14|chr12|+	0.392276	-0.0890148	0.220498	-0.310747	-0.0825759	4.38182e-11	0.0266376	0.000817709	1.00191e-05	0.0234235	0.0595209	0.0401549	0.0658847	0.0703563	0.0364339	1.48035	0.914832	1.2467	0.732899	0.920742
1.29774e-10	2.18643e-10	ENSMUST00000220434.1|ENSMUST00000085814.4|ENSMUSG00000020647.10|chr12|-	-0.220211	-0.0600887	-0.163085	0.512878	0.359748	1.86376e-05	0.748957	0.0350716	1.29995e-05	1.03714e-07	0.0514436	0.187768	0.0773818	0.11763	0.0676206	0.80235	0.941681	0.849519	1.67009	1.43297
5.65018e-13	1.06018e-12	ENSMUST00000221305.1|ENSMUST00000221240.1|ENSMUST00000110113.2|ENSMUSG00000033854.10|chr12|-	0.654681	NA	-0.399796	1.74167	0.355371	3.20042e-07	NA	1.40844e-12	0.000600232	0.395844	0.128086	NA	0.0564427	0.507551	0.418543	1.92453	NA	0.670457	5.70684	1.42671
4.54196e-94	5.55472e-93	ENSMUST00000162961.7|ENSMUST00000185301.1|ENSMUSG00000079036.10|chr12|-	-0.98176	1.0302	-0.362929	0.0464503	0.286332	4.16809e-48	2.50129e-59	4.15393e-09	0.52239	0.000259913	0.0673682	0.0634241	0.0617442	0.0726166	0.078398	0.374651	2.80163	0.695636	1.04755	1.33153
7.29077e-55	4.70971e-54	ENSMUST00000114201.2|ENSMUST00000163402.7|ENSMUST00000164431.1|ENSMUST00000169158.1|ENSMUSG00000090935.10|chr12|-	-1.06348	1.03119	-0.290474	0.471623	0.177628	4.5614e-38	1.94259e-18	1.15205e-06	7.98867e-05	0.00573824	0.0824468	0.117708	0.0597227	0.119557	0.0643026	0.345253	2.80441	0.747909	1.60259	1.19438
3.11734e-14	6.13245e-14	ENSMUST00000021595.9|ENSMUSG00000021178.9|chr12|+	0.492574	-0.0792429	0.0833625	-0.236817	-0.280814	2.6265e-12	0.234151	0.122477	0.000503698	1.39186e-05	0.070404	0.0666056	0.0539752	0.0680747	0.0646272	1.63652	0.923815	1.08694	0.789136	0.755168
2.47607e-28	8.05256e-28	ENSMUST00000054145.7|ENSMUSG00000049106.7|chr12|-	-1.01469	-0.481126	0.293483	0.0672205	0.488685	1.11009e-28	0.000587022	0.0001628	0.671553	6.4883e-06	0.091324	0.139962	0.0778328	0.158532	0.10836	0.362514	0.618087	1.34109	1.06953	1.63017
2.26809e-145	4.78833e-144	ENSMUST00000066701.12|ENSMUST00000076702.11|ENSMUSG00000064215.13|chr12|+	14.4719	-1.47811	1.07636	-3.29083	-3.08932	0.944537	0.965037	0.974547	0.922258	0.927005	208.024	33.7212	33.735	33.7212	33.7211	1.92791e+06	0.228068	2.93399	0.037223	0.0455331
4.80102e-15	9.7859e-15	ENSMUST00000021368.9|ENSMUSG00000020982.9|chr12|-	-0.208434	0.618474	-0.197198	-0.496973	0.555616	0.0861675	2.85957e-07	0.0477219	4.68558e-06	1.08214e-09	0.121467	0.120502	0.0996032	0.108547	0.0911325	0.811855	1.85609	0.821028	0.60837	1.74301
4.01052e-07	5.6998e-07	ENSMUST00000082432.4|ENSMUSG00000007682.6|chr12|-	-0.274815	14.7633	-1.2721	NA	NA	0.962106	0.960939	0.826334	NA	NA	5.78427	301.446	5.79793	NA	NA	0.759713	2.58011e+06	0.280243	NA	NA
0.000733165	0.00087264	ENSMUST00000020964.6|ENSMUST00000219880.1|ENSMUSG00000020635.8|chr12|-	-0.0532615	-0.572992	0.0944068	0.209103	-0.597373	0.751954	0.000578042	0.000759935	0.736096	0.00628106	0.168515	0.166484	0.0280389	0.620433	0.218599	0.948132	0.563836	1.09901	1.23257	0.550255
5.79198e-107	8.58349e-106	ENSMUST00000021497.15|ENSMUST00000078505.13|ENSMUSG00000021087.18|chr12|-	-0.527575	-0.280079	0.0948179	-0.668296	-0.399545	3.31873e-35	8.57237e-06	2.07398e-106	2.27659e-66	0.0112333	0.0426122	0.0629338	0.00432756	0.0388343	0.157589	0.590034	0.755724	1.09946	0.512582	0.670625
1.0752e-08	1.65506e-08	ENSMUST00000026360.8|ENSMUSG00000025321.14|chr12|-	-0.201647	NA	0.723833	0.0432547	2.24936	2.20575e-05	NA	0.0136597	0.206581	0.00149164	0.0475248	NA	0.293514	0.034247	0.708168	0.817384	NA	2.06232	1.0442	9.48164
0.00445346	0.00506764	ENSMUST00000055071.8|ENSMUSG00000079017.3|chr12|-	NA	0.0338208	NA	NA	-0.665737	NA	0.00738588	NA	NA	0.00738588	NA	0.0126248	NA	NA	0.248509	NA	1.0344	NA	NA	0.513895
2.97435e-05	3.82055e-05	ENSMUST00000046207.8|ENSMUSG00000037361.8|chr12|+	0.394056	-0.274208	0.013446	-0.0633777	-0.0282303	9.36829e-07	0.00321335	0.917951	0.445497	0.761715	0.0803463	0.0930605	0.130525	0.0830701	0.0930988	1.48298	0.760174	1.01354	0.938589	0.972164
5.49943e-06	7.32546e-06	ENSMUST00000110857.4|ENSMUSG00000020664.10|chr12|-	-0.186663	0.0334563	0.285001	-0.229318	0.0914508	0.00158743	0.637896	4.52915e-06	0.0152995	0.272527	0.0591041	0.0710864	0.0621528	0.094556	0.0833446	0.829723	1.03402	1.32976	0.795075	1.09576
3.02493e-215	1.01161e-213	ENSMUST00000021424.4|ENSMUSG00000021036.10|chr12|-	-0.554826	-1.87884	1.29935	0.856104	0.341979	3.02354e-05	1.28765e-112	5.97587e-38	3.13341e-73	3.13515e-10	0.132998	0.0833118	0.100896	0.0472961	0.054352	0.574172	0.152768	3.66692	2.35397	1.40773
2.53437e-22	6.73042e-22	ENSMUST00000067384.5|ENSMUSG00000054364.5|chr12|-	0.269357	-0.450152	0.657069	0.224086	-0.15699	0.0248518	1.63326e-21	0.000518736	4.40049e-08	0.0285953	0.120051	0.0472546	0.189309	0.0409366	0.071717	1.30912	0.637531	1.92913	1.25118	0.854713
2.45724e-44	1.2703e-43	ENSMUST00000169074.1|ENSMUST00000095666.12|ENSMUST00000021468.13|ENSMUST00000085314.10|ENSMUSG00000021068.16|chr12|-	1.58327	0.185928	-0.779916	-0.0372153	-0.293018	3.52221e-23	0.197125	1.00632e-23	0.776462	9.36961e-07	0.159657	0.144154	0.077673	0.131071	0.0597455	4.87087	1.20434	0.458444	0.963469	0.746009
2.44746e-35	9.94512e-35	ENSMUST00000223192.1|ENSMUSG00000113149.1|chr12|-	0.13898	0.106719	0.167534	-0.30504	-0.0819979	0.000385396	1.34617e-05	2.76722e-08	3.07843e-32	0.00173065	0.0391506	0.0245192	0.0301561	0.0258072	0.0261728	1.1491	1.11262	1.18239	0.737094	0.921274
1.51451e-11	2.64846e-11	ENSMUST00000180643.2|ENSMUSG00000097729.2|chr12|-	-0.429793	-0.20361	0.741528	0.126351	0.914271	3.80101e-09	0.0737485	0.000362221	0.0970382	0.000404864	0.0729374	0.113865	0.207933	0.0761432	0.258495	0.650644	0.815781	2.09914	1.13468	2.49496
2.23049e-42	1.09184e-41	ENSMUST00000021676.11|ENSMUSG00000021252.11|chr12|-	0.431196	0.13383	0.429629	-0.280212	-0.170056	6.58123e-17	0.0349096	5.9084e-11	2.9134e-37	0.0388721	0.0516136	0.0634445	0.0656319	0.0219683	0.0823303	1.5391	1.1432	1.53669	0.755624	0.843617
5.14227e-118	8.44897e-117	ENSMUST00000078124.7|ENSMUSG00000062929.8|chr12|-	0.494726	-1.25762	0.163314	-0.229665	0.771387	7.96192e-24	2.25397e-17	0.000136172	4.20663e-40	1.57717e-76	0.0491575	0.148306	0.0428081	0.0173263	0.0416639	1.64005	0.284331	1.17741	0.7948	2.16276
7.5914e-41	3.56815e-40	ENSMUST00000054565.7|ENSMUST00000222821.1|ENSMUSG00000007867.9|chr12|+	15.094	-2.52758	-1.68028	-2.69069	-2.29647	0.963148	0.961557	0.974438	0.959078	0.965069	326.682	52.4394	52.4395	52.4392	52.4392	3.59131e+06	0.079852	0.186321	0.0678342	0.100613
1.00957e-48	5.75442e-48	ENSMUST00000168463.7|ENSMUST00000110340.8|ENSMUST00000002757.10|ENSMUST00000169124.1|ENSMUST00000166723.7|ENSMUSG00000091803.7|chr12|-	-0.0353912	-0.302642	0.113268	0.281005	-0.303713	0.168897	4.28363e-12	1.21605e-06	1.49008e-22	6.2463e-27	0.025725	0.0436871	0.0233397	0.0287572	0.0282652	0.965228	0.738863	1.11993	1.32446	0.738073
1.53754e-25	4.50764e-25	ENSMUST00000111067.9|ENSMUST00000067124.5|ENSMUST00000221230.1|ENSMUST00000221297.1|ENSMUST00000222989.1|ENSMUSG00000020593.15|chr12|-	0.245721	-0.85479	-0.0826816	-0.072458	0.290653	2.1236e-08	1.9593e-24	0.306156	0.505188	0.000246482	0.0438661	0.0837934	0.0807973	0.108739	0.0792859	1.27854	0.425373	0.920644	0.930105	1.3373
1.46142e-09	2.3561e-09	ENSMUST00000042052.8|ENSMUSG00000035247.16|chr12|-	0.00645123	0.583421	0.422848	-0.193876	-0.444083	0.950598	0.00985431	4.09913e-05	0.071545	9.36487e-09	0.104126	0.226053	0.103088	0.107589	0.0773415	1.00647	1.79216	1.5263	0.82376	0.641412
4.72576e-05	6.00493e-05	ENSMUST00000043204.7|ENSMUSG00000035329.7|chr12|-	-0.0794445	-0.0205461	-0.12335	0.154148	0.279459	0.252321	0.819598	0.00038469	0.0332715	0.000108372	0.0694003	0.0900902	0.0347429	0.0724111	0.0721921	0.923629	0.979663	0.883954	1.16666	1.32241
3.68195e-12	6.6289e-12	ENSMUST00000005798.8|ENSMUST00000218934.1|ENSMUSG00000005656.9|chr12|-	0.340169	0.0786122	0.445992	-0.237488	-0.347193	0.000512529	0.0270214	0.0012157	0.00024546	4.49623e-08	0.097915	0.0355517	0.137857	0.0647643	0.0634702	1.40518	1.08178	1.56204	0.788607	0.706669
8.92749e-07	1.24307e-06	ENSMUST00000175686.7|ENSMUST00000167458.8|ENSMUST00000176103.7|ENSMUST00000172314.8|ENSMUSG00000002996.17|chr12|-	-0.125618	-0.369593	-0.790497	0.24123	0.214346	0.184314	0.000391254	3.45935e-05	0.0659279	0.00204961	0.0946213	0.104231	0.1909	0.131181	0.0695263	0.881951	0.691015	0.453619	1.27281	1.23905
5.25818e-11	8.97907e-11	ENSMUST00000182396.1|ENSMUST00000035773.13|ENSMUST00000183277.7|ENSMUSG00000034801.13|chr12|-	-0.931972	13.7522	-0.783141	-0.199531	-0.00822854	0.874926	0.956622	0.894785	0.973115	0.998891	5.92089	252.83	5.92158	5.92047	5.92042	0.393776	938606	0.456968	0.819114	0.991805
3.72673e-07	5.31045e-07	ENSMUST00000091583.5|ENSMUSG00000014164.15|chr13|-	0.476362	0.211389	-0.263912	NA	0.972799	0.0261842	0.217653	2.81417e-07	NA	0.000215187	0.214243	0.171472	0.05139	NA	0.262884	1.61021	1.23539	0.768041	NA	2.64534
9.63458e-20	2.33541e-19	ENSMUST00000110128.4|ENSMUST00000220555.1|ENSMUST00000072329.14|ENSMUST00000222805.1|ENSMUSG00000057531.14|chr13|-	-0.474242	-0.760416	0.402811	0.346005	0.391058	0.000337149	7.6424e-19	2.87507e-09	0.297307	0.0303414	0.132287	0.0857762	0.0678296	0.331987	0.180577	0.622356	0.467472	1.49602	1.41341	1.47854
6.02895e-07	8.4886e-07	ENSMUST00000075774.4|ENSMUSG00000045136.6|chr13|-	0.052889	-0.0434502	-0.421611	-0.250962	-0.380977	5.32226e-07	0.569465	0.000419977	0.0357728	0.00127313	0.0105476	0.0763839	0.119531	0.119534	0.118243	1.05431	0.95748	0.655989	0.778052	0.683194
6.52921e-12	1.16112e-11	ENSMUST00000006353.13|ENSMUST00000091674.11|ENSMUSG00000006191.17|chr13|-	-0.0745389	0.28023	-0.178301	0.298068	-0.140068	0.0616775	1.22037e-06	0.00305615	3.92757e-06	0.000286191	0.0398901	0.0577521	0.0601953	0.0645843	0.038613	0.928171	1.32343	0.836691	1.34725	0.869299
1.1212e-25	3.29729e-25	ENSMUST00000021806.10|ENSMUST00000110118.7|ENSMUSG00000021376.11|chr13|-	0.291969	-4.2102	-0.49663	-0.548722	-0.489907	1.26602e-20	3.51813e-05	0.0089556	1.05003e-08	5.30675e-05	0.0313573	1.01768	0.190007	0.0958895	0.121213	1.33906	0.0148434	0.608578	0.577688	0.612684
2.57033e-12	4.66089e-12	ENSMUST00000210489.1|ENSMUST00000074616.6|ENSMUSG00000032621.8|chr13|-	-0.310285	-0.516153	0.200187	0.243216	0.197995	1.45356e-09	0.000914217	0.00032542	0.000991283	0.00651315	0.0512916	0.15567	0.0556977	0.0738588	0.072772	0.733238	0.596812	1.22163	1.27534	1.21896
1.54887e-73	1.4346e-72	ENSMUST00000021940.7|ENSMUSG00000021484.8|chr13|-	0.30703	-0.497482	0.693936	-0.466146	0.129427	1.72626e-14	1.14105e-34	5.76324e-24	5.80175e-22	0.00223662	0.0400324	0.0405071	0.0687348	0.0483906	0.0423399	1.35938	0.60806	2.00158	0.627416	1.13818
8.66252e-07	1.20796e-06	ENSMUST00000022189.8|ENSMUSG00000021681.8|chr13|-	0.174645	-0.542861	0.38612	-0.162914	-0.250078	0.114471	6.40027e-05	9.48713e-05	0.138309	0.00675295	0.110646	0.135799	0.0989203	0.10992	0.092321	1.19082	0.581084	1.47126	0.849665	0.77874
2.3238e-13	4.41511e-13	ENSMUST00000021957.7|ENSMUSG00000021495.9|chr13|-	-0.0699562	0.579978	0.133731	-0.15952	-0.437379	0.2058	2.30097e-09	0.054459	0.114313	8.58999e-09	0.0552927	0.0970676	0.0695371	0.10102	0.0759806	0.932435	1.786	1.14309	0.852553	0.645727
6.86233e-14	1.32716e-13	ENSMUST00000223710.1|ENSMUSG00000114282.1|chr13|-	0.450316	16.0247	-0.457269	-0.281571	-0.414325	0.957974	0.964236	0.95731	0.973707	0.96132	8.54557	357.385	8.54233	8.54302	8.54329	1.56881	9.10873e+06	0.63301	0.754597	0.660786
2.42584e-59	1.71672e-58	ENSMUST00000021738.9|ENSMUST00000220628.1|ENSMUSG00000021306.11|chr13|-	0.511004	-0.844861	0.59249	0.676016	-0.588658	5.86665e-21	2.98529e-38	2.44751e-05	8.48564e-11	2.81405e-10	0.0544064	0.0653331	0.140414	0.104135	0.093309	1.66696	0.429617	1.80849	1.96603	0.555072
6.95488e-27	2.12814e-26	ENSMUST00000047627.13|ENSMUST00000091236.10|ENSMUSG00000032745.18|chr13|-	0.0215477	-0.453011	0.342418	0.224875	-0.243391	0.730639	2.53885e-15	1.96669e-16	0.000207591	6.47919e-06	0.0625885	0.0572583	0.0416359	0.0606198	0.0539655	1.02178	0.635711	1.40835	1.25217	0.783965
8.512e-07	1.18784e-06	ENSMUST00000105097.2|ENSMUSG00000032846.10|chr13|-	-0.189845	0.00259416	-0.122773	0.159545	-0.34972	0.00442617	0.966042	0.161952	1.05065e-06	0.000206684	0.0667041	0.0609338	0.0877871	0.0326809	0.0942464	0.827087	1.0026	0.884464	1.17298	0.704885
2.62695e-14	5.19664e-14	ENSMUST00000091458.12|ENSMUST00000150498.7|ENSMUST00000127137.2|ENSMUST00000125176.2|ENSMUSG00000069171.14|chr13|-	0.0154431	0.974615	0.00112038	0.655865	-0.224184	0.370122	0.000261254	0.975202	2.83774e-08	3.00809e-07	0.0172309	0.266947	0.0360436	0.118149	0.0437609	1.01556	2.65015	1.00112	1.92681	0.799168
2.95797e-13	5.59188e-13	ENSMUST00000022172.11|ENSMUST00000091387.3|ENSMUSG00000021668.15|chr13|-	-1.01718	14.7557	-1.29247	-0.526085	-0.605181	0.928656	0.952438	0.909419	0.963063	0.957511	11.3607	247.39	11.3603	11.3601	11.3591	0.361612	2.56035e+06	0.274591	0.590914	0.545976
8.14834e-29	2.68228e-28	ENSMUST00000223722.1|ENSMUST00000224946.1|ENSMUST00000223813.1|ENSMUST00000177916.7|ENSMUST00000223812.1|ENSMUSG00000094870.8|chr13|-	-0.0776008	0.827077	-0.395217	0.447321	-0.069204	0.229654	2.07107e-14	7.23803e-19	1.52479e-06	0.248643	0.0646	0.108169	0.0445507	0.0930375	0.0599869	0.925334	2.28663	0.673534	1.56412	0.933136
7.89645e-08	1.16202e-07	ENSMUST00000022228.12|ENSMUSG00000021715.12|chr13|-	-0.317805	-0.422985	0.225001	0.134617	0.389509	0.000928003	0.000402674	0.0833516	0.222965	3.95425e-06	0.0959705	0.119544	0.129941	0.110461	0.0844231	0.727744	0.655088	1.25232	1.1441	1.47626
6.98709e-75	6.56821e-74	ENSMUST00000007980.6|ENSMUSG00000007836.6|chr13|-	0.238511	-1.23692	0.413352	0.214852	-0.292335	6.06944e-07	7.12248e-64	2.35837e-14	0.009322	2.94715e-11	0.0478075	0.073308	0.0541787	0.082635	0.0439655	1.26936	0.290278	1.51188	1.23968	0.746518
5.08162e-06	6.78566e-06	ENSMUST00000017188.13|ENSMUST00000076532.13|ENSMUSG00000060147.15|chr13|-	0.204186	-0.00778966	0.475953	-0.112186	-0.107483	0.0372823	0.809456	1.4524e-05	0.145827	0.00590491	0.0980412	0.0323051	0.109773	0.077134	0.0390417	1.22653	0.992241	1.60955	0.893878	0.898092
1.07548e-12	1.99228e-12	ENSMUST00000109921.8|ENSMUST00000021950.14|ENSMUSG00000034675.17|chr13|-	0.136284	0.789426	0.0212503	0.407983	-1.10683	0.057394	0.00047292	0.406218	0.0638478	6.01274e-10	0.0717172	0.225831	0.0255852	0.220146	0.178806	1.14601	2.20213	1.02148	1.50378	0.330606
0.00273707	0.00316021	ENSMUST00000022148.6|ENSMUSG00000021646.9|chr13|-	0.0986648	0.0561879	0.307602	-0.158263	-0.581014	0.111205	0.581131	0.0647994	0.130756	0.00164321	0.0619443	0.101839	0.166574	0.104732	0.184559	1.1037	1.0578	1.36016	0.853625	0.559331
2.01868e-76	1.92642e-75	ENSMUST00000057866.12|ENSMUST00000167305.1|ENSMUSG00000048978.14|chr13|-	0.311569	1.56771	-0.0598916	0.104095	0.330914	2.75457e-06	2.85667e-51	7.82386e-49	0.314569	0.00622244	0.0664563	0.10408	0.0040779	0.103507	0.120956	1.36557	4.79565	0.941867	1.10971	1.39224
5.67105e-42	2.74755e-41	ENSMUST00000049575.7|ENSMUST00000091609.10|ENSMUSG00000047547.14|chr13|-	0.0575513	-0.737755	-0.0358594	0.303752	0.0553412	0.127122	1.1555e-28	0.21007	5.20317e-20	0.0788301	0.037725	0.0664205	0.0286103	0.0331617	0.0314883	1.05924	0.478186	0.964776	1.35493	1.0569
6.71279e-21	1.70941e-20	ENSMUST00000012873.15|ENSMUSG00000058093.13|chr13|-	-0.00845856	0.91329	-1.10021	0.686819	-0.208853	0.935505	0.00176344	3.45994e-18	8.57014e-08	0.0680181	0.104528	0.292026	0.12653	0.128265	0.114447	0.991577	2.49251	0.332801	1.98738	0.811515
1.47704e-41	7.09241e-41	ENSMUST00000060805.6|ENSMUSG00000038014.7|chr13|-	-0.0679999	-0.648219	-0.660527	0.362795	0.305277	0.212757	1.44106e-15	6.88563e-25	6.28459e-08	2.00501e-11	0.0545737	0.0812112	0.064115	0.0670537	0.0455253	0.934261	0.522977	0.516579	1.43734	1.357
0.000339089	0.000410185	ENSMUST00000066984.13|ENSMUSG00000021639.17|chr13|-	0.882826	-0.0105404	-0.307673	0.179961	-0.162984	9.44723e-05	0.593732	0.0740862	0.231514	0.272683	0.226112	0.0197595	0.172262	0.15041	0.148586	2.41772	0.989515	0.735155	1.19717	0.849605
4.56289e-05	5.80774e-05	ENSMUST00000223396.1|ENSMUST00000059515.7|ENSMUSG00000021218.10|chr13|+	0.346437	-0.0688912	0.247019	-0.27805	-0.0759179	0.000297909	0.0373379	0.017502	0.0133393	0.360443	0.0957774	0.0330881	0.103965	0.112363	0.0830138	1.41402	0.933428	1.2802	0.757259	0.926892
1.061e-16	2.31899e-16	ENSMUST00000225868.1|ENSMUST00000048702.6|ENSMUSG00000042167.6|chr13|-	-0.275787	-0.351907	0.843068	0.355713	-0.175351	0.0269012	5.70138e-08	2.99095e-11	0.000288553	0.0310416	0.124624	0.0648326	0.126834	0.0981178	0.0813112	0.758975	0.703346	2.32348	1.4272	0.839163
7.24323e-31	2.55338e-30	ENSMUST00000222796.1|ENSMUST00000099735.5|ENSMUSG00000075054.5|chr13|-	0.424563	0.140357	0.136995	-0.0242171	-0.811533	8.60774e-18	0.065566	0.0105901	0.634978	1.02844e-20	0.0494185	0.0762236	0.0535984	0.0510121	0.0869524	1.52892	1.15068	1.14682	0.976074	0.444177
6.52922e-46	3.52989e-45	ENSMUST00000022009.9|ENSMUSG00000021537.9|chr13|+	-0.1076	-0.518436	0.800913	0.341781	0.00644667	0.127632	9.54369e-33	2.52959e-20	2.26479e-08	0.878696	0.0706263	0.0435004	0.0867049	0.0611365	0.0422392	0.897987	0.595451	2.22757	1.40745	1.00647
6.08098e-13	1.13932e-12	ENSMUST00000021800.5|ENSMUSG00000021371.5|chr13|-	0.00579641	-0.273854	-0.639975	0.399207	0.358008	0.809541	1.29817e-05	4.37398e-05	0.00175819	8.98307e-07	0.0240497	0.0628045	0.156596	0.127611	0.0728739	1.00581	0.760443	0.527306	1.49064	1.43048
5.89732e-146	1.25202e-144	ENSMUST00000021864.7|ENSMUST00000225246.1|ENSMUST00000225319.1|ENSMUSG00000021427.10|chr13|-	0.0679393	-1.55558	0.683167	0.205179	0.45409	0.152492	2.21372e-77	6.32303e-60	9.02452e-06	4.20616e-21	0.0474839	0.0835435	0.0418423	0.0462185	0.0481674	1.0703	0.211068	1.98014	1.22774	1.57474
1.29875e-55	8.59538e-55	ENSMUST00000164215.7|ENSMUST00000170378.7|ENSMUST00000167096.7|ENSMUST00000109830.8|ENSMUST00000022040.13|ENSMUSG00000021557.15|chr13|-	-0.880477	-1.04873	0.369833	0.0667857	-0.601117	2.02523e-27	1.92095e-18	9.99213e-29	0.313425	6.12364e-15	0.0811605	0.119693	0.0332574	0.0662517	0.0770527	0.414585	0.350382	1.44749	1.06907	0.548199
1.75539e-20	4.38732e-20	ENSMUST00000224801.1|ENSMUSG00000021508.11|chr13|-	-0.0985491	0.296915	0.754354	-0.553546	-0.171821	1.57389e-16	0.413625	5.53682e-18	0.028027	0.586027	0.0119442	0.363185	0.087292	0.251966	0.315499	0.906151	1.3457	2.12624	0.574907	0.84213
1.9024e-202	5.75134e-201	ENSMUST00000076454.7|ENSMUST00000058735.11|ENSMUSG00000005312.15|chr13|-	0.405298	-1.54295	0.890709	-0.271193	-0.134565	1.99118e-09	2.28468e-174	2.87726e-52	9.83891e-09	0.0171301	0.0675662	0.0548084	0.0585473	0.0472999	0.0564476	1.49975	0.21375	2.43686	0.762469	0.874096
8.05203e-46	4.34075e-45	ENSMUST00000220895.1|ENSMUST00000222570.1|ENSMUSG00000021482.10|chr13|-	0.0184997	-0.288462	-0.387929	-0.56308	0.479351	0.826203	9.93889e-05	0.000402805	2.42193e-23	9.31387e-43	0.0842526	0.0741151	0.109639	0.0565681	0.0349732	1.01867	0.749415	0.678461	0.569453	1.61503
1.04264e-38	4.63544e-38	ENSMUST00000179078.8|ENSMUST00000167271.8|ENSMUST00000050997.1|ENSMUSG00000043190.14|chr13|-	0.191914	1.23276	-0.0933612	0.279612	-1.07307	0.0508416	6.7397e-34	0.302514	0.00510001	4.81448e-14	0.0982757	0.101572	0.090549	0.0998383	0.142377	1.21157	3.4307	0.910864	1.32262	0.341957
1.32669e-18	3.09288e-18	ENSMUST00000167058.7|ENSMUST00000166726.7|ENSMUST00000164111.1|ENSMUST00000171791.7|ENSMUSG00000034751.16|chr13|-	-0.101925	-0.513204	-0.144246	0.183014	-0.170518	0.018363	0.000347172	0.00435946	1.86969e-19	2.13487e-08	0.0432212	0.143462	0.0505967	0.0202883	0.0304458	0.903097	0.598575	0.865674	1.20083	0.843228
1.8565e-10	3.10704e-10	ENSMUST00000124968.7|ENSMUST00000021958.5|ENSMUSG00000021496.12|chr13|+	0.19705	0.330749	-0.0339619	0.0619535	-0.260066	0.0024181	3.44696e-06	0.613688	0.536037	4.12815e-10	0.0649599	0.071248	0.0672757	0.100116	0.0416166	1.2178	1.39201	0.966608	1.06391	0.771
1.3235e-06	1.82737e-06	ENSMUST00000022121.12|ENSMUSG00000021621.15|chr13|-	0.355969	-0.120556	0.620088	-0.417732	-0.175161	0.0104859	0.126395	0.000301526	0.000456164	0.0561863	0.139084	0.0788732	0.17158	0.119173	0.0917272	1.42756	0.886428	1.85909	0.658539	0.839322
9.5113e-36	3.90263e-35	ENSMUST00000223247.1|ENSMUST00000221747.1|ENSMUSG00000113450.1|chr13|-	1.53867	-1.07839	0.316161	1.5273	0.386244	0.000532925	1.10084e-32	0.0567934	1.59232e-06	0.00116184	0.444234	0.090575	0.165973	0.318235	0.118914	4.65837	0.340143	1.37185	4.60574	1.47144
0.0010564	0.0012456	ENSMUST00000021870.11|ENSMUST00000167513.2|ENSMUST00000225432.1|ENSMUSG00000021432.15|chr13|-	-0.190124	0.356241	-0.0607567	-0.0513751	-0.202775	0.0883346	4.90153e-05	0.644228	0.7224	0.0203807	0.111559	0.0877381	0.131566	0.144615	0.0874306	0.826857	1.42795	0.941052	0.949922	0.816462
0.000299409	0.000363699	ENSMUST00000048946.6|ENSMUSG00000037960.11|chr13|-	0.247508	-0.0457718	0.0859641	-0.0165667	-0.0185809	9.31474e-06	0.197751	0.471325	0.237558	0.573548	0.0558395	0.0355375	0.119341	0.0140263	0.0330131	1.28083	0.95526	1.08977	0.98357	0.981591
7.74767e-12	1.37071e-11	ENSMUST00000144060.7|ENSMUST00000022224.15|ENSMUST00000141557.7|ENSMUST00000179891.1|ENSMUSG00000021711.16|chr13|-	0.25284	-0.394552	0.0485249	0.190919	-0.296938	1.83873e-05	2.35007e-06	0.378212	0.00465701	4.21279e-06	0.0590247	0.0835787	0.0550672	0.0674661	0.0645434	1.28768	0.673982	1.04972	1.21036	0.74309
1.51124e-10	2.53933e-10	ENSMUST00000018246.5|ENSMUSG00000018102.5|chr13|+	0.286937	0.388291	0.523109	-0.25013	-0.066182	4.31825e-10	0.027989	0.0706114	2.04834e-11	0.722223	0.0459682	0.176702	0.289335	0.0373187	0.186172	1.33234	1.47446	1.68726	0.7787	0.935961
3.68573e-40	1.71743e-39	ENSMUST00000225576.1|ENSMUSG00000035248.9|chr13|-	-0.329658	0.573718	0.121021	-1.49834	-1.02241	0.109865	1.33989e-29	0.603337	7.91997e-20	2.36013e-19	0.206191	0.0507798	0.232909	0.164395	0.113663	0.71917	1.77485	1.12865	0.223501	0.359727
3.16946e-45	1.67282e-44	ENSMUST00000152555.7|ENSMUST00000022197.14|ENSMUST00000153558.7|ENSMUSG00000021687.14|chr13|-	0.0823916	-1.34928	0.0259941	-0.173437	0.966596	0.422042	2.21494e-51	0.659377	0.113434	2.88123e-08	0.10262	0.0894787	0.0589738	0.109566	0.174208	1.08588	0.259427	1.02633	0.84077	2.62898
1.06086e-08	1.63432e-08	ENSMUST00000021857.12|ENSMUST00000224611.1|ENSMUST00000099582.3|ENSMUSG00000021420.13|chr13|+	0.330956	-0.780148	0.0257149	-0.471391	-0.207056	5.45954e-07	4.89432e-09	0.880557	0.0394358	0.28774	0.0660667	0.133342	0.171133	0.228874	0.194767	1.3923	0.458338	1.02605	0.624134	0.812974
1.69241e-08	2.57888e-08	ENSMUST00000022051.13|ENSMUST00000118096.1|ENSMUSG00000021567.15|chr13|-	NA	15.1215	-0.739861	NA	-0.633994	NA	0.963312	0.957989	NA	0.963993	NA	328.748	14.0453	NA	14.0442	NA	3.69134e+06	0.47718	NA	0.530469
7.09141e-17	1.55534e-16	ENSMUST00000022286.7|ENSMUSG00000021764.8|chr13|-	0.260828	-0.351962	0.564162	-0.391626	-0.254193	0.000709093	0.00808967	3.65234e-15	0.000206165	0.00345617	0.0770305	0.132901	0.0717187	0.105521	0.0869346	1.298	0.703307	1.75797	0.675957	0.775542
4.81922e-06	6.44666e-06	ENSMUST00000170156.2|ENSMUST00000021750.14|ENSMUST00000220597.1|ENSMUSG00000021313.16|chr13|-	-0.0724244	-0.0548853	0.0143984	0.402226	-0.852474	0.411182	0.682054	0.158305	0.0141922	1.87988e-06	0.0881273	0.133977	0.0102058	0.164016	0.178869	0.930136	0.946594	1.0145	1.49515	0.426359
5.9995e-85	6.57163e-84	ENSMUST00000110096.7|ENSMUST00000159559.7|ENSMUST00000162581.7|ENSMUST00000162403.7|ENSMUST00000091623.9|ENSMUSG00000037989.15|chr13|-	0.721794	-2.9336	-0.737526	-0.609033	3.503	4.21236e-31	2.97396e-13	6.26248e-40	0.0136916	0.000308896	0.0622337	0.402107	0.0557659	0.247047	0.970972	2.05812	0.0532053	0.478296	0.543877	33.2149
3.59494e-33	1.37642e-32	ENSMUST00000109241.4|ENSMUSG00000042364.11|chr13|-	0.540774	-0.144558	-0.265058	-0.401382	0.493745	2.42105e-14	5.15691e-07	0.0260058	2.4952e-14	3.00292e-11	0.0709116	0.0287943	0.119067	0.0526601	0.0742872	1.71733	0.865404	0.767162	0.669394	1.63844
0.0112362	0.0124923	ENSMUST00000022140.11|ENSMUST00000159459.7|ENSMUST00000069756.10|ENSMUST00000160859.7|ENSMUSG00000021638.12|chr13|-	-0.341684	NA	1.23877	NA	-0.00464591	0.42403	NA	0.00611212	NA	0.179415	0.427399	NA	0.451823	NA	0.00346049	0.710573	NA	3.45135	NA	0.995365
0.00200767	0.00233087	ENSMUST00000021797.8|ENSMUST00000179852.8|ENSMUST00000220787.1|ENSMUSG00000021368.15|chr13|-	-0.0221926	0.383895	0.130003	-0.154374	-0.0773707	0.753735	0.00039413	0.227742	0.00767187	0.59162	0.0707405	0.108323	0.10778	0.0579008	0.144216	0.978052	1.46799	1.13883	0.856952	0.925547
1.07903e-12	1.99788e-12	ENSMUST00000222028.1|ENSMUST00000035824.10|ENSMUSG00000038042.10|chr13|-	-0.158526	14.5452	0.328269	-0.144599	-1.17354	0.976993	0.970172	0.952403	0.979009	0.830949	5.49698	388.987	5.4996	5.49559	5.49706	0.853401	2.0745e+06	1.38856	0.865369	0.309271
7.52205e-05	9.43753e-05	ENSMUST00000122286.1|ENSMUST00000037623.14|ENSMUST00000224323.1|ENSMUST00000223611.1|ENSMUSG00000039114.16|chr13|-	0.0482119	0.039571	0.00801139	-0.492308	-0.570896	0.54038	0.687204	0.0608914	0.00690883	9.09939e-05	0.0787469	0.0982757	0.00427438	0.182255	0.145881	1.04939	1.04036	1.00804	0.611214	0.565019
1.19526e-75	1.13489e-74	ENSMUST00000035934.6|ENSMUSG00000034152.6|chr13|-	-0.0702553	-0.811757	0.701181	-0.488948	-1.30174	0.397717	1.09795e-15	9.10939e-51	1.4669e-15	2.48786e-34	0.0830731	0.101275	0.0467901	0.061274	0.106542	0.932156	0.444077	2.01613	0.613271	0.272057
0	0	ENSMUST00000131306.7|ENSMUST00000069968.12|ENSMUST00000046246.12|ENSMUST00000069929.12|ENSMUSG00000021493.15|chr13|-	-0.126684	-0.267559	-1.25483	1.36178	2.65428	0.1545	0.112332	8.94933e-264	6.6281e-06	0	0.0889748	0.16851	0.0361661	0.302261	0.0635121	0.881012	0.765245	0.285124	3.90312	14.2148
0.00187288	0.00217907	ENSMUST00000220514.1|ENSMUST00000068545.5|ENSMUSG00000055137.7|chr13|-	0.0722556	0.0770518	-0.657942	0.000264677	-0.351709	0.0128853	0.649501	0.000997669	0.998204	0.0304632	0.0290542	0.169548	0.199911	0.117557	0.162526	1.07493	1.0801	0.517916	1.00026	0.703485
9.09945e-34	3.54869e-33	ENSMUST00000065537.8|ENSMUST00000220513.1|ENSMUSG00000021690.10|chr13|-	-0.666963	-0.950767	-0.0034145	0.40056	0.220291	2.16877e-16	5.16029e-19	0.965795	4.19488e-09	0.000134478	0.0812145	0.106723	0.079624	0.068165	0.0576963	0.513265	0.386445	0.996591	1.49266	1.24644
6.36168e-30	2.17958e-29	ENSMUST00000073456.8|ENSMUST00000225410.1|ENSMUSG00000060739.8|chr13|-	-0.102715	0.576546	-0.177251	-0.244524	-0.466615	0.342628	2.2369e-29	0.0280011	0.00133546	4.67761e-14	0.108236	0.0512346	0.0806688	0.0762171	0.0618802	0.902384	1.77988	0.837569	0.783078	0.627122
3.62068e-54	2.30346e-53	ENSMUST00000224992.1|ENSMUST00000109403.1|ENSMUST00000179563.7|ENSMUST00000040340.15|ENSMUSG00000041685.16|chr13|-	0.100014	0.109043	-0.418326	0.720963	-0.428164	0.0479987	0.0426886	4.45017e-09	1.70021e-39	1.14394e-23	0.050579	0.0538022	0.0713073	0.0548258	0.0426953	1.10519	1.11521	0.658147	2.05641	0.651704
7.16634e-15	1.44667e-14	ENSMUST00000223268.1|ENSMUSG00000116207.1|chr13|-	0.474323	-0.355551	0.731567	-0.0142243	-0.583515	3.53444e-08	2.19439e-06	0.00272664	0.918799	1.12635e-08	0.0860425	0.0750957	0.244101	0.139527	0.102183	1.60693	0.700787	2.07833	0.985876	0.557934
4.72604e-06	6.33322e-06	ENSMUST00000063551.6|ENSMUSG00000021719.9|chr13|-	0.229388	-0.702626	-0.00383832	NA	-0.0821854	0.00214987	1.43354e-05	0.82472	NA	0.417176	0.0747508	0.161945	0.0173304	NA	0.101297	1.25783	0.495283	0.996169	NA	0.921101
4.11799e-09	6.48142e-09	ENSMUST00000022078.11|ENSMUST00000109606.2|ENSMUSG00000021589.13|chr13|-	-0.121952	NA	-0.381301	0.301023	0.0842585	0.000532206	NA	6.95424e-05	4.4842e-08	0.390398	0.0352056	NA	0.0958562	0.0550253	0.098101	0.885191	NA	0.682972	1.35124	1.08791
9.4384e-40	4.33386e-39	ENSMUST00000102977.3|ENSMUSG00000060639.5|chr13|-	0.580166	-0.090084	-0.246653	-0.467345	0.0113161	2.87509e-35	0.624251	0.391536	6.86284e-37	0.93721	0.0468164	0.183907	0.287865	0.0368326	0.143648	1.78633	0.913854	0.781412	0.626664	1.01138
5.17901e-15	1.05336e-14	ENSMUST00000128914.1|ENSMUSG00000085881.2|chr13|-	1.64195	0.232548	1.07705	-0.122464	1.3002	0.00571509	0.129837	7.20669e-09	8.21461e-13	0.0129217	0.594112	0.153523	0.186147	0.0171098	0.523025	5.16521	1.26181	2.93602	0.884738	3.67002
1.04136e-29	3.52624e-29	ENSMUST00000162412.7|ENSMUST00000022192.11|ENSMUST00000162153.8|ENSMUST00000159608.7|ENSMUST00000162292.7|ENSMUSG00000021684.17|chr13|-	-0.357669	3.64261	-0.164605	-0.1945	-0.312871	1.73057e-05	3.17108e-08	0.111681	0.59697	6.76789e-06	0.0832351	0.658495	0.103481	0.367841	0.0695136	0.699305	38.1914	0.848229	0.823246	0.731344
9.83227e-138	1.90544e-136	ENSMUST00000045788.8|ENSMUST00000016081.12|ENSMUSG00000015937.15|chr13|-	0.557198	-0.7789	-0.0408726	0.795567	-0.279902	3.54154e-27	4.95885e-100	0.37213	1.07172e-38	7.69308e-10	0.051605	0.0366872	0.0457961	0.0611498	0.0455041	1.74577	0.458911	0.959951	2.2157	0.755858
8.94288e-50	5.25585e-49	ENSMUST00000021880.9|ENSMUSG00000044258.10|chr13|-	NA	3.93381	NA	NA	-0.0132198	NA	6.71464e-31	NA	NA	6.71464e-31	NA	0.34035	NA	NA	0.00114377	NA	51.1012	NA	NA	0.986867
4.1483e-128	7.46497e-127	ENSMUST00000022062.7|ENSMUSG00000021577.14|chr13|-	-0.205536	-0.675801	0.558623	0.1714	-0.108064	2.13342e-15	5.26722e-62	4.01355e-86	6.88265e-05	0.00396381	0.0259078	0.0406698	0.0284019	0.043062	0.0375088	0.814211	0.508749	1.74826	1.18697	0.89757
2.63287e-33	1.01423e-32	ENSMUST00000065629.5|ENSMUST00000220738.1|ENSMUST00000223309.1|ENSMUST00000222588.1|ENSMUST00000223126.1|ENSMUST00000223033.1|ENSMUSG00000021585.10|chr13|-	NA	3.18153	0.490876	14.6059	-1.26209	NA	0.802466	0.969162	0.968229	0.920776	NA	12.7182	12.6976	366.712	12.6899	NA	24.0837	1.63375	2.20434e+06	0.283061
2.18927e-21	5.63957e-21	ENSMUST00000110636.8|ENSMUST00000110634.7|ENSMUST00000110633.7|ENSMUST00000110637.7|ENSMUST00000110635.7|ENSMUST00000062658.14|ENSMUST00000222358.1|ENSMUSG00000021156.17|chr13|-	0.710655	-0.208958	-0.192947	0.307599	-0.495074	1.71577e-12	0.0559129	0.00156181	0.00882394	2.53605e-14	0.100719	0.109304	0.0610023	0.117458	0.0649701	2.03532	0.81143	0.824526	1.36016	0.609526
3.57423e-28	1.15445e-27	ENSMUST00000057115.6|ENSMUSG00000044792.7|chr13|-	-0.382317	2.91473	-0.0963212	-0.967004	-0.672156	0.00384666	3.12179e-06	0.348811	1.44567e-13	7.09228e-08	0.132268	0.625124	0.102809	0.130816	0.124732	0.682279	18.4438	0.908172	0.380221	0.510607
1.7721e-38	7.81421e-38	ENSMUST00000220449.1|ENSMUSG00000114133.1|chr13|-	0.43009	-0.301456	0.557999	-0.642509	-0.047859	2.38925e-11	3.08141e-08	2.00279e-23	4.27249e-12	0.457903	0.0643846	0.0544464	0.0559515	0.0927427	0.0644736	1.5374	0.73974	1.74717	0.525971	0.953268
0.0155672	0.0171662	ENSMUST00000163623.2|ENSMUST00000021794.13|ENSMUSG00000021365.15|chr13|-	0.385944	NA	-0.0405743	NA	-0.107843	0.00543377	NA	0.877544	NA	0.0106871	0.138823	NA	0.263328	NA	0.0422457	1.471	NA	0.960238	NA	0.897768
2.84314e-47	1.57771e-46	ENSMUST00000120573.2|ENSMUSG00000021592.17|chr13|-	0.192137	-3.6225	-0.260087	0.492081	1.63094	0.00819229	2.2099e-08	0.383867	0.000196846	1.15804e-22	0.0726681	0.647486	0.298678	0.132172	0.166471	1.21184	0.0267159	0.770985	1.63572	5.10869
1.48756e-12	2.73418e-12	ENSMUST00000056427.9|ENSMUSG00000058672.7|chr13|-	0.223275	-0.747143	0.237327	-0.211653	-0.520522	0.00149611	8.67576e-14	0.0136118	0.576451	0.0025042	0.070313	0.100158	0.0961872	0.378915	0.172197	1.25016	0.473718	1.26786	0.809245	0.59421
2.88882e-34	1.14312e-33	ENSMUST00000170957.2|ENSMUST00000221713.1|ENSMUSG00000021302.10|chr13|-	0.789581	-0.0289079	-0.242592	-0.23882	-0.0737329	5.79979e-32	0.675738	9.252e-09	3.82431e-06	0.255332	0.0671034	0.0691102	0.0422347	0.0516847	0.0648205	2.20247	0.971506	0.784592	0.787557	0.92892
1.09923e-33	4.27806e-33	ENSMUST00000022176.14|ENSMUST00000170287.7|ENSMUSG00000021670.14|chr13|-	-0.211332	-2.2473	0.185522	0.370493	-1.49224	0.0176276	1.57076e-33	0.243058	1.73237e-05	2.73738e-17	0.0890439	0.186229	0.158922	0.0862243	0.176445	0.809505	0.105685	1.20385	1.44845	0.224868
1.1857e-36	4.97309e-36	ENSMUST00000220621.1|ENSMUSG00000015672.4|chr13|-	0.785149	-1.13591	-0.338316	0.546595	0.0730942	2.29568e-25	2.40155e-13	0.00263519	4.32627e-09	0.475693	0.0754419	0.155088	0.112496	0.0930976	0.102481	2.19273	0.321129	0.71297	1.72736	1.07583
3.08472e-35	1.24943e-34	ENSMUST00000009003.8|ENSMUSG00000008859.8|chr13|-	0.449123	-0.285031	0.417489	0.0201275	-0.298493	3.56033e-12	1.22292e-09	1.39291e-13	0.603134	4.76492e-15	0.0645884	0.0469017	0.0564403	0.0387142	0.0381073	1.56694	0.751991	1.51814	1.02033	0.741935
1.62938e-14	3.25101e-14	ENSMUST00000181573.1|ENSMUST00000181341.1|ENSMUST00000181767.7|ENSMUSG00000097333.7|chr13|-	-0.164715	-0.42012	0.383981	-0.781489	0.676852	0.334035	0.0402587	0.0182184	9.99511e-13	2.42907e-08	0.170509	0.204828	0.162624	0.109597	0.121337	0.848135	0.656968	1.46812	0.457724	1.96767
5.97645e-61	4.38544e-60	ENSMUST00000035532.12|ENSMUST00000055518.12|ENSMUSG00000041417.15|chr13|-	0.537517	-0.267582	-0.525001	0.05244	0.0849533	1.29056e-33	3.28398e-06	5.2845e-45	0.189691	0.143409	0.0444835	0.0575172	0.0372959	0.0399849	0.0580595	1.71175	0.765228	0.591555	1.05384	1.08867
4.78846e-23	1.30749e-22	ENSMUST00000223922.1|ENSMUST00000224180.1|ENSMUST00000167824.2|ENSMUSG00000021700.10|chr13|-	0.0904747	-0.917719	0.074079	-2.58464	NA	0.661731	0.000129402	6.78011e-06	2.55933e-21	NA	0.206787	0.239764	0.0164603	0.272661	NA	1.09469	0.399429	1.07689	0.0754233	NA
7.08961e-32	2.58607e-31	ENSMUST00000046644.6|ENSMUST00000220825.1|ENSMUSG00000042043.6|chr13|+	0.223431	-0.00409963	0.31412	-0.146278	-0.282986	1.50589e-06	0.88838	5.99418e-18	0.0157534	4.19677e-22	0.0464471	0.0292092	0.0363874	0.0605812	0.0292758	1.25036	0.995909	1.36905	0.863918	0.75353
1.57777e-60	1.13569e-59	ENSMUST00000021920.7|ENSMUSG00000021468.8|chr13|-	-0.824304	2.36378	-0.4305	0.803114	-1.85439	3.5237e-13	0.00023962	0.0210047	1.91979e-09	1.00304e-42	0.113342	0.643536	0.186533	0.133753	0.135348	0.43854	10.631	0.650184	2.23248	0.156549
1.04689e-44	5.44929e-44	ENSMUST00000067246.5|ENSMUST00000225922.1|ENSMUSG00000021629.10|chr13|-	0.564253	0.0398626	0.094384	0.367048	-0.953766	2.03241e-15	0.686588	0.26487	0.00051692	2.67085e-43	0.0710704	0.0987945	0.0846527	0.105722	0.0691304	1.75813	1.04067	1.09898	1.44347	0.385287
4.99052e-12	8.92108e-12	ENSMUST00000051955.8|ENSMUSG00000049517.8|chr13|+	-0.155186	0.00919941	0.229144	0.0764942	-0.0844015	0.000184884	0.664022	6.70686e-11	0.0635194	0.00105583	0.0415067	0.0211789	0.0351067	0.0412248	0.0257698	0.856256	1.00924	1.25752	1.0795	0.919062
1.41259e-15	2.94277e-15	ENSMUST00000155487.7|ENSMUST00000054730.9|ENSMUSG00000038212.16|chr13|-	0.0196811	0.899772	0.140711	-0.167126	-0.171242	0.73305	1.26838e-15	0.0750125	0.0015312	0.00435895	0.0577037	0.112505	0.0790341	0.0527427	0.0600651	1.01988	2.45904	1.15109	0.846093	0.842617
9.60356e-09	1.48494e-08	ENSMUST00000021803.9|ENSMUSG00000021374.10|chr13|-	-0.230354	0.388436	0.153481	-0.115272	-0.42942	0.0478884	1.60038e-06	0.0843899	0.241005	8.71897e-07	0.116437	0.0809534	0.0889351	0.0983144	0.0873063	0.794252	1.47467	1.16589	0.891124	0.650887
9.7854e-145	2.05439e-143	ENSMUST00000223725.1|ENSMUST00000064762.5|ENSMUSG00000052727.6|chr13|-	-0.739678	-0.480728	0.195128	-0.651587	-0.465054	2.56248e-33	6.78557e-07	1.69711e-150	1.66005e-91	1.42134e-14	0.0615014	0.0967765	0.00746782	0.0321177	0.0604403	0.477267	0.618333	1.21547	0.521218	0.628101
1.02241e-66	8.39934e-66	ENSMUST00000120535.7|ENSMUST00000110031.3|ENSMUST00000021913.15|ENSMUST00000119311.7|ENSMUSG00000021460.17|chr13|-	-0.602648	0.211417	-0.348388	0.660095	-0.692137	8.66352e-21	0.0121176	4.94781e-16	2.64291e-43	1.03544e-19	0.0644458	0.0842737	0.0429432	0.0478421	0.0761833	0.547361	1.23543	0.705825	1.93498	0.500505
1.28883e-21	3.33366e-21	ENSMUST00000109552.2|ENSMUSG00000021549.14|chr13|-	0.137177	-1.02068	0.483399	0.868409	-0.468304	0.232108	1.13903e-07	5.09726e-06	1.48411e-10	4.83738e-08	0.114797	0.192471	0.105991	0.135541	0.0858142	1.14703	0.36035	1.62158	2.38312	0.626063
1.73041e-18	4.01673e-18	ENSMUST00000109399.8|ENSMUSG00000009470.17|chr13|-	-0.804499	1.02159	-0.220263	-0.540454	0.285817	1.84032e-15	5.7495e-07	0.278948	0.000659018	0.0110646	0.101174	0.20434	0.203441	0.158673	0.112498	0.447312	2.7776	0.802308	0.582484	1.33085
0.00039173	0.000472501	ENSMUST00000022115.13|ENSMUSG00000021615.13|chr13|-	0.319808	-0.11306	0.227301	-0.0917829	-0.492019	0.00271405	0.261429	0.185139	0.638852	0.000158528	0.10666	0.100675	0.171536	0.195572	0.130256	1.37686	0.893097	1.25521	0.912303	0.611391
6.82523e-06	9.03416e-06	ENSMUST00000065086.5|ENSMUST00000223933.1|ENSMUSG00000052957.8|chr13|-	-0.168271	13.7141	-0.805945	-1.05263	0.233405	0.965813	0.961896	0.837656	0.788963	0.952684	3.92609	287.062	3.9335	3.93277	3.93355	0.845125	903589	0.446665	0.349018	1.26289
2.79932e-11	4.84148e-11	ENSMUST00000050101.8|ENSMUSG00000046351.11|chr13|-	0.274388	0.0615576	0.122395	-0.518212	-0.120064	2.85021e-05	0.620342	0.00368471	8.71156e-10	0.0799552	0.0655629	0.124267	0.0421477	0.0845179	0.068571	1.31573	1.06349	1.1302	0.595584	0.886864
1.01047e-06	1.40234e-06	ENSMUST00000022119.5|ENSMUSG00000021619.6|chr13|-	-0.0840515	0.166167	0.243118	0.029658	-0.459384	0.426788	0.0212263	0.00160667	0.79235	3.00953e-07	0.105765	0.0721232	0.0770656	0.112657	0.0896735	0.919384	1.18077	1.27522	1.0301	0.631673
9.41124e-30	3.1983e-29	ENSMUST00000026987.11|ENSMUST00000148222.1|ENSMUSG00000025869.11|chr13|-	-0.0635499	-0.772309	0.838852	0.362097	0.174151	0.643728	1.97864e-19	3.69003e-23	0.000968925	0.154298	0.137408	0.0856746	0.0846295	0.109747	0.122253	0.938427	0.461945	2.31371	1.43634	1.19024
0.000122895	0.000152569	ENSMUST00000006898.9|ENSMUSG00000006715.11|chr13|-	-0.0315394	-0.458666	0.620786	0.113325	0.304933	0.898792	9.41589e-06	0.027361	0.38068	0.0207184	0.247975	0.103532	0.281366	0.129271	0.13183	0.968953	0.632126	1.86039	1.12	1.35653
0.0115669	0.0128487	ENSMUST00000022013.7|ENSMUSG00000021536.7|chr13|-	-0.0212661	NA	-0.170755	-1.00884	13.2222	0.988524	NA	0.908125	0.518161	0.960092	1.47848	NA	1.47963	1.56122	264.24	0.978958	NA	0.843028	0.364643	552513
5.77134e-07	8.14106e-07	ENSMUST00000109226.4|ENSMUSG00000042275.9|chr13|-	0.199614	-0.105296	0.281736	-0.38407	0.0151457	0.0128497	0.0532943	0.0093557	3.8781e-06	0.483232	0.0802335	0.0544862	0.108411	0.0831715	0.0216024	1.22093	0.900058	1.32543	0.681084	1.01526
7.41829e-07	1.0406e-06	ENSMUST00000012314.9|ENSMUSG00000021510.11|chr13|-	0.226287	-0.812264	0.137869	0.221261	-0.444442	0.0241323	0.00017543	0.298644	0.00731968	0.000552564	0.100348	0.216488	0.13265	0.0825005	0.128679	1.25394	0.443852	1.14783	1.24765	0.641182
1.41422e-12	2.60319e-12	ENSMUST00000022153.7|ENSMUSG00000021650.7|chr13|-	0.120528	-0.040667	0.57222	-0.386605	-0.404031	0.264665	0.776508	1.32192e-09	0.000304694	3.42252e-08	0.108055	0.143258	0.0943524	0.107055	0.0732163	1.12809	0.960149	1.7722	0.67936	0.667623
2.38804e-07	3.4497e-07	ENSMUST00000159910.7|ENSMUST00000109546.8|ENSMUST00000109544.8|ENSMUST00000109543.8|ENSMUST00000159337.7|ENSMUSG00000021614.16|chr13|-	-0.332265	1.07658	-0.362513	0.288389	0.246568	1.35601e-06	0.0427312	0.0291822	0.000983823	0.0217461	0.0687725	0.531296	0.166213	0.0875202	0.107447	0.717297	2.93463	0.695925	1.33428	1.27963
0.000399457	0.000481208	ENSMUST00000022220.12|ENSMUST00000185852.6|ENSMUST00000187424.1|ENSMUSG00000014850.15|chr13|-	0.0112252	-0.266439	0.233436	-0.0404426	-0.144906	0.883715	0.128545	3.93082e-05	0.416687	0.00979362	0.0767473	0.175304	0.0567761	0.0497949	0.0560991	1.01129	0.766103	1.26293	0.960364	0.865104
1.92172e-08	2.91716e-08	ENSMUST00000091628.10|ENSMUST00000167708.3|ENSMUST00000180110.8|ENSMUSG00000046876.16|chr13|-	0.374891	-0.954743	-0.150916	-0.449648	0.168556	4.19617e-05	2.96659e-05	0.000163641	0.0705857	0.0615873	0.0915171	0.228625	0.0400371	0.248681	0.0901727	1.45483	0.384911	0.85992	0.637853	1.18359
6.59301e-09	1.02869e-08	ENSMUST00000231962.1|ENSMUST00000022282.5|ENSMUSG00000021760.5|chr13|-	0.314478	NA	0.236419	0.169408	-0.154914	2.17912e-09	NA	0.55534	0.396317	3.7978e-10	0.0525544	NA	0.40086	0.199722	0.0247383	1.36954	NA	1.2667	1.1846	0.856489
8.64278e-05	0.000108185	ENSMUST00000116433.1|ENSMUST00000070785.15|ENSMUST00000117721.7|ENSMUST00000224820.1|ENSMUSG00000021327.19|chr13|-	-0.141201	0.148728	-0.220546	-0.151683	0.289714	0.032613	0.114636	0.0155375	0.0803316	0.000144364	0.0660801	0.0942694	0.0911498	0.086737	0.0762291	0.868315	1.16036	0.802081	0.859261	1.33605
0.000140736	0.000174032	ENSMUST00000134110.1|ENSMUST00000036825.13|ENSMUSG00000034891.13|chr13|-	-0.0130462	-0.266038	0.00945386	-0.591691	0.214137	0.894342	0.0112511	0.0225651	2.75482e-05	0.264742	0.0982299	0.104954	0.00414512	0.141119	0.192008	0.987039	0.76641	1.0095	0.553391	1.23879
6.34687e-54	4.0243e-53	ENSMUST00000054251.12|ENSMUST00000176922.7|ENSMUST00000021572.10|ENSMUST00000164183.8|ENSMUSG00000021147.17|chr13|-	-0.339112	0.234683	0.586071	-0.165304	-0.814053	8.34542e-07	0.00377133	3.78874e-33	0.0657187	3.22462e-36	0.0688257	0.081018	0.0488609	0.0898228	0.0647793	0.712403	1.26451	1.79691	0.847636	0.443059
2.47847e-30	8.63237e-30	ENSMUST00000091514.5|ENSMUSG00000021594.11|chr13|-	0.869393	-3.24964	0.391357	0.149015	1.32893	0.0595248	1.78271e-11	0.142503	5.19984e-08	0.00434331	0.461389	0.483377	0.266859	0.0273707	0.465948	2.38546	0.0387881	1.47899	1.16069	3.77698
8.40202e-28	2.68169e-27	ENSMUST00000026990.5|ENSMUSG00000025872.5|chr13|-	-0.302755	0.601305	0.201871	-0.0645772	-0.469496	0.000189694	2.34293e-19	0.000218095	0.25545	1.02738e-12	0.0811164	0.0668421	0.0546029	0.0567856	0.0658776	0.73878	1.8245	1.22369	0.937464	0.625318
4.31684e-07	6.12362e-07	ENSMUST00000144283.1|ENSMUST00000099820.9|ENSMUST00000143693.7|ENSMUST00000099821.9|ENSMUST00000124888.7|ENSMUSG00000057554.13|chr13|-	0.892637	-0.278625	-0.520492	0.0913626	-0.190772	6.64982e-06	0.00405153	0.00336468	0.530259	0.0658326	0.198161	0.0969425	0.177503	0.145572	0.103705	2.44156	0.756824	0.594228	1.09567	0.826321
1.17901e-47	6.60072e-47	ENSMUST00000222429.1|ENSMUST00000222746.1|ENSMUST00000101547.11|ENSMUST00000082203.6|ENSMUSG00000074865.11|chr13|-	1.14846	-0.754964	0.605809	-0.487188	-1.47723	1.0399e-32	2.66805e-09	1.69482e-05	1.34182e-06	5.42494e-10	0.0964217	0.126867	0.14083	0.100795	0.238022	3.15333	0.470027	1.83273	0.614351	0.228268
5.48104e-07	7.73734e-07	ENSMUST00000224997.1|ENSMUSG00000114470.1|chr13|-	0.200772	-0.108253	0.28649	-0.384793	0.0153365	0.0129553	0.0480856	0.00877819	4.1888e-06	0.480255	0.0807938	0.0547669	0.109323	0.0836181	0.0217264	1.22235	0.897401	1.33174	0.680592	1.01545
6.99631e-09	1.09072e-08	ENSMUST00000163558.2|ENSMUST00000223734.1|ENSMUSG00000068184.7|chr13|-	0.306749	0.0651308	0.180706	-0.167919	-0.183658	3.56192e-05	0.327653	0.00105558	1.67629e-06	0.0148703	0.0741978	0.0665379	0.0551728	0.0350636	0.075408	1.359	1.0673	1.19806	0.845422	0.832221
1.32943e-41	6.39988e-41	ENSMUST00000022060.6|ENSMUST00000222759.1|ENSMUSG00000021576.6|chr13|-	0.219671	-0.277271	0.393791	-0.225891	-0.0626071	1.03011e-13	2.18245e-15	3.40292e-17	6.34397e-12	0.0446658	0.0295377	0.0349625	0.0467028	0.0328727	0.0311821	1.24567	0.757849	1.48259	0.797805	0.939312
1.78188e-24	5.09745e-24	ENSMUST00000226044.1|ENSMUST00000224662.1|ENSMUST00000069686.6|ENSMUST00000224011.1|ENSMUSG00000021720.11|chr13|-	-0.0772769	0.942763	-1.30652	-0.0294552	NA	0.123659	1.95992e-07	7.8782e-26	0.939166	NA	0.050193	0.181193	0.124327	0.385953	NA	0.925634	2.56706	0.270762	0.970974	NA
1.27121e-13	2.43359e-13	ENSMUST00000110516.2|ENSMUSG00000021301.9|chr13|-	1.5174	-2.69983	-0.0071632	NA	NA	2.24061e-10	0.00662766	0.726032	NA	NA	0.239191	0.994416	0.0204424	NA	NA	4.56034	0.0672167	0.992862	NA	NA
4.98145e-13	9.36096e-13	ENSMUST00000022706.6|ENSMUST00000160507.7|ENSMUSG00000022110.13|chr14|+	0.00677705	-0.147459	0.761718	-0.34313	-0.515349	0.956478	0.210886	6.23052e-13	0.0190524	3.52665e-06	0.124181	0.117861	0.105863	0.146355	0.111127	1.0068	0.862897	2.14195	0.709546	0.597292
2.06844e-138	4.07116e-137	ENSMUST00000022293.13|ENSMUST00000173456.7|ENSMUSG00000021771.14|chr14|+	-0.55521	0.220105	2.20429	-0.706601	-0.211834	4.18209e-28	3.038e-08	1.442e-53	6.68987e-38	4.5448e-05	0.050511	0.0397357	0.14306	0.0549054	0.0519472	0.573952	1.24621	9.06384	0.493318	0.809099
3.91773e-10	6.47643e-10	ENSMUST00000162175.8|ENSMUST00000161504.7|ENSMUSG00000061244.14|chr14|-	-0.017935	0.0110316	0.0552784	-0.499231	0.49553	0.876419	0.932504	0.509978	4.0764e-07	6.35869e-10	0.115329	0.130252	0.0838984	0.098558	0.0801663	0.982225	1.01109	1.05683	0.606997	1.64137
0.0437525	0.0470386	ENSMUST00000080126.3|ENSMUSG00000035896.5|chr14|-	0.0284246	NA	NA	NA	-0.481323	0.0498968	NA	NA	NA	0.0498968	0.0144961	NA	NA	NA	0.245467	1.02883	NA	NA	NA	0.617965
5.05292e-98	6.60726e-97	ENSMUST00000052932.9|ENSMUSG00000043702.9|chr14|-	0.570628	-0.911155	0.159273	1.35931	-1.58588	5.77596e-10	2.81547e-12	0.135938	1.67012e-44	5.43399e-47	0.0920898	0.130414	0.106816	0.0971275	0.110156	1.76938	0.40206	1.17266	3.8935	0.204768
3.94988e-07	5.61784e-07	ENSMUST00000036554.13|ENSMUSG00000032849.14|chr14|-	-0.0195335	NA	-0.294264	14.9841	-0.172319	0.994329	NA	0.915302	0.953803	0.949963	2.74848	NA	2.76687	258.651	2.74599	0.980656	NA	0.745079	3.21752e+06	0.84171
0.0236252	0.0258183	ENSMUST00000129174.7|ENSMUST00000022681.10|ENSMUST00000127836.7|ENSMUST00000153735.7|ENSMUSG00000022090.10|chr14|-	0.39765	-0.00247772	0.226081	-0.00990074	0.0566916	0.00388043	0.976435	0.385843	0.0342923	0.255801	0.137704	0.0838788	0.260708	0.00467762	0.0498883	1.48832	0.997525	1.25368	0.990148	1.05833
0.00374313	0.00427737	ENSMUST00000184915.7|ENSMUST00000184272.2|ENSMUSG00000094800.8|chr14|-	-0.908884	NA	0.495107	0.765089	-0.000137334	0.0306216	NA	0.0245777	0.069258	0.980011	0.420399	NA	0.220246	0.421135	0.00548122	0.402973	NA	1.64067	2.14919	0.999863
0.00602433	0.00680393	ENSMUST00000039380.8|ENSMUSG00000040055.9|chr14|-	-0.141521	13.1356	NA	-0.252432	0.169946	0.933377	0.955158	NA	0.898361	0.920235	1.6929	233.602	NA	1.97626	1.69712	0.868037	506654	NA	0.776909	1.18524
8.80423e-33	3.31717e-32	ENSMUST00000226342.1|ENSMUST00000074729.5|ENSMUST00000228362.1|ENSMUSG00000034731.10|chr14|-	-1.33649	2.29039	-0.0224657	-1.1382	0.230013	2.71161e-20	0.000112982	0.334326	0.000129818	2.83317e-07	0.144802	0.593232	0.02327	0.297428	0.0448	0.262767	9.87884	0.977785	0.320396	1.25862
5.05112e-29	1.67293e-28	ENSMUST00000037814.7|ENSMUST00000227441.1|ENSMUSG00000040759.9|chr14|+	0.280034	NA	2.99244	-0.210473	NA	5.43706e-22	NA	0.00303203	2.96796e-26	NA	0.0290502	NA	1.00943	0.0198552	NA	1.32317	NA	19.9342	0.810201	NA
4.06873e-05	5.19625e-05	ENSMUST00000120411.7|ENSMUST00000121887.7|ENSMUSG00000021750.15|chr14|-	-0.0186226	12.1864	-0.813991	-0.244922	-0.401765	0.950855	0.913908	0.0533984	0.515324	0.222052	0.302149	112.722	0.421389	0.376473	0.329021	0.98155	196112	0.443086	0.782766	0.669138
8.56211e-97	1.10055e-95	ENSMUST00000067955.11|ENSMUST00000022461.10|ENSMUST00000124303.8|ENSMUSG00000021905.14|chr14|-	0.309094	-2.16428	0.757325	-0.10497	-0.138088	6.39461e-11	5.59509e-21	2.61812e-65	0.0158608	0.000972979	0.047304	0.230308	0.044374	0.0435179	0.0418674	1.36219	0.114832	2.13256	0.900352	0.871022
3.75953e-09	5.93453e-09	ENSMUST00000111943.7|ENSMUST00000111944.9|ENSMUST00000111942.1|ENSMUST00000022504.11|ENSMUST00000111945.8|ENSMUSG00000021936.14|chr14|-	-0.305445	-1.84265	0.102214	-0.0658071	0.241535	0.00182336	1.44366e-05	0.000140039	0.530485	0.0962176	0.0979746	0.424856	0.0268413	0.104911	0.145199	0.736796	0.158397	1.10762	0.936311	1.2732
8.86945e-26	2.61448e-25	ENSMUST00000067843.9|ENSMUST00000022544.13|ENSMUST00000175905.7|ENSMUST00000176832.7|ENSMUST00000175744.7|ENSMUSG00000021972.14|chr14|-	2.2211	-1.23783	-0.346324	-0.34346	-0.222202	1.11403e-07	8.34348e-19	0.0487264	0.00456994	0.107401	0.418518	0.139784	0.175712	0.121112	0.138014	9.21749	0.290012	0.707284	0.709312	0.800754
6.91542e-07	9.7078e-07	ENSMUST00000088922.4|ENSMUSG00000067995.4|chr14|-	0.297763	-0.362538	0.270222	0.440709	-0.220978	0.0312833	7.26355e-06	0.0672476	0.00127445	0.0284353	0.138273	0.0808187	0.147661	0.136795	0.100847	1.34684	0.695908	1.31025	1.55381	0.801734
7.15947e-50	4.22744e-49	ENSMUST00000123879.7|ENSMUST00000153383.7|ENSMUST00000128484.7|ENSMUST00000139526.8|ENSMUST00000147853.7|ENSMUST00000022377.10|ENSMUSG00000021830.14|chr14|-	0.127191	-1.28417	-0.341683	0.283738	-0.300084	0.0833768	9.24393e-45	7.81234e-06	1.03656e-19	0.0106945	0.0734603	0.0914843	0.0764347	0.0312313	0.117564	1.13563	0.27688	0.710573	1.32808	0.740756
2.95198e-23	8.10722e-23	ENSMUST00000022496.8|ENSMUSG00000021929.9|chr14|-	-0.552524	-0.84509	-0.0340953	2.18297	-1.02514	0.000147144	1.40866e-07	0.809382	1.10588e-07	2.94081e-11	0.14556	0.160538	0.141344	0.411229	0.154168	0.575496	0.429519	0.966479	8.87262	0.358745
7.45785e-10	1.21794e-09	ENSMUST00000045905.13|ENSMUSG00000037712.16|chr14|-	0.00858892	12.4265	-1.60425	0.198561	-0.18444	0.992952	0.961943	0.106228	0.838951	0.849684	0.97231	260.427	0.993109	0.976999	0.973185	1.00863	249319	0.201041	1.21965	0.83157
3.26785e-07	4.6795e-07	ENSMUST00000228626.1|ENSMUST00000111917.2|ENSMUSG00000041471.9|chr14|-	-0.0332061	-0.47961	0.137555	0.62485	-0.0371118	0.784204	1.90948e-06	0.430357	3.5337e-06	0.753297	0.121259	0.1007	0.174433	0.134751	0.118079	0.967339	0.619024	1.14746	1.86797	0.963568
1.51039e-37	6.46408e-37	ENSMUST00000162957.7|ENSMUST00000160835.8|ENSMUSG00000035953.14|chr14|-	0.196316	0.0322264	0.282455	-0.419899	-0.0798527	7.66798e-07	0.171305	4.67326e-10	2.19322e-35	0.217531	0.0397108	0.0235569	0.04534	0.0338246	0.0647567	1.21691	1.03275	1.32638	0.657113	0.923252
4.5012e-06	6.03621e-06	ENSMUST00000224023.1|ENSMUST00000022262.5|ENSMUST00000224714.1|ENSMUSG00000021743.6|chr14|-	-0.574384	15.0915	-0.337854	NA	NA	0.955564	0.968665	0.973853	NA	NA	10.3083	384.175	10.3079	NA	NA	0.563051	3.58207e+06	0.7133	NA	NA
3.39702e-93	4.08832e-92	ENSMUST00000228748.1|ENSMUST00000228198.1|ENSMUST00000228232.1|ENSMUST00000227242.1|ENSMUST00000227536.1|ENSMUST00000227458.1|ENSMUST00000111610.11|ENSMUST00000164655.1|ENSMUSG00000060373.15|chr14|-	0.128082	-0.848452	0.440457	0.397238	-0.0938446	0.00249958	2.20226e-64	9.0336e-24	4.93991e-29	0.0416337	0.0423638	0.0500796	0.0438194	0.0355216	0.0460663	1.13665	0.428077	1.55342	1.48771	0.910424
7.39374e-12	1.31055e-11	ENSMUST00000079817.7|ENSMUSG00000063410.8|chr14|-	3.04951	-0.139381	0.331613	1.27429	-0.329591	0.0016277	0.0211152	0.0621889	0.0118127	3.2772e-05	0.967822	0.060445	0.177814	0.506133	0.0793565	21.105	0.869896	1.39321	3.57614	0.719218
2.26824e-20	5.62817e-20	ENSMUST00000076133.9|ENSMUST00000150727.7|ENSMUSG00000058317.12|chr14|-	0.20684	-0.402828	0.399545	-0.306674	-0.413131	0.0281235	0.0498147	4.72598e-15	1.08713e-12	2.43726e-06	0.0942084	0.205362	0.0510015	0.0430782	0.087652	1.22979	0.668427	1.49115	0.735891	0.661576
3.11642e-09	4.93379e-09	ENSMUST00000159855.7|ENSMUSG00000033004.15|chr14|-	-0.105743	-0.0378733	-0.135932	-0.128739	0.879159	0.365292	0.687975	0.000229882	0.268705	4.41728e-09	0.116801	0.0943049	0.036901	0.116395	0.149829	0.899656	0.962835	0.872902	0.879204	2.40887
1.79689e-17	4.03713e-17	ENSMUST00000022601.6|ENSMUSG00000022023.6|chr14|-	-0.53293	0.262277	-0.12658	0.012146	0.71555	9.50073e-08	0.00904271	0.0552854	0.908665	8.5048e-16	0.0998739	0.100472	0.0660432	0.105872	0.0889245	0.586883	1.29989	0.881103	1.01222	2.04531
3.10203e-21	7.95829e-21	ENSMUST00000131670.2|ENSMUST00000080368.12|ENSMUSG00000021983.16|chr14|-	0.649719	-0.358146	0.0944577	0.459431	1.13752	0.000233323	1.85833e-18	0.000916399	0.00263218	4.69682e-05	0.176559	0.0408582	0.0284939	0.152751	0.279475	1.915	0.698971	1.09906	1.58317	3.11904
2.21141e-08	3.34608e-08	ENSMUST00000036126.6|ENSMUSG00000036023.6|chr14|+	0.433202	-0.552386	0.555722	-0.342869	0.101867	0.00580196	1.06536e-07	0.000392846	0.0431572	0.5341	0.157027	0.103926	0.156769	0.169554	0.163836	1.54219	0.575575	1.7432	0.709731	1.10724
1.97135e-14	3.91678e-14	ENSMUST00000089230.6|ENSMUST00000225380.1|ENSMUSG00000022052.9|chr14|-	0.507628	0.150664	-0.188783	-0.149815	0.114677	1.93949e-14	0.0461612	0.00294175	3.76356e-05	0.137809	0.0663169	0.075562	0.0634831	0.0363493	0.0772759	1.66135	1.16261	0.827966	0.860867	1.12151
1.2334e-73	1.14803e-72	ENSMUST00000182756.7|ENSMUST00000182537.1|ENSMUST00000180917.8|ENSMUST00000183245.7|ENSMUST00000182259.7|ENSMUST00000183079.7|ENSMUST00000182286.1|ENSMUST00000180377.8|ENSMUST00000182768.7|ENSMUST00000183066.7|ENSMUST00000182325.7|ENSMUST00000183054.7|ENSMUSG00000097589.9|chr14|-	-0.40811	-0.159333	0.23822	-0.497445	0.626554	1.78011e-16	0.000114542	0.00129212	8.66149e-18	1.68356e-62	0.0495518	0.0413045	0.0740337	0.0579066	0.0375518	0.664906	0.852712	1.26899	0.608082	1.87115
2.19355e-11	3.81475e-11	ENSMUST00000112268.2|ENSMUSG00000042682.9|chr14|+	0.272928	0.00325127	0.254656	0.0412287	-0.483057	1.26487e-05	0.964911	0.00275261	0.30372	1.06801e-09	0.0625108	0.0739064	0.0850526	0.0400867	0.0792039	1.31381	1.00326	1.29002	1.04209	0.616895
1.37436e-13	2.62707e-13	ENSMUST00000049732.10|ENSMUST00000064032.9|ENSMUST00000090205.4|ENSMUST00000203261.2|ENSMUSG00000058351.11|chr14|-	-0.224146	0.582261	-0.419321	0.158503	-0.329121	0.000801895	1.61085e-10	0.000125882	0.0809407	0.00032951	0.0668666	0.0910566	0.109358	0.0908194	0.0916537	0.799198	1.79008	0.657493	1.17176	0.719556
1.24188e-20	3.12453e-20	ENSMUST00000128231.1|ENSMUST00000022781.7|ENSMUSG00000022174.8|chr14|-	0.324497	-0.180362	0.501017	-0.243401	-0.179255	2.09285e-06	0.000107727	4.473e-11	1.07578e-05	1.98626e-05	0.0683981	0.0465751	0.0760557	0.0553015	0.0420151	1.38333	0.834968	1.6504	0.783957	0.835893
4.82519e-05	6.12715e-05	ENSMUST00000183811.1|ENSMUST00000184142.7|ENSMUST00000100809.10|ENSMUSG00000072674.10|chr14|-	-1.76278	NA	0.45481	NA	0.00931453	0.000815107	NA	0.0818995	NA	0.123312	0.526579	NA	0.26142	NA	0.00604439	0.171567	NA	1.57587	NA	1.00936
7.47577e-06	9.8814e-06	ENSMUST00000022616.13|ENSMUSG00000022037.15|chr14|+	0.000963744	-1.20154	-0.0722751	0.128533	0.469589	0.659077	7.14548e-06	0.385775	0.516292	0.011651	0.00218443	0.267645	0.0833329	0.198025	0.186157	1.00096	0.30073	0.930275	1.13716	1.59934
4.05853e-08	6.05018e-08	ENSMUST00000002403.9|ENSMUSG00000002332.16|chr14|-	0.0875786	-0.121301	0.182596	-0.332257	0.0223231	0.000305951	0.0448248	0.0249786	3.87199e-08	0.764834	0.0242586	0.0604604	0.0814529	0.0604479	0.0746245	1.09153	0.885767	1.20033	0.717303	1.02257
1.88988e-14	3.76283e-14	ENSMUST00000100806.5|ENSMUST00000022418.14|ENSMUSG00000021867.16|chr14|-	-0.156741	-0.0327701	0.394794	0.0707791	-0.154319	1.63467e-06	0.722928	2.93401e-11	0.00959749	0.000684503	0.032695	0.0924278	0.0593688	0.0273278	0.0454453	0.854926	0.967761	1.48408	1.07334	0.856999
2.67695e-09	4.25229e-09	ENSMUST00000022518.6|ENSMUSG00000021951.6|chr14|-	0.110045	0.224437	0.0830628	-0.343266	-0.177819	0.0311366	0.00393971	0.0182694	1.10545e-07	0.00406659	0.0510575	0.0778497	0.0351944	0.0646638	0.0618942	1.11633	1.25162	1.08661	0.709449	0.837094
6.37577e-09	9.95211e-09	ENSMUST00000185006.8|ENSMUST00000100811.5|ENSMUSG00000072676.12|chr14|-	0.0221036	-0.577299	0.409465	0.0584781	-0.298965	0.676025	0.00264973	3.3168e-07	0.186088	0.000327027	0.0528928	0.192068	0.0802165	0.0442265	0.08321	1.02235	0.561413	1.50601	1.06022	0.741586
1.03818e-41	5.01698e-41	ENSMUST00000173954.2|ENSMUST00000039812.15|ENSMUSG00000040123.17|chr14|-	0.464344	-1.53739	-0.116473	0.530028	0.0455387	5.62139e-12	9.66278e-23	0.148025	3.08036e-13	0.496322	0.0674044	0.15663	0.0805183	0.0726978	0.0669403	1.59097	0.214941	0.890054	1.69898	1.04659
0.00145173	0.00169901	ENSMUST00000054963.9|ENSMUST00000224625.1|ENSMUSG00000021273.10|chr14|-	0.176172	-0.278742	0.176417	-0.199228	-0.61367	0.00107889	0.407583	0.149885	0.00205532	0.103752	0.05389	0.336582	0.122517	0.0646398	0.377195	1.19264	0.756735	1.19294	0.819363	0.54136
2.84447e-180	7.46475e-179	ENSMUST00000100844.5|ENSMUST00000065504.16|ENSMUST00000224975.1|ENSMUSG00000021814.17|chr14|-	-0.158303	-1.16163	1.45355	-0.622915	0.0598369	0.086461	3.58036e-80	1.62967e-130	0.0231055	0.127804	0.0923391	0.0612639	0.0597983	0.274208	0.0392935	0.853591	0.312976	4.27829	0.536379	1.06166
2.71902e-09	4.31187e-09	ENSMUST00000181582.1|ENSMUST00000223620.1|ENSMUSG00000097601.2|chr14|-	-0.167092	NA	0.271852	0.0315018	-0.832125	0.00341929	NA	1.20707e-06	0.67312	3.12476e-06	0.0570808	NA	0.0560003	0.0746719	0.178474	0.846122	NA	1.31239	1.032	0.435124
0	0	ENSMUST00000022704.8|ENSMUST00000228637.1|ENSMUSG00000022108.8|chr14|-	-2.06622	0.705353	-2.7592	-1.80983	-1.59815	3.70854e-159	1.0559e-222	5.40136e-218	2.26413e-91	2.94029e-102	0.0768668	0.0221413	0.0875517	0.0892763	0.074435	0.126663	2.02456	0.0633425	0.163683	0.202269
7.3712e-41	3.46896e-40	ENSMUST00000162425.7|ENSMUST00000160013.7|ENSMUST00000159028.7|ENSMUST00000161247.1|ENSMUST00000055100.13|ENSMUSG00000043004.13|chr14|-	0.339154	-0.988729	0.716105	0.0825628	-0.48248	0.161853	8.08738e-19	3.74927e-34	0.891313	0.000737624	0.242449	0.11161	0.0587707	0.604222	0.142949	1.40376	0.372049	2.04645	1.08607	0.61725
1.13462e-36	4.76942e-36	ENSMUST00000168587.2|ENSMUST00000100339.8|ENSMUSG00000075486.10|chr14|-	0.335547	-0.205443	0.0759113	-0.105694	-0.126947	2.13285e-33	3.90483e-09	0.0882505	1.17349e-07	0.000120274	0.0278643	0.0348908	0.0445306	0.0199515	0.0330114	1.3987	0.814286	1.07887	0.899699	0.88078
2.7241e-32	1.00827e-31	ENSMUST00000079314.11|ENSMUSG00000062014.13|chr14|-	1.08824	-1.18923	-0.0503092	-0.339495	1.49819	0.000159739	2.90462e-28	0.631896	0.00744528	8.67652e-06	0.288244	0.10787	0.105016	0.126855	0.33684	2.96905	0.304455	0.950935	0.71213	4.47358
2.14579e-25	6.26172e-25	ENSMUST00000022599.13|ENSMUST00000226745.1|ENSMUSG00000022021.14|chr14|-	-0.894421	14.5481	-0.853028	-2.03521	14.5481	0.968085	0.973939	0.969566	0.92746	0.970533	22.3547	445.328	22.3581	22.3549	393.836	0.408844	2.08041e+06	0.426122	0.130653	2.08041e+06
3.12313e-23	8.5586e-23	ENSMUST00000154460.7|ENSMUST00000224016.1|ENSMUST00000022371.9|ENSMUSG00000021824.13|chr14|-	0.202112	0.254334	0.911902	-0.21121	-0.563774	0.000854316	0.0188833	7.35467e-20	1.80514e-05	5.49949e-06	0.0606113	0.108327	0.0999641	0.0492592	0.124049	1.22399	1.2896	2.48905	0.809604	0.569057
8.01419e-20	1.94638e-19	ENSMUST00000069180.7|ENSMUSG00000055538.7|chr14|-	-0.157313	13.8466	NA	-1.01589	-1.09115	0.985968	0.947053	NA	0.909576	0.902912	8.9447	208.507	NA	8.94484	8.9451	0.854436	1.03153e+06	NA	0.36208	0.335829
8.97289e-15	1.80749e-14	ENSMUST00000089959.6|ENSMUSG00000037580.10|chr14|-	NA	-1.88299	NA	NA	0.185212	NA	3.4135e-09	NA	NA	3.4135e-09	NA	0.318591	NA	NA	0.0313368	NA	0.152135	NA	NA	1.20347
6.93831e-49	3.98479e-48	ENSMUST00000042564.16|ENSMUST00000165649.3|ENSMUSG00000041028.16|chr14|-	0.0557099	0.422802	0.294115	-0.532516	-0.644327	0.220928	1.46278e-12	1.01958e-21	8.88587e-16	4.94957e-17	0.0455122	0.0597349	0.0307173	0.0662223	0.0768163	1.05729	1.52623	1.34194	0.587126	0.525016
8.21001e-06	1.0833e-05	ENSMUST00000100819.11|ENSMUST00000100818.5|ENSMUSG00000072680.11|chr14|-	-0.00322499	0.186189	0.549955	-0.0687588	-0.242128	0.955416	0.276345	2.50035e-05	0.157848	0.000980432	0.0576849	0.17104	0.130483	0.048684	0.0734594	0.99678	1.20465	1.73318	0.933552	0.784955
2.7217e-20	6.71804e-20	ENSMUST00000068992.7|ENSMUST00000193901.5|ENSMUST00000192221.5|ENSMUST00000195376.5|ENSMUST00000195826.5|ENSMUSG00000055421.8|chr14|-	-0.35672	0.488829	-0.158361	0.0941723	-2.74494	5.91117e-07	0.0821813	2.95083e-05	3.81744e-12	2.65319e-07	0.0714283	0.281232	0.0379106	0.0135621	0.533354	0.699969	1.63041	0.853541	1.09875	0.0642524
0.000812928	0.000965145	ENSMUST00000227037.1|ENSMUST00000022813.7|ENSMUSG00000022203.7|chr14|-	0.0454834	NA	-0.222753	0.280086	-0.849411	0.182942	NA	0.440538	0.137666	0.000114854	0.0341531	NA	0.288808	0.188669	0.220234	1.04653	NA	0.800312	1.32324	0.427667
4.02692e-09	6.34866e-09	ENSMUST00000228409.1|ENSMUSG00000115263.1|chr14|-	0.0729589	NA	NA	NA	-0.745294	4.89645e-10	NA	NA	NA	4.89645e-10	0.0117252	NA	NA	NA	0.119776	1.07569	NA	NA	NA	0.474595
0.0014709	0.0017209	ENSMUST00000022517.8|ENSMUSG00000021947.11|chr14|-	0.376484	-0.0156081	0.34032	0.00562411	-0.476802	0.0629606	0.381998	0.0168438	0.980998	0.00272507	0.202468	0.0178538	0.142387	0.236128	0.159085	1.45715	0.984513	1.4054	1.00564	0.620765
1.83107e-05	2.3738e-05	ENSMUST00000156682.1|ENSMUST00000225188.1|ENSMUSG00000087535.2|chr14|-	0.00429821	NA	0.0777617	0.150802	-0.797078	0.949196	NA	0.177264	0.0695965	6.05492e-06	0.0674578	NA	0.0576343	0.0831079	0.176171	1.00431	NA	1.08087	1.16277	0.450644
1.47267e-05	1.92036e-05	ENSMUST00000228543.1|ENSMUST00000022727.9|ENSMUSG00000022130.10|chr14|-	0.126355	-0.445573	0.298627	0.434759	-0.0289348	0.338552	1.60048e-06	0.140623	0.00361819	0.758079	0.132029	0.0928614	0.202668	0.149419	0.093943	1.13469	0.640457	1.34801	1.54459	0.97148
0.000139876	0.000173026	ENSMUST00000111325.4|ENSMUSG00000022223.9|chr14|-	0.439884	NA	0.0482346	-0.721846	-0.489667	0.0313793	NA	0.231413	0.00498951	0.0010243	0.204385	NA	0.0403054	0.257094	0.149118	1.55253	NA	1.04942	0.485855	0.61283
8.37195e-39	3.73967e-38	ENSMUST00000226459.1|ENSMUSG00000022013.4|chr14|-	-0.161389	-0.80831	0.69659	-0.399456	-0.0476363	0.0371252	2.71067e-10	1.57913e-38	0.00205963	0.577302	0.0774277	0.128009	0.0536645	0.129631	0.0854723	0.850961	0.44561	2.0069	0.670685	0.953481
9.91823e-100	1.34341e-98	ENSMUST00000112384.9|ENSMUST00000169826.2|ENSMUST00000225023.1|ENSMUST00000224568.1|ENSMUSG00000025290.17|chr14|+	1.88276	-0.119703	-0.113595	-0.272681	-0.0668747	5.32907e-138	0.00577964	0.30824	0.0345546	0.369801	0.0752938	0.0433701	0.111485	0.129016	0.0745666	6.5716	0.887184	0.89262	0.761335	0.935312
5.52882e-28	1.77213e-27	ENSMUST00000038374.12|ENSMUSG00000041650.15|chr14|+	0.652718	0.0326498	0.227167	0.451791	-0.588548	4.15062e-15	0.814224	0.124427	0.00439045	8.58596e-28	0.0831457	0.138947	0.147851	0.158598	0.053863	1.92076	1.03319	1.25504	1.57112	0.555133
1.19946e-14	2.40847e-14	ENSMUST00000161459.7|ENSMUST00000111253.2|ENSMUST00000095775.9|ENSMUSG00000071350.12|chr14|-	0.51035	0.815732	0.0685177	0.396641	-0.883966	0.00720731	0.00216257	0.745627	0.00077629	9.45005e-16	0.189925	0.265975	0.211207	0.118009	0.110031	1.66587	2.26083	1.07092	1.48682	0.413141
4.87929e-12	8.72639e-12	ENSMUST00000002289.7|ENSMUSG00000022111.9|chr14|+	0.459731	-0.291478	0.1598	-0.00299077	0.0998273	3.3249e-07	9.45395e-11	0.00730585	0.95689	0.259966	0.0900722	0.0450128	0.0595696	0.0553265	0.0886194	1.58365	0.747159	1.17328	0.997014	1.10498
4.41203e-50	2.61333e-49	ENSMUST00000228736.1|ENSMUST00000226374.1|ENSMUST00000226782.1|ENSMUSG00000021917.16|chr14|-	0.39252	-0.0614456	0.524668	-0.20238	-0.210248	2.28751e-14	0.0722631	1.40649e-23	1.85996e-17	1.88399e-11	0.0514218	0.0341847	0.0524252	0.0238032	0.0313114	1.48071	0.940404	1.6899	0.816785	0.810383
1.13008e-127	2.01443e-126	ENSMUST00000182797.7|ENSMUST00000182042.1|ENSMUST00000183038.7|ENSMUST00000183007.1|ENSMUST00000067700.12|ENSMUSG00000058690.14|chr14|-	0.948658	-2.08279	1.44616	-1.61702	-0.331824	3.85649e-09	4.26365e-34	1.66438e-23	5.9036e-79	3.06434e-08	0.161056	0.171082	0.144742	0.0859521	0.0599207	2.58224	0.124582	4.24677	0.198489	0.717614
1.9544e-09	3.1282e-09	ENSMUST00000100730.9|ENSMUSG00000021892.14|chr14|-	1.28112	0.0956814	0.318825	-0.326026	-0.0996894	0.00483449	0.463759	1.11786e-05	1.30479e-06	0.0463446	0.454641	0.130593	0.0725753	0.0673743	0.0500388	3.60066	1.10041	1.37551	0.721787	0.905118
4.7442e-28	1.52582e-27	ENSMUST00000181969.7|ENSMUSG00000053253.16|chr14|+	0.869883	0.770612	0.296439	-0.827125	-0.40121	1.83149e-06	2.30646e-11	0.00921718	4.88853e-18	0.000275633	0.18232	0.115272	0.113845	0.0955557	0.110308	2.38663	2.16109	1.34506	0.437305	0.66951
5.89168e-129	1.06529e-127	ENSMUST00000224633.1|ENSMUST00000071215.4|ENSMUSG00000063787.4|chr14|+	0.845524	-0.508453	0.62979	-0.535236	-0.43015	2.3688e-55	2.97908e-23	1.13289e-25	2.87963e-40	1.14998e-22	0.0539529	0.0511861	0.0601268	0.0402928	0.0439025	2.3292	0.601426	1.87722	0.585531	0.650412
1.09482e-05	1.43707e-05	ENSMUST00000022345.6|ENSMUSG00000021811.7|chr14|-	0.264697	-0.263783	0.182329	-0.359665	0.0207015	0.00034363	0.0441367	0.0423647	0.000183872	0.785933	0.0739382	0.131053	0.0898209	0.0961619	0.076222	1.30304	0.76814	1.20001	0.69791	1.02092
2.57278e-23	7.07608e-23	ENSMUST00000228495.2|ENSMUST00000228119.2|ENSMUST00000050772.9|ENSMUST00000231305.1|ENSMUSG00000022199.12|chr14|-	0.116313	-0.295903	0.167214	-0.296519	-0.0154761	0.00116112	0.00209972	1.71285e-11	1.57151e-22	0.911217	0.0358079	0.0962052	0.0248512	0.0303616	0.138794	1.12335	0.743859	1.18201	0.743401	0.984643
0.00274302	0.00316612	ENSMUST00000121937.7|ENSMUST00000002391.14|ENSMUST00000121791.7|ENSMUST00000120041.7|ENSMUSG00000002320.15|chr14|-	0.0948908	0.134353	0.352076	-0.0554337	-0.25406	0.274558	0.0623867	0.0759182	0.523103	0.000423687	0.0868465	0.0720955	0.198366	0.0868091	0.0720763	1.09954	1.1438	1.42202	0.946075	0.775645
9.31035e-95	1.1689e-93	ENSMUST00000022595.7|ENSMUSG00000022018.7|chr14|-	0.206284	-0.199913	0.267829	-0.0503155	-0.230168	3.11295e-92	0.246924	0.0169322	0.528673	4.73172e-95	0.0101271	0.172659	0.112148	0.0798617	0.0111273	1.2291	0.818802	1.30712	0.950929	0.7944
0	0	ENSMUST00000159027.7|ENSMUST00000161445.7|ENSMUST00000161989.1|ENSMUST00000022355.10|ENSMUSG00000021816.11|chr14|-	-0.974997	-0.333862	0.974675	-2.55248	-2.05429	1.34514e-37	0.00101015	6.76763e-273	3.93278e-244	6.87204e-227	0.0760803	0.101549	0.0276143	0.0764939	0.0638817	0.377194	0.716152	2.65031	0.0778879	0.128183
8.22681e-06	1.08514e-05	ENSMUST00000228572.1|ENSMUSG00000115275.1|chr14|-	0.059397	NA	-0.600622	0.507866	-0.0839022	0.216884	NA	5.58728e-05	0.00194002	0.118611	0.0481003	NA	0.149053	0.163867	0.0537617	1.0612	NA	0.54847	1.66174	0.919521
0.00226983	0.00263039	ENSMUST00000090543.5|ENSMUSG00000021775.11|chr14|-	-0.0479419	-0.419884	-0.0678543	0.763963	-0.00114451	0.610718	0.00681679	0.503784	0.00252565	0.989907	0.0941793	0.155187	0.101495	0.252947	0.0904762	0.953189	0.657123	0.934397	2.14677	0.998856
1.33492e-24	3.83041e-24	ENSMUST00000228448.1|ENSMUST00000227640.1|ENSMUST00000022716.3|ENSMUSG00000022120.4|chr14|-	0.184634	-0.597498	0.479408	1.42143	-0.612801	0.171705	9.42929e-13	5.32744e-05	1.60197e-08	1.80409e-08	0.13509	0.0836997	0.118643	0.251568	0.108849	1.20278	0.550186	1.61512	4.14303	0.541831
2.95402e-16	6.33915e-16	ENSMUST00000015903.11|ENSMUST00000146629.2|ENSMUSG00000015759.11|chr14|-	0.212496	-0.0856936	0.387528	-0.175703	-0.186702	2.17151e-05	0.0580978	4.01017e-10	3.1184e-05	3.66121e-05	0.0500406	0.0452219	0.0619685	0.0421892	0.0452294	1.23676	0.917875	1.47333	0.838867	0.829691
1.58897e-05	2.06561e-05	ENSMUST00000228380.1|ENSMUSG00000115111.1|chr14|-	1.15105	NA	NA	NA	-0.118541	0.000103705	NA	NA	NA	0.000103705	0.296528	NA	NA	NA	0.030538	3.16151	NA	NA	NA	0.888215
1.17724e-12	2.17332e-12	ENSMUST00000227609.1|ENSMUSG00000115471.1|chr14|-	0.376499	NA	0.143264	0.12324	-15.9427	0.884181	NA	0.955766	0.961928	0.95334	2.58459	NA	2.58283	2.58183	272.463	1.45717	NA	1.15403	1.13116	1.19174e-07
5.92002e-14	1.14904e-13	ENSMUST00000039118.6|ENSMUSG00000041703.7|chr14|-	-0.415693	15.989	0.186573	NA	-0.0816591	0.924594	0.955524	0.966216	NA	0.985166	4.39197	286.688	4.40497	NA	4.39201	0.659883	8.78916e+06	1.20511	NA	0.921586
4.91712e-17	1.08602e-16	ENSMUST00000100837.10|ENSMUST00000226630.1|ENSMUST00000080440.13|ENSMUSG00000021820.18|chr14|-	-0.0600566	-0.451726	0.23767	-0.284405	-0.468051	0.000376932	9.36157e-05	8.57098e-13	0.0737524	1.07629e-07	0.0168901	0.115632	0.0332327	0.15905	0.0880897	0.941711	0.636529	1.26829	0.752462	0.626222
4.13831e-14	8.09875e-14	ENSMUST00000182727.1|ENSMUSG00000098183.1|chr14|-	-0.369535	-0.301509	0.756124	-0.583149	0.514627	0.000316515	0.00096248	0.00129908	2.83243e-07	1.70007e-07	0.102609	0.0913312	0.2351	0.11358	0.0984092	0.691056	0.739701	2.13	0.558138	1.67301
1.55595e-101	2.15382e-100	ENSMUST00000089473.4|ENSMUST00000226057.1|ENSMUSG00000021969.8|chr14|-	-0.633204	0.16061	-0.452034	0.376321	-0.513027	2.20599e-21	0.00130679	5.53481e-16	1.1621e-80	3.95072e-30	0.0666894	0.0499645	0.0558126	0.0197854	0.0449829	0.530888	1.17423	0.636333	1.45691	0.598681
4.03058e-147	8.60541e-146	ENSMUST00000051310.12|ENSMUST00000087320.12|ENSMUST00000111828.3|ENSMUSG00000037697.19|chr14|-	-0.285952	1.196	0.908737	0.337229	0.214332	1.16783e-119	5.10589e-24	9.06883e-83	1.79775e-16	0.000823867	0.0122945	0.118326	0.047151	0.0409514	0.064082	0.751299	3.30687	2.48119	1.40106	1.23903
2.35274e-35	9.57052e-35	ENSMUST00000013845.12|ENSMUST00000226683.1|ENSMUST00000170331.7|ENSMUSG00000013701.13|chr14|-	0.136816	-0.0257624	0.179618	-0.359147	-0.0806762	1.1222e-08	0.335799	5.00313e-11	1.1706e-27	0.00330032	0.023956	0.0267661	0.0273355	0.0329536	0.0274569	1.14662	0.974567	1.19676	0.698272	0.922492
2.44408e-11	4.24457e-11	ENSMUST00000111632.4|ENSMUST00000004673.14|ENSMUSG00000004558.15|chr14|-	0.0282933	-0.22297	0.0681788	-0.455995	-0.458344	2.43613e-12	0.210021	0.744875	2.12277e-07	1.33532e-08	0.00403791	0.177877	0.20952	0.0878899	0.0806734	1.0287	0.800139	1.07056	0.633817	0.63233
2.71111e-28	8.79424e-28	ENSMUST00000131309.2|ENSMUSG00000007989.7|chr14|-	0.124256	-0.108739	-0.425582	0.793163	-1.23837	0.186441	0.747518	8.57519e-17	2.78263e-16	1.91528e-11	0.0940495	0.33779	0.0511332	0.0969353	0.184491	1.13231	0.896964	0.653389	2.21038	0.289857
3.67496e-05	4.69973e-05	ENSMUST00000172237.1|ENSMUST00000227824.1|ENSMUST00000022718.10|ENSMUSG00000022122.15|chr14|-	0.01743	-0.00841582	-1.01975	-0.172447	-0.916205	0.0734023	0.908989	0.00178016	0.421597	2.15537e-05	0.0097357	0.0736206	0.326355	0.214579	0.215671	1.01758	0.991619	0.360687	0.841603	0.400034
0.0001385	0.000171436	ENSMUST00000183725.1|ENSMUST00000183431.7|ENSMUST00000052286.15|ENSMUSG00000095304.9|chr14|-	-14.1418	NA	0.576998	NA	0.101387	0.95583	NA	0.770026	NA	0.958613	255.327	NA	1.97371	NA	1.95372	7.21616e-07	NA	1.78068	NA	1.1067
2.73196e-93	3.29843e-92	ENSMUST00000036570.4|ENSMUSG00000040760.11|chr14|-	1.90457	-1.90246	-0.347074	-0.241547	0.601944	2.4405e-21	4.62961e-56	1.11642e-10	0.00191251	6.52764e-08	0.200813	0.1206	0.0538076	0.0778307	0.111395	6.71652	0.149201	0.706753	0.785412	1.82566
1.48644e-08	2.27052e-08	ENSMUST00000227948.1|ENSMUST00000042662.9|ENSMUSG00000033186.9|chr14|-	-0.347599	0.062328	0.188668	0.186602	-0.296404	5.80942e-06	0.417831	0.00053477	0.0268076	8.35937e-05	0.0766783	0.07693	0.0544858	0.0842708	0.0753468	0.706382	1.06431	1.20764	1.20515	0.743487
1.52853e-24	4.37599e-24	ENSMUST00000228252.1|ENSMUST00000088970.6|ENSMUSG00000068015.8|chr14|-	0.24319	-0.538201	1.05456	0.624844	0.228901	0.182028	4.18515e-23	6.40045e-10	0.00307738	0.00122739	0.182228	0.0543667	0.170633	0.211103	0.0708139	1.27531	0.583797	2.8707	1.86796	1.25722
1.6156e-06	2.22174e-06	ENSMUST00000100322.3|ENSMUSG00000075478.3|chr14|-	0.111868	-3.08972	0.0551176	-0.0580312	NA	0.477315	0.00189476	0.0150527	0.801532	NA	0.157421	0.994677	0.0226718	0.230864	NA	1.11837	0.0455149	1.05666	0.943621	NA
3.04569e-08	4.56009e-08	ENSMUST00000165280.7|ENSMUST00000049005.14|ENSMUSG00000021796.15|chr14|-	0.117519	-0.69964	-0.420124	0.0308286	-0.0342994	0.000227691	3.76972e-07	0.00011479	0.712719	0.721683	0.0318815	0.137718	0.108925	0.0837265	0.0962898	1.1247	0.496764	0.656965	1.03131	0.966282
7.91968e-16	1.67198e-15	ENSMUST00000022580.7|ENSMUSG00000022003.7|chr14|-	0.835768	0.695621	-0.978141	0.167938	0.132811	0.0350495	3.57291e-05	1.45123e-15	0.311663	0.0471891	0.396514	0.168289	0.122558	0.16599	0.0669207	2.30658	2.00495	0.37601	1.18286	1.14203
0.00077674	0.00092334	ENSMUST00000023873.11|ENSMUSG00000023110.12|chr14|-	0.194002	0.377992	-0.102186	-0.18391	-0.129049	0.0224057	0.00218284	0.0881099	0.0756348	0.145531	0.0849614	0.123359	0.0599172	0.103518	0.0886629	1.2141	1.45935	0.902862	0.832011	0.878931
3.45879e-15	7.09596e-15	ENSMUST00000022268.9|ENSMUSG00000021748.9|chr14|-	0.186093	-0.158636	0.173908	-0.0794291	-0.46349	9.28038e-05	0.0189282	5.02538e-05	0.264132	1.97422e-13	0.0476102	0.0675925	0.0428931	0.0711299	0.0630554	1.20453	0.853307	1.18995	0.923643	0.629084
7.5293e-34	2.94242e-33	ENSMUST00000022665.3|ENSMUSG00000022075.7|chr14|-	0.398335	-2.27066	-0.236426	0.0825953	0.0391717	6.31127e-16	1.55173e-19	2.34836e-07	0.686725	0.731821	0.0492797	0.25115	0.0457356	0.204797	0.114302	1.48934	0.103244	0.789444	1.0861	1.03995
1.21071e-06	1.67531e-06	ENSMUST00000022693.8|ENSMUSG00000022098.10|chr14|-	0.0845638	1.45441	0.55267	-0.381316	0.0985096	0.0983855	0.15104	0.00334357	2.0038e-07	0.622633	0.0511661	1.01291	0.188351	0.0733443	0.200173	1.08824	4.28194	1.73789	0.682962	1.10353
1.7928e-05	2.32578e-05	ENSMUST00000225000.1|ENSMUST00000047490.5|ENSMUST00000223679.1|ENSMUSG00000039308.6|chr14|-	0.259772	0.295311	0.0664691	-0.634225	-0.0919099	0.0607828	0.0226834	0.712684	8.54732e-07	0.396814	0.13854	0.129595	0.180498	0.128844	0.108471	1.29663	1.34354	1.06873	0.530346	0.912187
2.2641e-08	3.41831e-08	ENSMUST00000170855.1|ENSMUST00000164415.1|ENSMUST00000227271.1|ENSMUSG00000090799.2|chr14|-	-0.488677	-0.827658	0.177065	1.4755	-0.118557	0.013205	7.61819e-05	6.47987e-05	0.000912004	0.365849	0.197191	0.20921	0.0443258	0.444916	0.131107	0.613437	0.437072	1.19371	4.37322	0.888201
7.30436e-05	9.17964e-05	ENSMUST00000111484.8|ENSMUST00000148754.9|ENSMUST00000022793.14|ENSMUST00000150371.7|ENSMUSG00000022185.19|chr14|-	0.0360813	-0.12192	0.372724	-0.374543	-0.118254	0.647306	0.42414	0.000158744	0.000337	0.130169	0.0788648	0.152542	0.0986832	0.104473	0.078136	1.03674	0.885219	1.45168	0.687603	0.888471
5.96567e-33	2.26803e-32	ENSMUST00000225839.1|ENSMUST00000056997.14|ENSMUST00000167100.8|ENSMUST00000022555.10|ENSMUST00000171683.2|ENSMUSG00000021982.14|chr14|-	0.221721	-0.596742	0.514396	-0.397717	-0.277021	0.00288627	3.72443e-08	1.32895e-27	7.57537e-09	0.000971552	0.0744132	0.108431	0.0472485	0.0688372	0.0839804	1.24822	0.550602	1.67263	0.671852	0.758039
3.34459e-12	6.03015e-12	ENSMUST00000067927.8|ENSMUST00000210363.1|ENSMUST00000210428.1|ENSMUSG00000054733.9|chr14|-	-0.555949	-0.655798	0.416539	-0.0539287	-0.282207	0.000866226	2.79658e-09	8.14526e-12	0.812166	0.0432213	0.166916	0.110346	0.0609335	0.226942	0.139598	0.573527	0.519028	1.5167	0.9475	0.754118
2.39091e-13	4.54032e-13	ENSMUST00000173990.7|ENSMUST00000038381.13|ENSMUST00000022531.13|ENSMUSG00000021959.16|chr14|-	-0.631557	-0.834609	0.519875	0.51327	0.0632617	1.38141e-08	2.47388e-08	0.0819863	0.000945544	0.149069	0.111274	0.149703	0.298903	0.155242	0.0438456	0.531763	0.434044	1.68182	1.67074	1.06531
2.4269e-67	2.01124e-66	ENSMUST00000022322.16|ENSMUSG00000021794.16|chr14|+	0.23329	-2.18188	2.82384	-1.25735	-1.56886	8.98545e-05	3.30928e-40	0.00300393	1.14451e-10	5.11244e-26	0.0595665	0.164382	0.951641	0.195043	0.148715	1.26275	0.112829	16.8413	0.284407	0.208283
3.00897e-08	4.51047e-08	ENSMUST00000036328.8|ENSMUSG00000040721.9|chr14|-	-0.479329	0.114278	0.254656	-0.0350998	-0.669751	3.83592e-06	0.692268	6.76011e-09	0.88752	0.00250553	0.103749	0.288741	0.0439306	0.248154	0.221576	0.619198	1.12106	1.29002	0.965509	0.511836
9.34267e-246	3.75595e-244	ENSMUST00000100799.8|ENSMUST00000112598.8|ENSMUST00000080281.13|ENSMUSG00000012405.16|chr14|-	0.139158	0.0943408	0.768462	-0.407133	-0.298182	2.58108e-05	1.26785e-08	4.03927e-225	7.84762e-29	1.17628e-54	0.0330731	0.0165791	0.0239912	0.0365409	0.0191519	1.14931	1.09893	2.15645	0.665556	0.742166
3.15637e-39	1.42168e-38	ENSMUST00000123853.8|ENSMUST00000022593.6|ENSMUSG00000022016.16|chr14|-	-0.497348	-1.02855	0.114053	0.191769	-0.0524236	2.29769e-26	1.46797e-14	4.316e-09	7.2193e-06	0.3395	0.0468124	0.133747	0.0194245	0.0427378	0.054885	0.608141	0.357524	1.12081	1.21139	0.948927
0.00033899	0.000410185	ENSMUST00000022567.8|ENSMUST00000225985.1|ENSMUSG00000021991.9|chr14|-	NA	NA	0.0854951	-0.801374	NA	NA	NA	0.000299123	0.000299123	NA	NA	NA	0.0236432	0.221615	NA	NA	NA	1.08926	0.448712	NA
8.08035e-15	1.62944e-14	ENSMUST00000227257.1|ENSMUST00000022803.5|ENSMUSG00000022193.7|chr14|-	0.137217	-0.11142	0.239751	-0.114536	-0.134759	0.000593334	0.00305396	4.17991e-11	0.00312218	2.60478e-05	0.0399509	0.0376131	0.0363393	0.0387543	0.0320434	1.14708	0.894563	1.27093	0.89178	0.873926
5.14244e-10	8.46398e-10	ENSMUST00000180358.2|ENSMUST00000000793.12|ENSMUSG00000000776.13|chr14|-	0.45747	-0.55718	0.356782	-0.365651	0.267361	0.000743731	4.89806e-08	0.0161724	0.00066894	0.0731258	0.13563	0.102142	0.14835	0.107481	0.149193	1.58007	0.572822	1.42872	0.693745	1.30651
1.32186e-23	3.70847e-23	ENSMUST00000000201.6|ENSMUSG00000000197.8|chr14|-	NA	-17.94	0.199916	0.764249	NA	NA	0.968486	0.979278	0.92092	NA	NA	454.096	7.69663	7.69834	NA	NA	1.6172e-08	1.2213	2.14738	NA
1.05793e-112	1.6658e-111	ENSMUST00000112423.9|ENSMUST00000100831.10|ENSMUST00000224468.1|ENSMUST00000188285.6|ENSMUST00000190044.6|ENSMUST00000145596.2|ENSMUST00000224077.1|ENSMUST00000065788.14|ENSMUST00000190339.1|ENSMUST00000172099.8|ENSMUSG00000063142.15|chr14|-	-0.346001	-0.815718	0.128548	-0.275243	-0.420379	2.28817e-32	1.23976e-74	6.15139e-100	0.00258484	0.000992917	0.0292111	0.0446285	0.00605769	0.091345	0.127677	0.707512	0.442321	1.13718	0.759387	0.656798
0.000302581	0.000367434	ENSMUST00000022317.14|ENSMUSG00000021792.15|chr14|-	-0.016995	0.595362	0.204515	-0.260761	-0.593343	0.58829	0.00937414	0.105816	0.00886347	0.0108326	0.0313957	0.229153	0.126456	0.0996307	0.232861	0.983149	1.81369	1.22693	0.770465	0.552477
6.20351e-20	1.50953e-19	ENSMUST00000226768.1|ENSMUST00000006451.7|ENSMUSG00000006288.8|chr14|-	0.134163	0.400381	-0.288687	0.235647	-0.474638	0.0351572	1.47429e-06	3.59571e-06	0.00104789	1.38186e-14	0.0636886	0.0831583	0.0623046	0.0719017	0.0616571	1.14358	1.49239	0.749247	1.26573	0.62211
2.17763e-41	1.03643e-40	ENSMUST00000002400.6|ENSMUSG00000002329.7|chr14|-	-0.202199	0.483968	0.610646	-0.437625	-0.441934	0.0120787	6.30342e-09	1.1042e-18	6.627e-15	1.332e-16	0.0805626	0.0833206	0.0692027	0.0561677	0.0534338	0.816932	1.6225	1.84162	0.645568	0.642792
4.61531e-219	1.60012e-217	ENSMUST00000111115.7|ENSMUSG00000022051.15|chr14|-	0.0788674	-0.61887	0.646413	0.265408	-0.146836	0.0144575	4.61692e-105	1.75301e-107	5.50956e-44	5.15199e-15	0.0322475	0.0284296	0.0293524	0.0190804	0.0187695	1.08206	0.538553	1.90868	1.30396	0.863435
4.01754e-240	1.53356e-238	ENSMUST00000172142.7|ENSMUST00000171735.1|ENSMUST00000165981.7|ENSMUST00000022469.12|ENSMUSG00000021910.15|chr14|-	-0.165447	-0.680786	0.774047	0.0788772	-0.345214	2.54759e-11	1.10518e-91	4.53852e-167	0.0055101	5.00083e-29	0.0248024	0.033524	0.028097	0.0284181	0.0308726	0.847515	0.506219	2.16852	1.08207	0.708069
2.13024e-20	5.30315e-20	ENSMUST00000110200.2|ENSMUST00000039769.12|ENSMUSG00000060429.12|chr15|-	0.517124	NA	0.560162	1.11592	-0.314764	9.0469e-13	NA	0.00143567	0.000446737	3.77166e-21	0.0723829	NA	0.175744	0.317854	0.033348	1.6772	NA	1.75096	3.05239	0.729961
0.000306713	0.000372212	ENSMUST00000229140.1|ENSMUST00000023203.5|ENSMUSG00000022546.5|chr15|+	-0.0844394	-0.000797442	1.48081	-0.112984	-0.611707	0.213413	0.996931	0.000321981	0.50619	0.0477049	0.0678645	0.207295	0.411685	0.169956	0.308945	0.919027	0.999203	4.39649	0.893165	0.542424
0.000624327	0.00074568	ENSMUST00000183211.7|ENSMUST00000182814.7|ENSMUSG00000098112.7|chr15|-	1.63373	-0.0135679	NA	NA	1.34605	0.109693	0.00204861	NA	NA	0.0086408	1.02135	0.00440075	NA	NA	0.512596	5.12296	0.986524	NA	NA	3.84222
2.78103e-16	5.9747e-16	ENSMUST00000009877.7|ENSMUST00000229581.1|ENSMUST00000229696.1|ENSMUSG00000009733.9|chr15|-	0.410795	-0.153414	0.076249	0.436701	-0.94858	0.000162222	0.21548	0.520928	0.000478395	3.44614e-16	0.108919	0.123857	0.118783	0.125037	0.116296	1.50802	0.857775	1.07923	1.54759	0.38729
2.85283e-08	4.28832e-08	ENSMUST00000071876.12|ENSMUST00000125947.7|ENSMUST00000144067.7|ENSMUST00000150995.7|ENSMUST00000134631.7|ENSMUSG00000064284.12|chr15|-	0.109488	0.274023	0.154152	-0.404667	-0.140979	0.12259	0.000304497	0.0673296	2.07164e-06	0.00267213	0.0709122	0.0758764	0.0842606	0.0852593	0.0469439	1.11571	1.31525	1.16667	0.667199	0.868508
3.8893e-06	5.23795e-06	ENSMUST00000110410.9|ENSMUST00000076942.4|ENSMUST00000123325.8|ENSMUSG00000022237.17|chr15|-	0.0995345	1.84873	-0.135701	NA	-0.188148	0.76372	0.000117406	0.00342956	NA	0.234704	0.33112	0.480006	0.046372	NA	0.15833	1.10466	6.35177	0.873104	NA	0.828492
6.26962e-32	2.28917e-31	ENSMUST00000050467.8|ENSMUSG00000048546.8|chr15|-	0.1583	-0.887694	-0.276817	0.305357	0.404742	0.029524	1.96936e-33	0.0424042	0.00346949	1.77661e-07	0.0727341	0.0736753	0.136395	0.104476	0.0775174	1.17152	0.411604	0.758193	1.35711	1.49892
5.64568e-06	7.51498e-06	ENSMUST00000171115.2|ENSMUST00000052374.12|ENSMUST00000170134.8|ENSMUSG00000022391.16|chr15|-	0.333255	-0.171052	0.0521681	-0.158971	-0.399597	0.00180296	0.145186	0.0661978	0.0519954	5.26238e-05	0.106782	0.117421	0.0283973	0.0818102	0.0988207	1.3955	0.842777	1.05355	0.853021	0.67059
0.000520709	0.000623696	ENSMUST00000229965.1|ENSMUST00000230280.1|ENSMUST00000066068.6|ENSMUST00000229307.1|ENSMUST00000172334.8|ENSMUST00000230517.1|ENSMUSG00000053559.13|chr15|-	1.82882	0.027644	1.03031	NA	-0.0658492	0.0112742	0.173354	0.166202	NA	0.0247809	0.721689	0.020304	0.744171	NA	0.0293341	6.22654	1.02803	2.80194	NA	0.936272
0.00359498	0.00410932	ENSMUST00000023083.8|ENSMUSG00000061740.8|chr15|-	-0.112887	12.9466	0.0886281	-0.715185	-0.0812271	0.937563	0.93848	0.956227	0.626351	0.955094	1.44111	167.746	1.61468	1.46895	1.44249	0.893251	419428	1.09267	0.489102	0.921984
0.000645018	0.00076942	ENSMUST00000023117.9|ENSMUSG00000061360.8|chr15|-	0.1158	0.264542	0.108762	-0.243255	0.0122116	0.118013	0.00754844	0.214558	0.000124211	0.864795	0.0740803	0.0990189	0.0876314	0.0633863	0.0717175	1.12277	1.30283	1.1149	0.784072	1.01229
0.0171891	0.0189215	ENSMUST00000024042.4|ENSMUSG00000023272.4|chr15|+	0.0608778	0.0501497	0.662124	-0.295023	-0.207669	0.694489	0.58645	0.0105248	0.115844	0.0475403	0.154996	0.0921891	0.258835	0.187619	0.104806	1.06277	1.05143	1.93891	0.744514	0.812476
8.07025e-27	2.45947e-26	ENSMUST00000090227.5|ENSMUSG00000039100.10|chr15|-	0.163342	1.34203	0.200836	-0.638723	-0.526698	0.0189192	0.000103739	3.48142e-05	1.15625e-13	7.49122e-15	0.0695924	0.345735	0.0485176	0.0860615	0.0677346	1.17744	3.8268	1.22242	0.527966	0.590552
4.02073e-07	5.71216e-07	ENSMUST00000059662.7|ENSMUSG00000046034.8|chr15|-	0.282676	0.308833	0.0461685	-0.754548	-0.245438	0.0468545	0.00317522	0.756839	2.49587e-07	0.0391464	0.142219	0.104681	0.149106	0.146287	0.118992	1.32668	1.36184	1.04725	0.470223	0.782362
3.93808e-25	1.14213e-24	ENSMUST00000058659.8|ENSMUSG00000044986.10|chr15|-	0.08906	-0.617324	0.171203	-0.390109	-0.374308	2.26366e-27	8.81296e-06	0.623708	2.01531e-20	0.000989915	0.00821707	0.138899	0.348966	0.0421214	0.113655	1.09315	0.539386	1.18673	0.676983	0.687765
1.67763e-29	5.65043e-29	ENSMUST00000077935.5|ENSMUST00000183757.7|ENSMUST00000184458.7|ENSMUST00000183421.1|ENSMUST00000183997.7|ENSMUST00000184885.7|ENSMUST00000165201.8|ENSMUSG00000038679.16|chr15|-	-0.0109235	-0.712969	0.134644	0.309339	-0.0550026	0.369314	1.33784e-22	0.0055837	7.45867e-11	0.147458	0.0121675	0.0728817	0.0485855	0.0475092	0.0379704	0.989136	0.490187	1.14413	1.36252	0.946483
5.67867e-39	2.54866e-38	ENSMUST00000175805.8|ENSMUST00000070143.12|ENSMUSG00000022361.14|chr15|-	0.0948044	0.787399	0.0985123	-0.292256	-0.341451	0.0100387	3.23803e-23	0.0271069	1.00963e-09	5.83978e-15	0.0368245	0.0793341	0.0445762	0.0478491	0.0437345	1.09944	2.19767	1.10353	0.746577	0.710738
3.89572e-22	1.02663e-21	ENSMUST00000100527.12|ENSMUST00000002599.10|ENSMUSG00000002524.17|chr15|-	0.276835	-0.0161455	0.354477	-0.176918	-0.222546	3.15491e-08	0.68758	6.9739e-11	2.43264e-07	6.24443e-08	0.0500369	0.0401487	0.0543575	0.0342677	0.0411235	1.31895	0.983984	1.42543	0.837848	0.800478
0.000352189	0.000425486	ENSMUST00000036439.5|ENSMUSG00000039385.5|chr15|-	-0.070778	NA	-0.0936978	0.328687	0.240051	0.397567	NA	0.00252763	0.000960089	0.0231349	0.0836645	NA	0.0310256	0.0995426	0.105693	0.931669	NA	0.910558	1.38914	1.27131
0.0011931	0.0014011	ENSMUST00000186526.6|ENSMUST00000189068.6|ENSMUST00000187171.1|ENSMUST00000023248.12|ENSMUSG00000075602.10|chr15|-	-0.655479	NA	0.252079	-0.225665	0.0226395	0.0480128	NA	0.615619	0.000492893	0.000251021	0.331509	NA	0.502079	0.064761	0.00618361	0.519194	NA	1.2867	0.797985	1.0229
6.77379e-19	1.59888e-18	ENSMUST00000064391.11|ENSMUST00000014777.8|ENSMUSG00000052560.15|chr15|-	0.900648	-0.211187	0.133553	-0.929996	-0.16187	4.2697e-11	0.0207652	0.000223942	2.74969e-05	1.29922e-06	0.136578	0.0913349	0.0361899	0.221783	0.0334451	2.4612	0.809623	1.14288	0.394555	0.850552
1.44495e-55	9.52964e-55	ENSMUST00000023259.14|ENSMUSG00000022594.14|chr15|-	-1.04221	-1.18604	0.273906	0.281428	-2.00088	1.68084e-17	0.000498886	3.26419e-37	0.576139	1.70619e-55	0.122412	0.340683	0.0214889	0.503419	0.127507	0.352673	0.305428	1.31509	1.32502	0.135216
3.98474e-28	1.28484e-27	ENSMUST00000023727.16|ENSMUST00000230542.1|ENSMUST00000116400.3|ENSMUSG00000022992.17|chr15|-	0.46033	-1.01861	0.562494	-0.217452	-0.114992	1.20253e-12	1.05845e-11	3.01679e-13	0.0135733	0.209176	0.0647889	0.149832	0.0771211	0.0880957	0.091566	1.5846	0.361097	1.75504	0.804566	0.891374
2.71772e-229	1.01686e-227	ENSMUST00000231171.1|ENSMUST00000023750.8|ENSMUSG00000023011.8|chr15|-	0.68612	0.451969	0.318688	-1.48967	-0.947729	2.28264e-17	0.0176032	4.1326e-123	6.4582e-157	3.50158e-05	0.0809254	0.190394	0.0135054	0.0558177	0.229024	1.98599	1.5714	1.37532	0.225446	0.38762
2.46249e-45	1.30882e-44	ENSMUST00000138843.7|ENSMUST00000023774.11|ENSMUSG00000023030.16|chr15|-	-0.224434	0.158463	-0.8713	0.0678301	1.42585	0.00468543	0.132678	8.76824e-27	0.271753	2.9163e-23	0.0793642	0.105387	0.081325	0.0617179	0.14351	0.798968	1.17171	0.418407	1.07018	4.1614
1.31148e-50	7.80483e-50	ENSMUST00000152227.7|ENSMUSG00000022472.16|chr15|-	0.65014	-0.448947	0.035891	-0.0375503	-0.33517	2.19231e-40	6.20506e-08	0.451941	1.41422e-10	8.62633e-07	0.0488678	0.0829418	0.0477158	0.0058541	0.0681152	1.91581	0.6383	1.03654	0.963146	0.715216
4.51254e-11	7.72672e-11	ENSMUST00000023217.10|ENSMUSG00000022557.11|chr15|-	-0.0851825	-0.56454	0.374955	-0.477911	0.609308	0.419883	1.14886e-06	0.000164706	0.00011072	0.00032246	0.105604	0.116059	0.0995162	0.123625	0.169414	0.918345	0.568621	1.45493	0.620078	1.83916
0.00725526	0.00815273	ENSMUST00000230740.1|ENSMUST00000230744.1|ENSMUST00000230572.1|ENSMUST00000229869.1|ENSMUSG00000023031.8|chr15|-	NA	0.142524	0.409978	-0.113952	-0.204147	NA	0.0603811	0.0150294	0.00613517	0.366379	NA	0.0758914	0.168599	0.0415813	0.226007	NA	1.15318	1.50678	0.892301	0.815342
4.48692e-09	7.05035e-09	ENSMUST00000067205.15|ENSMUST00000109287.3|ENSMUST00000100304.10|ENSMUST00000088614.12|ENSMUSG00000022629.17|chr15|-	-0.64254	-1.4655	0.0966859	0.114759	NA	2.40119e-08	0.000324648	0.03134	0.11103	NA	0.115145	0.407673	0.0449132	0.0720134	NA	0.525955	0.230963	1.10151	1.1216	NA
1.89169e-20	4.71861e-20	ENSMUST00000173516.7|ENSMUST00000041591.15|ENSMUST00000167541.2|ENSMUSG00000022425.16|chr15|-	-1.08851	1.94599	-0.282329	0.0128312	0.0544529	1.13114e-14	0.00119374	3.26238e-05	0.000319935	0.370192	0.140934	0.600544	0.0679601	0.00356562	0.0607656	0.336716	7.00053	0.754026	1.01291	1.05596
1.82704e-17	4.10243e-17	ENSMUST00000069511.7|ENSMUSG00000055782.9|chr15|-	0.105387	-0.878451	0.465746	2.09933	-0.113547	0.00291954	6.02408e-10	6.73838e-06	3.17229e-08	0.695849	0.0354114	0.141919	0.103458	0.379513	0.290454	1.11114	0.415426	1.5932	8.16073	0.892662
1.49793e-67	1.2496e-66	ENSMUST00000072113.5|ENSMUSG00000062373.8|chr15|-	0.649533	-1.41544	0.231338	-0.609307	-0.445608	9.94417e-20	3.58279e-37	4.2518e-07	8.61303e-17	2.94514e-11	0.0714592	0.11111	0.0457433	0.0732121	0.0670159	1.91465	0.242818	1.26029	0.543727	0.640435
3.29981e-262	1.48452e-260	ENSMUST00000228275.1|ENSMUST00000226453.1|ENSMUST00000078976.8|ENSMUST00000226671.1|ENSMUSG00000062397.8|chr15|-	0.183523	-0.507047	0.499839	0.0606878	-0.332629	1.0253e-18	1.06181e-112	3.38721e-160	5.11741e-05	9.92513e-34	0.0207786	0.0224751	0.0185336	0.0149839	0.0274785	1.20144	0.602271	1.64846	1.06257	0.717036
4.15402e-10	6.86104e-10	ENSMUST00000230288.1|ENSMUST00000023805.2|ENSMUSG00000023044.2|chr15|-	0.377942	-0.105286	-0.254099	-0.0451838	-0.409489	7.07712e-11	0.0376045	0.0224627	0.6154	0.000395137	0.0579754	0.0506391	0.111327	0.0899393	0.115567	1.45928	0.900067	0.775615	0.955822	0.663989
4.40194e-15	9.00158e-15	ENSMUST00000045766.7|ENSMUST00000227371.1|ENSMUSG00000039828.7|chr15|-	0.420841	0.176863	-0.162886	-0.124542	-0.488414	4.58989e-11	0.0265112	0.0286365	0.125789	1.02485e-09	0.063922	0.0797169	0.0744297	0.0813512	0.0799958	1.52324	1.19347	0.849688	0.882901	0.613599
3.28278e-99	4.41481e-98	ENSMUST00000230767.1|ENSMUST00000100262.3|ENSMUST00000088454.12|ENSMUSG00000023169.15|chr15|-	-0.147328	-1.47817	0.620545	-1.36815	0.89652	9.63431e-05	2.59571e-91	1.41849e-32	6.95424e-12	0.212699	0.0377801	0.0729403	0.052213	0.199479	0.719416	0.863011	0.228055	1.85994	0.254579	2.45106
2.55211e-11	4.42405e-11	ENSMUST00000002603.11|ENSMUSG00000022568.17|chr15|-	-0.0537338	1.01984	0.354458	-0.164954	-0.184017	0.54167	1.35697e-08	0.00226407	0.000634951	0.0175235	0.0880464	0.17959	0.116094	0.0482853	0.0774633	0.947684	2.77276	1.42541	0.847933	0.831922
6.8476e-30	2.3397e-29	ENSMUST00000226988.2|ENSMUST00000228180.2|ENSMUSG00000022607.17|chr15|-	-0.357117	0.713793	-0.205044	0.0859598	0.186352	3.87662e-21	0.00241841	1.63732e-07	0.000614027	9.02369e-11	0.0378466	0.235314	0.0391574	0.0250953	0.0287472	0.699691	2.04172	0.814611	1.08976	1.20485
2.69614e-09	4.27917e-09	ENSMUST00000174021.7|ENSMUST00000172403.8|ENSMUSG00000042632.17|chr15|-	0.184195	-0.968981	0.389914	-0.190926	0.236888	0.100344	1.60093e-10	0.0112279	0.0699123	0.158685	0.112096	0.151511	0.153781	0.10534	0.168064	1.20225	0.37947	1.47685	0.826194	1.2673
7.43507e-17	1.62882e-16	ENSMUST00000080371.7|ENSMUSG00000022353.10|chr15|-	-0.784756	-0.590025	-0.132294	0.298372	0.332765	6.01025e-13	3.52558e-07	0.311935	0.00168958	3.62483e-05	0.10899	0.115852	0.130832	0.0950234	0.0805693	0.456231	0.554314	0.876084	1.34766	1.39482
3.44713e-31	1.22547e-30	ENSMUST00000109510.9|ENSMUST00000048966.6|ENSMUSG00000041852.15|chr15|-	0.823342	-1.39636	0.234036	0.0368034	-0.979056	1.78013e-05	4.58945e-16	0.000316752	0.831767	2.49584e-21	0.191884	0.171925	0.0649885	0.173245	0.103255	2.2781	0.247497	1.26369	1.03749	0.375666
5.31102e-37	2.23999e-36	ENSMUST00000044332.15|ENSMUST00000156546.1|ENSMUSG00000035891.16|chr15|-	0.882278	-0.0795031	0.138076	-0.0578354	-1.58815	3.12774e-07	0.456853	0.386459	0.749574	1.23969e-41	0.172469	0.106853	0.15943	0.181188	0.117492	2.4164	0.923575	1.14806	0.943805	0.204304
7.99515e-09	1.24285e-08	ENSMUST00000065308.12|ENSMUST00000110329.7|ENSMUSG00000037458.15|chr15|-	0.00299683	-0.352089	0.29459	-0.257645	-0.287128	0.963891	0.0041035	1.40763e-09	0.0151578	0.0116458	0.0661962	0.122675	0.0486555	0.106088	0.113818	1.003	0.703217	1.34258	0.77287	0.750415
7.3796e-19	1.738e-18	ENSMUST00000022986.7|ENSMUSG00000022358.7|chr15|-	0.478418	NA	0.609931	-0.20818	0.912703	0.000195802	NA	2.13902e-06	1.85785e-19	5.95461e-09	0.128456	NA	0.128682	0.0230764	0.156875	1.61352	NA	1.8403	0.812061	2.49105
1.16845e-203	3.58991e-202	ENSMUST00000005493.13|ENSMUST00000157065.1|ENSMUSG00000005360.14|chr15|-	0.0645563	-1.39724	-0.445394	-0.883438	-0.628525	5.5455e-192	1.15769e-137	0.00484957	1.91838e-57	2.06419e-29	0.00218422	0.0559465	0.158117	0.0553024	0.0558185	1.06669	0.24728	0.640572	0.41336	0.533378
0	0	ENSMUST00000165743.1|ENSMUST00000047144.12|ENSMUSG00000036046.14|chr15|-	-1.04111	-0.318996	-1.32178	0.656668	0.0664903	2.14685e-186	4.96063e-07	2.55709e-52	0	0.273251	0.0357552	0.0634461	0.0868381	0.0171049	0.0606882	0.353063	0.726878	0.26666	1.92836	1.06875
2.59584e-34	1.02827e-33	ENSMUST00000023087.12|ENSMUSG00000022451.12|chr15|-	0.280685	-0.0915937	-0.706918	-0.429315	0.974245	0.000116281	0.388145	1.45766e-14	3.64098e-16	6.25695e-14	0.0728326	0.106136	0.0919127	0.0526771	0.129854	1.32404	0.912476	0.493162	0.650955	2.64917
2.79997e-07	4.02628e-07	ENSMUST00000177352.7|ENSMUST00000128775.8|ENSMUST00000126854.8|ENSMUST00000129223.8|ENSMUST00000134885.2|ENSMUSG00000022469.17|chr15|-	0.12241	-1.66109	0.102502	-0.122685	-0.2108	3.386e-06	0.00018078	0.793629	0.233986	0.00111531	0.026348	0.443612	0.391825	0.103083	0.0646684	1.13022	0.189932	1.10794	0.884543	0.809936
8.61815e-05	0.000107913	ENSMUST00000040518.5|ENSMUSG00000033047.5|chr15|+	0.186001	-0.235852	0.316873	0.050136	0.0515042	0.0401816	1.37196e-05	0.00308889	0.578013	0.507316	0.0906491	0.05424	0.107097	0.0901258	0.0776809	1.20442	0.789898	1.37283	1.05141	1.05285
4.13676e-26	1.23287e-25	ENSMUST00000019290.2|ENSMUSG00000019146.2|chr15|-	1.10238	-1.75909	-0.0596952	2.24824	1.09556	5.89323e-10	1.17865e-08	4.07302e-05	0.00229766	2.40548e-05	0.177996	0.308462	0.0145481	0.737421	0.259397	3.01131	0.172201	0.942052	9.47106	2.99086
3.38727e-72	3.08445e-71	ENSMUST00000160994.7|ENSMUST00000023086.14|ENSMUST00000159054.1|ENSMUSG00000022452.15|chr15|+	0.257295	-0.222907	0.173503	-0.212343	-0.0866166	2.54986e-38	6.09656e-12	1.46635e-17	1.6521e-30	0.000151123	0.0198779	0.0324116	0.0203408	0.0184959	0.0228587	1.29343	0.80019	1.18946	0.808687	0.917029
1.64704e-20	4.12197e-20	ENSMUST00000044189.15|ENSMUST00000180657.1|ENSMUSG00000033075.17|chr15|-	-0.162709	-0.382514	-0.728956	-0.795278	0.680935	0.0818978	0.0828005	2.69724e-05	3.51841e-05	9.86387e-21	0.093523	0.220512	0.173659	0.192234	0.0729248	0.849838	0.682144	0.482412	0.451456	1.97572
0.0028303	0.00326088	ENSMUST00000171436.7|ENSMUST00000231184.1|ENSMUST00000165095.8|ENSMUST00000056177.6|ENSMUSG00000016664.16|chr15|-	0.231437	-0.0164089	0.219386	-0.124145	-0.16562	0.0157733	0.681317	0.00929348	0.195007	0.0316196	0.0958681	0.0399567	0.0843446	0.0957979	0.0770618	1.26041	0.983725	1.24531	0.883251	0.847368
0.00188704	0.00219419	ENSMUST00000227725.1|ENSMUSG00000022350.7|chr15|-	0.234628	0.0498376	0.212584	-0.318573	-0.224798	0.0274732	0.638935	0.0513931	0.00909989	0.0198489	0.10642	0.106221	0.109119	0.122139	0.0965135	1.26444	1.0511	1.23687	0.727186	0.798677
3.27904e-223	1.19149e-221	ENSMUST00000172107.7|ENSMUST00000023039.14|ENSMUSG00000022403.15|chr15|-	0.308905	-0.714448	1.63597	0.218943	-0.121681	8.09007e-11	3.84126e-105	4.3835e-154	5.02616e-05	0.0280504	0.0475318	0.0328076	0.0618675	0.0540012	0.0553958	1.36193	0.489462	5.13442	1.24476	0.885431
0.00170753	0.00199097	ENSMUST00000022791.8|ENSMUSG00000022184.8|chr15|-	0.297941	-0.0152951	0.442761	-0.109561	-0.141388	0.00468663	0.767712	0.0135223	0.291859	0.028315	0.105361	0.0517829	0.179276	0.103943	0.0644757	1.34708	0.984821	1.557	0.896227	0.868152
9.53879e-43	4.72439e-42	ENSMUST00000089377.5|ENSMUSG00000068220.6|chr15|+	0.158851	-0.061944	2.51533	3.18316	-0.0413551	0.19147	0.0379111	1.2415e-28	1.05533e-23	0.526599	0.121609	0.0298408	0.226587	0.317164	0.0653106	1.17216	0.939935	12.3707	24.1228	0.959488
2.47683e-07	3.57386e-07	ENSMUST00000023219.8|ENSMUSG00000022559.8|chr15|-	0.412588	-0.283252	0.226744	0.0848333	-0.186417	2.56047e-06	1.12489e-05	0.037663	0.643299	0.0642769	0.0877239	0.0644978	0.10909	0.183189	0.100752	1.51072	0.75333	1.25451	1.08854	0.829927
2.28351e-06	3.11755e-06	ENSMUST00000172387.7|ENSMUSG00000022370.13|chr15|-	0.06799	-0.352048	0.144485	-0.0196462	-0.00427947	0.13161	3.90532e-07	0.00201456	0.727253	0.943276	0.0450927	0.0693893	0.0467881	0.056328	0.0601451	1.07035	0.703247	1.15544	0.980546	0.99573
0.00719459	0.00808937	ENSMUST00000019516.4|ENSMUST00000228366.2|ENSMUSG00000075590.4|chr15|-	0.0783207	NA	0.543944	-0.145215	0.0152367	0.574683	NA	0.00368017	0.00325249	0.965526	0.139567	NA	0.187286	0.0493458	0.352539	1.08147	NA	1.72279	0.864836	1.01535
2.59982e-19	6.21818e-19	ENSMUST00000023113.6|ENSMUST00000230050.1|ENSMUSG00000022476.8|chr15|-	0.0621845	0.213291	0.405257	0.0274429	-1.34443	0.0221624	0.047581	3.91138e-07	0.74725	1.71134e-12	0.0271836	0.107663	0.0798816	0.0851556	0.190532	1.06416	1.23774	1.49969	1.02782	0.260688
1.27353e-86	1.4281e-85	ENSMUST00000110361.7|ENSMUST00000110362.3|ENSMUST00000022894.13|ENSMUSG00000022285.17|chr15|-	-0.182745	-0.647516	0.264558	-0.197757	-0.401955	1.16819e-05	2.341e-39	1.7088e-72	5.02592e-08	2.31876e-25	0.0416898	0.0493313	0.0146918	0.0362831	0.0386258	0.832981	0.523344	1.30286	0.820569	0.669011
3.26929e-53	2.05227e-52	ENSMUST00000080299.6|ENSMUSG00000022634.9|chr15|-	0.184922	-0.371683	0.0293854	0.307957	-0.295794	1.9445e-09	9.36594e-15	0.244634	6.67315e-23	1.40819e-26	0.0308081	0.0479741	0.0252564	0.0312561	0.0277224	1.20312	0.689573	1.02982	1.36064	0.74394
1.49064e-13	2.84358e-13	ENSMUST00000036176.14|ENSMUST00000176219.7|ENSMUST00000177026.1|ENSMUSG00000033697.15|chr15|-	0.303424	-0.550991	-0.117355	0.324478	0.0999859	0.0284382	7.20151e-12	0.037258	6.84098e-08	0.472361	0.138475	0.0803944	0.0563414	0.0601408	0.139132	1.35449	0.576378	0.889269	1.38331	1.10516
0	0	ENSMUST00000110504.1|ENSMUST00000022816.14|ENSMUSG00000022205.15|chr15|-	0.45723	-0.600814	1.13354	-0.41285	-0.808747	5.77133e-41	2.34716e-46	0	3.45119e-16	6.60278e-91	0.0341129	0.0420293	0.0237912	0.0506167	0.0399985	1.57969	0.548365	3.10665	0.661761	0.445416
6.50283e-06	8.62555e-06	ENSMUST00000080622.8|ENSMUSG00000063480.8|chr15|-	0.0991422	-0.195173	0.251958	-0.0476271	-0.15923	0.206786	0.0215156	1.26119e-06	0.397333	0.0107052	0.0785314	0.0849018	0.0519954	0.0562705	0.0623898	1.10422	0.822692	1.28654	0.953489	0.8528
6.16286e-40	2.85061e-39	ENSMUST00000181536.2|ENSMUSG00000096956.2|chr15|-	-1.13731	NA	-0.228264	-2.85753	0.45826	1.6886e-17	NA	0.599269	7.27335e-09	1.08219e-29	0.13359	NA	0.434415	0.493999	0.0404934	0.320679	NA	0.795914	0.0574102	1.58132
2.29341e-49	1.33541e-48	ENSMUST00000058845.8|ENSMUSG00000045763.8|chr15|-	-0.0407844	-0.610871	0.140263	-0.135635	-0.71606	0.626801	7.47173e-49	4.08899e-41	0.439177	6.3102e-08	0.0838781	0.0415842	0.0104448	0.175333	0.132364	0.960036	0.542878	1.15058	0.873161	0.488674
0.00753084	0.00845988	ENSMUST00000183130.2|ENSMUST00000182172.1|ENSMUSG00000098176.2|chr15|-	-0.469677	-0.479728	-0.00444697	0.0245406	0.311058	0.0198963	0.0195687	0.964873	0.861208	0.013648	0.201726	0.205493	0.100976	0.140363	0.126118	0.625204	0.618952	0.995563	1.02484	1.36487
8.37307e-71	7.34149e-70	ENSMUST00000090247.6|ENSMUST00000227337.1|ENSMUSG00000022263.10|chr15|-	0.204376	0.191702	-0.756582	-0.0499316	1.24076	0.0183196	0.114637	7.05328e-59	0.649856	1.0893e-27	0.086633	0.121508	0.0467622	0.109991	0.113778	1.22676	1.21131	0.469268	0.951294	3.45825
7.37022e-54	4.66534e-53	ENSMUST00000076224.11|ENSMUST00000054266.12|ENSMUST00000151288.7|ENSMUST00000132607.1|ENSMUSG00000079020.9|chr15|-	0.455284	-2.94972	0.854901	1.20452	-0.856228	0.000561369	2.16889e-12	1.77063e-18	5.35917e-08	0.00121829	0.131981	0.419999	0.0974688	0.221462	0.264712	1.57662	0.0523543	2.35114	3.33516	0.424761
5.74695e-124	9.91677e-123	ENSMUST00000122044.7|ENSMUST00000120859.7|ENSMUST00000117786.7|ENSMUSG00000022433.19|chr15|-	0.316479	-0.749428	0.322257	0.362033	0.257431	2.54957e-06	1.49569e-129	1.84989e-15	3.49417e-10	3.08092e-08	0.0672768	0.0309472	0.0405303	0.0576936	0.0464947	1.37229	0.472637	1.38024	1.43625	1.2936
2.39535e-07	3.45894e-07	ENSMUST00000052965.7|ENSMUSG00000022141.7|chr15|-	-0.268198	0.222052	-0.352704	0.155704	0.0492834	0.000179526	0.00037909	0.000303122	0.0757978	0.305922	0.0715917	0.0624754	0.0976312	0.0876904	0.0481369	0.764757	1.24864	0.702785	1.16848	1.05052
1.82129e-08	2.77191e-08	ENSMUST00000163506.2|ENSMUST00000041190.16|ENSMUSG00000037570.16|chr15|-	0.087371	-0.199998	0.257341	-0.177569	-0.0233195	0.138402	0.000263557	2.3115e-07	0.00167771	0.615654	0.058964	0.0548134	0.0497532	0.0565139	0.0464513	1.0913	0.818732	1.29349	0.837303	0.97695
2.64033e-15	5.45831e-15	ENSMUST00000226145.1|ENSMUST00000226170.1|ENSMUSG00000056069.10|chr15|-	2.84356	-0.0236265	0.709398	NA	-0.845315	1.51342e-16	0.00575374	2.10824e-05	NA	0.144807	0.344447	0.00855568	0.166795	NA	0.579729	17.1769	0.97665	2.03277	NA	0.429422
0.00145113	0.00169883	ENSMUST00000227930.1|ENSMUST00000166610.7|ENSMUST00000228087.1|ENSMUST00000171751.9|ENSMUST00000227314.1|ENSMUST00000111581.3|ENSMUST00000227533.1|ENSMUST00000048145.12|ENSMUSG00000033565.18|chr15|-	-0.0575506	-0.381545	-0.0453881	0.424612	0.124919	0.469571	0.359935	0.00656679	0.00226357	0.0185198	0.0795802	0.416766	0.0166988	0.139068	0.0530428	0.944074	0.682806	0.955627	1.529	1.13306
4.42002e-32	1.62167e-31	ENSMUST00000228223.1|ENSMUSG00000115497.1|chr15|+	0.886451	-0.190332	0.407215	-0.708836	-0.272953	5.8461e-13	0.00451625	3.27871e-06	1.55342e-21	0.00407019	0.123049	0.0670265	0.0875253	0.0743694	0.0950173	2.4265	0.826685	1.50263	0.492217	0.761128
1.84534e-130	3.40172e-129	ENSMUST00000177359.1|ENSMUST00000081291.12|ENSMUST00000229524.1|ENSMUST00000066677.9|ENSMUST00000176274.1|ENSMUST00000231152.1|ENSMUSG00000053929.17|chr15|-	-0.499462	0.122441	0.763815	-0.264874	0.35748	4.72276e-66	0.116692	9.72701e-84	6.14165e-12	2.25191e-17	0.029095	0.0780473	0.0393961	0.0385197	0.0421557	0.606857	1.13025	2.14645	0.767302	1.42972
6.81382e-74	6.35788e-73	ENSMUST00000109627.7|ENSMUST00000109625.7|ENSMUST00000109623.7|ENSMUSG00000089715.12|chr15|-	-0.238845	-1.52906	0.0959986	0.0153436	0.162167	1.98503e-13	3.32168e-45	2.72892e-13	0.617273	8.87594e-07	0.0324968	0.108371	0.0131376	0.0307046	0.0329941	0.787537	0.21674	1.10076	1.01546	1.17606
1.75803e-80	1.77636e-79	ENSMUST00000228960.1|ENSMUST00000023276.15|ENSMUST00000168191.1|ENSMUST00000170633.8|ENSMUSG00000047921.16|chr15|-	0.635592	0.309099	-0.381707	0.761984	-0.0485974	7.52385e-39	1.05788e-05	5.56582e-51	1.30336e-32	0.359146	0.0487524	0.0701701	0.025416	0.0640757	0.0529965	1.88814	1.3622	0.682695	2.14252	0.952565
4.13347e-05	5.27537e-05	ENSMUST00000060808.9|ENSMUSG00000036606.17|chr15|-	0.216307	-0.0348966	0.0934375	-0.0444251	-0.421327	0.000629345	0.462219	0.612533	0.838861	5.11214e-06	0.0632727	0.0474656	0.184491	0.218466	0.0923936	1.24148	0.965705	1.09794	0.956547	0.656176
6.20988e-34	2.42931e-33	ENSMUST00000023133.7|ENSMUSG00000022490.7|chr15|-	0.110021	1.5023	-0.119818	-0.950304	0.0511449	0.0457572	1.5044e-32	1.1492e-09	0.0285614	0.624513	0.0550759	0.126457	0.0196837	0.43403	0.104492	1.1163	4.49201	0.887082	0.386624	1.05248
3.36516e-16	7.20915e-16	ENSMUST00000181034.2|ENSMUSG00000097093.2|chr15|-	-0.0476188	0.0994217	0.161857	0.861108	-1.28517	0.696031	0.493813	0.173616	1.74903e-08	1.5845e-12	0.121886	0.145299	0.118953	0.15281	0.181859	0.953497	1.10453	1.17569	2.36578	0.276603
2.33799e-17	5.23417e-17	ENSMUST00000054244.6|ENSMUSG00000045608.7|chr15|-	0.0527072	-2.57081	0.862188	-1.3777	-1.75577	8.41242e-08	0.0103395	5.3465e-05	3.86505e-08	0.0839935	0.00983702	1.00255	0.213416	0.250632	1.01609	1.05412	0.0764739	2.36834	0.252157	0.172774
1.21236e-05	1.58805e-05	ENSMUST00000022927.10|ENSMUSG00000022314.10|chr15|-	-0.00829716	0.0161939	0.245411	-0.131385	-0.043065	0.841042	0.769992	1.34065e-06	0.00240032	0.242495	0.0413697	0.0553854	0.0507716	0.043281	0.0368463	0.991737	1.01633	1.27815	0.87688	0.957849
1.94534e-05	2.51847e-05	ENSMUST00000070256.8|ENSMUSG00000056258.9|chr15|-	0.165022	-0.842406	0.0561312	-0.0349496	-1.025	0.338855	4.02581e-05	0.126692	0.684077	0.000178748	0.17254	0.205165	0.0367525	0.085891	0.273531	1.17942	0.430673	1.05774	0.965654	0.358796
2.58279e-06	3.51219e-06	ENSMUST00000175793.7|ENSMUST00000177374.7|ENSMUST00000176384.7|ENSMUST00000177371.7|ENSMUST00000176014.7|ENSMUST00000177083.7|ENSMUSG00000022377.16|chr15|-	0.158936	-0.357939	0.0761512	0.0851737	-0.210129	0.00858974	0.000501342	0.0139017	0.390732	0.000380666	0.0604789	0.102855	0.0309584	0.0992364	0.0591391	1.17226	0.699115	1.07913	1.08891	0.810479
0.000629182	0.000751242	ENSMUST00000036987.11|ENSMUSG00000008690.15|chr15|+	0.114225	-0.501949	0.260889	0.00588475	0.0612083	0.368726	5.19199e-05	0.00995809	0.964096	0.575834	0.127077	0.124036	0.101226	0.13073	0.109402	1.121	0.60535	1.29808	1.0059	1.06312
2.59285e-10	4.31077e-10	ENSMUST00000057896.4|ENSMUST00000230063.1|ENSMUST00000049484.12|ENSMUSG00000036197.16|chr15|-	-0.686804	0.049839	0.466851	0.407388	-0.164338	5.39553e-10	0.680041	0.00368584	0.00113923	0.0466843	0.110647	0.120849	0.160769	0.125209	0.0826172	0.503182	1.0511	1.59496	1.50289	0.848455
0	0	ENSMUST00000063838.10|ENSMUST00000164532.2|ENSMUST00000228226.1|ENSMUSG00000022378.14|chr15|-	1.21383	-0.735106	2.34136	0.794473	0.691605	1.78491e-70	0	0	1.42749e-32	2.90743e-09	0.0683922	0.0191445	0.047004	0.0668504	0.116496	3.36634	0.479455	10.3954	2.21327	1.99692
2.25922e-48	1.28192e-47	ENSMUST00000022980.4|ENSMUSG00000022354.4|chr15|+	0.194945	0.075251	0.194092	-0.337632	-0.173245	3.18427e-15	0.0449096	3.55554e-13	2.81462e-30	5.72085e-10	0.0247283	0.0375223	0.0266922	0.0295278	0.0279521	1.21524	1.07815	1.21421	0.713458	0.840931
5.7316e-47	3.16663e-46	ENSMUST00000176935.7|ENSMUST00000177504.8|ENSMUSG00000022362.13|chr15|-	0.560844	0.985074	0.193991	0.224472	-1.61019	4.82644e-15	2.99147e-21	0.0285997	0.018624	1.3438e-21	0.0716152	0.104097	0.0886225	0.0953994	0.168671	1.75215	2.67801	1.21409	1.25166	0.199851
6.30283e-10	1.03378e-09	ENSMUST00000016771.12|ENSMUSG00000022443.17|chr15|-	-0.150652	-0.762121	-0.0875731	-0.55464	0.176782	0.414494	2.08303e-10	0.70359	0.0060964	2.81542e-09	0.18462	0.119923	0.230166	0.202235	0.0297512	0.860147	0.466676	0.916152	0.574279	1.19337
2.64901e-06	3.60094e-06	ENSMUST00000169033.7|ENSMUST00000184616.7|ENSMUST00000096143.1|ENSMUST00000184485.7|ENSMUST00000184906.7|ENSMUST00000108828.8|ENSMUSG00000099083.7|chr15|-	-0.0422758	-0.333583	0.0361757	0.320066	-0.0408685	0.287708	0.000124274	0.711194	5.91622e-06	0.477109	0.0397642	0.0869263	0.0977055	0.0706646	0.0574834	0.958605	0.716352	1.03684	1.37722	0.959955
6.97732e-07	9.79104e-07	ENSMUST00000023040.8|ENSMUSG00000022404.8|chr15|-	0.243313	-0.0654625	0.470115	-0.351146	-0.219392	0.0231127	0.50121	0.000189144	1.05913e-05	0.0592415	0.107113	0.0973295	0.125932	0.0797202	0.116302	1.27547	0.936634	1.60018	0.703881	0.803007
9.59323e-08	1.40624e-07	ENSMUST00000136591.7|ENSMUSG00000044224.16|chr15|-	0.140774	-1.11584	0.30147	0.0306291	0.0443503	0.446911	3.62621e-09	0.00614879	0.818708	0.708588	0.185089	0.189113	0.110036	0.133631	0.118662	1.15116	0.327639	1.35184	1.0311	1.04535
3.72072e-110	5.62423e-109	ENSMUST00000022993.6|ENSMUSG00000022365.6|chr15|-	0.0721506	-0.485096	0.167134	0.712892	0.17881	0.0143008	1.2076e-88	0.000993321	1.51638e-53	6.11114e-05	0.0294538	0.0243025	0.0507633	0.0462768	0.044608	1.07482	0.615638	1.18191	2.03988	1.19579
1.49419e-09	2.40484e-09	ENSMUST00000226414.1|ENSMUST00000110336.3|ENSMUSG00000037487.7|chr15|-	0.128508	0.260469	0.232205	-0.319379	-0.21582	0.00175937	0.067129	0.00177646	9.38211e-06	3.1578e-05	0.0410817	0.14227	0.0742995	0.0720793	0.0518578	1.13713	1.29754	1.26138	0.7266	0.80588
1.1123e-39	5.07653e-39	ENSMUST00000047835.7|ENSMUSG00000033228.8|chr15|-	-0.0783086	-2.13798	0.408706	0.857199	-0.208823	0.498527	1.21608e-13	0.000126308	6.85048e-25	0.0410099	0.115703	0.288331	0.106613	0.0832013	0.102193	0.924679	0.117893	1.50487	2.35655	0.811539
1.43674e-09	2.31731e-09	ENSMUST00000022855.11|ENSMUSG00000022247.12|chr15|-	0.176206	-0.524679	0.290965	0.0776354	0.339025	0.180896	6.45481e-10	0.00304206	0.343991	0.000307954	0.131694	0.0849146	0.0981843	0.0820403	0.0939512	1.19268	0.591745	1.33772	1.08073	1.40358
4.59089e-05	5.8414e-05	ENSMUST00000168846.2|ENSMUSG00000067713.7|chr15|-	0.000778249	-0.112881	0.327414	-0.353112	0.0883274	0.989579	0.122328	0.00111272	9.89063e-05	0.228091	0.0595867	0.0730585	0.100423	0.0906984	0.0732831	1.00078	0.893257	1.38738	0.702498	1.09235
4.31397e-26	1.28366e-25	ENSMUST00000169707.7|ENSMUST00000012104.6|ENSMUSG00000011960.12|chr15|-	-0.052555	-0.613949	-0.0943597	0.601141	-0.15495	0.407641	1.08797e-11	0.0641906	2.16389e-21	0.00292675	0.0634683	0.0903616	0.0509817	0.0632992	0.0520782	0.948802	0.54121	0.909955	1.8242	0.856458
2.43819e-36	1.01252e-35	ENSMUST00000005487.11|ENSMUST00000100486.5|ENSMUST00000109748.8|ENSMUST00000109747.8|ENSMUSG00000005354.16|chr15|-	-0.362334	2.62242	-0.404187	-0.820026	-0.858869	0.0033401	1.61456e-10	0.001734	2.8771e-09	9.96415e-14	0.123471	0.410129	0.129035	0.138087	0.115418	0.69605	13.769	0.66752	0.44042	0.423641
5.85464e-05	7.38721e-05	ENSMUST00000109503.9|ENSMUST00000231165.1|ENSMUST00000023076.5|ENSMUSG00000058099.16|chr15|-	-0.858767	-0.060967	0.633273	NA	0.39216	0.0152647	0.00943355	0.0134282	NA	0.001888	0.353979	0.0234856	0.256157	NA	0.126206	0.423684	0.940854	1.88377	NA	1.48017
5.01847e-07	7.10026e-07	ENSMUST00000023214.10|ENSMUSG00000022555.12|chr15|-	0.279058	0.0258057	0.0845309	-0.679732	-0.244625	0.000258612	0.787048	0.367703	2.13953e-06	0.0194861	0.0763793	0.0955247	0.0938416	0.14341	0.104715	1.32188	1.02614	1.08821	0.506753	0.782998
2.39575e-187	6.51333e-186	ENSMUST00000097014.6|ENSMUSG00000072235.6|chr15|-	0.130527	-0.882911	0.17343	0.272524	-0.311584	0.00556061	1.52748e-174	2.87841e-07	2.13512e-47	5.21914e-28	0.0470769	0.0313467	0.0337989	0.0188454	0.0283985	1.13943	0.413577	1.18938	1.31328	0.732286
2.75574e-26	8.24539e-26	ENSMUST00000109381.8|ENSMUST00000109380.7|ENSMUSG00000022387.17|chr15|-	0.30316	0.124876	0.600729	-0.133703	-0.589662	0.000130336	0.34269	6.81566e-12	0.0352384	1.18516e-21	0.0792404	0.131606	0.087551	0.0634987	0.0616845	1.35413	1.13301	1.82345	0.874849	0.554514
3.90545e-20	9.57736e-20	ENSMUST00000163242.2|ENSMUSG00000016541.10|chr15|+	0.21065	-0.202251	0.52434	-0.473191	-0.563749	0.00167253	0.00506912	1.07286e-10	5.66923e-07	3.35455e-09	0.0670229	0.0721653	0.0812136	0.0945974	0.0953369	1.23448	0.81689	1.68934	0.623011	0.569071
7.2461e-09	1.12827e-08	ENSMUST00000226124.1|ENSMUST00000067215.8|ENSMUSG00000054277.8|chr15|-	0.00948827	2.36927	0.333902	-0.220495	-0.280036	0.944766	0.000478113	0.0356931	0.00337475	0.00130953	0.136953	0.678344	0.15897	0.0752192	0.0871331	1.00953	10.6896	1.39641	0.802122	0.755757
3.28385e-17	7.29552e-17	ENSMUST00000229441.1|ENSMUST00000088592.5|ENSMUSG00000043460.7|chr15|-	1.23791	NA	-0.0364414	-0.0897386	-1.30488	6.29974e-14	NA	0.290993	0.0175202	0.00110702	0.165017	NA	0.0345107	0.037775	0.400049	3.44839	NA	0.964215	0.91417	0.271204
1.85467e-19	4.45287e-19	ENSMUST00000228177.1|ENSMUST00000057256.4|ENSMUST00000227299.1|ENSMUSG00000022195.7|chr15|-	0.639	0.84019	0.301264	-0.669853	-0.627815	0.00369232	8.01341e-05	0.000499897	8.97891e-10	2.40102e-10	0.220093	0.21303	0.0865498	0.109336	0.0991305	1.89459	2.31681	1.35157	0.511784	0.533757
2.30333e-06	3.14234e-06	ENSMUST00000023736.9|ENSMUSG00000022999.15|chr15|-	0.270426	0.710032	-0.00416854	0.419497	-0.420543	0.101939	0.00544902	0.979926	0.0313083	2.35147e-07	0.165345	0.255479	0.165667	0.194831	0.0813561	1.31052	2.03406	0.99584	1.5212	0.65669
2.82634e-66	2.2783e-65	ENSMUST00000228639.1|ENSMUST00000228057.1|ENSMUST00000110267.8|ENSMUSG00000022340.15|chr15|-	0.277209	0.696629	-0.472625	0.100436	-0.559771	2.28069e-50	0.000699991	1.16051e-62	0.232805	0.000111415	0.018574	0.205521	0.0282886	0.0841766	0.144858	1.31944	2.00698	0.623364	1.10565	0.57134
1.69003e-12	3.0973e-12	ENSMUST00000080406.6|ENSMUSG00000022526.8|chr15|-	0.904261	0.287147	-0.095563	-0.423561	-0.286314	1.4585e-09	0.238466	0.080599	7.29175e-07	0.0383157	0.149492	0.243587	0.0546943	0.0855087	0.138218	2.47011	1.33262	0.908861	0.654711	0.751027
2.00127e-10	3.34636e-10	ENSMUST00000144585.8|ENSMUST00000123791.7|ENSMUSG00000036529.17|chr15|-	0.327648	-0.093595	0.267306	-0.0986939	0.0303807	4.08665e-06	0.407658	4.38423e-06	9.58099e-10	0.737495	0.0711208	0.113034	0.0582077	0.0161364	0.0906419	1.3877	0.910652	1.30644	0.90602	1.03085
0	0	ENSMUST00000023761.2|ENSMUSG00000023020.2|chr15|+	-4.13159	-5.0667	13.8139	-4.83339	-5.05095	0.88272	0.856437	0.866338	0.862981	0.856879	28.0066	28.0066	82.0733	28.0066	28.0066	0.0160573	0.00630318	998351	0.00795952	0.00640328
0.0174451	0.019181	ENSMUST00000072910.5|ENSMUSG00000063765.12|chr15|-	0.140946	NA	-0.0282409	-0.139719	0.37855	0.0391895	NA	0.66042	0.0222054	0.0507585	0.0683475	NA	0.0642813	0.061097	0.193779	1.15136	NA	0.972154	0.869603	1.46017
0.000523514	0.000626856	ENSMUST00000228916.1|ENSMUST00000042167.9|ENSMUSG00000039007.10|chr15|+	0.284493	-0.217575	NA	-0.42226	-0.160553	4.00858e-05	0.0294111	NA	0.114673	0.138566	0.0692705	0.0998997	NA	0.267671	0.108398	1.32909	0.804467	NA	0.655564	0.851672
4.39954e-22	1.15618e-21	ENSMUST00000109024.8|ENSMUSG00000023022.14|chr15|-	-1.00908	-0.71874	-0.432448	0.478661	0.0904976	1.95933e-17	2.63965e-08	0.198654	6.59194e-06	0.0202439	0.118769	0.129181	0.336431	0.106217	0.0389774	0.364554	0.487366	0.648919	1.61391	1.09472
0.000144458	0.000178518	ENSMUST00000053918.8|ENSMUSG00000022571.9|chr15|-	0.161026	0.0469029	-0.00831046	-0.0170441	-0.388786	0.00259954	0.627757	0.930582	0.89357	4.19544e-06	0.0534703	0.0967297	0.0953992	0.127396	0.0844918	1.17472	1.04802	0.991724	0.9831	0.67788
2.097e-97	2.71389e-96	ENSMUST00000071462.6|ENSMUST00000230229.1|ENSMUSG00000022474.15|chr15|-	-0.713253	14.0754	-0.56633	1.10696	0.385746	0.822614	0.88367	0.858736	0.728121	0.903627	3.18154	96.1975	3.18192	3.18435	3.18585	0.490048	1.29682e+06	0.567605	3.02516	1.47071
7.99552e-11	1.35676e-10	ENSMUST00000069877.11|ENSMUST00000229644.1|ENSMUST00000023055.7|ENSMUST00000162713.8|ENSMUSG00000022420.16|chr15|-	-0.0530682	0.617726	0.514038	-0.530733	-0.527223	0.672332	0.00973585	2.84334e-05	2.6244e-05	3.91274e-07	0.125472	0.238959	0.122809	0.12625	0.103924	0.948315	1.8547	1.67203	0.588174	0.590242
1.36469e-33	5.28942e-33	ENSMUST00000052499.8|ENSMUSG00000051518.8|chr15|-	0.184147	-0.321649	0.355218	-0.295512	-0.215866	9.89439e-06	1.06394e-10	1.3708e-19	3.25573e-10	4.91744e-06	0.0416671	0.0498096	0.0392307	0.0470105	0.0472532	1.20219	0.724952	1.42649	0.74415	0.805844
1.88872e-23	5.24428e-23	ENSMUST00000054014.8|ENSMUST00000229431.1|ENSMUST00000231053.1|ENSMUSG00000055065.7|chr15|-	-0.644614	-0.145485	0.526716	-0.0516958	0.470865	3.87048e-23	0.225622	2.9483e-06	0.589371	1.34283e-05	0.0650647	0.120066	0.112681	0.0957777	0.10817	0.524865	0.864603	1.69336	0.949618	1.60138
2.64615e-27	8.23028e-27	ENSMUST00000057177.6|ENSMUST00000180159.7|ENSMUSG00000045996.12|chr15|+	-0.167394	-0.822354	0.630367	0.0687833	-0.149579	0.0407466	1.08432e-16	2.58649e-17	0.192805	0.0348	0.0818112	0.0991366	0.0744774	0.0528158	0.0708679	0.845866	0.439396	1.8783	1.0712	0.86107
0.000210793	0.000258381	ENSMUST00000042594.12|ENSMUSG00000035805.13|chr15|-	-0.0010913	-1.2499	-0.276063	-0.129459	11.6524	0.9977	0.00492759	0.79842	0.872715	0.961096	0.378612	0.44453	1.08093	0.808056	238.887	0.998909	0.286534	0.758765	0.878571	114969
1.91485e-27	5.98035e-27	ENSMUST00000046633.9|ENSMUSG00000041935.10|chr15|-	-0.180947	-1.2439	0.484867	0.276643	0.162432	0.00500758	2.627e-28	7.81205e-05	0.000576923	0.244351	0.0644731	0.112736	0.122748	0.0803673	0.139525	0.83448	0.288257	1.62396	1.3187	1.17637
1.74417e-37	7.43931e-37	ENSMUST00000108813.9|ENSMUST00000118152.7|ENSMUST00000122182.1|ENSMUSG00000009575.14|chr15|-	0.274307	0.600397	-0.407729	0.19096	3.83834e-05	2.29735e-16	0.000322677	1.23614e-36	0.00765757	0.999322	0.0334299	0.166945	0.0322515	0.0716063	0.0451412	1.31562	1.82284	0.665159	1.21041	1.00004
7.04097e-22	1.83502e-21	ENSMUST00000022946.5|ENSMUSG00000022323.11|chr15|-	0.117999	-0.0409497	0.234551	-0.271043	-0.28711	2.59785e-15	0.53636	0.00365238	3.51575e-15	3.48392e-07	0.0149199	0.0662265	0.0806925	0.0344353	0.0563493	1.12524	0.959877	1.26434	0.762584	0.750429
7.0737e-66	5.63956e-65	ENSMUST00000092640.5|ENSMUST00000229213.1|ENSMUSG00000013846.10|chr15|-	NA	-3.66522	1.85724	0.358643	-0.425757	NA	7.29518e-22	1.03291e-20	0.249377	4.75766e-09	NA	0.381419	0.199005	0.311359	0.0727114	NA	0.0255986	6.40604	1.43139	0.653275
3.8373e-105	5.53479e-104	ENSMUST00000077577.7|ENSMUSG00000023004.8|chr15|-	-0.177951	0.28956	0.409534	-0.768606	-0.282417	0.00684922	1.17833e-18	1.34035e-21	4.79386e-89	6.33361e-14	0.0658081	0.032842	0.0428984	0.038417	0.0376506	0.836984	1.33584	1.50612	0.463659	0.75396
5.0164e-05	6.36567e-05	ENSMUST00000023762.12|ENSMUST00000109035.10|ENSMUSG00000023021.15|chr15|-	-0.078677	-0.398432	0.164811	-0.11732	0.314133	0.429345	0.00117566	0.131496	0.275486	4.0346e-05	0.0995518	0.122794	0.109275	0.107582	0.0765155	0.924338	0.671372	1.17917	0.889301	1.36907
5.86597e-55	3.7958e-54	ENSMUST00000036210.6|ENSMUSG00000034064.14|chr16|-	-0.0637737	-1.53416	0.752865	0.676351	-1.34351	0.585226	1.67102e-31	1.02424e-05	2.32801e-07	1.761e-33	0.116851	0.131383	0.170641	0.130796	0.111421	0.938217	0.215636	2.12307	1.96669	0.260928
0.000423748	0.000509819	ENSMUST00000114781.7|ENSMUST00000114787.7|ENSMUST00000114775.7|ENSMUST00000114782.7|ENSMUSG00000022829.14|chr16|-	0.345742	-1.29268	0.0199215	-0.161617	NA	0.12236	0.000465514	0.119168	0.378669	NA	0.22379	0.369353	0.0127844	0.183582	NA	1.41304	0.274533	1.02012	0.850767	NA
5.6277e-213	1.8177e-211	ENSMUST00000168279.1|ENSMUST00000023616.9|ENSMUST00000164579.7|ENSMUST00000165531.7|ENSMUSG00000022899.9|chr16|-	0.215132	0.440591	-2.50884	-4.19004	-2.04058	7.76168e-25	1.72765e-07	9.42216e-10	1.86977e-71	3.33574e-22	0.0209055	0.0842997	0.410015	0.234417	0.210593	1.24003	1.55362	0.0813623	0.0151457	0.129954
2.34711e-15	4.86012e-15	ENSMUST00000023615.6|ENSMUSG00000022898.13|chr16|-	0.00282982	-0.627074	0.985302	0.212577	0.179785	0.963471	1.2345e-15	3.25353e-05	0.10692	0.148798	0.0617884	0.0783748	0.237139	0.131856	0.124523	1.00283	0.534153	2.67862	1.23686	1.19696
5.25558e-73	4.80892e-72	ENSMUST00000073371.6|ENSMUST00000096272.10|ENSMUST00000121750.1|ENSMUSG00000065979.12|chr16|-	-0.0906983	-1.96374	-0.0424189	0.50247	1.26158	0.336445	4.09115e-73	0.770014	0.0145821	5.76184e-09	0.0943581	0.108577	0.145093	0.205712	0.216636	0.913293	0.140333	0.958468	1.6528	3.53101
0.00106486	0.00125478	ENSMUST00000150068.1|ENSMUSG00000092470.1|chr16|-	1.44979	NA	-0.0961515	NA	0.0407591	0.00174387	NA	0.0142344	NA	0.846802	0.463088	NA	0.0392248	NA	0.210968	4.26223	NA	0.908326	NA	1.0416
6.1359e-17	1.3489e-16	ENSMUST00000078357.4|ENSMUSG00000022505.9|chr16|-	0.190854	-0.919718	NA	NA	-0.341657	2.72413e-17	0.00211431	NA	NA	1.32716e-15	0.0225653	0.299223	NA	NA	0.0427496	1.21028	0.398632	NA	NA	0.710592
2.69808e-30	9.37138e-30	ENSMUST00000120707.1|ENSMUSG00000022677.15|chr16|-	-0.0741751	-0.345649	0.501783	-0.448843	-0.231552	0.283462	0.000212187	1.5415e-25	7.00505e-20	0.0125681	0.0691562	0.0933166	0.0480396	0.0491744	0.0927777	0.928509	0.707761	1.65166	0.638366	0.793301
3.14148e-27	9.73086e-27	ENSMUST00000090300.5|ENSMUST00000229614.1|ENSMUSG00000060657.8|chr16|-	-0.304125	-0.21106	0.597834	-0.321383	-0.0464979	1.90488e-06	0.00312524	1.72498e-25	3.81392e-07	0.402353	0.063848	0.0714214	0.0572939	0.0632891	0.0555248	0.737769	0.809725	1.81818	0.725145	0.954567
3.94206e-08	5.88119e-08	ENSMUST00000121129.7|ENSMUST00000023270.13|ENSMUST00000122280.7|ENSMUST00000118500.7|ENSMUST00000117468.7|ENSMUST00000121703.2|ENSMUSG00000022604.18|chr16|-	-0.46885	-0.492248	0.436742	0.0491318	0.0448163	4.02406e-08	0.0534381	0.000721986	0.123221	0.717948	0.085404	0.254871	0.129172	0.031875	0.124075	0.625721	0.611251	1.54766	1.05036	1.04584
2.60827e-30	9.06776e-30	ENSMUST00000114137.1|ENSMUST00000228034.1|ENSMUST00000211444.1|ENSMUST00000227986.1|ENSMUST00000072256.12|ENSMUST00000023652.15|ENSMUST00000228188.1|ENSMUSG00000022935.16|chr16|-	0.110886	2.20091	-0.603695	0.148935	14.7712	0.980628	0.631109	0.894747	0.973971	0.951217	4.56671	4.58363	4.56309	4.56458	241.444	1.11727	9.03323	0.546787	1.1606	2.60058e+06
3.55266e-79	3.52375e-78	ENSMUST00000023426.11|ENSMUST00000162057.7|ENSMUSG00000022744.12|chr16|+	-6.56489	-6.21902	-7.46579	13.26	NA	0.977083	0.97829	0.973939	0.976435	NA	228.534	228.534	228.534	448.905	NA	0.00140898	0.0019912	0.00057233	573802	NA
2.27937e-05	2.94286e-05	ENSMUST00000115028.10|ENSMUST00000069345.5|ENSMUSG00000022817.15|chr16|+	0.196649	-0.189451	NA	NA	0.39061	0.0104912	9.40333e-06	NA	NA	0.00103384	0.0768398	0.042761	NA	NA	0.119047	1.21732	0.827414	NA	NA	1.47788
0	0	ENSMUST00000076957.6|ENSMUSG00000060166.6|chr16|-	-1.17119	0.698995	1.95749	-1.69401	-2.85883	6.74288e-27	4.91129e-06	3.10044e-265	1.66412e-41	2.86169e-55	0.109068	0.153002	0.0562611	0.125525	0.182562	0.309999	2.01173	7.08156	0.183781	0.0573361
1.72509e-52	1.06696e-51	ENSMUST00000161188.8|ENSMUST00000162671.7|ENSMUST00000161861.7|ENSMUSG00000022788.16|chr16|-	0.0971873	-0.969994	1.1979	-1.37309	-1.57377	0.124194	3.58437e-40	1.16232e-21	0.000790524	0.000278538	0.063215	0.0731118	0.125285	0.409135	0.433009	1.10207	0.379085	3.31314	0.253322	0.207263
2.98722e-22	7.9108e-22	ENSMUST00000232528.1|ENSMUST00000114220.8|ENSMUST00000114218.1|ENSMUST00000114219.7|ENSMUST00000231973.1|ENSMUSG00000022864.14|chr16|-	-0.936845	NA	-0.520792	0.24334	-0.419395	1.20574e-12	NA	0.000187088	5.69293e-22	2.27598e-05	0.131863	NA	0.139404	0.0252561	0.0990087	0.391862	NA	0.59405	1.2755	0.657444
6.37245e-22	1.66423e-21	ENSMUST00000140402.7|ENSMUSG00000022537.18|chr16|-	-0.0142527	-0.514039	0.896513	NA	-0.266224	0.5372	0.0273505	4.45471e-19	NA	5.43245e-07	0.0230981	0.232968	0.100449	NA	0.0531346	0.985848	0.598075	2.45104	NA	0.766267
6.37515e-43	3.17414e-42	ENSMUST00000023432.9|ENSMUST00000231733.1|ENSMUSG00000022751.9|chr16|-	0.80926	-0.951166	-0.175518	0.317637	-0.207802	6.97721e-28	1.56086e-23	0.174339	0.000346519	0.00158712	0.0739349	0.0951392	0.12921	0.0887803	0.0657964	2.24624	0.38629	0.839023	1.37388	0.812368
6.9498e-24	1.96141e-23	ENSMUST00000036273.12|ENSMUST00000096026.8|ENSMUSG00000035356.17|chr16|-	-0.915062	0.207674	1.31115	-0.0157207	-1.09646	2.79098e-05	1.3328e-15	0.0662586	0.96921	6.39912e-24	0.218398	0.0259868	0.713874	0.407279	0.108716	0.400492	1.23081	3.71044	0.984402	0.33405
3.26774e-55	2.12544e-54	ENSMUST00000023362.14|ENSMUST00000115805.2|ENSMUSG00000022681.15|chr16|+	0.681937	-0.0333339	0.482581	-0.317965	-0.483258	6.32036e-17	0.660927	3.53784e-16	8.61287e-14	5.72142e-30	0.0815803	0.0759949	0.0591876	0.0426192	0.042493	1.9777	0.967216	1.62025	0.727628	0.61677
1.04425e-79	1.04122e-78	ENSMUST00000066983.12|ENSMUSG00000033157.17|chr16|-	0.662476	-2.53777	1.24932	0.844734	-0.636622	4.19379e-16	4.8031e-17	1.26366e-30	6.73978e-13	5.1755e-07	0.081457	0.302425	0.108601	0.117575	0.126825	1.93959	0.0790424	3.48796	2.32736	0.529077
3.81655e-38	1.6693e-37	ENSMUST00000202722.1|ENSMUSG00000107002.1|chr16|-	-0.134089	0.155225	0.377497	-0.351617	-0.0382701	0.000326392	0.000166568	5.97847e-31	2.24339e-16	0.358733	0.0373154	0.0412288	0.0326325	0.0428368	0.0416985	0.874512	1.16792	1.45863	0.703549	0.962453
1.97088e-06	2.70049e-06	ENSMUST00000232232.1|ENSMUST00000036161.11|ENSMUSG00000041720.14|chr16|-	0.0906513	-0.430279	0.0958504	-0.212093	-0.106417	0.0494753	0.00015135	0.00212866	0.00133039	0.26309	0.0461454	0.113565	0.0312047	0.066086	0.0950902	1.09489	0.650328	1.10059	0.80889	0.89905
4.04865e-47	2.2401e-46	ENSMUST00000232095.1|ENSMUST00000039449.8|ENSMUSG00000052299.9|chr16|-	-0.118872	-0.131611	0.42826	0.538441	-0.9897	0.149401	0.278208	2.27357e-07	1.29925e-11	1.50957e-45	0.0824554	0.121373	0.0827483	0.0795485	0.0698696	0.887922	0.876682	1.53458	1.71333	0.371688
1.329e-24	3.81634e-24	ENSMUST00000076991.6|ENSMUSG00000059920.9|chr16|-	0.178275	-0.566455	0.394356	0.638671	-0.414453	0.0218881	7.22902e-08	2.00106e-05	1.44088e-15	4.67868e-08	0.0777711	0.105184	0.0924684	0.0800149	0.0758639	1.19515	0.567534	1.48343	1.89396	0.660702
2.25881e-14	4.48087e-14	ENSMUST00000076333.11|ENSMUST00000036355.12|ENSMUSG00000033149.17|chr16|-	-2.41356	NA	NA	NA	0.083226	2.59988e-12	NA	NA	NA	2.59988e-12	0.344901	NA	NA	NA	0.0118931	0.0894966	NA	NA	NA	1.08679
9.96171e-16	2.09373e-15	ENSMUST00000099554.4|ENSMUSG00000022978.11|chr16|-	0.742229	-0.0485299	0.633496	-0.162683	-0.339024	4.85788e-06	0.507207	3.31333e-07	0.278956	1.34896e-11	0.162384	0.0731761	0.124101	0.150261	0.0501271	2.10061	0.952629	1.88419	0.84986	0.712465
2.8869e-15	5.95177e-15	ENSMUST00000115628.9|ENSMUST00000231605.1|ENSMUSG00000013539.14|chr16|-	-0.165534	-0.455945	0.278685	-0.218407	-0.144742	0.127714	2.21939e-12	2.4004e-15	0.0135817	0.257628	0.108677	0.0649499	0.0351933	0.0884905	0.127862	0.847441	0.633849	1.32139	0.803798	0.865246
8.99655e-09	1.39279e-08	ENSMUST00000161046.8|ENSMUST00000160405.7|ENSMUSG00000022710.17|chr16|-	0.0417271	-0.209798	-0.255849	0.277155	0.162826	0.496439	0.0950837	1.96238e-08	0.000279731	0.00169294	0.061354	0.12569	0.045563	0.0762803	0.0518654	1.04261	0.810748	0.774259	1.31937	1.17683
1.03887e-16	2.27193e-16	ENSMUST00000114371.4|ENSMUST00000232413.1|ENSMUSG00000022748.8|chr16|-	-0.0630337	0.626526	-0.166816	0.271356	-0.254613	0.367762	9.71861e-14	0.0060337	0.00340536	4.81777e-07	0.069985	0.0841576	0.0607501	0.0926584	0.0505843	0.938912	1.8711	0.846355	1.31174	0.775217
1.85947e-25	5.44301e-25	ENSMUST00000191696.1|ENSMUSG00000102562.1|chr16|+	0.0198805	0.040108	-1.87037	0.978908	0.743755	0.545101	0.914722	1.04164e-12	2.27565e-07	2.5108e-07	0.032854	0.374545	0.262512	0.189151	0.144225	1.02008	1.04092	0.154067	2.66155	2.10382
2.57718e-34	1.02195e-33	ENSMUST00000023631.15|ENSMUST00000113827.2|ENSMUSG00000022914.16|chr16|-	0.188864	-0.678436	0.00658008	0.363333	-0.310699	0.000101837	3.17137e-19	0.869747	6.61307e-13	1.5331e-12	0.0485988	0.0756965	0.0401272	0.0505528	0.043937	1.20788	0.50741	1.0066	1.43812	0.732935
3.27247e-36	1.35303e-35	ENSMUST00000050884.14|ENSMUSG00000040681.15|chr16|-	0.203151	-0.000428081	0.3019	-0.205425	-0.205146	1.28262e-14	0.989149	7.09047e-11	4.40715e-05	4.87024e-26	0.0263575	0.0314755	0.0463128	0.0502873	0.0194378	1.22526	0.999572	1.35243	0.814301	0.814529
0.00206437	0.00239596	ENSMUST00000002925.5|ENSMUSG00000002846.9|chr16|-	0.14391	-0.0505071	0.289212	-0.191212	-0.287357	0.125006	0.618206	0.0080541	0.0451749	0.00681131	0.0938077	0.10134	0.109145	0.0954619	0.106195	1.15478	0.950747	1.33538	0.825957	0.750244
1.47743e-11	2.58481e-11	ENSMUST00000117785.8|ENSMUST00000117200.7|ENSMUST00000226478.1|ENSMUSG00000052516.19|chr16|-	0.812245	NA	0.163225	-14.7776	-0.809169	0.812614	NA	0.96197	0.960719	0.813651	3.42639	NA	3.42323	300.048	3.43278	2.25296	NA	1.1773	3.82081e-07	0.445228
1.37966e-18	3.21438e-18	ENSMUST00000102817.4|ENSMUSG00000047261.9|chr16|-	0.0983758	-0.601101	0.0371441	-0.537869	-0.357143	0.187293	4.8759e-13	6.47604e-10	1.3128e-07	0.000939298	0.0746045	0.0831546	0.00601194	0.101926	0.10796	1.10338	0.548208	1.03784	0.583991	0.699672
8.11283e-19	1.9078e-18	ENSMUST00000008537.9|ENSMUSG00000008393.9|chr16|-	0.398873	0.144632	-0.20308	-0.0914788	0.130861	3.55307e-15	0.150965	0.376655	1.77393e-17	0.00214106	0.0506842	0.10071	0.229709	0.0107525	0.0426266	1.49014	1.15561	0.816213	0.912581	1.13981
2.08298e-09	3.33118e-09	ENSMUST00000231468.1|ENSMUST00000163352.8|ENSMUST00000164916.8|ENSMUSG00000075229.11|chr16|+	0.33197	0.449358	0.111492	-0.17936	-0.624253	0.000961311	0.00320697	0.429502	0.108007	3.02218e-09	0.100548	0.152471	0.141122	0.111597	0.105263	1.39371	1.56731	1.11795	0.835805	0.535661
6.11949e-46	3.31312e-45	ENSMUST00000115609.9|ENSMUST00000165430.7|ENSMUST00000000335.11|ENSMUSG00000000326.13|chr16|-	0.268677	-0.210113	0.239237	0.547551	-0.0283429	9.18355e-10	1.22762e-31	3.30226e-06	8.59609e-26	0.440493	0.04388	0.0179535	0.051437	0.0521454	0.036744	1.30823	0.810492	1.27028	1.72901	0.972055
0	0	ENSMUST00000231956.1|ENSMUST00000232653.1|ENSMUST00000096987.6|ENSMUSG00000072214.7|chr16|-	1.33267	0.204994	-0.501847	1.75753	1.21254	2.45898e-282	0.168173	0	4.6467e-124	2.87868e-49	0.0371155	0.148751	0.0124385	0.0741907	0.0821811	3.79115	1.22752	0.605411	5.79808	3.36202
0	0	ENSMUST00000051160.3|ENSMUST00000167388.2|ENSMUSG00000050761.4|chr16|-	1.27617	0.204083	-0.480456	1.67207	1.17382	7.73312e-286	0.153996	0	1.13023e-127	8.04774e-51	0.0353217	0.14316	0.0118596	0.0695612	0.0782866	3.58287	1.2264	0.618501	5.32319	3.23433
5.35209e-07	7.55813e-07	ENSMUST00000023453.9|ENSMUSG00000022769.9|chr16|-	0.171895	0.0390588	0.18958	-0.198065	-0.294089	0.0416925	0.0159486	0.0442112	0.000404746	7.25998e-05	0.0844039	0.0162063	0.0942207	0.0559986	0.0741227	1.18755	1.03983	1.20874	0.820316	0.74521
0.00232691	0.00269405	ENSMUST00000232319.1|ENSMUST00000045918.14|ENSMUST00000231531.1|ENSMUSG00000033809.15|chr16|-	0.1232	-0.00283366	0.308234	-0.497178	-0.182831	0.175367	0.978585	0.011499	0.0023801	0.161043	0.090912	0.105566	0.121969	0.163643	0.130447	1.13111	0.99717	1.36102	0.608245	0.832909
2.03848e-07	2.9583e-07	ENSMUST00000090453.8|ENSMUST00000202281.3|ENSMUSG00000022540.16|chr16|-	-0.0385209	-0.00289519	0.0918759	-0.378994	0.304395	0.610401	0.912609	0.00789118	2.99877e-08	0.0283028	0.0756051	0.0263802	0.0345828	0.0683918	0.138799	0.962212	0.997109	1.09623	0.68455	1.3558
2.96077e-17	6.58936e-17	ENSMUST00000232289.1|ENSMUST00000023684.13|ENSMUST00000231380.1|ENSMUSG00000022962.15|chr16|-	0.555605	0.189182	-0.185305	-0.748688	-0.195066	1.48091e-08	0.00898359	0.0935717	3.68417e-14	0.0864401	0.0980983	0.0724093	0.110508	0.09888	0.113775	1.743	1.20826	0.830851	0.472987	0.82278
1.25174e-243	4.92742e-242	ENSMUST00000042732.5|ENSMUSG00000035764.5|chr16|-	0.198407	14.7198	-2.01188	-0.0345326	1.12631	0.977908	0.928582	0.778855	0.996154	0.875123	7.16492	164.232	7.16451	7.16467	7.16688	1.21946	2.47025e+06	0.133737	0.966057	3.08426
5.37119e-126	9.3971e-125	ENSMUST00000066027.13|ENSMUST00000151266.7|ENSMUST00000143343.7|ENSMUST00000155387.7|ENSMUST00000076757.11|ENSMUSG00000003531.15|chr16|+	0.75801	-1.10507	0.138002	-0.615901	-1.23899	1.50225e-91	2.29934e-10	0.00891356	2.30394e-11	1.23521e-46	0.0373545	0.174304	0.052766	0.0921271	0.0864024	2.13403	0.331188	1.14798	0.540154	0.289677
0.000749485	0.000891783	ENSMUST00000023570.13|ENSMUSG00000022863.15|chr16|-	0.367798	0.0721038	0.409313	-0.101984	-0.1223	0.0492843	0.497012	0.00177291	0.557742	0.000370442	0.187068	0.10616	0.130945	0.173976	0.0343511	1.44455	1.07477	1.50578	0.903044	0.884883
1.85532e-28	6.04938e-28	ENSMUST00000205765.1|ENSMUST00000023165.8|ENSMUSG00000022521.10|chr16|-	-0.137387	-0.140239	0.45432	-0.114816	-0.374006	0.0114284	0.0874173	4.69584e-28	0.0879372	9.13365e-14	0.0543177	0.0820503	0.0413718	0.0672865	0.0501829	0.871633	0.869151	1.5751	0.89153	0.687973
1.21754e-66	9.98065e-66	ENSMUST00000164728.7|ENSMUST00000023312.13|ENSMUST00000168071.1|ENSMUST00000170035.7|ENSMUSG00000022636.13|chr16|-	-0.699908	14.4287	0.190808	-1.08789	0.103294	0.837641	0.932624	0.955452	0.750173	0.975884	3.41565	170.666	3.41572	3.41664	3.41697	0.496631	1.84622e+06	1.21023	0.336926	1.10882
0.00104663	0.00123484	ENSMUST00000130481.1|ENSMUSG00000087141.1|chr16|-	-0.363822	-1.17864	0.00999081	-0.283406	0.99041	0.0508421	0.0058279	0.527387	0.32329	0.0182568	0.186307	0.427461	0.0158083	0.28693	0.4196	0.695015	0.307696	1.01004	0.753214	2.69234
5.79212e-10	9.50849e-10	ENSMUST00000007207.14|ENSMUST00000120099.7|ENSMUST00000232309.1|ENSMUSG00000022843.17|chr16|-	0.410057	NA	0.260116	-0.322785	-0.627964	2.75439e-06	NA	0.0915826	0.00214067	5.52533e-08	0.0874632	NA	0.154179	0.105142	0.115572	1.5069	NA	1.29708	0.724129	0.533678
2.934e-66	2.35906e-65	ENSMUST00000115233.1|ENSMUST00000060188.13|ENSMUSG00000047714.14|chr16|-	0.0711958	-0.381831	0.688087	0.147891	-0.126163	0.0675234	8.37532e-17	8.3197e-57	0.003933	1.40173e-10	0.0389437	0.0458611	0.0433224	0.0512888	0.0196647	1.07379	0.682611	1.9899	1.15939	0.881471
0	0	ENSMUST00000114966.7|ENSMUST00000114949.7|ENSMUST00000114953.7|ENSMUST00000114954.7|ENSMUST00000114947.1|ENSMUST00000114963.7|ENSMUST00000114964.7|ENSMUST00000114973.8|ENSMUST00000089655.11|ENSMUST00000076810.11|ENSMUST00000114960.8|ENSMUSG00000061751.16|chr16|-	-2.15521	1.05167	-2.72147	1.93039	0.513235	0	9.14949e-77	0	2.83509e-34	3.85253e-25	0.0409928	0.0567128	0.0374542	0.158131	0.04955	0.115878	2.86243	0.0657778	6.89217	1.67069
5.55739e-13	1.04329e-12	ENSMUST00000065515.13|ENSMUSG00000022757.19|chr16|-	0.486815	-0.139094	0.315953	-0.242834	-0.132413	5.57067e-08	0.00661586	0.000175583	7.91559e-06	0.0388358	0.0896188	0.0512208	0.0842141	0.0543562	0.064094	1.62713	0.870146	1.37157	0.784402	0.875979
2.05042e-41	9.78351e-41	ENSMUST00000023610.14|ENSMUSG00000022893.14|chr16|-	-0.396894	-0.704304	-0.629937	0.720056	0.530776	0.000192396	1.12293e-34	0.126526	3.27549e-08	1.62764e-15	0.10644	0.0573415	0.412276	0.130302	0.066623	0.672405	0.494453	0.532626	2.05455	1.70025
3.10583e-55	2.0271e-54	ENSMUST00000232423.1|ENSMUSG00000003527.9|chr16|-	0.73314	-2.41594	1.2616	0.185253	-0.112132	4.53756e-11	1.23207e-15	2.15258e-29	0.132402	0.318041	0.111329	0.301947	0.112078	0.123116	0.112301	2.08161	0.0892832	3.53106	1.20352	0.893927
2.65447e-20	6.55636e-20	ENSMUST00000114244.1|ENSMUST00000046283.15|ENSMUSG00000032932.15|chr16|-	-0.706645	0.170861	0.139925	0.317576	0.417749	4.29014e-20	0.0640103	0.0426157	0.00010038	4.09312e-05	0.0769722	0.0922521	0.0690151	0.0816461	0.101836	0.493296	1.18633	1.15019	1.37379	1.51854
1.00427e-05	1.31913e-05	ENSMUST00000130560.7|ENSMUST00000115230.1|ENSMUSG00000022548.14|chr16|-	0.856572	-0.479041	1.90972	-0.086627	0.0448977	0.00220327	0.293501	3.73701e-05	0.00735125	0.0144269	0.2798	0.456025	0.463169	0.0323175	0.0183522	2.35507	0.619377	6.75121	0.917019	1.04592
4.86329e-56	3.25857e-55	ENSMUST00000118236.7|ENSMUST00000115776.1|ENSMUST00000096234.3|ENSMUST00000115777.9|ENSMUSG00000022674.15|chr16|-	-0.146229	-1.32672	0.766532	-0.100005	-0.00481535	0.0416792	4.57213e-15	1.25386e-50	0.233917	0.95022	0.0717967	0.169265	0.0512236	0.0840145	0.0771309	0.86396	0.265345	2.15229	0.904833	0.995196
0.00457045	0.00519763	ENSMUST00000232075.1|ENSMUST00000004576.7|ENSMUSG00000004462.7|chr16|-	-0.0480357	0.408509	0.217667	-0.177556	-0.137234	0.616064	0.0022788	0.160773	0.0142324	0.29332	0.0957964	0.133882	0.155202	0.0724322	0.130591	0.9531	1.50457	1.24317	0.837314	0.871766
0.00106486	0.00125478	ENSMUST00000118960.1|ENSMUSG00000090236.3|chr16|-	1.44979	NA	-0.0961515	NA	0.0407591	0.00174387	NA	0.0142344	NA	0.846802	0.463088	NA	0.0392248	NA	0.210968	4.26223	NA	0.908326	NA	1.0416
3.51633e-11	6.05938e-11	ENSMUST00000037843.6|ENSMUSG00000039568.6|chr16|-	-0.0751632	0.222733	0.498482	-0.611531	-0.577236	0.647724	0.30884	8.63306e-08	1.35288e-07	5.00382e-06	0.164497	0.218868	0.0931156	0.116006	0.126459	0.927592	1.24949	1.64622	0.54252	0.561448
1.75221e-66	1.42095e-65	ENSMUST00000115645.9|ENSMUST00000052325.6|ENSMUSG00000005732.14|chr16|-	0.151311	-0.219909	0.403241	0.00978311	-0.196408	1.07911e-06	1.56862e-22	7.66124e-46	0.769674	1.14801e-17	0.0310278	0.0225168	0.0283722	0.033412	0.0229501	1.16336	0.802592	1.49667	1.00983	0.821677
3.02047e-09	4.78389e-09	ENSMUST00000003622.15|ENSMUSG00000003528.15|chr16|-	0.299672	0.0610214	0.850408	-0.162415	0.0432168	0.000254537	0.741974	4.52137e-05	8.18047e-09	0.691232	0.0819301	0.18534	0.20848	0.0281741	0.108808	1.34942	1.06292	2.3406	0.850088	1.04416
0	0	ENSMUST00000004173.11|ENSMUST00000118703.7|ENSMUST00000117713.7|ENSMUSG00000004071.13|chr16|-	0.397158	-0.11736	-1.12181	0.445205	1.1272	3.26391e-33	0.0690837	0	1.21532e-62	1.94127e-60	0.0330772	0.0645589	0.0278456	0.0266518	0.0687358	1.48759	0.889265	0.32569	1.56081	3.08702
1.67858e-22	4.48928e-22	ENSMUST00000114600.1|ENSMUST00000181177.1|ENSMUST00000023344.9|ENSMUSG00000022664.11|chr16|-	0.316791	-0.290984	1.33426	-0.192647	-0.326688	0.00109674	0.0112179	3.68512e-23	0.00022201	0.149928	0.0970425	0.114749	0.134608	0.0521717	0.226901	1.37272	0.747528	3.79717	0.824773	0.721309
1.31207e-08	2.01066e-08	ENSMUST00000037633.14|ENSMUSG00000037965.14|chr16|-	0.258135	-0.446129	0.50278	-0.143578	-0.0921401	0.0165896	8.76161e-08	6.66806e-05	0.272499	0.2728	0.10775	0.0833778	0.126079	0.130844	0.0840206	1.29451	0.640101	1.65331	0.866253	0.911977
3.60482e-35	1.45541e-34	ENSMUST00000186535.1|ENSMUST00000186944.6|ENSMUST00000191079.1|ENSMUSG00000022639.14|chr16|-	1.0646	-0.101451	1.18476	-0.226725	1.12959	3.96174e-07	0.843713	1.56472e-12	1.33864e-36	1.84541e-19	0.209948	0.514598	0.167608	0.0179429	0.125202	2.89969	0.903526	3.2699	0.79714	3.09438
3.38075e-06	4.5677e-06	ENSMUST00000090287.4|ENSMUST00000230397.1|ENSMUST00000231567.1|ENSMUSG00000018830.10|chr16|-	NA	14.8646	14.8646	NA	-0.380961	NA	0.975003	0.973028	NA	0.962761	NA	474.395	439.64	NA	8.15964	NA	2.85492e+06	2.85492e+06	NA	0.683204
6.83436e-15	1.38186e-14	ENSMUST00000227021.1|ENSMUST00000227723.1|ENSMUST00000226232.1|ENSMUST00000005406.11|ENSMUST00000227737.1|ENSMUSG00000022892.11|chr16|-	-0.172393	-0.637377	0.187598	-0.0655416	0.104073	0.0992223	2.22932e-08	2.43561e-09	0.00575907	0.0179969	0.104567	0.113956	0.031446	0.0237367	0.0439927	0.841648	0.528677	1.20635	0.93656	1.10968
5.01233e-06	6.6955e-06	ENSMUST00000231259.1|ENSMUSG00000004843.7|chr16|-	0.249893	-0.257926	-0.210312	0.197917	0.118932	0.0153114	6.53086e-05	0.00533946	0.0327373	0.0676376	0.103052	0.0645985	0.0754942	0.0926884	0.0650821	1.28389	0.772652	0.810331	1.21886	1.12629
2.18054e-30	7.61578e-30	ENSMUST00000056521.11|ENSMUST00000118412.7|ENSMUSG00000044117.12|chr16|+	-3.86045	NA	-3.3243	14.9288	NA	0.970175	NA	0.974315	0.974004	NA	103.251	NA	103.251	458.128	NA	0.0210586	NA	0.0359976	3.04425e+06	NA
0.00455097	0.00517703	ENSMUST00000004480.4|ENSMUSG00000004366.4|chr16|-	0.749057	-0.256963	-0.0255802	0.311021	NA	0.00219975	0.213645	0.0603289	0.287365	NA	0.244642	0.206628	0.0136182	0.292335	NA	2.115	0.773397	0.974744	1.36482	NA
9.35161e-14	1.80397e-13	ENSMUST00000054178.7|ENSMUST00000121927.7|ENSMUSG00000048490.14|chr16|-	-0.360902	-0.173894	0.477548	0.284604	-0.0782176	0.000146553	0.00125862	1.51734e-12	0.00764799	0.241714	0.0950532	0.0539166	0.0675181	0.106704	0.0668118	0.697048	0.840386	1.61212	1.32924	0.924763
3.75211e-11	6.45097e-11	ENSMUST00000096199.4|ENSMUST00000079158.12|ENSMUST00000115547.8|ENSMUSG00000022822.16|chr16|-	0.140597	-0.535801	0.114117	-0.0906367	0.078977	0.00740698	2.68438e-12	0.00735416	0.16147	0.406315	0.0525013	0.076616	0.0425751	0.0647338	0.0951076	1.15096	0.5852	1.12088	0.913349	1.08218
5.23129e-63	3.96969e-62	ENSMUST00000170853.7|ENSMUST00000121759.7|ENSMUSG00000022973.18|chr16|-	-0.454527	0.709028	0.0849087	0.121535	-0.608597	3.50718e-24	3.50305e-16	3.28537e-12	0.00723836	6.89146e-28	0.0448054	0.0869481	0.0121909	0.045253	0.0555964	0.634748	2.03202	1.08862	1.12923	0.544114
2.62499e-56	1.7651e-55	ENSMUST00000023510.6|ENSMUSG00000022814.6|chr16|-	0.84197	-1.16159	0.861971	1.19047	1.22298	9.44732e-10	1.05088e-46	3.80084e-13	1.02211e-11	9.18845e-11	0.137611	0.0809417	0.118688	0.174984	0.18874	2.32094	0.312988	2.36782	3.28864	3.39731
3.6212e-18	8.30875e-18	ENSMUST00000184863.7|ENSMUST00000038281.5|ENSMUSG00000038055.12|chr16|-	0.341379	-0.526182	0.312728	-0.0458507	-2.07475	1.94301e-06	0.00207998	1.60109e-06	0.789923	5.35268e-07	0.0717295	0.170918	0.0651763	0.172106	0.413857	1.40689	0.590857	1.36715	0.955185	0.125587
1.4638e-31	5.28484e-31	ENSMUST00000137035.7|ENSMUST00000114357.9|ENSMUST00000114358.8|ENSMUSG00000022747.17|chr16|-	1.51224	0.034489	1.53497	-0.696547	-0.146355	2.22997e-14	0.0749229	4.89442e-07	0.000618949	1.33413e-09	0.198025	0.0193656	0.305138	0.20348	0.0241382	4.53688	1.03509	4.64117	0.498303	0.863851
1.14026e-215	3.84736e-214	ENSMUST00000090192.11|ENSMUST00000232035.1|ENSMUST00000232139.1|ENSMUST00000231643.1|ENSMUSG00000038965.17|chr16|-	0.473827	-0.739028	0.386635	0.278682	-0.450602	4.11977e-58	9.41349e-109	4.00397e-22	3.1827e-27	4.26245e-56	0.0294846	0.0333577	0.0399787	0.0257867	0.028555	1.60613	0.477578	1.47202	1.32139	0.637244
3.82804e-07	5.45275e-07	ENSMUST00000165538.2|ENSMUST00000232562.1|ENSMUST00000099508.3|ENSMUST00000095873.11|ENSMUSG00000043301.16|chr16|-	-0.472553	14.9451	-1.00968	14.9451	NA	0.985435	0.978173	0.968882	0.980405	NA	25.8854	546.24	25.8825	608.479	NA	0.623409	3.09433e+06	0.364335	3.09433e+06	NA
1.52821e-16	3.32093e-16	ENSMUST00000115835.7|ENSMUST00000199708.4|ENSMUST00000032331.7|ENSMUSG00000059003.12|chr16|-	-0.921977	NA	0.0523247	NA	-2.58834	7.79183e-06	NA	9.25244e-13	NA	4.08102e-08	0.206221	NA	0.00732717	NA	0.471695	0.397732	NA	1.05372	NA	0.075145
1.70732e-10	2.86117e-10	ENSMUST00000164458.9|ENSMUST00000231245.1|ENSMUST00000231712.1|ENSMUST00000023455.13|ENSMUSG00000022771.17|chr16|-	0.475859	-0.168555	-0.0399906	-0.505822	0.476288	0.000129593	0.0504727	0.694022	5.15005e-09	0.00142352	0.124335	0.0861762	0.101653	0.0865801	0.149314	1.6094	0.844885	0.960798	0.603009	1.61009
1.07368e-19	2.59759e-19	ENSMUST00000119953.1|ENSMUSG00000005846.12|chr16|-	0.088364	0.0936925	0.365188	-0.499761	-0.368405	0.15401	0.024572	1.1935e-07	1.73068e-13	6.62451e-07	0.0619878	0.041677	0.0689752	0.0678276	0.0740951	1.09239	1.09822	1.44079	0.606675	0.691837
1.75628e-55	1.15225e-54	ENSMUST00000066127.12|ENSMUST00000117945.7|ENSMUST00000155943.8|ENSMUST00000117082.1|ENSMUSG00000003166.20|chr16|-	-0.00860946	-1.72404	-0.226942	0.532046	0.514082	0.924698	1.26269e-64	0.00277518	7.6689e-05	1.00782e-05	0.0910885	0.101565	0.0758596	0.134541	0.116427	0.991427	0.178344	0.796967	1.70241	1.6721
6.76644e-23	1.84225e-22	ENSMUST00000052505.9|ENSMUSG00000043140.10|chr16|-	-0.269992	0.605262	0.231936	0.418276	-0.674589	7.19825e-05	6.19016e-07	0.0177064	7.55319e-06	3.23718e-16	0.0680142	0.121412	0.0977933	0.0934178	0.0826282	0.763386	1.83173	1.26104	1.51934	0.509366
5.81927e-48	3.27735e-47	ENSMUST00000096229.10|ENSMUST00000230980.1|ENSMUST00000230038.1|ENSMUST00000230022.1|ENSMUST00000023477.14|ENSMUST00000115749.2|ENSMUSG00000022789.15|chr16|-	-0.524812	-0.982338	0.600147	-0.291359	-0.645111	2.27308e-13	1.92487e-12	6.69481e-41	0.00524974	3.53098e-19	0.0715816	0.13954	0.0448123	0.104381	0.0720734	0.591666	0.374435	1.82239	0.747248	0.524604
0.000255496	0.000311658	ENSMUST00000180923.1|ENSMUSG00000097318.2|chr16|-	0.481048	0.0934254	1.25658	-0.264167	-0.214276	0.0136312	0.457825	0.0136463	0.00158602	0.189917	0.195006	0.125837	0.509469	0.0836376	0.163466	1.61777	1.09793	3.51337	0.767846	0.807126
9.03666e-33	3.40135e-32	ENSMUST00000089404.9|ENSMUST00000114488.7|ENSMUST00000066037.12|ENSMUST00000138166.7|ENSMUSG00000022641.15|chr16|-	-0.814915	0.831332	-0.417787	0.198417	-0.0453813	4.5981e-16	8.60377e-19	2.78287e-05	0.000439354	0.468487	0.100338	0.0939156	0.0996976	0.0564448	0.0625999	0.442677	2.29638	0.658502	1.21947	0.955633
3.51668e-105	5.09178e-104	ENSMUST00000023143.13|ENSMUST00000117360.7|ENSMUSG00000022500.15|chr16|-	0.438588	0.370405	0.0300441	-0.299867	0.624391	7.28988e-06	2.88448e-27	0.945916	1.04041e-101	2.01674e-43	0.0977889	0.0342454	0.442894	0.0140048	0.0451905	1.55052	1.44832	1.0305	0.740917	1.86711
0.000663474	0.000790936	ENSMUST00000096057.4|ENSMUSG00000022658.10|chr16|-	0.0220578	-0.0537189	0.00958558	-0.441961	-0.235409	0.180819	0.598268	0.564337	0.00694152	0.000530524	0.0164827	0.101954	0.0166297	0.163711	0.0679419	1.0223	0.947698	1.00963	0.642775	0.790248
4.36383e-84	4.71169e-83	ENSMUST00000114666.8|ENSMUST00000063661.12|ENSMUSG00000052459.13|chr16|-	-0.164781	0.494424	-0.226646	0.496235	0.249108	2.03745e-05	9.34189e-12	3.09077e-56	8.88225e-49	1.00065e-07	0.0386741	0.0725356	0.0143443	0.0338075	0.0467667	0.84808	1.63955	0.797203	1.64253	1.28288
5.60906e-15	1.13716e-14	ENSMUST00000056102.7|ENSMUSG00000050272.9|chr16|-	1.47189	-0.692051	0.0389224	-0.448684	0.406561	8.78863e-10	0.0180956	0.157991	9.53322e-07	0.118983	0.240113	0.292788	0.0275682	0.0915487	0.260774	4.35745	0.500548	1.03969	0.638468	1.50164
1.08018e-16	2.35955e-16	ENSMUST00000073466.12|ENSMUST00000114023.2|ENSMUST00000124282.7|ENSMUST00000117644.7|ENSMUST00000122254.7|ENSMUSG00000058240.14|chr16|-	-0.132197	0.197564	-0.270913	0.0901273	0.519031	0.0190203	0.0101314	8.44972e-12	0.172633	1.71649e-10	0.056371	0.0768341	0.0396611	0.0660858	0.0812919	0.876168	1.21843	0.762682	1.09431	1.6804
1.72325e-38	7.60765e-38	ENSMUST00000231592.1|ENSMUST00000053336.7|ENSMUSG00000043391.10|chr16|-	0.135234	0.101993	-0.121708	0.578721	-0.627976	0.0228794	0.369549	0.0784826	8.08023e-17	1.04311e-35	0.0594321	0.113664	0.0691699	0.0694739	0.0503453	1.1448	1.10738	0.885406	1.78376	0.533671
1.33179e-307	7.08852e-306	ENSMUST00000003620.12|ENSMUST00000136776.7|ENSMUST00000139861.1|ENSMUSG00000003526.12|chr16|-	-0.439605	-0.119201	5.25601	3.05048	0.905528	3.80565e-76	0.585992	1.14963e-54	3.86583e-22	1.43885e-09	0.0238049	0.218857	0.337555	0.315308	0.149648	0.644291	0.887629	191.715	21.1256	2.47324
8.32215e-45	4.33785e-44	ENSMUST00000118522.7|ENSMUSG00000022974.12|chr16|-	0.0153107	-1.73636	0.389321	0.0204231	0.505343	0.763054	1.99859e-37	3.32496e-06	0.855943	2.72249e-06	0.0507863	0.135816	0.0837312	0.112498	0.107733	1.01543	0.176161	1.47598	1.02063	1.65755
1.42274e-05	1.85653e-05	ENSMUST00000230828.1|ENSMUST00000023396.9|ENSMUSG00000022711.16|chr16|+	-0.324008	-0.0909864	-0.0446902	0.062815	NA	7.65352e-07	0.52787	0.897198	1.83536e-06	NA	0.0655356	0.144134	0.345895	0.0131667	NA	0.723244	0.91303	0.956294	1.06483	NA
2.09714e-95	2.67739e-94	ENSMUST00000175977.7|ENSMUST00000026704.13|ENSMUSG00000025613.13|chr16|-	-0.416224	-0.746454	1.01352	0.541445	-0.52629	9.97537e-07	4.13536e-20	1.24913e-77	2.03777e-12	2.92023e-09	0.0850805	0.0812735	0.0543427	0.0769987	0.0886604	0.659532	0.474044	2.75529	1.71849	0.590793
3.22179e-123	5.53416e-122	ENSMUST00000023467.8|ENSMUSG00000022781.8|chr16|-	-0.0234687	1.0249	0.136857	-1.20806	0.310494	0.680318	2.29644e-81	0.124619	1.75157e-59	6.16164e-11	0.0569588	0.053646	0.0891187	0.0742741	0.0474779	0.976805	2.78683	1.14666	0.298776	1.3641
2.8133e-14	5.55167e-14	ENSMUST00000118362.7|ENSMUST00000038424.13|ENSMUST00000118679.1|ENSMUSG00000022498.16|chr16|-	0.103836	0.237131	0.101148	-0.0647102	-0.462576	0.0433638	8.99229e-05	0.0629431	0.417817	2.26076e-15	0.051399	0.06055	0.0543924	0.0798681	0.0583609	1.10942	1.26761	1.10644	0.937339	0.62966
7.15558e-13	1.33601e-12	ENSMUST00000231717.1|ENSMUST00000232352.1|ENSMUST00000100024.2|ENSMUSG00000022523.10|chr16|-	-0.321966	1.2119	0.0405409	0.114448	0.0969105	3.01137e-10	4.81039e-06	0.00304606	0.320164	0.266775	0.0511204	0.265017	0.0136822	0.115125	0.0872659	0.724723	3.35985	1.04137	1.12125	1.10176
1.2702e-27	4.01346e-27	ENSMUST00000164263.8|ENSMUST00000002588.10|ENSMUST00000163370.7|ENSMUSG00000002489.16|chr16|-	14.5864	14.5864	-1.02425	-3.34736	-0.352998	0.972871	0.961152	0.912859	0.720896	0.969914	428.912	299.466	9.35965	9.36952	9.35948	2.16175e+06	2.16175e+06	0.359066	0.035177	0.702578
6.9338e-61	5.05846e-60	ENSMUST00000121803.7|ENSMUST00000096052.8|ENSMUST00000121245.7|ENSMUST00000023335.12|ENSMUST00000119941.1|ENSMUST00000023334.14|ENSMUSG00000022656.15|chr16|-	0.613734	-15.3309	-0.901374	0.719387	-0.545654	0.87022	0.944649	0.810419	0.848162	0.884593	3.75649	220.816	3.75752	3.75731	3.75927	1.84732	2.19729e-07	0.406011	2.05317	0.579463
9.84014e-19	2.30253e-18	ENSMUST00000120594.7|ENSMUST00000120898.7|ENSMUST00000114292.7|ENSMUSG00000064115.13|chr16|-	-0.0706249	1.53187	0.0446984	-0.152835	-0.0539857	0.00360128	1.34439e-12	0.027862	0.000555847	0.874376	0.0242603	0.216071	0.0203246	0.0442707	0.341461	0.931811	4.62683	1.04571	0.858271	0.947446
3.46203e-249	1.40678e-247	ENSMUST00000202853.1|ENSMUSG00000107169.1|chr17|-	0.0273656	-0.212684	0.284819	-0.297947	-0.267922	0.126744	9.72297e-75	1.02178e-200	6.64319e-62	1.53779e-37	0.0179204	0.0116277	0.00942244	0.0179455	0.0209233	1.02774	0.808411	1.32952	0.742341	0.764967
2.77363e-46	1.51031e-45	ENSMUST00000040402.13|ENSMUST00000174711.7|ENSMUSG00000036398.13|chr17|-	0.119133	-0.661777	0.390636	-0.240238	-0.036541	0.0329729	2.42857e-22	1.01381e-34	5.48044e-06	0.380478	0.0558676	0.0680698	0.0317826	0.0528518	0.0416651	1.12652	0.515934	1.47792	0.786441	0.964119
0.00391186	0.00446749	ENSMUST00000046022.15|ENSMUSG00000040356.16|chr17|-	0.03314	0.0243293	0.24988	-0.232475	-0.0542186	0.647482	0.813249	0.00253068	0.0018482	0.512949	0.0724745	0.102987	0.0827512	0.0746645	0.0828709	1.0337	1.02463	1.28387	0.792569	0.947225
7.72477e-08	1.13774e-07	ENSMUST00000025025.6|ENSMUSG00000024190.6|chr17|-	0.591986	-0.195896	0.716394	-0.078232	-0.0516361	0.000119047	0.000224224	0.000980561	0.655775	0.174341	0.153839	0.0530879	0.21735	0.175505	0.0380128	1.80758	0.822098	2.04704	0.92475	0.949674
0.000543276	0.000649491	ENSMUST00000044752.5|ENSMUSG00000039481.5|chr17|-	0.233076	NA	0.265318	-0.130605	0.387541	0.100756	NA	0.0260899	4.52947e-05	0.0256637	0.142016	NA	0.119251	0.0320214	0.173687	1.26248	NA	1.30384	0.877565	1.47335
0.00131001	0.001536	ENSMUST00000161012.7|ENSMUST00000160885.1|ENSMUSG00000050410.15|chr17|-	-0.0939555	-0.264899	0.526507	0.503727	-0.0593064	0.733785	0.00393086	0.00063558	0.173069	0.491417	0.276262	0.0918623	0.154132	0.369733	0.0861941	0.910323	0.767283	1.69301	1.65488	0.942418
7.24176e-08	1.06776e-07	ENSMUST00000024905.9|ENSMUSG00000024096.16|chr17|-	0.0904829	-0.579975	0.189812	0.661484	-0.333093	0.564755	5.01399e-05	0.12913	0.000155146	0.000112134	0.157145	0.143028	0.125079	0.174872	0.0862328	1.0947	0.559912	1.20902	1.93767	0.716704
0.00020302	0.000249176	ENSMUST00000024766.6|ENSMUSG00000023971.8|chr17|-	0.331451	-0.304822	0.527139	0.0785823	-0.0377711	0.0452179	4.1626e-05	0.02058	0.312575	0.753743	0.165509	0.0743784	0.227646	0.077817	0.120402	1.39299	0.737254	1.69408	1.08175	0.962933
1.30582e-35	5.33481e-35	ENSMUST00000095347.11|ENSMUST00000114242.8|ENSMUSG00000024335.19|chr17|-	0.372125	-0.0873353	0.333392	-0.274849	-0.294387	1.64701e-16	0.196816	1.49444e-09	3.49803e-11	2.01514e-16	0.0451316	0.0676663	0.055152	0.0414935	0.0358083	1.45081	0.91637	1.39569	0.759687	0.744988
5.18507e-53	3.22276e-52	ENSMUST00000180077.6|ENSMUSG00000062691.10|chr17|+	0.455238	0.0350993	0.761468	-0.689126	-0.616935	1.56379e-07	0.403148	2.11131e-16	4.80631e-24	2.1633e-22	0.0867965	0.0419842	0.0926858	0.0681383	0.0633806	1.57655	1.03572	2.14142	0.502014	0.539596
6.764e-21	1.72013e-20	ENSMUST00000224595.1|ENSMUST00000057610.7|ENSMUSG00000040260.8|chr17|-	0.367345	NA	NA	-0.558729	-0.934866	2.22761e-20	NA	NA	4.91522e-07	3.26519e-11	0.0397094	NA	NA	0.111088	0.140919	1.4439	NA	NA	0.571936	0.392638
0.00231645	0.00268276	ENSMUST00000181147.1|ENSMUSG00000097047.1|chr17|-	0.181693	0.164442	0.217816	-0.308513	-0.22352	0.0337706	0.115561	0.274387	0.000500024	0.17439	0.0855912	0.104495	0.19928	0.0886343	0.164567	1.19925	1.17874	1.24336	0.734538	0.799699
6.09189e-10	9.9962e-10	ENSMUST00000055117.7|ENSMUSG00000044857.7|chr17|-	-0.225666	0.670802	0.41979	-0.451393	0.29876	0.0031681	0.0131745	0.0014944	2.12957e-07	0.00409368	0.0764725	0.270592	0.132185	0.087013	0.104067	0.797985	1.9558	1.52164	0.63674	1.34819
1.9535e-65	1.54118e-64	ENSMUST00000037974.9|ENSMUST00000224091.1|ENSMUST00000223982.1|ENSMUSG00000033278.10|chr17|-	0.266258	2.06921	0.108034	1.84422	-0.319602	0.000250871	3.17616e-14	0.224002	1.3531e-14	3.90177e-42	0.0727208	0.27259	0.0888467	0.239486	0.0234969	1.30507	7.91857	1.11409	6.32314	0.726438
1.0358e-28	3.39486e-28	ENSMUST00000024897.8|ENSMUSG00000024091.8|chr17|-	0.321836	-0.136543	0.338947	-0.0322543	-0.173158	3.93527e-12	1.82159e-12	1.55355e-12	0.330427	1.11196e-05	0.0463775	0.0193747	0.0479442	0.0331407	0.0394062	1.37966	0.872369	1.40347	0.96826	0.841005
1.03979e-06	1.44197e-06	ENSMUST00000172693.7|ENSMUST00000025257.11|ENSMUST00000173324.7|ENSMUSG00000024397.14|chr17|-	1.20017	-0.00900398	0.162673	NA	0.75025	0.00191241	2.14384e-05	0.206988	NA	1.06667e-05	0.386713	0.0021189	0.128912	NA	0.170388	3.32067	0.991036	1.17665	NA	2.11753
6.7787e-144	1.41529e-142	ENSMUST00000172733.1|ENSMUST00000024888.14|ENSMUST00000172818.7|ENSMUSG00000024083.15|chr17|-	-0.478899	-1.48525	0.269138	0.0949025	-0.0791352	2.26586e-33	7.25775e-79	4.85975e-70	0.0329552	0.0736607	0.039785	0.0789936	0.0152127	0.0445003	0.0442414	0.619465	0.226447	1.30884	1.09955	0.923915
1.12393e-17	2.54483e-17	ENSMUST00000061703.9|ENSMUST00000227729.1|ENSMUSG00000045257.10|chr17|+	-0.806714	15.3753	-0.593998	-1.26751	-0.320461	0.959647	0.958637	0.970283	0.936638	0.983965	15.9441	296.45	15.9449	15.9443	15.9447	0.446322	4.7576e+06	0.552115	0.281533	0.725815
0.0401042	0.043227	ENSMUST00000182639.1|ENSMUSG00000066057.6|chr17|-	-0.137284	NA	-0.0778026	0.258612	0.867803	0.485974	NA	0.0963034	0.332561	0.0180974	0.197041	NA	0.0467832	0.266894	0.36715	0.871723	NA	0.925147	1.29513	2.38167
9.18681e-09	1.42166e-08	ENSMUST00000044252.5|ENSMUSG00000039183.5|chr17|-	-0.00296251	0.267488	0.364738	-0.344917	-0.173628	0.963276	0.000627112	0.00119691	1.67471e-07	0.0480272	0.0643421	0.0782218	0.112587	0.0659216	0.0878183	0.997042	1.30668	1.44014	0.708279	0.84061
0.000445689	0.000535706	ENSMUST00000097281.2|ENSMUSG00000039414.9|chr17|-	0.197777	0.18449	0.0863307	-0.593453	0.238441	0.113637	0.368269	0.411044	6.74174e-06	0.304823	0.125013	0.205053	0.105018	0.131829	0.232366	1.21869	1.20261	1.09017	0.552416	1.26927
9.73924e-18	2.21181e-17	ENSMUST00000172753.1|ENSMUSG00000090877.3|chr17|-	16.1957	-1.24362	16.1957	NA	-1.65128	0.982092	0.974586	0.980755	NA	0.96626	721.544	39.0375	671.381	NA	39.0377	1.08069e+07	0.288338	1.08069e+07	NA	0.191805
6.23095e-17	1.369e-16	ENSMUST00000167962.1|ENSMUSG00000023460.12|chr17|-	-0.195756	1.26683	-0.179069	-0.72568	0.183609	0.00634319	3.34478e-06	0.00371124	5.81666e-10	0.000151535	0.0717188	0.272529	0.0617113	0.117134	0.0484643	0.822213	3.54959	0.836048	0.483995	1.20155
0.000303048	0.000367882	ENSMUST00000080208.6|ENSMUST00000112680.7|ENSMUST00000225977.1|ENSMUSG00000024044.17|chr17|+	NA	NA	-0.454245	0.0186773	1.59096	NA	NA	0.015435	0.556098	0.00336271	NA	NA	0.187549	0.0317292	0.542532	NA	NA	0.634927	1.01885	4.90847
6.45354e-31	2.27925e-30	ENSMUST00000046839.8|ENSMUSG00000040888.9|chr17|-	-0.282206	-0.142296	-0.287477	1.28822	-0.549741	0.00160077	0.00854358	0.00513695	3.53415e-20	9.80955e-13	0.0894256	0.0541092	0.102732	0.140003	0.0770685	0.754118	0.867364	0.750154	3.62631	0.577099
3.81719e-10	6.31574e-10	ENSMUST00000166980.8|ENSMUST00000119825.7|ENSMUSG00000003534.17|chr17|-	0.292078	-0.617513	0.847038	-0.125798	-0.0788181	4.0762e-07	0.0569534	0.00099496	1.90624e-09	0.709598	0.0576617	0.32438	0.257306	0.0209468	0.211651	1.33921	0.539284	2.33273	0.881793	0.924208
0	0	ENSMUST00000040440.6|ENSMUSG00000036438.12|chr17|-	0.178732	-0.177945	0.246852	-0.439984	-0.368817	1.95454e-08	2.44242e-49	1.3782e-282	2.24467e-140	6.72446e-107	0.0318257	0.0120513	0.00687187	0.0174438	0.0167938	1.1957	0.836989	1.27999	0.644047	0.691552
8.73877e-37	3.67748e-36	ENSMUST00000019684.11|ENSMUSG00000002504.14|chr17|-	0.0565653	-0.468855	-0.0858937	0.350434	-0.132636	0.632783	8.33584e-05	0.382261	6.89653e-37	4.72809e-27	0.118384	0.119164	0.0983059	0.0276194	0.0123143	1.0582	0.625719	0.917692	1.41968	0.875784
2.54299e-16	5.47576e-16	ENSMUST00000165953.2|ENSMUST00000097343.10|ENSMUST00000173357.7|ENSMUSG00000024369.16|chr17|+	-0.0868661	-0.512176	0.982206	0.24407	-0.154075	0.449933	6.94728e-09	2.10207e-13	0.0276805	0.179478	0.114974	0.0884252	0.133777	0.110851	0.114779	0.9168	0.59919	2.67034	1.27643	0.857208
4.39622e-06	5.9012e-06	ENSMUST00000146451.7|ENSMUST00000148482.7|ENSMUSG00000050705.15|chr17|-	0.170838	-0.517215	0.0807202	-0.0116898	-0.0911929	0.00403617	5.80742e-07	0.151709	0.906646	0.359135	0.0594153	0.103495	0.0563091	0.0996829	0.0994454	1.1863	0.596178	1.08407	0.988378	0.912842
1.33034e-06	1.83615e-06	ENSMUST00000025007.5|ENSMUSG00000024177.8|chr17|-	0.86778	-0.264803	0.28429	NA	-0.185426	6.58777e-05	7.89569e-06	0.0312486	NA	0.379947	0.21745	0.0592666	0.131989	NA	0.211193	2.38162	0.767357	1.32882	NA	0.83075
3.44664e-18	7.91785e-18	ENSMUST00000169415.2|ENSMUSG00000092074.2|chr17|-	0.619771	-0.253393	0.510737	-0.134499	-0.0337112	8.01741e-16	8.74435e-05	3.90531e-07	0.0635043	0.454988	0.0769525	0.0645913	0.100667	0.0724813	0.0451212	1.8585	0.776163	1.66652	0.874153	0.966851
8.76657e-12	1.54808e-11	ENSMUST00000113337.9|ENSMUST00000113335.3|ENSMUSG00000023977.15|chr17|-	0.298366	0.807532	0.0182414	-0.135945	-0.358863	0.000106633	8.48892e-05	0.795313	0.0215392	2.55879e-08	0.0769981	0.205471	0.0703166	0.0591479	0.0644367	1.34765	2.24237	1.01841	0.87289	0.69847
1.80093e-33	6.96594e-33	ENSMUST00000160457.8|ENSMUST00000088696.11|ENSMUSG00000059142.15|chr17|-	0.172828	1.52777	-1.82008	0.703385	-0.77751	0.115677	8.71879e-10	2.54593e-15	0.000232471	1.82507e-10	0.109859	0.249177	0.23006	0.191094	0.121955	1.18866	4.60788	0.162012	2.02058	0.459549
0.000595169	0.000711304	ENSMUST00000047436.10|ENSMUST00000115489.7|ENSMUSG00000041319.13|chr17|-	0.26829	-0.0183126	0.634724	-0.142248	-0.167426	0.136437	0.818514	0.000162661	0.191535	0.0419508	0.180158	0.0798083	0.168322	0.108914	0.0823132	1.30773	0.981854	1.8865	0.867406	0.845839
1.26076e-37	5.40796e-37	ENSMUST00000102927.9|ENSMUST00000115409.8|ENSMUST00000052462.12|ENSMUST00000115411.7|ENSMUST00000115407.8|ENSMUSG00000024122.16|chr17|-	-0.560638	-0.219153	0.216483	0.745928	-0.859571	8.96771e-14	0.0484802	3.57926e-06	9.01363e-14	1.27377e-18	0.0752001	0.111068	0.0467119	0.100063	0.0975896	0.570845	0.803199	1.2417	2.1084	0.423344
3.57014e-09	5.64029e-09	ENSMUST00000184635.7|ENSMUSG00000024095.15|chr17|-	0.0248027	-0.278817	0.155504	0.527874	-0.37225	0.777106	0.000600433	0.0728819	1.17454e-06	7.43088e-05	0.0876134	0.081254	0.0867007	0.108619	0.093954	1.02511	0.756679	1.16825	1.69532	0.689182
0.000901804	0.00106751	ENSMUST00000168391.8|ENSMUST00000064953.14|ENSMUST00000171376.7|ENSMUST00000171121.8|ENSMUSG00000015474.16|chr17|-	0.177675	0.0605909	0.269299	-0.145026	-0.29752	0.0438649	0.417494	0.0655818	0.135718	0.000334014	0.0881595	0.0747319	0.146257	0.0972072	0.082935	1.19444	1.06246	1.30905	0.865	0.742658
4.14524e-05	5.28861e-05	ENSMUST00000113429.7|ENSMUST00000113430.1|ENSMUST00000002844.13|ENSMUSG00000002767.13|chr17|+	0.0789496	0.0304801	0.364212	-0.378993	-0.0685187	0.40632	0.691639	0.000546283	3.05198e-05	0.453404	0.0950757	0.0768472	0.105356	0.0908954	0.0913885	1.08215	1.03095	1.43938	0.68455	0.933776
9.68248e-21	2.4426e-20	ENSMUST00000154553.1|ENSMUSG00000073468.11|chr17|+	1.33624	-0.0720299	0.668252	-0.412488	-0.105963	9.75173e-13	0.0320948	2.24275e-05	1.02138e-06	0.296562	0.187307	0.0336082	0.157635	0.0843969	0.101513	3.80471	0.930503	1.95083	0.662001	0.899458
3.32991e-48	1.88662e-47	ENSMUST00000024959.9|ENSMUSG00000024146.9|chr17|+	-0.436669	0.495809	0.225352	0.981389	-1.05967	4.57849e-05	0.00136566	0.0983729	1.16048e-19	1.67029e-38	0.107127	0.154853	0.136346	0.108169	0.0816624	0.646185	1.64183	1.25276	2.66816	0.346572
9.15205e-107	1.34574e-105	ENSMUST00000167624.1|ENSMUST00000024823.12|ENSMUSG00000024026.12|chr17|-	0.261766	-0.180268	0.435674	-0.0920837	-0.350544	1.91663e-45	1.56989e-09	6.5185e-27	5.20422e-06	3.27236e-58	0.0185017	0.0298604	0.040561	0.0202098	0.0217938	1.29922	0.835047	1.546	0.912029	0.704305
1.48005e-23	4.13385e-23	ENSMUST00000002344.6|ENSMUST00000165838.7|ENSMUSG00000002274.12|chr17|-	0.162884	-0.614197	1.29535	-0.280333	-0.305914	1.09768e-19	0.0184706	1.17194e-06	2.27847e-17	0.0703028	0.0179411	0.260689	0.266514	0.0330635	0.169018	1.1769	0.541075	3.65226	0.755532	0.73645
1.21058e-09	1.96259e-09	ENSMUST00000043757.14|ENSMUSG00000038762.15|chr17|-	0.185721	0.153369	0.391248	-0.438957	-0.259822	0.100611	0.185494	1.72614e-05	3.87161e-07	0.000535996	0.113114	0.115836	0.0910376	0.0864913	0.0750478	1.20409	1.16576	1.47883	0.644708	0.771189
1.55792e-16	3.38356e-16	ENSMUST00000165613.8|ENSMUST00000172900.7|ENSMUST00000172429.7|ENSMUST00000174849.7|ENSMUST00000173585.1|ENSMUSG00000038500.15|chr17|-	-0.0968057	-0.454903	-0.173828	0.820404	-0.261393	0.0691295	6.18915e-05	0.0024125	1.501e-14	0.0475408	0.053261	0.11357	0.0572914	0.10672	0.13192	0.907732	0.634509	0.840441	2.27142	0.769978
1.18339e-22	3.18519e-22	ENSMUST00000224528.1|ENSMUST00000024717.9|ENSMUSG00000023923.10|chr17|-	0.525951	-0.372948	0.236243	-0.398801	0.845011	0.000307292	0.000205171	0.0155029	1.35379e-13	2.61763e-12	0.14573	0.100456	0.0976042	0.0538863	0.12077	1.69207	0.688701	1.26648	0.671124	2.328
2.96527e-14	5.83937e-14	ENSMUST00000179996.1|ENSMUSG00000096433.1|chr17|-	0.14439	0.168244	0.340744	-1.27053	0.11944	0.161279	0.0576511	0.000641918	1.30229e-12	0.181422	0.103078	0.0886267	0.0998297	0.179097	0.089375	1.15533	1.18322	1.40599	0.280683	1.12687
6.60554e-202	1.95018e-200	ENSMUST00000173917.7|ENSMUST00000160844.9|ENSMUST00000161402.9|ENSMUST00000172466.7|ENSMUST00000174337.7|ENSMUST00000197268.4|ENSMUST00000159778.7|ENSMUST00000173222.1|ENSMUST00000072671.13|ENSMUST00000054059.14|ENSMUST00000174331.7|ENSMUSG00000024109.18|chr17|-	0.487409	-0.0106475	-0.267992	0.825523	0.235679	4.23367e-182	0.933338	7.94266e-199	9.98273e-18	0.119943	0.0169378	0.127293	0.00890824	0.0962806	0.151561	1.62809	0.989409	0.764914	2.28307	1.26577
1.81851e-06	2.49715e-06	ENSMUST00000024884.4|ENSMUSG00000024079.4|chr17|-	-0.377684	0.441132	-0.0933631	0.0607876	0.00807079	2.00929e-05	5.75571e-06	0.818071	0.832714	0.824349	0.088578	0.0972692	0.405879	0.28779	0.0363623	0.685447	1.55447	0.910863	1.06267	1.0081
3.37082e-09	5.33431e-09	ENSMUST00000176652.7|ENSMUST00000070777.12|ENSMUSG00000052752.15|chr17|-	0.198003	0.166874	0.415981	-0.395319	-0.362411	0.00749406	0.147049	0.00143248	0.00110833	1.38809e-07	0.0740461	0.115083	0.130482	0.121209	0.0688102	1.21897	1.18161	1.51586	0.673465	0.695997
2.47531e-25	7.21217e-25	ENSMUST00000019723.7|ENSMUSG00000019579.13|chr17|-	0.268907	0.0426504	0.197937	-0.279337	-0.17697	2.50024e-15	0.198419	3.27077e-05	6.12878e-11	2.11126e-07	0.0339803	0.0331634	0.0476526	0.0427084	0.034103	1.30853	1.04357	1.21889	0.756285	0.837805
0	0	ENSMUST00000097414.9|ENSMUST00000042296.7|ENSMUSG00000062078.14|chr17|-	0.054007	0.3821	2.37214	-0.243171	0.942637	0.000466529	1.9415e-32	1.09994e-192	3.46412e-256	0	0.0154338	0.0322213	0.0801118	0.00711245	0.0229696	1.05549	1.46536	10.7203	0.784137	2.56674
8.3392e-32	3.03309e-31	ENSMUST00000160781.7|ENSMUST00000007007.13|ENSMUST00000159986.7|ENSMUST00000159551.7|ENSMUSG00000060475.12|chr17|-	0.375575	-0.134111	-0.506948	0.40634	0.0930098	7.41204e-13	2.36271e-06	8.70898e-15	5.98467e-10	0.0140287	0.0523697	0.0284156	0.0653552	0.0656357	0.0378623	1.45583	0.874493	0.602331	1.50131	1.09747
8.58791e-12	1.51724e-11	ENSMUST00000114848.7|ENSMUST00000025057.4|ENSMUSG00000024218.12|chr17|-	-0.0612161	-0.0406744	0.194177	-0.212012	0.267102	0.213138	0.593722	0.000205403	9.8257e-10	1.27683e-06	0.0491703	0.0762479	0.0523068	0.0346865	0.0551485	0.94062	0.960142	1.21431	0.808955	1.30617
0.0409811	0.0441219	ENSMUST00000087114.3|ENSMUSG00000023919.7|chr17|-	-0.00679577	-0.140833	0.596166	-0.0603349	NA	0.950752	0.162962	0.00907119	0.551909	NA	0.110031	0.100943	0.228472	0.10142	NA	0.993227	0.868634	1.81515	0.941449	NA
2.70095e-09	4.285e-09	ENSMUST00000174714.7|ENSMUST00000172501.7|ENSMUSG00000092203.7|chr17|-	-0.216683	0.298915	-0.0639144	-0.296268	0.252152	0.0018576	1.91822e-08	0.382323	0.000116955	0.046018	0.0696258	0.0531952	0.0731601	0.0769043	0.126378	0.805185	1.3484	0.938085	0.743588	1.28679
6.42109e-139	1.27043e-137	ENSMUST00000174001.7|ENSMUST00000173084.7|ENSMUST00000174031.7|ENSMUST00000049911.15|ENSMUST00000172587.7|ENSMUST00000172868.7|ENSMUST00000173713.7|ENSMUST00000174216.7|ENSMUSG00000015120.15|chr17|-	-1.35244	0.547624	-0.822263	-0.358482	0.271076	4.29275e-116	3.93078e-33	3.58126e-30	8.61052e-08	5.54334e-07	0.0590497	0.0456671	0.0720432	0.0669579	0.0541449	0.258608	1.72914	0.439436	0.698736	1.31137
5.78624e-07	8.15903e-07	ENSMUST00000025186.14|ENSMUST00000169397.7|ENSMUSG00000024327.15|chr17|-	0.286912	0.0924605	0.078731	-0.305532	-0.3365	0.00013058	0.274508	0.437042	7.32167e-05	0.000443799	0.0750027	0.0846134	0.101301	0.0770459	0.0957987	1.33231	1.09687	1.08191	0.736731	0.714266
3.04769e-10	5.06029e-10	ENSMUST00000174080.7|ENSMUST00000001569.14|ENSMUSG00000059714.13|chr17|+	0.222738	-0.46993	0.347786	0.279896	-0.0031672	0.046549	6.71361e-12	2.02259e-05	0.276509	0.980065	0.111907	0.0684667	0.0815943	0.257211	0.126753	1.24949	0.625046	1.41593	1.32299	0.996838
4.79855e-08	7.13083e-08	ENSMUST00000181014.7|ENSMUST00000180579.1|ENSMUST00000180390.1|ENSMUSG00000073437.10|chr17|-	0.262746	-1.45641	0.0925642	-0.416734	0.235402	0.000696545	0.000101134	0.37014	0.0025684	0.0493727	0.0774848	0.374605	0.103284	0.138213	0.119775	1.3005	0.233071	1.09698	0.659197	1.26542
2.7568e-07	3.96722e-07	ENSMUST00000024599.13|ENSMUSG00000023830.13|chr17|-	-0.959192	NA	0.179481	0.235121	-0.077381	1.17135e-07	NA	0.0320284	0.0266134	0.476724	0.181051	NA	0.0837112	0.106047	0.108745	0.383202	NA	1.1966	1.26506	0.925537
1.60881e-92	1.91781e-91	ENSMUST00000025095.7|ENSMUSG00000024248.13|chr17|-	0.225358	-0.0609494	0.360297	-0.345458	-0.229373	2.28589e-12	0.0040868	2.98704e-48	1.417e-32	1.38075e-30	0.0321213	0.0212265	0.024685	0.0290668	0.0199523	1.25277	0.940871	1.43375	0.707896	0.795032
0.0137987	0.0152606	ENSMUST00000080015.11|ENSMUST00000058801.14|ENSMUSG00000056116.18|chr17|-	-0.12025	0.214264	0.425573	0.35431	-0.132655	0.396989	0.0111379	0.118982	0.339879	0.00483956	0.141969	0.0844108	0.272967	0.371236	0.0470822	0.886699	1.23895	1.53047	1.4252	0.875767
4.05311e-38	1.76867e-37	ENSMUST00000118788.7|ENSMUSG00000024158.17|chr17|+	0.395556	-0.590845	0.354095	-0.386965	0.402292	3.67347e-09	1.8118e-24	7.17231e-09	2.44372e-10	0.000180115	0.0670631	0.0578764	0.0611898	0.0611271	0.10741	1.48521	0.553859	1.42489	0.679115	1.49525
0.00109277	0.00128688	ENSMUST00000041649.6|ENSMUSG00000045027.6|chr17|-	0.0509207	0.656749	0.26464	-0.544054	-0.205347	0.697336	0.0829622	0.0191401	0.000631795	0.160272	0.130929	0.378802	0.112959	0.159193	0.146242	1.05224	1.92851	1.30296	0.580391	0.814365
9.90763e-05	0.000123649	ENSMUST00000097336.4|ENSMUSG00000073412.6|chr17|-	NA	-0.0215191	0.88463	NA	0.640204	NA	2.64058e-05	0.00226535	NA	0.00370654	NA	0.00512062	0.289754	NA	0.220599	NA	0.978711	2.42209	NA	1.89687
3.59863e-16	7.68752e-16	ENSMUST00000024885.8|ENSMUSG00000024081.8|chr17|-	-0.271351	-0.242576	0.831411	-0.12926	-0.341585	0.020952	0.00491469	1.08677e-18	0.26094	0.0251582	0.117526	0.0862471	0.0942023	0.114983	0.152564	0.762349	0.784604	2.29656	0.878745	0.710643
3.46203e-249	1.40678e-247	ENSMUST00000098862.8|ENSMUST00000024932.11|ENSMUSG00000024121.13|chr17|-	0.0273656	-0.212684	0.284819	-0.297947	-0.267922	0.126744	9.72297e-75	1.02178e-200	6.64319e-62	1.53779e-37	0.0179204	0.0116277	0.00942244	0.0179455	0.0209233	1.02774	0.808411	1.32952	0.742341	0.764967
2.2394e-23	6.17263e-23	ENSMUST00000064234.6|ENSMUSG00000052397.8|chr17|-	0.0538373	-1.32506	0.0245224	NA	0.140774	1.43409e-08	5.25646e-20	0.931182	NA	0.105397	0.00949634	0.144679	0.283962	NA	0.0869385	1.05531	0.265787	1.02483	NA	1.15116
6.65573e-05	8.37284e-05	ENSMUST00000078459.6|ENSMUSG00000058704.7|chr17|-	0.238198	-0.103561	0.355125	-0.155536	-0.28871	0.0175147	0.227708	0.00187593	0.130256	0.000907854	0.100264	0.0858514	0.114218	0.102793	0.0870231	1.26896	0.901621	1.42636	0.855956	0.749229
6.82787e-17	1.49928e-16	ENSMUST00000002911.9|ENSMUST00000226053.1|ENSMUST00000225843.1|ENSMUSG00000002833.11|chr17|+	-0.254539	1.62831	0.143198	-0.812074	0.0682766	0.00158168	3.33005e-07	0.115744	5.76705e-11	0.553084	0.0805692	0.319043	0.0910414	0.123987	0.115109	0.775274	5.09527	1.15396	0.443936	1.07066
0.000839012	0.000995175	ENSMUST00000166442.2|ENSMUSG00000079491.9|chr17|-	0.0289727	0.110803	0.644368	NA	-0.129456	0.85693	0.0789027	0.00202627	NA	0.00123486	0.160706	0.0630604	0.20878	NA	0.0400704	1.0294	1.11717	1.90478	NA	0.878573
2.21081e-20	5.49286e-20	ENSMUST00000017090.5|ENSMUSG00000016946.5|chr17|-	0.109539	-1.14518	-0.21581	0.164065	-0.124704	0.000870138	8.9103e-24	0.0722946	0.028277	0.117732	0.0329	0.113914	0.120077	0.0747988	0.0797155	1.11576	0.318166	0.805888	1.17829	0.882758
1.5055e-12	2.76581e-12	ENSMUST00000003726.15|ENSMUST00000120276.8|ENSMUSG00000024002.17|chr17|-	-0.973722	14.2866	-0.892755	-1.20498	-1.28035	0.955191	0.950249	0.958913	0.944565	0.941103	17.3295	228.972	17.3293	17.3294	17.3293	0.377675	1.60173e+06	0.409526	0.299698	0.27794
2.33036e-06	3.17693e-06	ENSMUST00000024791.14|ENSMUSG00000023992.14|chr17|+	0.813041	-0.00856388	1.34634	2.22181	-1.58485	0.0610513	0.00901218	0.0664892	0.0283535	0.000512918	0.434056	0.00327918	0.733656	1.01343	0.456215	2.25476	0.991473	3.84333	9.22398	0.204978
0.0184783	0.0202757	ENSMUST00000005975.6|ENSMUSG00000005823.8|chr17|-	0.0452377	0.0162848	0.255013	-0.186387	-0.102254	0.503889	0.682152	0.0139189	0.0227909	0.198965	0.0676822	0.0397648	0.103691	0.0818591	0.0796055	1.04628	1.01642	1.29048	0.829952	0.9028
5.21631e-18	1.18965e-17	ENSMUST00000174493.7|ENSMUST00000007255.12|ENSMUSG00000007039.12|chr17|+	0.543088	-0.055541	0.117257	0.478728	-0.587372	6.91184e-10	0.461434	0.718914	0.0160806	2.38605e-17	0.088048	0.0754133	0.325796	0.198883	0.0693207	1.72131	0.945973	1.12441	1.61402	0.555786
7.52053e-60	5.35218e-59	ENSMUST00000130216.1|ENSMUSG00000071172.12|chr17|+	-0.284424	-0.235512	1.90289	0.641798	-0.440742	0.0148883	0.00354604	6.8279e-48	6.483e-08	2.40292e-11	0.116802	0.0807666	0.130879	0.118743	0.0659875	0.752448	0.790166	6.70526	1.89989	0.643559
0.00188327	0.00219049	ENSMUST00000056032.8|ENSMUST00000226941.1|ENSMUSG00000024137.9|chr17|-	0.134326	-0.0154334	0.191197	-0.492423	-0.103105	0.123124	0.888559	0.0674792	0.000161938	0.370424	0.0871233	0.110138	0.104567	0.130547	0.115114	1.14377	0.984685	1.2107	0.611143	0.902032
1.9501e-11	3.40075e-11	ENSMUST00000071841.5|ENSMUST00000165007.7|ENSMUSG00000063576.11|chr17|-	0.308557	-0.444076	0.137071	-0.449266	-0.0850118	0.000277529	0.00029752	0.0021879	5.02187e-09	0.367549	0.0848752	0.122759	0.0447439	0.0768442	0.0943449	1.36146	0.641417	1.14691	0.638097	0.918501
3.26095e-11	5.62957e-11	ENSMUST00000188282.6|ENSMUST00000185896.1|ENSMUST00000005053.13|ENSMUSG00000004945.15|chr17|-	-1.09417	13.8562	-0.708722	-0.967273	-1.24757	0.939081	0.944361	0.960519	0.946135	0.930561	14.3169	198.542	14.317	14.3169	14.317	0.334816	1.04153e+06	0.492273	0.380118	0.287203
2.15274e-116	3.49151e-115	ENSMUST00000001566.9|ENSMUSG00000001525.10|chr17|-	-0.194123	-0.0781598	-0.0978287	-0.847286	0.54706	0.00501306	0.00314469	0.00183414	1.47901e-35	8.66419e-104	0.0691765	0.0264659	0.0313971	0.0680795	0.0252874	0.823557	0.924817	0.906804	0.428577	1.72816
2.77929e-38	1.21985e-37	ENSMUST00000179554.2|ENSMUSG00000095677.2|chr17|-	0.344826	0.0436698	0.306008	-0.192193	-0.0846301	6.27447e-23	0.0196487	2.12752e-07	5.68258e-13	1.45227e-08	0.0349762	0.0187184	0.0589856	0.0266642	0.0149336	1.41174	1.04464	1.35799	0.825148	0.918852
8.83531e-50	5.20072e-49	ENSMUST00000174048.7|ENSMUST00000174426.1|ENSMUST00000173363.7|ENSMUST00000025163.13|ENSMUST00000179418.7|ENSMUSG00000024309.14|chr17|-	-0.111095	0.509916	-0.529884	-0.146721	0.448585	0.0548569	5.98089e-21	8.30272e-25	0.001432	1.2766e-19	0.0578617	0.0543022	0.0515241	0.0460211	0.0494998	0.894854	1.66515	0.588673	0.863535	1.56609
7.67244e-13	1.42828e-12	ENSMUST00000159697.1|ENSMUST00000007005.13|ENSMUSG00000023832.13|chr17|-	0.168104	-0.128405	0.305859	-0.14977	-0.144851	2.03826e-06	0.151444	1.33688e-06	2.76344e-10	0.116692	0.0353934	0.0895149	0.0632699	0.0237296	0.092332	1.18306	0.879498	1.35779	0.860906	0.865151
1.00105e-07	1.46684e-07	ENSMUST00000024783.8|ENSMUSG00000023988.8|chr17|-	0.243702	0.0724205	0.288785	0.000454338	-0.46984	0.0258096	0.479003	0.000374838	0.99665	1.52941e-08	0.109329	0.102302	0.0811835	0.10822	0.0830365	1.27596	1.07511	1.33481	1.00045	0.625102
7.45786e-26	2.20354e-25	ENSMUST00000015749.5|ENSMUSG00000015605.5|chr17|-	-2.14549	14.7081	-0.222122	-0.533363	-0.984618	0.910581	0.967238	0.990723	0.977727	0.958895	19.104	358.104	19.1039	19.1041	19.1037	0.117011	2.44154e+06	0.800818	0.586629	0.373582
3.05945e-81	3.19383e-80	ENSMUST00000173844.7|ENSMUST00000173019.7|ENSMUST00000087342.12|ENSMUST00000166693.2|ENSMUSG00000067288.12|chr17|-	1.9016	0.487593	1.07281	1.31802	-0.742047	2.15225e-52	3.39543e-05	3.60768e-13	3.11701e-22	3.10893e-50	0.124838	0.117629	0.147576	0.135926	0.0497888	6.69657	1.62839	2.92358	3.73603	0.476138
1.77332e-22	4.73929e-22	ENSMUST00000183929.7|ENSMUST00000026831.13|ENSMUSG00000025735.13|chr17|-	0.0431537	1.34878	0.0395497	-0.371827	-0.671334	0.426278	7.73826e-07	0.00849322	6.23232e-07	1.61866e-13	0.054242	0.272929	0.0150276	0.0746061	0.0910034	1.0441	3.85271	1.04034	0.689473	0.511026
2.08161e-63	1.59562e-62	ENSMUST00000068714.5|ENSMUSG00000024241.6|chr17|-	0.314426	-0.958224	0.387924	0.503511	-0.939327	0.000273129	1.59867e-24	1.71431e-06	2.23986e-19	4.74248e-31	0.0863919	0.0937515	0.0810796	0.0559404	0.0810606	1.36947	0.383574	1.47392	1.65452	0.390891
2.89267e-08	4.34475e-08	ENSMUST00000143137.1|ENSMUST00000024757.13|ENSMUSG00000023961.16|chr17|-	-0.219245	-2.1878	0.144155	0.038662	-0.01435	0.00877637	1.25277e-06	0.252853	0.0313625	0.81905	0.0836605	0.451362	0.12607	0.0179619	0.0627279	0.803125	0.112163	1.15506	1.03942	0.985752
0.000357794	0.00043212	ENSMUST00000226284.1|ENSMUST00000097373.1|ENSMUST00000227745.1|ENSMUST00000226398.1|ENSMUSG00000002496.10|chr17|-	-0.12059	0.411548	0.104324	-0.222535	-0.0395348	0.142139	0.000368879	0.151958	0.00546036	0.674064	0.0821532	0.115558	0.0728187	0.0800907	0.0940013	0.886397	1.50915	1.10996	0.800487	0.961236
0.0321857	0.034891	ENSMUST00000070039.13|ENSMUSG00000056121.15|chr17|-	0.146738	-0.0765525	0.313901	-0.0304642	-0.0121945	0.149995	0.0262374	0.012967	0.772438	0.861682	0.101933	0.0344416	0.126335	0.105344	0.0699897	1.15805	0.926304	1.36875	0.969995	0.98788
0.0047785	0.00542769	ENSMUST00000139353.7|ENSMUST00000075253.12|ENSMUSG00000024055.14|chr17|-	-0.0188733	0.174625	NA	-0.321092	-0.184239	0.735572	0.00290688	NA	0.020006	0.103052	0.0558839	0.0586499	NA	0.138031	0.113014	0.981304	1.1908	NA	0.725356	0.831737
4.82449e-53	3.00854e-52	ENSMUST00000007251.13|ENSMUSG00000007036.15|chr17|+	-2.34802	-2.43801	14.2721	-3.07387	-3.52119	0.964192	0.962821	0.956841	0.953134	0.946324	52.3023	52.3022	263.721	52.3022	52.3022	0.0955585	0.0873348	1.57875e+06	0.0462419	0.0295642
1.51083e-51	9.10596e-51	ENSMUST00000069579.5|ENSMUSG00000055839.5|chr17|-	0.0697277	-0.187031	0.306866	-0.183915	-0.111387	0.0123384	4.85539e-07	2.45822e-47	1.31869e-12	1.25424e-06	0.0278653	0.0371688	0.0212344	0.0259316	0.0229812	1.07222	0.829418	1.35916	0.832006	0.894593
3.16998e-213	1.0327e-211	ENSMUST00000077494.12|ENSMUST00000061052.11|ENSMUST00000141662.7|ENSMUST00000149277.7|ENSMUST00000056034.12|ENSMUSG00000024426.17|chr17|-	0.556101	2.23368	-0.508689	-0.584247	1.30872	1.7329e-16	1.98763e-118	3.59236e-08	2.98031e-91	5.87488e-25	0.0674941	0.0965437	0.0923243	0.0288394	0.126845	1.74386	9.33418	0.601284	0.557525	3.70142
5.34768e-06	7.13339e-06	ENSMUST00000024984.6|ENSMUST00000153745.1|ENSMUSG00000024168.7|chr17|-	0.128179	0.943172	-0.356862	0.982912	-0.0649424	0.634371	5.95026e-06	0.511026	0.3358	8.21913e-06	0.26952	0.208291	0.54297	1.02121	0.0145631	1.13676	2.56811	0.699869	2.67223	0.937121
2.72824e-46	1.48774e-45	ENSMUST00000202925.3|ENSMUST00000201805.3|ENSMUST00000168378.7|ENSMUST00000167791.8|ENSMUST00000201583.1|ENSMUST00000040474.10|ENSMUST00000201960.3|ENSMUST00000201089.3|ENSMUST00000168410.8|ENSMUST00000171189.7|ENSMUST00000024931.4|ENSMUST00000097376.9|ENSMUSG00000036473.15|chr17|-	-0.605005	-0.0812025	0.351394	0.0205802	-0.576489	9.08026e-26	0.300253	3.95111e-36	0.764436	4.77229e-12	0.0576454	0.0783891	0.0279985	0.0686782	0.0834018	0.546072	0.922007	1.42105	1.02079	0.561867
1.10575e-75	1.05255e-74	ENSMUST00000048560.10|ENSMUST00000173789.1|ENSMUST00000172649.7|ENSMUSG00000042099.15|chr17|+	15.1511	-0.200873	0.581556	0.699535	-1.00647	0.917218	0.980368	0.943216	0.931737	0.901857	145.769	8.16326	8.1647	8.16641	8.16174	3.80212e+06	0.818016	1.78882	2.01282	0.365506
2.77254e-05	3.56496e-05	ENSMUST00000067103.2|ENSMUSG00000023980.6|chr17|-	0.257586	-0.870014	0.501465	-0.0256615	-0.0938119	0.0682377	5.90772e-06	0.0206041	0.842764	0.290742	0.141264	0.19207	0.216601	0.129369	0.0887953	1.2938	0.418946	1.65114	0.974665	0.910454
0.000146957	0.000181487	ENSMUST00000069507.8|ENSMUSG00000073418.4|chr17|-	-0.0399723	0.871823	NA	NA	-0.178252	0.12763	5.37739e-05	NA	NA	0.234488	0.0262369	0.215873	NA	NA	0.149933	0.960816	2.39127	NA	NA	0.836732
1.0242e-10	1.73175e-10	ENSMUST00000024946.5|ENSMUSG00000024132.5|chr17|+	0.258177	-0.519416	-0.567616	-0.134443	-0.0674539	4.82043e-10	3.26904e-08	0.0167424	0.181416	0.460114	0.0414754	0.0939884	0.237266	0.1006	0.0913195	1.29457	0.594868	0.566875	0.874203	0.934771
0.000853541	0.00101146	ENSMUST00000003642.6|ENSMUSG00000003546.9|chr17|-	-0.0458641	0.322635	0.0260307	-0.104564	-0.313584	0.632103	0.000299576	0.850196	0.60801	0.000467711	0.0957959	0.0892326	0.137824	0.203861	0.0896313	0.955172	1.38076	1.02637	0.900717	0.730823
1.78818e-26	5.38019e-26	ENSMUST00000130643.7|ENSMUST00000114767.1|ENSMUSG00000004865.15|chr17|-	0.100469	-0.514192	0.272558	0.185486	-0.295328	0.065366	2.15495e-14	1.14805e-12	0.00175452	1.83035e-09	0.0545214	0.0672935	0.0383265	0.0592811	0.0491215	1.10569	0.597984	1.31332	1.2038	0.744288
0.00886615	0.00992452	ENSMUST00000170872.2|ENSMUSG00000023885.9|chr17|-	-0.111081	NA	-0.521319	-0.567839	0.158981	0.350286	NA	0.0123075	0.0951122	0.00489413	0.118926	NA	0.208261	0.340222	0.0564981	0.894866	NA	0.593737	0.566749	1.17232
4.24267e-40	1.97208e-39	ENSMUST00000095427.10|ENSMUST00000118366.7|ENSMUSG00000024012.17|chr17|-	0.0419146	0.244609	0.249728	-0.382488	-0.337183	0.336132	6.19658e-05	6.22304e-18	3.44333e-23	5.79362e-15	0.0435777	0.061073	0.0289426	0.0385613	0.0431823	1.04281	1.27712	1.28368	0.682162	0.713778
4.42365e-19	1.04874e-18	ENSMUST00000139302.7|ENSMUST00000087582.11|ENSMUST00000148178.7|ENSMUST00000114385.8|ENSMUSG00000059208.14|chr17|-	0.157147	0.0532849	0.273801	-0.260669	-0.204167	0.000115979	0.189026	7.35499e-09	1.29578e-07	1.35558e-09	0.0407699	0.0405682	0.047349	0.0493743	0.0336871	1.17017	1.05473	1.31495	0.770536	0.815327
6.90715e-11	1.17577e-10	ENSMUST00000040735.11|ENSMUSG00000036820.11|chr17|-	0.0223518	0.00692235	0.708701	-0.293295	-0.317127	0.819092	0.916902	2.78386e-10	0.000490411	0.00206106	0.0977283	0.0663461	0.112308	0.0841365	0.10292	1.0226	1.00695	2.03135	0.745802	0.728238
1.31275e-16	2.85766e-16	ENSMUST00000043897.15|ENSMUSG00000025733.17|chr17|-	0.164637	0.84447	-0.339354	-0.37496	0.0586757	0.00565367	4.39536e-12	1.73193e-07	0.000508405	0.568108	0.0594955	0.121965	0.0649355	0.107862	0.102788	1.17897	2.32674	0.71223	0.687317	1.06043
2.45352e-189	6.9193e-188	ENSMUST00000163356.1|ENSMUST00000169085.7|ENSMUST00000026827.14|ENSMUST00000169308.7|ENSMUSG00000025731.15|chr17|+	-6.73485	13.0206	-6.18495	13.0206	-7.52498	0.961882	0.981712	0.964992	0.976163	0.957414	140.92	568.019	140.92	435.761	140.92	0.00118875	451624	0.00206021	451624	0.000539442
4.29946e-22	1.13145e-21	ENSMUST00000060366.6|ENSMUSG00000045817.8|chr17|-	0.360132	-0.454879	-0.586689	2.197	0.121102	2.50386e-12	9.27026e-22	0.17185	0.0265547	0.29612	0.0514248	0.0474587	0.429406	0.99053	0.11591	1.43352	0.634525	0.556165	8.99796	1.12874
0.000876581	0.00103843	ENSMUST00000037057.13|ENSMUST00000140313.7|ENSMUSG00000002617.14|chr17|-	-0.32243	-0.114024	0.339465	-0.177496	0.472996	0.0304607	0.227542	0.0222849	0.160823	0.00277793	0.148994	0.0944911	0.148531	0.126574	0.158124	0.724387	0.892237	1.4042	0.837365	1.6048
1.61055e-23	4.49172e-23	ENSMUST00000115535.2|ENSMUSG00000033972.9|chr17|-	0.756503	0.62533	-0.171216	-1.01489	-0.962038	6.45515e-05	2.79835e-09	0.246588	1.48108e-12	4.03202e-09	0.189338	0.105221	0.147769	0.143422	0.163532	2.13081	1.86886	0.842639	0.362442	0.382113
3.92373e-22	1.03329e-21	ENSMUST00000164832.7|ENSMUSG00000024067.13|chr17|-	0.200118	-0.173069	0.265656	-0.152921	0.00638127	1.43036e-06	7.2815e-08	2.63479e-12	1.52821e-07	0.804735	0.0415121	0.0321446	0.0379728	0.0291326	0.0258117	1.22155	0.841079	1.30429	0.858198	1.0064
7.19563e-49	4.12629e-48	ENSMUST00000232500.1|ENSMUST00000231341.1|ENSMUST00000014913.10|ENSMUSG00000014769.10|chr17|-	0.248455	-0.128977	0.395477	0.0452111	-0.353578	2.03543e-10	5.53729e-05	1.84614e-30	0.158935	3.33336e-23	0.0390737	0.0319907	0.0344764	0.0320951	0.035635	1.28204	0.878994	1.48509	1.04625	0.702171
5.47545e-06	7.29609e-06	ENSMUST00000025183.8|ENSMUSG00000024325.8|chr17|-	-0.0717205	-0.0869774	-4.98137e-05	-0.182193	0.498149	0.230104	0.254718	0.999621	0.0763211	3.81194e-08	0.0597626	0.0763654	0.104903	0.102792	0.0905833	0.930791	0.916698	0.99995	0.83344	1.64567
4.53221e-33	1.72653e-32	ENSMUST00000232638.1|ENSMUST00000170578.2|ENSMUSG00000048027.8|chr17|-	-0.29654	-0.793979	1.40774	0.0562991	-0.592227	0.185719	3.86263e-20	5.18588e-18	0.758903	5.16259e-07	0.224083	0.0863789	0.162759	0.183431	0.117969	0.743386	0.452042	4.08669	1.05791	0.553094
7.19938e-63	5.44129e-62	ENSMUST00000024709.7|ENSMUSG00000061665.6|chr17|-	-0.7539	-0.959577	-0.117444	-0.542702	0.563514	1.44292e-11	8.05819e-41	0.460383	1.95373e-08	1.04636e-53	0.11163	0.0717244	0.159091	0.0966341	0.0365233	0.470528	0.383055	0.889191	0.581176	1.75684
1.61655e-05	2.10073e-05	ENSMUST00000089058.5|ENSMUSG00000014426.8|chr17|-	-0.0303086	0.380213	0.253541	-0.404686	-0.134871	0.753222	0.0285004	0.000762521	8.88528e-05	0.0956217	0.0964031	0.173587	0.0753228	0.103258	0.0809328	0.970146	1.4626	1.28858	0.667186	0.873828
4.72945e-06	6.33555e-06	ENSMUST00000071135.5|ENSMUSG00000062591.5|chr17|-	-0.726937	-0.925983	0.551913	-0.0463341	-1.57564	0.0411801	0.0664792	0.00401234	0.0632803	1.12132e-06	0.356043	0.504574	0.191824	0.0249481	0.323604	0.483387	0.396142	1.73657	0.954723	0.206874
2.97307e-78	2.88082e-77	ENSMUST00000024978.6|ENSMUSG00000073435.10|chr17|+	0.879838	-0.562018	0.469454	-0.925914	-0.598386	1.56899e-25	1.31036e-12	1.02336e-11	1.47523e-43	6.70108e-14	0.0842473	0.0792332	0.0690051	0.0669044	0.0798529	2.41051	0.570058	1.59912	0.396169	0.549698
0.00091679	0.00108471	ENSMUST00000024698.8|ENSMUSG00000023905.14|chr17|-	-0.253999	-0.0511833	0.615409	0.245794	-0.089376	0.0450322	0.549118	0.000639933	0.155983	0.121889	0.126724	0.0854362	0.180255	0.173252	0.0577777	0.775692	0.950105	1.85041	1.27864	0.914502
3.67144e-84	3.98689e-83	ENSMUST00000063417.9|ENSMUSG00000024097.10|chr17|-	-0.0485399	-0.228491	0.838766	0.00680023	-0.260705	0.241458	4.45194e-10	3.73945e-86	0.882005	2.38794e-12	0.0414392	0.036633	0.0426373	0.0458149	0.0371919	0.952619	0.795734	2.31351	1.00682	0.770508
1.22433e-12	2.25806e-12	ENSMUST00000038973.6|ENSMUST00000115154.10|ENSMUSG00000035521.13|chr17|-	0.30236	-0.156216	0.111536	-0.184671	-0.356856	1.3522e-08	0.00588015	0.018456	0.00254644	2.2428e-06	0.0532387	0.0567153	0.0473345	0.0611946	0.0754417	1.35305	0.855374	1.11799	0.831378	0.699873
3.33039e-45	1.7553e-44	ENSMUST00000176751.1|ENSMUSG00000093593.1|chr17|-	-0.227008	14.4501	-0.111984	-1.20517	-1.8471	0.968573	0.959024	0.984491	0.834323	0.748542	5.76185	281.251	5.76091	5.76196	5.76207	0.796914	1.88631e+06	0.894059	0.29964	0.157693
2.70811e-14	5.34968e-14	ENSMUST00000068958.7|ENSMUSG00000036533.8|chr17|-	-0.667473	1.00988	-0.0977053	-1.484	0.0344155	0.0152592	3.02311e-11	0.0692998	0.00046964	0.187177	0.275114	0.151965	0.0537888	0.424303	0.0260926	0.513003	2.74526	0.906916	0.226729	1.03501
0.00289888	0.00333685	ENSMUST00000040907.6|ENSMUSG00000036775.12|chr17|-	-0.245101	0.189709	0.175024	0.168007	-0.409969	0.0381567	0.147081	0.0488054	0.441329	0.00180747	0.118225	0.130841	0.0888319	0.218205	0.131393	0.782626	1.2089	1.19128	1.18294	0.663671
2.07908e-15	4.3122e-15	ENSMUST00000172526.1|ENSMUSG00000092564.1|chr17|-	-0.24281	1.17271	-0.254727	-0.389415	0.187533	0.0157307	5.65042e-10	0.00949716	1.99354e-07	0.0684724	0.100538	0.18915	0.0982128	0.0748884	0.102933	0.784421	3.23072	0.775128	0.677453	1.20627
1.29004e-42	6.38099e-42	ENSMUST00000112437.7|ENSMUST00000068282.6|ENSMUSG00000059811.13|chr17|-	-0.150078	-1.32321	0.997059	-0.550685	0.0779235	4.82327e-06	4.58756e-10	1.26839e-36	0.0103225	0.427106	0.032823	0.212304	0.0788804	0.214706	0.0981213	0.860641	0.26628	2.7103	0.576555	1.08104
2.07294e-41	9.87848e-41	ENSMUST00000167107.8|ENSMUST00000174512.2|ENSMUSG00000055240.16|chr17|-	0.515041	2.19248	0.85799	-0.294774	-0.285774	1.06161e-07	1.05057e-15	2.18732e-18	1.34598e-16	0.00591257	0.0968877	0.27335	0.0980875	0.0356463	0.10382	1.67371	8.95743	2.35842	0.7447	0.751433
9.77168e-19	2.28793e-18	ENSMUST00000080905.6|ENSMUST00000200914.3|ENSMUSG00000055202.10|chr17|-	-0.107813	-3.92116	0.289923	0.169279	0.965426	0.29965	4.58581e-05	0.00116653	0.216653	1.89471e-05	0.103947	0.96206	0.0892912	0.137015	0.225728	0.897796	0.0198182	1.33632	1.18445	2.62591
6.25772e-30	2.14591e-29	ENSMUST00000119284.7|ENSMUST00000118768.7|ENSMUST00000003191.13|ENSMUST00000118991.1|ENSMUSG00000024070.15|chr17|-	-0.0875057	1.86372	1.54803	-0.626286	0.0247835	0.377019	8.53648e-09	0.00647818	3.1346e-22	0.723876	0.0990553	0.323703	0.568596	0.064592	0.0701519	0.916214	6.44769	4.70219	0.534574	1.02509
3.3631e-16	7.20881e-16	ENSMUST00000024846.12|ENSMUST00000148960.7|ENSMUST00000123686.7|ENSMUSG00000024048.14|chr17|-	0.41044	-0.139543	0.594788	0.272696	-0.0255913	8.81976e-10	0.000263125	1.01461e-06	6.45644e-05	0.0545628	0.0669622	0.03824	0.121664	0.0682511	0.0133125	1.50748	0.869756	1.81265	1.3135	0.974733
1.22667e-19	2.95638e-19	ENSMUST00000043674.14|ENSMUSG00000038838.15|chr17|-	-0.27664	0.58081	0.605585	0.77802	-1.17046	0.0274444	0.0188383	4.13096e-06	5.47897e-05	1.96795e-15	0.125453	0.247288	0.131515	0.192856	0.147351	0.758327	1.78749	1.83232	2.17716	0.310225
1.44091e-11	2.52327e-11	ENSMUST00000078286.5|ENSMUSG00000063888.6|chr17|-	-0.0107731	-0.186413	0.019119	-0.102121	0.301401	0.834059	2.51219e-07	0.775643	0.172297	2.44754e-12	0.0514233	0.036149	0.0670841	0.0748216	0.0430187	0.989285	0.829931	1.0193	0.90292	1.35175
6.89202e-45	3.60733e-44	ENSMUST00000173329.7|ENSMUST00000066121.12|ENSMUST00000186022.6|ENSMUST00000172767.7|ENSMUST00000173015.7|ENSMUSG00000079557.10|chr17|-	0.58598	-0.0732525	0.231762	-0.512003	-0.106084	5.02597e-38	0.35814	3.81408e-05	8.69277e-20	0.0272147	0.0454548	0.0797163	0.0562738	0.0562383	0.0480362	1.79675	0.929366	1.26082	0.599294	0.899349
3.4858e-139	6.96976e-138	ENSMUST00000172785.7|ENSMUSG00000073411.11|chr17|+	6.36886	6.36886	6.36886	6.36886	-13.1358	0.995099	0.979638	0.997427	0.997727	0.96194	1036.83	249.533	1975.01	2235.74	275.271	583.395	583.395	583.395	583.395	1.97334e-06
2.32131e-23	6.39377e-23	ENSMUST00000019726.6|ENSMUSG00000024197.9|chr17|-	0.0741986	0.736416	-1.02205	-0.402741	-0.205357	0.132687	5.2071e-15	0.00604421	5.22159e-14	0.00386534	0.0493476	0.0941491	0.37228	0.0535114	0.0710836	1.07702	2.08844	0.359858	0.668485	0.814357
1.48196e-14	2.95844e-14	ENSMUST00000079924.6|ENSMUST00000168787.6|ENSMUSG00000062202.13|chr17|-	0.362589	0.203863	0.120457	-0.916153	-0.300154	5.1026e-06	0.190927	0.00883439	8.5484e-10	0.000385424	0.079506	0.155878	0.0460041	0.149347	0.0845535	1.43704	1.22613	1.12801	0.400055	0.740704
1.60268e-12	2.93864e-12	ENSMUST00000025253.11|ENSMUST00000174805.1|ENSMUSG00000024393.14|chr17|-	-0.0495892	0.394033	0.122554	-0.339224	-0.144435	0.360355	9.72944e-09	0.038667	1.07399e-08	0.0397643	0.0542144	0.0687022	0.0592704	0.0593193	0.0702439	0.95162	1.48295	1.13038	0.712323	0.865511
2.77704e-15	5.73466e-15	ENSMUST00000078839.4|ENSMUST00000076840.11|ENSMUSG00000048915.12|chr17|-	-0.749373	0.679368	0.227753	0.879389	-0.774065	1.63484e-15	0.0485389	6.85023e-10	0.233131	0.00329067	0.0940678	0.344399	0.036916	0.737537	0.26336	0.472663	1.97263	1.25578	2.40943	0.461135
6.06124e-21	1.54453e-20	ENSMUST00000086828.9|ENSMUST00000067538.5|ENSMUST00000223859.1|ENSMUSG00000013236.17|chr17|-	0.0862411	0.519775	0.23765	-0.865939	-0.535598	0.304882	0.117236	2.77968e-07	9.82108e-20	6.44116e-07	0.084054	0.331811	0.0462552	0.0952533	0.107604	1.09007	1.68165	1.26827	0.420656	0.585319
1.19739e-86	1.34671e-85	ENSMUST00000071006.7|ENSMUSG00000024217.9|chr17|+	12.9415	-3.54346	12.9415	-5.41308	-5.01724	0.975896	0.967898	0.974832	0.950977	0.954558	428.32	88.047	410.2	88.0469	88.0469	417272	0.028913	417272	0.00445787	0.00662275
0.000901972	0.00106751	ENSMUST00000079421.13|ENSMUST00000174541.7|ENSMUST00000170075.8|ENSMUSG00000002307.15|chr17|+	0.385862	-0.478579	0.0168344	-0.215788	0.11509	0.00596585	0.000466502	0.893152	0.219487	0.246862	0.140331	0.136765	0.125333	0.175738	0.0993865	1.47088	0.619663	1.01698	0.805906	1.12197
0.00198607	0.00230721	ENSMUST00000038166.7|ENSMUSG00000035051.14|chr17|-	0.210988	-0.430483	0.139076	-0.557701	-0.201228	0.197301	0.191374	0.0214314	0.000360267	0.275513	0.163648	0.329488	0.0604599	0.156324	0.184536	1.2349	0.650195	1.14921	0.572524	0.817726
3.30121e-35	1.33425e-34	ENSMUST00000173860.7|ENSMUST00000057373.13|ENSMUSG00000077450.12|chr17|-	0.000777555	0.277685	-0.245111	-0.597589	0.512608	0.991128	1.05699e-05	0.000370252	1.16288e-15	1.03927e-26	0.0699248	0.063036	0.0688432	0.074621	0.047916	1.00078	1.32007	0.782617	0.550136	1.66964
5.57364e-30	1.92004e-29	ENSMUST00000002699.5|ENSMUSG00000024045.5|chr17|-	-0.319878	-0.634922	0.260885	-0.173442	0.550283	4.40851e-06	2.14647e-20	0.000781153	0.0854154	1.96343e-15	0.0696731	0.0686046	0.0776584	0.100833	0.0692734	0.726237	0.529977	1.29808	0.840766	1.73374
1.49582e-60	1.08083e-59	ENSMUST00000025003.9|ENSMUST00000173447.1|ENSMUSG00000024176.10|chr17|-	-0.280647	NA	-1.12584	0.359928	-2.80448	2.33465e-14	NA	6.38687e-13	1.01433e-46	1.08513e-06	0.0367786	NA	0.156542	0.0250761	0.575215	0.755295	NA	0.324379	1.43323	0.0605382
5.97846e-75	5.64815e-74	ENSMUST00000054072.8|ENSMUSG00000003929.10|chr17|-	0.0164375	-1.46754	1.48752	-0.357235	-1.06227	0.913204	1.10158e-30	1.3905e-52	0.00569184	1.32448e-10	0.150806	0.12744	0.0974716	0.129198	0.165351	1.01657	0.230492	4.42609	0.699608	0.345671
2.12463e-09	3.39635e-09	ENSMUST00000225808.1|ENSMUST00000047034.8|ENSMUSG00000015599.9|chr17|-	-0.118823	1.07432	0.0874074	-0.556513	2.2093	0.45932	0.0105431	0.0477647	7.01476e-06	0.000279558	0.160578	0.420067	0.0441573	0.123856	0.608028	0.887965	2.92799	1.09134	0.573204	9.1093
3.87325e-05	4.94828e-05	ENSMUST00000087189.6|ENSMUST00000172912.7|ENSMUST00000025181.16|ENSMUSG00000061232.15|chr17|-	0.131582	-0.0697411	0.295726	-0.111635	0.036749	0.00012922	1.05613e-05	0.157799	0.464654	0.161148	0.0343742	0.015831	0.209362	0.152673	0.0262264	1.14063	0.932635	1.3441	0.894371	1.03743
2.26748e-10	3.77981e-10	ENSMUST00000068056.11|ENSMUST00000173731.7|ENSMUST00000172549.1|ENSMUSG00000019432.15|chr17|+	0.0989513	-0.21154	0.315346	-0.0200227	-0.206879	0.0643489	0.000131792	6.19434e-09	0.75453	0.000502954	0.0534943	0.0553322	0.0542631	0.0640373	0.0594621	1.10401	0.809337	1.37073	0.980176	0.813118
2.18893e-41	1.0405e-40	ENSMUST00000144331.7|ENSMUST00000169480.7|ENSMUST00000176669.7|ENSMUST00000133574.7|ENSMUST00000152830.8|ENSMUST00000129667.7|ENSMUST00000140979.7|ENSMUSG00000023927.15|chr17|-	-0.305363	-4.29896	0.262499	0.237093	0.577685	1.82584e-05	8.78823e-06	2.47519e-10	0.00788015	1.59052e-05	0.07126	0.967141	0.0414787	0.0892279	0.133855	0.736856	0.0135826	1.30018	1.26756	1.78191
5.88529e-09	9.1941e-09	ENSMUST00000053640.3|ENSMUSG00000045730.3|chr18|-	NA	-0.0769444	NA	NA	0.939898	NA	4.43499e-07	NA	NA	4.43499e-07	NA	0.0152387	NA	NA	0.186145	NA	0.925941	NA	NA	2.55972
1.12539e-35	4.61263e-35	ENSMUST00000115765.1|ENSMUST00000003876.9|ENSMUST00000097626.9|ENSMUSG00000003778.14|chr18|-	-0.401941	0.316661	0.725764	0.121548	-0.373547	2.83273e-09	0.000505112	8.90375e-28	0.11239	3.68596e-11	0.0676554	0.0910462	0.0664408	0.0765636	0.0564595	0.66902	1.37254	2.06631	1.12924	0.688289
1.44076e-71	1.29326e-70	ENSMUST00000066208.12|ENSMUST00000174518.7|ENSMUST00000172734.7|ENSMUSG00000053644.13|chr18|-	0.5143	-0.562063	-0.762047	0.452271	-0.805856	3.13635e-55	7.04834e-13	1.00517e-08	0.000131492	6.29239e-32	0.0328549	0.0782982	0.132996	0.118282	0.0685266	1.67247	0.570032	0.46671	1.57188	0.446705
1.54975e-27	4.86824e-27	ENSMUST00000115850.1|ENSMUST00000025166.13|ENSMUSG00000024304.14|chr18|-	-0.289057	-0.768559	0.367269	-0.0440253	0.36846	2.49162e-26	0.0389347	2.45102e-13	0.672039	7.49471e-08	0.0272266	0.372206	0.0501626	0.103993	0.0685011	0.748969	0.463681	1.44379	0.95693	1.44551
1.84852e-41	8.84248e-41	ENSMUST00000224799.1|ENSMUST00000045105.12|ENSMUST00000082243.6|ENSMUSG00000024533.16|chr18|-	-0.2545	-0.121061	0.746797	-0.13733	-0.295489	3.31089e-23	0.123459	7.30214e-38	0.157564	0.00699536	0.0256478	0.0785895	0.0580593	0.097169	0.10956	0.775304	0.88598	2.11023	0.871682	0.744167
7.70526e-154	1.70282e-152	ENSMUST00000117566.7|ENSMUST00000040647.10|ENSMUST00000115582.7|ENSMUSG00000036585.15|chr18|-	0.610342	-5.48722	0.106482	-0.363183	-1.41794	4.1903e-45	4.16698e-28	0.62338	4.57612e-12	3.34304e-30	0.043308	0.499192	0.216838	0.0524972	0.124169	1.84106	0.00413935	1.11236	0.695459	0.242212
5.0582e-105	7.26804e-104	ENSMUST00000125362.7|ENSMUST00000123826.1|ENSMUST00000070116.11|ENSMUSG00000056153.14|chr18|-	0.67101	-1.08172	1.51538	0.801385	-0.871585	4.42485e-08	8.82715e-39	1.3608e-45	1.34788e-27	2.78317e-13	0.122604	0.0830496	0.106926	0.0736178	0.119322	1.95621	0.339013	4.55114	2.22863	0.418288
1.26389e-21	3.27139e-21	ENSMUST00000025110.3|ENSMUSG00000024261.5|chr18|-	1.59661	-0.187381	-0.0554774	-2.28863	2.41366	1.9201e-05	0.294939	0.000597324	3.72034e-15	0.0154513	0.373564	0.17891	0.0161609	0.291026	0.996713	4.93626	0.829128	0.946033	0.101405	11.1748
0.0299232	0.0324755	ENSMUST00000097590.3|ENSMUSG00000024493.8|chr18|-	0.045635	0.243075	0.0354413	-0.235576	-0.155838	0.629846	0.0167224	0.703195	0.0336092	0.109711	0.0946894	0.101588	0.0930191	0.110873	0.0974294	1.04669	1.27516	1.03608	0.790116	0.855698
1.309e-14	2.61869e-14	ENSMUST00000043498.7|ENSMUSG00000024454.15|chr18|-	0.0878317	-0.396447	0.24625	-0.0799716	-0.0886452	0.0339385	7.18546e-12	1.08507e-08	0.206331	0.0944076	0.0414144	0.0578424	0.0430743	0.0632827	0.0529987	1.0918	0.672706	1.27922	0.923143	0.91517
3.76951e-45	1.98398e-44	ENSMUST00000025484.7|ENSMUSG00000024588.8|chr18|-	0.649923	-0.616692	-0.14122	0.0817409	-0.0707611	1.98129e-28	1.6265e-28	0.0262411	0.0567836	0.193709	0.0587683	0.0556744	0.0635375	0.0429092	0.0544449	1.91539	0.539727	0.868298	1.08517	0.931684
0.0189819	0.0208161	ENSMUST00000092096.12|ENSMUST00000116669.1|ENSMUSG00000047879.16|chr18|-	0.158223	-0.151932	0.00549406	-0.353684	0.253818	0.234634	0.0125629	0.951504	0.155125	0.0148098	0.133128	0.0608719	0.0903357	0.248783	0.104152	1.17143	0.859047	1.00551	0.702097	1.28894
8.61815e-06	1.13556e-05	ENSMUST00000163083.1|ENSMUST00000160180.7|ENSMUSG00000024646.13|chr18|+	0.273411	-0.166621	0.463485	-0.0387027	-0.181915	0.000238353	0.0396599	0.000292251	0.608099	0.0257085	0.0744084	0.0809914	0.127961	0.0754748	0.0815549	1.31444	0.84652	1.5896	0.962037	0.833672
1.26257e-21	3.27022e-21	ENSMUST00000025236.8|ENSMUST00000119991.7|ENSMUST00000118990.1|ENSMUSG00000024378.9|chr18|-	0.383675	-1.50155	-0.233141	-0.0337022	0.0416294	8.78592e-07	2.59956e-19	0.00945849	0.667183	0.406805	0.0780294	0.167127	0.0898416	0.0783742	0.0501844	1.46767	0.222784	0.792042	0.966859	1.04251
5.12726e-53	3.19208e-52	ENSMUST00000141489.1|ENSMUST00000055012.11|ENSMUST00000125169.1|ENSMUSG00000047989.11|chr18|-	0.518557	-0.801635	1.52206	0.126808	-0.365479	1.45133e-06	1.28623e-30	8.79806e-21	0.191293	1.69913e-07	0.107633	0.0696942	0.162795	0.0970399	0.0698871	1.6796	0.448595	4.58167	1.1352	0.693864
0	0	ENSMUST00000006027.5|ENSMUSG00000005873.5|chr18|-	-0.0507511	-1.32049	1.77252	-0.670386	-0.836037	0.130959	0	0	2.69432e-238	1.27738e-73	0.0336027	0.0338389	0.0407039	0.0203371	0.0460619	0.950515	0.267005	5.88569	0.511511	0.433425
9.70015e-22	2.51764e-21	ENSMUST00000055447.13|ENSMUST00000092075.4|ENSMUST00000209859.1|ENSMUSG00000049411.14|chr18|-	-0.488702	0.811175	-0.22447	0.477217	0.168586	7.74937e-16	1.19088e-12	0.0592188	0.000258612	0.0511571	0.0606474	0.114147	0.118983	0.130616	0.0864471	0.613422	2.25055	0.79894	1.61158	1.18363
0.0143033	0.0157955	ENSMUST00000175934.7|ENSMUSG00000024613.16|chr18|-	0.328818	-0.188349	0.266043	-0.0494614	-0.153841	0.0179961	0.0547685	0.0552074	0.747606	0.119472	0.138994	0.0980625	0.138764	0.153703	0.0988066	1.38932	0.828325	1.30479	0.951742	0.857408
4.11384e-92	4.84306e-91	ENSMUST00000036226.5|ENSMUSG00000033319.5|chr18|-	0.278636	-1.76915	0.533669	1.16695	0.273688	0.0683347	5.83124e-85	9.23635e-06	8.64999e-12	0.00167521	0.152862	0.0905752	0.12035	0.170923	0.087093	1.32133	0.170479	1.70518	3.21219	1.3148
9.75501e-09	1.5065e-08	ENSMUST00000115870.8|ENSMUST00000028100.12|ENSMUST00000050542.5|ENSMUSG00000024240.13|chr18|-	0.201452	-0.777383	0.0816676	0.00358119	0.030569	0.0133661	7.96035e-12	0.424103	0.973197	0.751148	0.0814322	0.113665	0.102171	0.106587	0.0963937	1.22318	0.459607	1.0851	1.00359	1.03104
[truncated: 1,828 more rows]
