# Supplementary material for: scMAPA: Identification of cell-type–specific alternative polyadenylation in complex tissues
Source: Gigascience. 2022 Apr 30;11:giac033. doi: 10.1093/gigascience/giac033 (PMC9055853; doi:10.1093/gigascience/giac033)
Supplement: giac033_Supplemental_Files [file giac033_supplemental_files.zip › STable6_Supplementary Material.xlsx]

## Sheet: README
Tab	Column	Note
scMAPA_mousebrain_CellTypeOnly
scMAPA_mousebrain_CellTy&Tissue
	Genes	Ensembl Gene ID
	Astrocyte.coef	coefficient representing the effect of being a Astrocyte.
	Immune.coef	coefficient representing the effect of being a Immune cell.
	Neurons.coef	coefficient representing the effect of being a Neuron.
	Oligos.coef	coefficient representing the effect of being a Oligo cell.
	Vascular.coef	coefficient representing the effect of being a Vascular cell.
	cortex.coef	coefficient representing the effect of being a cell in Cortex region.
	midbrain.coef	coefficient representing the effect of being a cell in midbrain region.
	Astrocyte.pval	P value of wald test on coefficient of cluster Astrocytes.
	Immune.pval	P value of wald test on coefficient of cluster Immune.
	Neurons.pval	P value of wald test on coefficient of cluster Neurons.
	Oligos.pval	P value of wald test on coefficient of cluster Oligos.
	Vascular.pval	P value of wald test on coefficient of cluster Vascular.
	cortex.pval	P value of wald test on coefficient of region Cortex.
	midbrain.pval	P value of wald test on coefficient of region midbrain.
	Astrocyte.se	Standard deviation of cluster Astrocytes coefficient.
	Immune.se	Standard deviation of cluster Immune coefficient.
	Neurons.se	Standard deviation of cluster Neurons coefficient.
	Oligos.se	Standard deviation of cluster Oligos coefficient.
	Vascular.se	Standard deviation of cluster Vascular coefficient.
	cortex.se	Standard deviation of region Cortex coefficient.
	midbrain.se	Standard deviation of region Midbrain coefficient.
	Astrocyte.OR	Odds ratio of cluster Astrocytes against grand mean of all clusters.
	Immune.OR	Odds ratio of cluster Immune against grand mean of all clusters.
	Neurons.OR	Odds ratio of cluster Neurons against grand mean of all clusters.
	Oligos.OR	Odds ratio of cluster Oligos against grand mean of all clusters.
	Vascular.OR	Odds ratio of cluster Vascular against grand mean of all clusters.
	cortex.OR	Odds ratio of region Cortex against grand mean of all clusters.
	midbrain.OR	Odds ratio of region Midbrain against grand mean of all clusters.
	adjust_LRTpval_ClustervsNull	B-H adjusted P value of LRT on model with cell type only vs. null model
	adjust_LRTpval_FullvsTissue	B-H adjusted P value of LRT on full model with cell type only vs. model with tissue region only

## Sheet: scMAPA_mousebrain_CellTypeOnly
Genes	Astrocyte.coef	Immune.coef	Neurons.coef	Oligos.coef	Vascular.coef	cortex.coef	midbrain.coef	Astrocyte.pval	Immune.pval	Neurons.pval	Oligos.pval	Vascular.pval	cortex.pval	midbrain.pval	Astrocyte.se	Immune.se	Neurons.se	Oligos.se	Vascular.se	cortex.se	midbrain.se	Astrocyte.OR	Immune.OR	Neurons.OR	Oligos.OR	Vascular.OR	cortex.OR	midbrain.OR	adjust_LRTpval_ClustervsNull
ENSMUST00000179826.1|ENSMUST00000136521.1|ENSMUST00000211561.1|ENSMUSG00000053963.7|chr1|-	0.57063	-3.07077	0.227444	1.88524	-0.429542	0.222231	-0.786561	0.0909621	6.54499e-16	1.92221e-11	0.00158534	5.19407e-05	1.05179e-17	1.05179e-17	0.337582	0.380107	0.0338871	0.59686	0.106146	0.025937	0.0918008	1.76938	0.0463852	1.25539	6.58792	0.650807	1.24886	0.455408	2.8212e-36
ENSMUST00000027131.5|ENSMUSG00000025986.6|chr1|-	-0.725128	0.626421	0.851495	-1.25889	-0.209515	-0.557472	0.649141	0.00129792	0.158954	2.42184e-08	0.00173732	3.92585e-07	2.42885e-20	2.42885e-20	0.225444	0.444712	0.152631	0.401969	0.041304	0.0603221	0.0702414	0.484263	1.8709	2.34315	0.283969	0.810977	0.572655	1.9139	2.87172e-10
ENSMUST00000112446.8|ENSMUST00000068805.13|ENSMUST00000068791.10|ENSMUSG00000026427.16|chr1|+	-12.7677	9.45241	9.42385	-13.3192	-13.3249	-0.111815	0.102674	0.972689	0.984621	0.992728	0.97151	0.971498	0.42375	0.42375	372.936	490.36	1033.93	372.936	372.936	0.13978	0.128353	2.85144e-06	12738.9	12380.2	1.64261e-06	1.63336e-06	0.89421	1.10813	5.72632e-287
ENSMUST00000036928.11|ENSMUSG00000038776.13|chr1|-	-0.0421688	0.508031	1.5305	0.742787	-0.226513	0.401488	-0.398546	0.578772	0.0321892	6.37572e-05	0.00866294	1.5707e-05	1.46646e-13	1.46646e-13	0.0759553	0.23717	0.382773	0.282958	0.0524513	0.0543274	0.0539292	0.958708	1.66202	4.62049	2.10179	0.797309	1.49405	0.671296	2.17068e-07
ENSMUST00000045288.13|ENSMUST00000195201.1|ENSMUSG00000039239.14|chr1|-	-0.105459	NA	-0.336354	13.4256	0.0961631	-0.129846	0.142441	0.89805	NA	0.686596	0.963506	0.907042	0.00068955	0.00068955	0.823093	NA	0.833635	293.426	0.823522	0.0382607	0.0419722	0.899912	NA	0.71437	677122	1.10094	0.878231	1.15309	0.00220839
ENSMUST00000192001.5|ENSMUST00000048309.11|ENSMUST00000192314.1|ENSMUSG00000041570.14|chr1|-	0.364654	-2.14872	0.267031	0.363082	-0.629638	0.0534701	-0.0420714	0.00220279	3.7337e-49	6.69361e-07	0.00428331	2.40543e-13	0.32224	0.32224	0.119112	0.145805	0.0537281	0.127107	0.0859682	0.0540175	0.0425021	1.44002	0.116633	1.30608	1.43775	0.532785	1.05493	0.958801	4.59882e-60
ENSMUST00000192904.1|ENSMUSG00000104524.1|chr1|-	1.87283	-4.27578	-0.292235	0.546889	0.556368	0.355505	-0.407554	1.37017e-09	2.87055e-06	0.048699	1.67387e-06	3.07386e-06	1.47028e-11	1.47028e-11	0.309102	0.913653	0.148251	0.11419	0.119243	0.0526611	0.0603711	6.50671	0.0139013	0.746593	1.72787	1.74433	1.4269	0.665276	9.73174e-42
ENSMUST00000043951.9|ENSMUSG00000037351.9|chr1|-	-0.355251	-0.452629	0.27538	-0.0879347	-0.119754	0.0898091	-0.113848	1.48725e-16	5.78444e-12	5.27472e-38	0.075131	0.00548251	2.46398e-07	2.46398e-07	0.0430215	0.0657426	0.0213675	0.0494109	0.0431201	0.0174035	0.0220617	0.700998	0.635954	1.31703	0.915821	0.887138	1.09397	0.892394	9.95767e-44
ENSMUST00000027068.10|ENSMUSG00000025935.10|chr1|-	0.302295	-0.0440714	-0.0752907	-1.04414	0.272386	-0.115362	0.101195	0.00787161	0.396461	0.613125	6.04084e-26	0.000665941	0.0115826	0.0115826	0.11375	0.0519736	0.148908	0.0991239	0.0800374	0.0456948	0.0400832	1.35296	0.956886	0.927474	0.351994	1.31309	0.891044	1.10649	6.42909e-22
ENSMUST00000113721.7|ENSMUST00000027357.11|ENSMUSG00000026171.12|chr1|-	-0.917044	14.9657	-0.758354	-0.400622	-0.614629	0.609985	-0.686538	0.964161	0.972291	0.970359	0.984339	0.975975	9.54519e-18	9.54519e-18	20.4091	430.853	20.4091	20.4094	20.4094	0.0710996	0.0800226	0.399699	3.15879e+06	0.468437	0.669903	0.540841	1.8404	0.503315	5.12514e-06
ENSMUST00000027127.13|ENSMUSG00000025982.13|chr1|-	-0.637466	-0.745078	1.08466	0.203659	-0.0905372	-0.210962	0.119399	3.16019e-19	7.7514e-19	9.03428e-99	0.00184447	0.239144	1.50796e-06	1.50796e-06	0.0711221	0.084061	0.0514203	0.0653971	0.0769137	0.0438575	0.0248222	0.52863	0.474697	2.95843	1.22588	0.91344	0.809805	1.12682	2.67999e-104
ENSMUST00000072863.5|ENSMUST00000064438.10|ENSMUST00000176540.7|ENSMUST00000176790.7|ENSMUST00000188912.6|ENSMUSG00000052534.15|chr1|-	0.201484	-0.260728	-0.268907	0.32564	-0.00619327	0.0609559	-0.0612821	6.13573e-10	0.238915	2.6631e-10	0.0182015	0.932866	0.0382213	0.0382213	0.0325663	0.221386	0.0425673	0.137896	0.0735202	0.0294122	0.0295695	1.22322	0.770491	0.764214	1.38492	0.993826	1.06285	0.940558	9.40771e-11
ENSMUST00000058688.6|ENSMUST00000172299.1|ENSMUSG00000047496.6|chr1|-	-2.06138	NA	-0.0773326	1.45366	0.0843312	0.160435	-0.0934464	1.14273e-06	NA	0.00874955	2.55737e-06	0.330705	0.00743733	0.00743733	0.423688	NA	0.0294973	0.309059	0.0866985	0.0599399	0.0349124	0.127279	NA	0.925582	4.27873	1.08799	1.17402	0.910787	8.2146e-16
ENSMUST00000027797.8|ENSMUSG00000026516.8|chr1|-	-1.85201	15.3061	-1.58301	-1.29985	-1.64133	-0.211937	0.114391	0.950058	0.95735	0.957304	0.964936	0.955733	0.00474772	0.00474772	29.5688	286.209	29.5688	29.5688	29.5688	0.0750573	0.0405115	0.156921	4.43986e+06	0.205355	0.272572	0.193722	0.809016	1.12119	8.08966e-28
ENSMUST00000111353.3|ENSMUST00000027989.12|ENSMUSG00000026675.12|chr1|-	-0.653881	15.1209	-0.356059	-0.507492	-1.18631	-0.252552	0.238618	0.937194	0.943061	0.965777	0.951234	0.886333	9.03738e-10	9.03738e-10	8.2983	211.708	8.29877	8.29822	8.29902	0.0412293	0.0389546	0.520023	3.68902e+06	0.700431	0.602003	0.305347	0.776816	1.26949	1.92874e-23
ENSMUST00000163621.1|ENSMUST00000163435.7|ENSMUST00000064091.11|ENSMUSG00000026384.13|chr1|-	-0.19272	0.142366	0.334597	0.505524	-0.353217	-0.116743	0.134841	8.49077e-14	0.143085	8.91048e-17	6.86038e-12	7.06141e-12	4.85234e-08	4.85234e-08	0.0258253	0.0972178	0.0402233	0.0736858	0.0515163	0.0213947	0.0247113	0.824712	1.153	1.39738	1.65785	0.702425	0.889814	1.14435	4.41398e-38
ENSMUST00000046875.13|ENSMUSG00000037470.14|chr1|-	0.0614964	-1.60565	1.03231	0.256472	0.227422	0.0949893	-0.0994213	0.526812	2.22654e-63	1.07639e-61	0.00312445	0.00184865	0.012456	0.012456	0.0971693	0.0955434	0.0622855	0.0867862	0.0730433	0.0380116	0.0397851	1.06343	0.200759	2.80755	1.29236	1.25536	1.09965	0.905361	5.69645e-110
ENSMUST00000113512.7|ENSMUST00000113510.7|ENSMUST00000048820.13|ENSMUSG00000073643.11|chr1|-	-0.685856	1.40143	-0.618218	0.134811	-0.597038	0.0765913	-0.0754709	1.11363e-07	1.52876e-10	9.84572e-09	0.222966	2.92131e-07	0.181125	0.181125	0.129233	0.218889	0.107828	0.110621	0.116417	0.0572731	0.0564353	0.503659	4.06102	0.538904	1.14432	0.55044	1.0796	0.927307	9.49491e-23
ENSMUST00000193094.5|ENSMUST00000075451.11|ENSMUST00000194111.5|ENSMUSG00000016481.15|chr1|-	1.29851	-1.22251	0.836622	0.00860041	-0.134303	0.0713775	-0.123247	1.92637e-16	3.93797e-31	1.86166e-08	0.953837	0.0294338	0.0745635	0.0745635	0.157844	0.105353	0.148749	0.148568	0.061674	0.0400291	0.0691182	3.66385	0.294491	2.30856	1.00864	0.874325	1.07399	0.884045	3.63653e-48
ENSMUST00000164574.1|ENSMUST00000164096.1|ENSMUST00000166915.7|ENSMUST00000166291.7|ENSMUSG00000090553.8|chr1|-	0.245736	-0.250329	-0.171219	0.0915584	0.114741	0.389579	-0.400128	0.0363738	0.000889612	0.0611653	0.345532	0.105029	1.24431e-17	1.24431e-17	0.117424	0.0753255	0.0914485	0.0970627	0.0707865	0.0455715	0.0468054	1.27856	0.778545	0.842637	1.09588	1.12158	1.47636	0.670235	0.00131985
ENSMUST00000110974.3|ENSMUST00000027921.10|ENSMUST00000110975.7|ENSMUSG00000026618.11|chr1|-	0.412355	0.114232	-0.0257307	-0.358942	-0.295079	-0.480902	0.403492	4.85717e-09	0.529031	0.732074	0.000157895	0.000254514	2.17018e-22	2.17018e-22	0.070464	0.181468	0.075155	0.0950005	0.080674	0.0494069	0.041454	1.51037	1.12101	0.974598	0.698415	0.744473	0.618226	1.49704	1.48382e-07
ENSMUST00000055001.9|ENSMUST00000114086.7|ENSMUSG00000025959.13|chr1|-	-0.0218113	0.238491	0.173141	-0.161053	-0.000966302	-0.264361	0.329762	0.522324	0.000189767	0.000116501	2.18463e-07	0.970984	1.53114e-56	1.53114e-56	0.0340925	0.0638998	0.0449323	0.0310739	0.0265658	0.0166846	0.0208122	0.978425	1.26933	1.18903	0.851247	0.999034	0.767697	1.39064	3.30306e-07
ENSMUST00000111264.7|ENSMUST00000027837.12|ENSMUSG00000026556.15|chr1|-	-0.140181	-1.48374	-0.160073	0.0687536	0.345349	-0.631821	0.343381	0.0305771	0.000406585	0.201091	0.276169	0.000241637	1.19655e-24	1.19655e-24	0.0648228	0.419636	0.125209	0.0631366	0.0940759	0.0616475	0.0335041	0.869201	0.226789	0.852082	1.07117	1.41248	0.531623	1.40971	6.38354e-09
ENSMUST00000064771.11|ENSMUSG00000052748.14|chr1|-	-1.43059	16.0535	-1.77348	-1.48244	-0.872158	-0.397927	0.33244	0.957238	0.960198	0.947003	0.95569	0.973922	1.36792e-11	1.36792e-11	26.6803	321.681	26.6805	26.6804	26.6804	0.0588539	0.0491683	0.239167	9.3746e+06	0.169741	0.227083	0.418049	0.671711	1.39437	1.92e-36
ENSMUST00000162435.7|ENSMUST00000159558.7|ENSMUST00000027052.12|ENSMUST00000144138.3|ENSMUST00000054668.12|ENSMUST00000131257.8|ENSMUST00000115359.9|ENSMUST00000162751.7|ENSMUST00000128957.8|ENSMUST00000162007.7|ENSMUST00000145092.7|ENSMUST00000149320.8|ENSMUST00000162627.7|ENSMUSG00000025920.19|chr1|-	0.421398	0.447694	-0.139313	-0.0484313	-0.173828	-0.0455619	0.0475733	9.93241e-16	1.20348e-11	2.124e-13	0.458838	0.0216035	0.0383097	0.0383097	0.0524931	0.0660335	0.018978	0.0653804	0.0756673	0.0219944	0.0229653	1.52409	1.5647	0.869956	0.952723	0.840441	0.95546	1.04872	1.6397e-24
ENSMUST00000081180.6|ENSMUST00000193210.5|ENSMUSG00000061518.11|chr1|+	0.314139	0.130917	0.710595	-0.83866	-0.331645	-0.171772	0.183851	4.16995e-18	0.0075523	4.33469e-124	2.64695e-99	1.55978e-13	7.7777e-21	7.7777e-21	0.036216	0.0490057	0.0299927	0.0396493	0.0449265	0.0183465	0.0196367	1.36908	1.13987	2.0352	0.43229	0.717742	0.842171	1.20184	1.4362e-198
ENSMUST00000027769.5|ENSMUSG00000026492.11|chr1|-	-0.110669	-0.932935	0.0696969	0.165104	0.487636	-0.0109579	0.0083743	0.0852927	6.26947e-17	0.380495	0.12177	7.23037e-13	0.814978	0.814978	0.0643139	0.111595	0.0794733	0.106699	0.0679631	0.046827	0.0357862	0.895235	0.393397	1.07218	1.17952	1.62846	0.989102	1.00841	1.36375e-22
ENSMUST00000027168.11|ENSMUST00000090293.10|ENSMUST00000140485.7|ENSMUSG00000026014.15|chr1|-	-0.483206	0.368429	-0.011076	-0.290081	0.0184681	-0.116545	0.107498	0.000132585	6.88426e-06	0.765734	0.0482768	0.62885	0.000272115	0.000272115	0.126441	0.0819235	0.0371727	0.146882	0.0382087	0.0320136	0.0295284	0.616803	1.44546	0.988985	0.748203	1.01864	0.88999	1.11349	4.19248e-09
ENSMUST00000081544.12|ENSMUST00000164877.7|ENSMUST00000218140.1|ENSMUSG00000041670.16|chr1|-	-0.0339944	1.87626	-0.0620569	0.530833	-0.0429768	-0.0417884	0.0741555	0.794909	6.41956e-15	4.64909e-11	0.000339416	0.776914	0.0211373	0.0211373	0.130777	0.240688	0.00942861	0.148145	0.151677	0.0181253	0.0321643	0.966577	6.52905	0.939829	1.70035	0.957934	0.959073	1.07697	2.66799e-21
ENSMUST00000188656.6|ENSMUST00000191605.6|ENSMUST00000063199.12|ENSMUST00000189316.6|ENSMUST00000027886.13|ENSMUST00000172057.7|ENSMUST00000190648.6|ENSMUST00000171292.7|ENSMUST00000185198.6|ENSMUSG00000026594.14|chr1|-	0.180548	0.234752	-0.429575	0.695439	-0.338452	-0.101212	0.0647429	0.0057985	0.0893592	1.68839e-06	0.0543017	0.0156863	0.157252	0.157252	0.0654403	0.138188	0.0897277	0.361376	0.14008	0.0715593	0.0457749	1.19787	1.2646	0.650786	2.00459	0.712873	0.903742	1.06688	8.45149e-08
ENSMUST00000111025.7|ENSMUST00000193703.5|ENSMUST00000193074.5|ENSMUST00000111024.9|ENSMUST00000078719.12|ENSMUSG00000022995.16|chr1|-	-0.185003	0.271114	0.722457	-0.316392	-0.715159	-0.086225	0.0777055	3.68719e-16	0.393886	7.74121e-85	1.57515e-05	2.90764e-14	0.000745589	0.000745589	0.0227041	0.317988	0.0370152	0.0732744	0.0940706	0.025569	0.0230427	0.831102	1.31142	2.05949	0.728774	0.489114	0.917388	1.0808	3.03378e-91
ENSMUST00000187810.1|ENSMUST00000159814.1|ENSMUSG00000049866.12|chr1|-	1.01507	-0.252431	0.336194	1.18071	2.96249	-0.0938253	0.124375	1.33207e-16	5.62292e-30	0.000141835	1.36391e-08	2.11524e-85	0.0127606	0.0127606	0.122731	0.0221933	0.0883571	0.20795	0.151271	0.0376751	0.049942	2.75954	0.77691	1.39961	3.25669	19.3462	0.910442	1.13244	3.80133e-90
ENSMUST00000115480.7|ENSMUST00000148585.7|ENSMUSG00000079671.8|chr1|-	0.0724727	0.0171089	0.911588	-13.8452	0.333148	-0.109737	0.132797	0.958975	0.990091	0.537219	0.952928	0.809285	0.00697977	0.00697977	1.40889	1.37755	1.47739	234.546	1.38036	0.0406764	0.0492241	1.07516	1.01726	2.48827	9.70789e-07	1.39535	0.89607	1.14202	0.000246942
ENSMUST00000080001.8|ENSMUST00000111302.3|ENSMUSG00000062963.10|chr1|-	-0.0837799	0.235724	-0.11266	-0.0401394	0.0212628	0.402328	-0.466972	0.0439105	3.2927e-08	0.00100006	0.359943	0.525169	5.40806e-112	5.40806e-112	0.0415793	0.042664	0.0342377	0.0438455	0.0334638	0.0178906	0.0207651	0.919634	1.26582	0.893455	0.960655	1.02149	1.4953	0.626898	5.37031e-09
ENSMUST00000027149.11|ENSMUST00000119559.7|ENSMUSG00000026000.16|chr1|-	-0.486777	-0.918405	0.644453	0.105954	-0.228423	0.193434	-0.285071	0.000327519	4.43142e-16	7.92759e-25	0.120385	0.242646	7.52719e-07	7.52719e-07	0.135498	0.113019	0.0626373	0.0682184	0.195501	0.0390993	0.0576222	0.614604	0.399155	1.90494	1.11177	0.795787	1.21341	0.751961	7.36669e-29
ENSMUST00000013737.12|ENSMUSG00000013593.12|chr1|-	-0.0310453	0.360489	-0.1176	-0.0882182	-0.0921314	0.171591	-0.205405	0.377277	3.25174e-22	0.00183569	0.0100509	0.0180446	3.4407e-24	3.4407e-24	0.0351619	0.0371934	0.0377454	0.0342719	0.0389611	0.0169116	0.0202442	0.969432	1.43403	0.889052	0.915561	0.911985	1.18719	0.814318	1.12117e-20
ENSMUST00000186733.6|ENSMUST00000088310.9|ENSMUSG00000048874.15|chr1|-	0.218005	0.33794	0.214776	-0.303632	-0.242431	0.481549	-0.352892	0.00171785	3.89997e-06	0.000662429	2.20149e-07	4.94413e-05	4.67612e-38	4.67612e-38	0.0695364	0.0732005	0.0630826	0.0585996	0.0597378	0.0373379	0.0273622	1.24359	1.40206	1.23958	0.738133	0.784718	1.61858	0.702653	6.13284e-14
ENSMUST00000111106.7|ENSMUST00000111104.1|ENSMUST00000010753.13|ENSMUST00000111105.7|ENSMUSG00000010609.15|chr1|-	-0.120636	-1.24911	-0.0422809	1.92471	-0.0939406	0.0850784	-0.116934	0.498424	6.34705e-28	0.786949	3.16952e-12	0.494249	0.153328	0.153328	0.1782	0.11403	0.156437	0.276142	0.137427	0.059584	0.0818936	0.886356	0.286761	0.9586	6.85316	0.910337	1.0888	0.889644	6.80362e-36
ENSMUST00000042498.13|ENSMUST00000186164.6|ENSMUST00000170883.7|ENSMUSG00000034088.15|chr1|-	-0.317294	-1.97681	0.821161	0.496386	0.00142719	0.226506	-0.232816	1.68991e-07	1.75827e-164	1.83149e-60	1.54085e-17	0.974814	3.10439e-16	3.10439e-16	0.0606616	0.0723252	0.0500628	0.0582337	0.045206	0.0277268	0.0284992	0.728116	0.138511	2.27314	1.64277	1.00143	1.25421	0.792299	4.46553e-229
ENSMUST00000027642.4|ENSMUST00000187407.6|ENSMUST00000186017.6|ENSMUSG00000026393.10|chr1|-	0.54645	-0.390239	0.499883	0.804901	-0.0447776	-0.160217	0.0777155	4.43465e-13	2.86741e-35	9.76648e-12	8.97026e-23	0.40583	0.000182795	0.000182795	0.07546	0.0314898	0.0734053	0.081941	0.0538675	0.0428194	0.0207702	1.72711	0.676895	1.64853	2.23647	0.95621	0.851959	1.08082	2.59961e-54
ENSMUST00000111159.1|ENSMUST00000019843.14|ENSMUST00000111160.8|ENSMUSG00000019699.16|chr1|-	-0.0220922	1.83773	-0.201729	0.0700529	-0.148931	0.0112933	-0.0141399	0.772996	4.16353e-20	7.70161e-09	0.67509	0.0295118	0.71846	0.71846	0.0765871	0.200106	0.0349323	0.167122	0.0684245	0.0313253	0.0392212	0.97815	6.28224	0.817316	1.07256	0.861628	1.01136	0.98596	3.31848e-29
ENSMUST00000005470.4|ENSMUST00000111220.7|ENSMUSG00000005338.13|chr1|-	-0.146185	1.02818	0.0615615	-0.538946	-1.54848	0.0752213	-0.123515	0.495364	0.00652858	0.00698855	0.0316916	0.0282752	0.0487399	0.0487399	0.21441	0.37801	0.0228226	0.250873	0.705957	0.0381668	0.0626707	0.863997	2.79597	1.0635	0.583363	0.212571	1.07812	0.883808	0.000360516
ENSMUST00000041638.7|ENSMUSG00000041303.7|chr1|-	-0.637565	NA	0.729922	0.165283	-0.608798	-0.603355	0.438125	2.6154e-08	NA	4.5666e-12	0.241129	1.78422e-05	1.15691e-12	1.15691e-12	0.114559	NA	0.105504	0.141006	0.141901	0.084855	0.0616174	0.528578	NA	2.07492	1.17973	0.544005	0.546974	1.5498	1.31606e-12
ENSMUST00000075805.12|ENSMUST00000174397.2|ENSMUSG00000026586.16|chr1|-	-0.129916	NA	0.838874	2.21092	0.269927	0.0162324	-0.0143138	1.18141e-06	NA	0.125245	0.0302027	0.00011442	0.705748	0.705748	0.0267386	NA	0.547166	1.02007	0.0699695	0.0429914	0.03791	0.878169	NA	2.31376	9.12412	1.30987	1.01636	0.985788	1.64294e-06
ENSMUST00000027438.7|ENSMUSG00000026234.12|chr1|-	0.194096	0.142106	0.196573	-0.76932	-0.13956	-0.381228	0.39971	0.00867685	0.0154985	6.81997e-05	2.65556e-10	0.0282901	1.44018e-31	1.44018e-31	0.0739544	0.0587089	0.0493595	0.121773	0.0636318	0.0326125	0.0341936	1.21421	1.1527	1.21722	0.463328	0.869741	0.683022	1.49139	2.27953e-17
ENSMUST00000185912.6|ENSMUST00000187628.1|ENSMUST00000186470.1|ENSMUSG00000010453.12|chr1|-	0.210083	-0.953847	-0.0718462	-0.559804	0.432313	-0.433148	0.437313	0.0482165	1.88272e-12	0.44647	9.41598e-05	5.74584e-05	6.67263e-13	6.67263e-13	0.106347	0.135434	0.0943714	0.14335	0.10746	0.0602768	0.0608564	1.23378	0.385256	0.930674	0.571321	1.54082	0.648465	1.54854	5.52526e-13
ENSMUST00000081104.9|ENSMUSG00000062580.9|chr1|-	0.148962	-1.00921	0.548704	-0.341926	0.0835487	-0.166716	0.149509	0.0104854	4.3855e-13	6.66017e-35	8.2765e-10	0.18258	7.69716e-08	7.69716e-08	0.0582018	0.139335	0.0445203	0.0556926	0.0626841	0.0310222	0.0278204	1.16063	0.364506	1.73101	0.7104	1.08714	0.84644	1.16126	6.98192e-45
ENSMUST00000194894.3|ENSMUST00000001172.11|ENSMUSG00000079610.9|chr1|-	0.021393	-1.21275	0.681526	0.0040823	0.244186	0.0740289	-0.102604	0.865927	2.01925e-19	4.12268e-15	0.951451	0.00495123	0.0672848	0.0672848	0.12671	0.134568	0.0868059	0.0670503	0.0868931	0.0404581	0.056075	1.02162	0.297377	1.97689	1.00409	1.27658	1.07684	0.902484	1.1965e-27
ENSMUST00000057208.12|ENSMUSG00000060679.14|chr1|+	-0.164954	0.0547562	0.224131	0.0512268	-0.151414	1.09229	-1.14477	0.0776488	0.706404	0.0363169	0.761948	0.238152	1.81913e-52	1.81913e-52	0.0934853	0.145361	0.107068	0.169108	0.128359	0.0716559	0.0750993	0.847933	1.05628	1.25124	1.05256	0.859492	2.98108	0.318296	0.000623321
ENSMUST00000086444.5|ENSMUST00000168381.7|ENSMUST00000112163.1|ENSMUST00000045665.12|ENSMUSG00000073557.11|chr1|-	-0.0357409	-0.675048	0.164356	-0.0928246	0.188286	0.0701586	-0.0741293	0.336626	1.19326e-29	6.09439e-09	0.0409644	2.44514e-06	0.000260356	0.000260356	0.0371971	0.0596947	0.0282683	0.0454157	0.0399534	0.0192118	0.0202991	0.96489	0.509132	1.17863	0.911353	1.20718	1.07268	0.928552	3.66785e-33
ENSMUST00000042493.9|ENSMUSG00000042111.9|chr1|-	-0.502694	0.0344302	-0.115137	0.318065	0.0897596	0.677235	-0.601605	2.57098e-06	0.486214	0.320934	0.0153247	0.427335	1.57916e-32	1.57916e-32	0.106901	0.0494444	0.116002	0.131182	0.113082	0.057026	0.0506576	0.604899	1.03503	0.891244	1.37447	1.09391	1.96843	0.547931	3.45465e-05
ENSMUST00000027974.6|ENSMUSG00000026663.6|chr1|-	-0.473015	-0.205737	0.177465	-0.0656477	0.483209	-0.148085	0.116914	2.30343e-08	0.0293602	0.0134244	0.361246	1.31674e-06	0.00167456	0.00167456	0.0846558	0.0944347	0.071781	0.0719037	0.0998941	0.0471217	0.0372028	0.623121	0.814047	1.19419	0.936461	1.62127	0.862358	1.12402	1.00917e-09
ENSMUST00000027792.5|ENSMUST00000111018.1|ENSMUSG00000026511.7|chr1|+	0.501199	-0.283143	0.471148	-0.133391	-0.422107	-0.823715	0.571854	1.26031e-06	0.0118389	1.14e-10	0.254252	1.13893e-11	2.77902e-38	2.77902e-38	0.103427	0.112496	0.0730789	0.117001	0.0621865	0.0636708	0.0442026	1.6507	0.753412	1.60183	0.875123	0.655664	0.438798	1.77155	1.25434e-10
ENSMUST00000162963.7|ENSMUST00000162819.7|ENSMUSG00000038733.13|chr1|-	0.548128	-0.0636977	0.634801	-1.06536	0.336164	-0.11975	0.104957	1.48416e-31	0.26217	4.72033e-45	7.85053e-166	3.41529e-13	1.35087e-06	1.35087e-06	0.0469004	0.0568083	0.0450705	0.0388171	0.0461959	0.024782	0.0217206	1.73001	0.938289	1.88665	0.344605	1.39957	0.887142	1.11066	1.98933e-196
ENSMUST00000162031.7|ENSMUST00000195247.5|ENSMUST00000192960.5|ENSMUST00000193832.5|ENSMUST00000195032.5|ENSMUSG00000058407.12|chr1|-	0.918413	-0.0382494	-0.152416	0.0324184	-0.605745	-0.166576	0.185792	3.25341e-39	0.574584	0.150371	0.717527	1.45502e-10	1.08327e-05	1.08327e-05	0.070103	0.0681426	0.105976	0.0896116	0.0944998	0.0378595	0.0422269	2.50531	0.962473	0.858631	1.03295	0.545668	0.846558	1.20417	4.31774e-35
ENSMUST00000027286.6|ENSMUSG00000026112.7|chr1|-	1.52981	-0.559332	-0.5082	-1.20456	-0.486346	-0.26529	0.216281	2.67185e-32	5.25292e-08	1.49068e-10	8.53358e-35	0.000318507	9.28518e-08	9.28518e-08	0.129296	0.102771	0.0793278	0.0978937	0.135105	0.049678	0.0405007	4.61728	0.571591	0.601577	0.299823	0.614869	0.766984	1.24145	2.88974e-64
ENSMUST00000189534.6|ENSMUST00000066863.12|ENSMUST00000171479.7|ENSMUST00000050406.10|ENSMUST00000169659.7|ENSMUST00000187089.6|ENSMUST00000189167.6|ENSMUSG00000026409.14|chr1|-	-0.171532	-1.49379	0.663635	0.297033	-0.290493	0.217465	-0.102602	8.03326e-05	5.36653e-12	1.21662e-16	0.00196883	0.0242669	0.000363309	0.000363309	0.0434985	0.216632	0.0801349	0.0959753	0.128943	0.0609933	0.0287773	0.842373	0.22452	1.94184	1.34586	0.747895	1.24292	0.902486	2.66735e-30
ENSMUST00000111332.1|ENSMUSG00000038370.6|chr1|-	-0.813675	3.31734	-0.00237153	13.0867	-0.119112	-0.424965	0.365171	0.0518471	5.20079e-07	0.994497	0.933101	0.725203	5.12768e-65	5.12768e-65	0.418471	0.660989	0.343859	155.897	0.338855	0.0249574	0.0214458	0.443226	27.5869	0.997631	482465	0.887708	0.653793	1.44076	4.9323e-33
ENSMUST00000010049.5|ENSMUSG00000009905.5|chr1|-	0.197521	0.587671	0.532116	-0.782924	-0.0245977	-0.247957	0.194057	3.50749e-06	3.29268e-09	2.31777e-18	9.66362e-40	0.727977	1.95444e-12	1.95444e-12	0.0425819	0.0993309	0.0608784	0.0593452	0.07072	0.0352327	0.0275739	1.21838	1.79979	1.70253	0.457068	0.975702	0.780393	1.21417	4.25875e-43
ENSMUST00000053355.5|ENSMUSG00000050967.5|chr1|-	-1.55544	NA	0.0796104	1.2783	-0.43141	-0.0603587	0.163785	1.20995e-14	NA	1.03634e-06	2.72212e-09	0.115124	0.00655248	0.00655248	0.201612	NA	0.0162982	0.214929	0.273812	0.0222007	0.0602423	0.211097	NA	1.08287	3.59052	0.649592	0.941427	1.17796	1.75103e-24
ENSMUST00000159038.7|ENSMUST00000112370.8|ENSMUST00000144548.8|ENSMUST00000112365.8|ENSMUST00000046658.9|ENSMUST00000126927.7|ENSMUSG00000059149.17|chr1|-	1.29205	2.55432	-0.317141	0.993915	1.8776	-0.164188	0.369033	1.65968e-10	1.93565e-11	2.48981e-38	3.70309e-08	1.03181e-06	1.71805e-08	1.71805e-08	0.202201	0.380629	0.024498	0.180566	0.384323	0.0291204	0.0654519	3.64025	12.8626	0.728228	2.70179	6.53778	0.848583	1.44634	6.37382e-52
ENSMUST00000051396.12|ENSMUST00000189661.6|ENSMUSG00000026600.12|chr1|-	0.31265	-2.17414	0.522929	-0.751442	-0.723341	-0.226501	0.164596	1.79172e-47	2.83453e-87	3.17669e-05	4.63234e-06	7.98192e-06	9.06093e-08	9.06093e-08	0.0216021	0.109792	0.125691	0.164042	0.161978	0.0423794	0.0307966	1.36704	0.113706	1.68696	0.471686	0.485129	0.797318	1.17892	2.11807e-126
ENSMUST00000188307.1|ENSMUST00000187861.6|ENSMUST00000043189.13|ENSMUST00000094569.10|ENSMUST00000163770.7|ENSMUSG00000026442.14|chr1|-	-0.933913	3.04041	-0.485083	0.0431813	0.112096	-0.162109	0.197436	1.30988e-34	0.00217691	4.00145e-19	7.35763e-10	0.850567	4.01951e-25	4.01951e-25	0.0761126	0.991986	0.0542785	0.00701201	0.595006	0.0156569	0.0190688	0.393013	20.9138	0.615646	1.04413	1.11862	0.850348	1.21828	1.28523e-40
ENSMUST00000162371.1|ENSMUST00000015124.14|ENSMUSG00000014980.14|chr1|-	-0.103428	-0.347025	0.0704919	0.37888	0.0888806	0.639793	-0.581862	0.236385	0.000345604	0.390581	0.0267124	0.166119	7.22493e-37	7.22493e-37	0.0873499	0.0969755	0.0821044	0.170998	0.0641839	0.0504397	0.0458726	0.901741	0.706788	1.07304	1.46065	1.09295	1.89609	0.558857	5.57841e-06
ENSMUST00000038372.13|ENSMUST00000161600.7|ENSMUST00000097724.9|ENSMUSG00000038174.14|chr1|-	0.245168	0.855746	0.00999142	-0.952485	-0.00496071	-0.0705756	0.0932404	0.00113666	8.90497e-11	0.727586	8.3936e-12	0.963266	0.0219951	0.0219951	0.0753363	0.131969	0.028683	0.139422	0.107713	0.0308129	0.0407083	1.27784	2.35313	1.01004	0.385781	0.995052	0.931857	1.09773	5.42564e-18
ENSMUST00000009777.3|ENSMUSG00000009633.3|chr1|-	-0.111482	-0.0193084	0.290948	-0.0243623	0.050818	0.923808	-0.546126	0.0513388	0.933218	0.120267	0.742955	0.171467	3.6998e-59	3.6998e-59	0.0572105	0.230418	0.187267	0.0742885	0.0371611	0.0569582	0.0336719	0.894507	0.980877	1.3377	0.975932	1.05213	2.51886	0.579189	0.020527
ENSMUST00000008995.14|ENSMUST00000097644.8|ENSMUSG00000026313.16|chr1|-	0.224285	-0.352505	-0.162012	-0.242186	0.254141	-0.115439	0.187926	1.73192e-05	0.00272932	0.00219182	0.0347489	0.00811059	0.000134659	0.000134659	0.0521967	0.117632	0.0528943	0.114711	0.0959953	0.0302372	0.0492239	1.25143	0.702925	0.850431	0.78491	1.28935	0.890975	1.20674	8.17319e-08
ENSMUST00000178474.7|ENSMUST00000027579.16|ENSMUSG00000026341.16|chr1|-	0.742959	-0.261449	0.0819244	-0.0627813	0.0994483	0.156827	-0.114509	8.58594e-28	2.0379e-34	0.0359016	0.230509	0.00294269	7.61344e-14	7.61344e-14	0.0679944	0.0213701	0.0390481	0.0523592	0.033443	0.0209751	0.0153152	2.10215	0.769935	1.08537	0.939149	1.10456	1.16979	0.891804	4.38448e-50
ENSMUST00000191251.6|ENSMUST00000027172.12|ENSMUST00000189776.1|ENSMUSG00000026018.12|chr1|-	0.172019	NA	0.0977474	-2.75089	-0.2033	-0.121471	0.115114	0.605627	NA	0.013112	0.000267591	0.121483	0.0809195	0.0809195	0.333159	NA	0.039403	0.754742	0.131282	0.069596	0.0659536	1.1877	NA	1.10268	0.0638709	0.816033	0.885617	1.122	5.946e-05
ENSMUST00000002533.14|ENSMUST00000119256.7|ENSMUSG00000002459.17|chr1|-	0.0994738	NA	0.137345	-1.05227	-3.22531	-0.0226639	0.0632349	4.3983e-06	NA	0.431559	9.74147e-10	2.55154e-16	0.48427	0.48427	0.0216642	NA	0.174621	0.17212	0.393674	0.0324023	0.0904065	1.10459	NA	1.14722	0.349143	0.0397436	0.977591	1.06528	1.09241e-26
ENSMUST00000178235.7|ENSMUST00000006462.13|ENSMUSG00000006299.13|chr1|-	-0.0923915	0.284344	-0.0792571	-0.0330521	-0.101677	0.473254	-0.410964	0.00251073	7.64593e-15	0.0740825	0.418241	0.005428	9.1258e-119	9.1258e-119	0.0305725	0.0365795	0.0443743	0.0408314	0.0365684	0.0204252	0.0177368	0.911748	1.32889	0.923802	0.967488	0.903321	1.60521	0.663011	2.01152e-15
ENSMUST00000027863.12|ENSMUSG00000026576.12|chr1|-	-0.0734544	0.599476	0.0131608	-0.59231	-0.451789	-0.668116	0.460456	0.14166	0.000156622	0.0275177	9.6896e-06	0.000207393	2.59924e-203	2.59924e-203	0.0499813	0.158578	0.00597105	0.133886	0.121781	0.0219598	0.0151343	0.929179	1.82116	1.01325	0.553048	0.636488	0.512673	1.5848	4.0081e-32
ENSMUST00000028049.12|ENSMUST00000195442.5|ENSMUST00000028052.11|ENSMUSG00000026721.15|chr1|-	-0.164027	-0.581162	0.416864	-0.11702	-0.538934	0.060829	-0.0650408	4.58898e-05	4.07693e-08	2.46564e-74	6.53543e-06	1.82832e-43	0.000263564	0.000263564	0.0402457	0.105907	0.0228538	0.0259566	0.0389856	0.0166714	0.0178257	0.848719	0.559248	1.5172	0.889568	0.58337	1.06272	0.937029	4.23996e-92
ENSMUST00000027752.14|ENSMUSG00000026478.14|chr1|-	-0.0509868	-2.41753	-2.11006	-0.419907	0.0937708	0.107133	-0.0608345	0.847799	1.07638e-22	1.90512e-13	0.0203986	2.72885e-05	0.190003	0.190003	0.265657	0.246572	0.286877	0.181077	0.0223531	0.081745	0.0464184	0.950291	0.0891419	0.12123	0.657108	1.09831	1.11308	0.940979	3.89935e-21
ENSMUST00000013842.11|ENSMUSG00000013698.12|chr1|-	0.905472	0.712111	-1.65226	-0.309673	0.157355	-0.0884633	0.0899426	0	3.07427e-107	0	1.20999e-167	1.75853e-14	9.36754e-23	9.36754e-23	0.0196848	0.032373	0.0234012	0.0112213	0.0205233	0.0090098	0.00916047	2.4731	2.03829	0.191616	0.733687	1.17041	0.915337	1.09411	0
ENSMUST00000175996.7|ENSMUST00000177458.1|ENSMUST00000176720.1|ENSMUST00000168574.8|ENSMUST00000176559.7|ENSMUST00000176822.1|ENSMUSG00000045658.16|chr1|-	-0.101231	0.277105	-0.11597	-0.159272	-0.225856	-0.0599946	0.0620347	0.0256902	3.0259e-15	0.0654489	0.201741	2.33418e-06	0.0192085	0.0192085	0.0453775	0.0351218	0.0629524	0.124762	0.0478296	0.0256227	0.026494	0.903724	1.31931	0.890502	0.852764	0.797833	0.94177	1.064	1.8274e-14
ENSMUST00000097739.4|ENSMUSG00000073678.4|chr1|-	0.643247	-0.0225962	-0.0816178	-0.26493	0.272247	-0.155491	0.126524	5.49851e-11	0.872575	0.150079	1.22976e-07	0.0715196	0.000324852	0.000324852	0.0981041	0.140884	0.0567085	0.0500905	0.151067	0.0432566	0.035198	1.90265	0.977657	0.921624	0.76726	1.31291	0.855994	1.13488	7.52129e-12
ENSMUST00000104983.1|ENSMUSG00000078184.1|chr1|-	-1.90032	-0.374687	2.47333	-2.16402	-1.73979	-0.0431806	0.0531231	9.6765e-06	0.0325141	6.64486e-87	6.04282e-09	7.22138e-15	0.595604	0.595604	0.42952	0.175248	0.125171	0.372108	0.223607	0.0813605	0.100094	0.149521	0.687505	11.8618	0.114863	0.175558	0.957738	1.05456	1.53558e-162
ENSMUST00000165066.7|ENSMUSG00000040865.15|chr1|-	0.0520636	0.263048	-0.244765	-0.201575	0.252699	-0.0741669	0.0679182	0.371597	0.0324205	0.000540288	0.000799335	0.000192597	0.0430452	0.0430452	0.0582701	0.122967	0.0707424	0.0601175	0.0677743	0.0366569	0.0335685	1.05344	1.30089	0.782889	0.817442	1.2875	0.928517	1.07028	3.30513e-07
ENSMUST00000068505.9|ENSMUSG00000026509.15|chr1|-	-0.023358	1.4288	0.0129988	0.147843	-0.265182	0.810905	-0.511546	0.598986	0.000328828	0.925729	0.16744	5.49325e-05	3.19155e-34	3.19155e-34	0.0444187	0.397832	0.139442	0.107096	0.0657435	0.0664793	0.0419374	0.976913	4.17368	1.01308	1.15933	0.767066	2.24994	0.599568	2.88095e-07
ENSMUST00000081026.10|ENSMUST00000162814.7|ENSMUST00000161308.7|ENSMUSG00000060743.12|chr1|-	0.00168443	-0.15117	1.09593	-0.0159005	-0.0751208	0.160125	-0.147238	0.97971	0.000958406	2.40787e-57	0.807899	0.0722316	3.38193e-08	3.38193e-08	0.0662326	0.0457749	0.0686654	0.0653971	0.0417882	0.029006	0.0266716	1.00169	0.859702	2.99198	0.984225	0.927631	1.17366	0.863088	7.04908e-42
ENSMUST00000169017.7|ENSMUST00000164044.7|ENSMUSG00000059498.13|chr1|-	1.41479	-0.0223341	1.64974	11.8141	1.65996	0.477083	-0.491104	0.0538583	0.81399	0.109615	0.916345	0.00127887	5.46126e-194	5.46126e-194	0.733821	0.0949249	1.03113	112.473	0.515406	0.0160572	0.0165291	4.11562	0.977913	5.20562	135149	5.25908	1.61137	0.61195	7.99713e-12
ENSMUST00000169032.7|ENSMUST00000097709.10|ENSMUSG00000025950.16|chr1|-	-0.00165852	0.221783	-0.480509	-0.00351288	0.208318	0.543336	-0.480097	0.969549	0.118898	6.7996e-05	0.946933	0.105224	1.01683e-32	1.01683e-32	0.0434471	0.142222	0.120634	0.0527782	0.128588	0.04561	0.0403014	0.998343	1.2483	0.618468	0.996493	1.23161	1.72174	0.618723	0.000264556
ENSMUST00000027121.14|ENSMUST00000114428.2|ENSMUSG00000025978.14|chr1|-	-0.43316	14.5629	-0.495889	0.129834	-0.212676	-0.23629	0.270751	0.907638	0.931261	0.895116	0.972265	0.954587	1.33651e-17	1.33651e-17	3.73354	168.828	3.76147	3.73428	3.73461	0.027667	0.0317021	0.648457	2.11146e+06	0.609029	1.13864	0.808418	0.789552	1.31095	5.67727e-25
ENSMUST00000065967.13|ENSMUST00000111167.1|ENSMUST00000111166.1|ENSMUSG00000055214.15|chr1|-	0.37875	0.162167	-0.205095	0.24664	0.766895	0.0720348	-0.0551556	0.136252	0.28375	3.8304e-06	0.211995	9.19819e-05	0.278055	0.278055	0.254212	0.151285	0.0443891	0.197612	0.196096	0.06641	0.0508488	1.46046	1.17606	0.81457	1.27972	2.15307	1.07469	0.946338	4.22176e-07
ENSMUST00000027929.9|ENSMUSG00000026620.11|chr1|-	-0.488657	NA	0.188642	-0.0935806	-0.135054	0.0892882	-0.117258	5.77389e-06	NA	1.25018e-06	0.197043	0.219861	0.0119398	0.0119398	0.107764	NA	0.0389152	0.0725419	0.110078	0.0355176	0.0466435	0.61345	NA	1.20761	0.910665	0.873669	1.0934	0.889356	6.17869e-07
ENSMUST00000191896.5|ENSMUSG00000102976.6|chr1|-	-0.372997	0.0343531	-0.0553054	-0.0719437	0.247502	-0.229163	0.193617	6.42777e-35	0.442247	0.0461853	0.0105879	6.157e-36	8.34452e-51	8.34452e-51	0.0302569	0.0447071	0.0277401	0.0281468	0.019776	0.0152862	0.0129151	0.688667	1.03495	0.946196	0.930583	1.28082	0.795199	1.21363	3.55846e-48
ENSMUST00000125659.7|ENSMUST00000143567.7|ENSMUST00000112264.1|ENSMUST00000167348.1|ENSMUST00000048953.13|ENSMUSG00000026463.17|chr1|-	-0.0267152	-0.20265	-0.0438165	0.703361	0.285502	0.0825001	-0.163847	0.70535	0.426221	0.0814813	0.00488324	0.0018316	0.00156727	0.00156727	0.070655	0.254689	0.0251507	0.249894	0.0916169	0.0260917	0.0518187	0.973638	0.816564	0.95713	2.02053	1.33043	1.086	0.848872	0.00400925
ENSMUST00000163119.7|ENSMUST00000164108.7|ENSMUSG00000004364.14|chr1|-	0.11991	-1.6351	0.808738	-0.326575	-0.516829	-0.0689031	0.0539648	0.0161326	3.23213e-31	3.88341e-73	2.86279e-05	1.61223e-12	0.0515456	0.0515456	0.0498398	0.140705	0.0447085	0.0780512	0.0731588	0.035391	0.0277182	1.12739	0.194933	2.24507	0.72139	0.596409	0.933417	1.05545	8.31475e-103
ENSMUST00000114541.7|ENSMUST00000114537.8|ENSMUST00000018561.13|ENSMUST00000046390.13|ENSMUSG00000018417.14|chr1|-	10.2429	-0.945045	0.397958	NA	0.0806315	0.332964	-0.25662	0.95641	2.97747e-13	0.0174033	NA	0.403019	1.38285e-12	1.38285e-12	187.397	0.12954	0.167344	NA	0.0964212	0.0469905	0.0362163	28083.7	0.388662	1.48878	NA	1.08397	1.3951	0.773662	1.53842e-19
ENSMUST00000186764.6|ENSMUST00000170269.1|ENSMUSG00000002881.14|chr1|-	-0.840976	2.97207	-0.362468	0.0595775	0.107998	0.273253	-0.181767	2.14201e-13	2.06314e-07	0.00057492	0.424829	0.0411817	5.62879e-07	5.62879e-07	0.11458	0.572261	0.105271	0.0746519	0.0528962	0.0546119	0.0363278	0.431289	19.5323	0.695957	1.06139	1.11405	1.31423	0.833795	7.42342e-22
ENSMUST00000056089.7|ENSMUSG00000050777.7|chr1|-	0.199101	-0.0994811	-0.302492	14.4585	-0.0580623	0.385341	-0.499788	0.83599	0.916657	0.799632	0.938798	0.951346	5.57687e-41	5.57687e-41	0.961721	0.950645	1.19174	188.308	0.951584	0.028744	0.0372809	1.22031	0.905307	0.738974	1.9022e+06	0.943591	1.47012	0.606659	2.91936e-06
ENSMUST00000194997.1|ENSMUSG00000103808.1|chr1|-	2.57281	-0.370182	-0.42056	-0.127243	-0.226037	0.313245	-0.195911	9.16156e-07	0.00340988	0.000576291	0.59878	0.00962476	0.000121914	0.000121914	0.524118	0.126422	0.122166	0.241834	0.0873059	0.0815265	0.0509886	13.1026	0.690609	0.656679	0.88052	0.797688	1.36786	0.822086	4.02314e-14
ENSMUST00000027050.9|ENSMUSG00000025917.9|chr1|-	0.278272	-0.213048	0.13619	-0.205107	0.11244	0.150052	-0.218596	0.000118973	0.00237355	0.0668865	0.00227951	0.0767523	4.397e-07	4.397e-07	0.0723118	0.0701044	0.0743219	0.0672223	0.0635309	0.0297078	0.0432786	1.32085	0.808117	1.1459	0.81456	1.11901	1.16189	0.803646	1.42902e-06
ENSMUST00000191946.1|ENSMUST00000085635.5|ENSMUSG00000066595.9|chr1|-	0.0859658	0.572306	-0.617202	0.236111	0.532828	-0.57722	0.459027	0.479161	0.00720359	1.12704e-08	0.144637	0.0269583	4.13303e-11	4.13303e-11	0.12148	0.212968	0.108084	0.16186	0.240868	0.0874678	0.0695577	1.08977	1.77235	0.539451	1.26631	1.70374	0.561457	1.58253	0.00223609
ENSMUST00000194555.5|ENSMUST00000195324.5|ENSMUST00000027812.10|ENSMUST00000192227.5|ENSMUSG00000026527.13|chr1|-	-0.456977	1.33985	0.0990315	-0.0922216	NA	0.199984	-0.366367	2.77931e-08	0.00746768	0.00178844	0.669498	NA	4.51696e-09	4.51696e-09	0.082267	0.500834	0.0317075	0.216058	NA	0.0341034	0.0624767	0.633195	3.81847	1.1041	0.911903	NA	1.22138	0.693249	4.48863e-07
ENSMUST00000051431.9|ENSMUSG00000047539.9|chr1|-	-0.111964	0.168405	-0.0241323	0.265624	-0.499688	0.0405222	-0.0401155	0.0820331	0.117574	0.707634	5.16575e-09	7.12459e-12	0.228433	0.228433	0.0643839	0.107604	0.0643467	0.04547	0.0728925	0.033645	0.0333073	0.894076	1.18342	0.976157	1.30424	0.60672	1.04135	0.960679	3.28387e-13
ENSMUST00000027768.13|ENSMUSG00000026491.13|chr1|-	-0.145309	-0.0359638	0.677668	0.611474	-0.64988	-0.464342	0.211838	0.129925	0.74028	3.32894e-14	1.07759e-06	4.33916e-26	9.69945e-13	9.69945e-13	0.0959521	0.108494	0.089345	0.125381	0.0615137	0.0650821	0.0296912	0.864755	0.964675	1.96928	1.84315	0.522108	0.628549	1.23595	3.66298e-29
ENSMUST00000049470.10|ENSMUSG00000042305.12|chr1|-	0.116707	-1.27196	0.338232	0.195215	-0.223707	-0.193825	0.214931	0.0238705	1.16988e-47	2.56803e-23	0.000186022	5.78203e-06	1.4901e-16	1.4901e-16	0.0516584	0.0877067	0.0339994	0.0522346	0.0493376	0.0234732	0.0260293	1.12379	0.280283	1.40247	1.21557	0.799549	0.823802	1.23978	5.09406e-68
ENSMUST00000037906.5|ENSMUSG00000036975.5|chr1|-	0.977323	-1.32718	0.763119	0.0525214	0.34763	-0.516095	0.535293	1.08063e-14	1.40897e-27	0.000318522	0.800764	0.00854974	2.93519e-10	2.93519e-10	0.126442	0.121964	0.211992	0.208122	0.132201	0.0818917	0.084938	2.65733	0.265224	2.14496	1.05393	1.41571	0.596847	1.70795	1.57263e-27
ENSMUST00000109158.8|ENSMUSG00000056050.12|chr1|-	0.193303	-0.171525	-0.0791404	0.23543	-0.23229	0.0431068	-0.0417749	0.000283799	0.0153751	0.052426	8.05144e-06	4.98332e-05	0.111988	0.111988	0.0532565	0.070778	0.040802	0.0527419	0.0572649	0.0271228	0.0262848	1.21325	0.842379	0.92391	1.26545	0.792716	1.04405	0.959086	2.1575e-09
ENSMUST00000057438.6|ENSMUSG00000045210.8|chr1|-	0.142797	-1.0499	0.177825	0.143478	0.191814	-0.154903	0.131865	0.0912468	4.0169e-26	0.00232202	0.0871042	0.015483	0.000285585	0.000285585	0.0845523	0.0993096	0.0583873	0.0838623	0.0792332	0.0426961	0.036346	1.1535	0.349971	1.19462	1.15428	1.21145	0.856498	1.14095	8.10956e-24
ENSMUST00000188894.6|ENSMUST00000186940.6|ENSMUST00000190780.6|ENSMUST00000187938.6|ENSMUSG00000026193.15|chr1|-	-0.705654	13.4654	-2.06578	-2.9506	-0.115571	-0.231252	0.24065	0.503648	0.891774	0.039359	0.0109311	0.907132	6.86386e-24	6.86386e-24	1.05517	98.9664	1.0026	1.15942	0.990694	0.0229446	0.0238771	0.493786	704601	0.12672	0.0523082	0.890858	0.79354	1.27208	1.30989e-48
ENSMUST00000114512.7|ENSMUST00000114513.8|ENSMUST00000114510.7|ENSMUSG00000026103.14|chr1|-	-1.83218	-2.15816	0.910646	-0.141193	-1.95934	0.349796	-0.455524	1.53376e-120	2.5346e-173	0	0.13484	2.07549e-204	2.61317e-41	2.61317e-41	0.0784813	0.0768952	0.0223525	0.0944253	0.064225	0.0259837	0.0338374	0.160064	0.115538	2.48593	0.868322	0.140951	1.41878	0.634116	0
ENSMUST00000114079.8|ENSMUST00000053469.1|ENSMUSG00000025956.10|chr1|-	0.111881	-0.147143	-0.430801	0.1929	0.464003	-0.0665989	0.038204	0.0755103	0.0250917	0.000285407	0.269666	0.00158185	0.285486	0.285486	0.0629482	0.0656891	0.118737	0.174755	0.146872	0.0623541	0.035769	1.11838	0.863171	0.649988	1.21276	1.59043	0.93557	1.03894	1.79108e-05
ENSMUST00000212888.1|ENSMUST00000187584.6|ENSMUST00000169786.7|ENSMUST00000187691.6|ENSMUSG00000055322.15|chr1|-	-0.13585	0.467825	0.230853	0.642974	-0.0218855	0.321525	-0.302784	0.112301	0.0126305	0.390496	0.00856524	0.0737629	1.56785e-27	1.56785e-27	0.0855514	0.187579	0.268835	0.244576	0.0122397	0.0295738	0.02785	0.872973	1.59652	1.25967	1.90213	0.978352	1.37923	0.738759	0.000169063
ENSMUST00000027153.5|ENSMUSG00000026003.5|chr1|-	0.110804	-0.781046	0.163033	1.12931	-0.0340904	-0.0246679	0.0182748	0.0226641	2.23288e-14	0.463814	5.875e-18	0.583157	0.604264	0.604264	0.0486185	0.102279	0.222546	0.130784	0.0621205	0.0475957	0.0352605	1.11718	0.457927	1.17708	3.09353	0.966484	0.975634	1.01844	3.47851e-26
ENSMUST00000077946.11|ENSMUST00000190983.6|ENSMUST00000187774.6|ENSMUSG00000038608.15|chr1|-	0.342298	0.0687007	0.311588	-0.0591046	0.466986	-0.519091	0.69252	0.44352	0.295696	0.13345	0.000587216	0.00135078	1.11458e-69	1.11458e-69	0.446711	0.0656977	0.207638	0.0171943	0.145707	0.0294188	0.0392477	1.40818	1.07112	1.36559	0.942608	1.59518	0.595061	1.99875	0.00386928
ENSMUST00000190298.6|ENSMUST00000040599.14|ENSMUSG00000009418.15|chr1|-	0.423084	0.0723605	0.401092	-0.509999	0.0380221	0.0148357	-0.0226114	6.30577e-09	0.372438	6.34199e-47	6.84151e-73	0.301015	0.35548	0.35548	0.0728396	0.0811294	0.0278808	0.0282425	0.0367627	0.0160558	0.0244709	1.52666	1.07504	1.49345	0.600496	1.03875	1.01495	0.977642	3.01882e-83
ENSMUST00000193392.1|ENSMUSG00000104027.1|chr1|-	-0.145877	NA	-0.0660404	1.8835	1.71049	-0.454701	0.585666	0.000152337	NA	0.219002	1.7627e-07	1.34433e-05	1.30707e-32	1.30707e-32	0.0385182	NA	0.0537269	0.360633	0.392967	0.0382368	0.04925	0.864264	NA	0.936093	6.57651	5.53168	0.634638	1.79619	1.21501e-11
ENSMUST00000055322.5|ENSMUSG00000056708.5|chr1|-	0.320034	-0.173489	0.288625	0.437087	0.260024	0.165897	-0.171873	0.000118653	1.26584e-17	0.00013913	0.016196	2.48028e-07	1.03467e-09	1.03467e-09	0.0831496	0.0202987	0.0757603	0.181781	0.0504003	0.0271786	0.0281577	1.37717	0.840727	1.33459	1.54819	1.29696	1.18045	0.842086	1.41439e-17
ENSMUST00000203191.1|ENSMUSG00000107722.1|chr1|-	0.0107829	-0.338798	-0.0358975	0.95893	0.329935	0.202471	-0.190801	0.925268	2.226e-06	0.843349	0.000244029	0.0199723	0.00188578	0.00188578	0.114956	0.071601	0.181656	0.261399	0.141794	0.0651524	0.0613972	1.01084	0.712627	0.964739	2.6089	1.39088	1.22442	0.826297	5.49746e-09
ENSMUST00000027215.11|ENSMUST00000156392.7|ENSMUST00000152239.7|ENSMUST00000128190.7|ENSMUST00000133677.7|ENSMUST00000150911.7|ENSMUSG00000026049.11|chr1|-	0.748785	0.186157	0.217517	0.142754	-0.238239	0.232275	-0.367574	0.152706	0.154226	0.367726	0.398845	0.0019457	4.57948e-05	4.57948e-05	0.523613	0.130659	0.241487	0.169203	0.0768909	0.0569843	0.0901777	2.11443	1.20461	1.24299	1.15345	0.788015	1.26147	0.692412	0.00204695
ENSMUST00000016105.8|ENSMUSG00000015961.8|chr1|-	-0.383142	0.588427	-0.126485	0.110283	-0.0411622	0.12071	-0.117311	2.88751e-10	7.92222e-19	0.00276434	0.254208	0.530008	0.000112237	0.000112237	0.0607708	0.0664056	0.0422632	0.0967232	0.0655455	0.031252	0.0303718	0.681716	1.80115	0.881187	1.11659	0.959673	1.1283	0.889309	1.66311e-20
ENSMUST00000073120.10|ENSMUSG00000062729.11|chr1|-	-0.728729	0.646959	-0.450251	-0.998886	-0.298438	-0.0736246	0.104758	7.07788e-14	7.72461e-38	0.0093845	4.64746e-09	0.026026	0.0781056	0.0781056	0.0973401	0.0503145	0.173325	0.170478	0.13408	0.0417898	0.0594615	0.482522	1.90973	0.637468	0.368289	0.741976	0.92902	1.11044	1.55984e-37
ENSMUST00000053686.8|ENSMUSG00000026558.13|chr1|-	-0.665089	NA	0.836537	0.390765	-1.39786	-0.51098	0.613939	0.00265346	NA	7.64527e-14	0.000127394	5.01205e-21	1.37816e-12	1.37816e-12	0.221308	NA	0.111892	0.101989	0.148567	0.0721089	0.0866383	0.514228	NA	2.30836	1.47811	0.247126	0.599907	1.84769	1.53928e-24
ENSMUST00000162686.7|ENSMUSG00000048495.16|chr1|-	-0.247116	0.506975	-0.0617148	0.196144	0.176768	0.550133	-0.599716	1.30479e-06	0.00342566	0.416762	0.00832229	0.0638011	1.57617e-47	1.57617e-47	0.0510673	0.173223	0.0759987	0.0743333	0.0953662	0.0379876	0.0414113	0.78105	1.66026	0.940151	1.2167	1.19335	1.73348	0.548968	3.48781e-07
ENSMUST00000159688.1|ENSMUST00000027966.13|ENSMUST00000081103.11|ENSMUST00000159969.7|ENSMUSG00000026656.15|chr1|-	3.93046	-0.344025	3.11406	17.3504	17.5476	0.503274	-0.336066	0.454712	0.946795	0.548676	0.966314	0.968943	2.78565e-21	2.78565e-21	5.25756	5.15536	5.19231	410.84	450.701	0.0531414	0.0354856	50.9305	0.708911	22.5124	3.42898e+07	4.17656e+07	1.65413	0.714576	7.13086e-62
ENSMUST00000189361.1|ENSMUST00000168515.7|ENSMUSG00000026458.13|chr1|-	-1.3217	-1.11453	0.454781	1.28718	-2.02653	-0.193849	0.114402	2.03505e-14	3.16575e-14	1.07526e-37	0.227189	1.231e-07	0.0132943	0.0132943	0.172808	0.146816	0.0354392	1.06587	0.383171	0.0782978	0.0462085	0.266682	0.328069	1.57583	3.62257	0.131793	0.823783	1.1212	3.64209e-44
ENSMUST00000027343.5|ENSMUSG00000026158.11|chr1|-	-0.449321	-0.563597	0.51528	-1.21073	0.10932	-0.365681	0.581424	5.96504e-07	6.09579e-68	2.22888e-117	2.06051e-14	0.221073	2.39131e-103	2.39131e-103	0.090002	0.0323584	0.0223723	0.158331	0.0893366	0.01694	0.0269343	0.638061	0.569158	1.67411	0.297981	1.11552	0.693724	1.78858	1.21566e-124
ENSMUST00000190811.6|ENSMUST00000070699.14|ENSMUST00000187537.6|ENSMUST00000186485.6|ENSMUSG00000056536.14|chr1|-	-0.817792	-0.159453	-0.287537	1.14883	-0.334006	-0.140083	0.0989744	2.9564e-20	0.185262	0.0230378	6.4808e-21	0.0422461	0.0371686	0.0371686	0.0886925	0.120367	0.126512	0.122452	0.164447	0.0672213	0.0474946	0.441405	0.85261	0.750109	3.15451	0.716049	0.869286	1.10404	5.64615e-30
ENSMUST00000041023.13|ENSMUSG00000041879.13|chr1|-	-0.352734	-0.150564	0.335289	-0.284818	0.135723	0.146317	-0.129615	1.33653e-07	0.0241164	1.44112e-18	3.27074e-07	0.0564881	1.21739e-06	1.21739e-06	0.0668846	0.0667608	0.0381262	0.0557687	0.0711615	0.0301511	0.0267093	0.702764	0.860223	1.39834	0.752151	1.14536	1.15756	0.878434	9.52064e-21
ENSMUST00000186415.6|ENSMUST00000187048.6|ENSMUST00000076110.10|ENSMUSG00000026484.13|chr1|-	-0.505114	0.395107	0.595078	1.38157	-1.31496	-0.0278425	0.0355224	9.19524e-06	0.000434532	0.00295878	5.19842e-06	1.74175e-36	0.609003	0.609003	0.113885	0.112305	0.200229	0.303201	0.104236	0.0544335	0.069448	0.603437	1.48454	1.81317	3.98115	0.268485	0.972542	1.03616	1.0504e-40
ENSMUST00000115161.7|ENSMUSG00000042182.16|chr1|-	1.73855	-1.71114	-0.305143	14.3908	0.924529	-0.33385	0.18214	0.723136	0.726071	0.950175	0.941456	0.850632	3.3149e-11	3.3149e-11	4.9074	4.884	4.88331	195.953	4.90957	0.0503404	0.0274645	5.68907	0.18066	0.737018	1.77757e+06	2.52068	0.716161	1.19978	8.63734e-62
ENSMUST00000159879.1|ENSMUSG00000018199.9|chr1|-	-0.551344	1.57151	-0.147223	0.203187	0.42949	0.238211	-0.171005	5.34357e-34	1.07701e-14	0.00541317	0.000176138	6.80371e-17	4.25435e-12	4.25435e-12	0.0453565	0.203305	0.052932	0.054169	0.0514335	0.0343815	0.0246815	0.576175	4.81391	0.863102	1.2253	1.53647	1.26898	0.842817	6.77382e-48
ENSMUST00000202889.1|ENSMUST00000076587.4|ENSMUST00000027232.13|ENSMUSG00000026064.15|chr1|-	0.0718781	-0.478143	0.135127	0.069047	-0.320439	0.16148	-0.130145	0.149302	1.68874e-23	0.000166993	1.83371e-13	2.08275e-16	3.61988e-29	3.61988e-29	0.0498461	0.0478629	0.0358967	0.00938088	0.0389961	0.0144043	0.0116092	1.07452	0.619934	1.14468	1.07149	0.72583	1.17525	0.877968	3.98106e-42
ENSMUST00000188797.6|ENSMUST00000027451.12|ENSMUSG00000026235.14|chr1|-	-0.821472	NA	0.303188	-0.333955	-0.75019	-0.268557	0.568283	4.09907e-14	NA	3.56067e-29	4.63378e-05	1.08732e-16	4.44023e-19	4.44023e-19	0.108692	NA	0.0270414	0.0819849	0.0904406	0.030089	0.0636702	0.439784	NA	1.35417	0.716086	0.472277	0.764482	1.76523	5.08756e-24
ENSMUST00000085633.11|ENSMUST00000110891.7|ENSMUST00000027945.5|ENSMUST00000110893.9|ENSMUSG00000026632.17|chr1|-	-0.0989235	0.38744	0.0246389	-0.127446	0.107358	0.498232	-0.469426	0.113628	0.00747762	0.824928	0.275121	0.572355	3.52186e-17	3.52186e-17	0.0625268	0.144849	0.111382	0.116779	0.190154	0.0591175	0.0556996	0.905812	1.4732	1.02494	0.880341	1.11333	1.64581	0.625361	0.000157592
ENSMUST00000159763.7|ENSMUST00000160665.7|ENSMUST00000070330.13|ENSMUST00000086074.11|ENSMUSG00000040265.16|chr1|-	1.70426	-3.38564	0.0109508	-0.4206	0.436336	-0.0983324	0.0473708	2.71403e-36	1.91843e-06	0.572629	1.87059e-20	9.45437e-07	0.0054097	0.0054097	0.135471	0.710994	0.01941	0.0453747	0.0889997	0.0353514	0.0170303	5.49729	0.0338561	1.01101	0.656653	1.54703	0.906348	1.04851	8.50009e-79
ENSMUST00000194204.1|ENSMUST00000062387.7|ENSMUSG00000038026.12|chr1|-	-0.0327803	14.9495	-0.147952	0.360178	0.582942	-0.114724	0.208843	0.986768	0.947102	0.940178	0.856888	0.771495	6.2778e-07	6.2778e-07	1.97648	225.323	1.97148	1.99725	2.00723	0.0230254	0.0419156	0.967751	3.10815e+06	0.862472	1.43358	1.7913	0.891613	1.23225	2.68204e-08
ENSMUST00000049126.12|ENSMUSG00000036766.12|chr1|-	-0.373365	NA	0.259141	0.938043	NA	0.320382	-0.187666	1.53192e-09	NA	0.00104197	0.00159721	NA	0.000110883	0.000110883	0.0618055	NA	0.0790318	0.297186	NA	0.0828835	0.0485495	0.688414	NA	1.29582	2.55498	NA	1.37765	0.828892	1.97783e-09
ENSMUST00000027421.12|ENSMUST00000186648.6|ENSMUSG00000026219.14|chr1|-	0.673458	-0.605196	0.582719	-0.141339	-0.701571	-0.0808861	0.0797469	1.37684e-26	3.58576e-19	5.75933e-39	0.00142297	1.25556e-38	0.002423	0.002423	0.0631053	0.0676269	0.0446272	0.0443075	0.0539752	0.0266705	0.0262948	1.96101	0.545967	1.7909	0.868195	0.495806	0.922299	1.08301	3.30586e-98
ENSMUST00000047534.11|ENSMUST00000191307.6|ENSMUST00000167518.7|ENSMUST00000170092.7|ENSMUSG00000037503.12|chr1|-	-0.762256	0.142456	0.503602	-0.579372	0.400909	-0.645484	0.649346	1.78998e-56	0.219531	8.44405e-19	8.7395e-10	9.18424e-07	2.96205e-60	2.96205e-60	0.048138	0.116028	0.0568784	0.0945006	0.0816789	0.0394228	0.0396586	0.466612	1.1531	1.65467	0.56025	1.49318	0.524408	1.91429	3.73963e-86
ENSMUST00000156876.7|ENSMUST00000087701.3|ENSMUSG00000041439.15|chr1|-	-2.4558	-0.700353	0.0681435	0.125568	0.440747	0.0351819	-0.0263074	3.22212e-27	1.41118e-07	0.0142522	0.0184806	0.0560824	0.380974	0.380974	0.227262	0.133051	0.0278041	0.0533006	0.23071	0.0401573	0.0300278	0.0857944	0.49641	1.07052	1.13379	1.55387	1.03581	0.974036	1.61215e-38
ENSMUST00000193946.1|ENSMUSG00000103432.1|chr1|-	-0.838924	13.8249	0.30723	-0.483007	-0.950911	0.414056	-0.435156	0.858276	0.948029	0.947854	0.918105	0.839595	7.68289e-17	7.68289e-17	4.69804	212.097	4.69759	4.69755	4.69792	0.0496707	0.0522018	0.432175	1.00943e+06	1.35965	0.616925	0.386389	1.51294	0.647164	2.33989e-26
ENSMUST00000068681.11|ENSMUSG00000026259.14|chr1|-	0.00548628	1.76936	-0.120046	1.2251	-0.26835	0.484179	-0.887484	0.903668	0.0730987	0.0534602	0.220542	0.525318	1.20738e-42	1.20738e-42	0.0453305	0.987246	0.062162	1.00001	0.422485	0.0353741	0.0648395	1.0055	5.86707	0.886879	3.40451	0.76464	1.62284	0.41169	0.000230027
ENSMUST00000135518.7|ENSMUST00000126626.7|ENSMUST00000041838.6|ENSMUSG00000033569.17|chr1|-	-0.078543	-0.76286	0.102078	0.143134	0.363778	0.694205	-0.458819	0.0196621	0.0377407	0.0175751	0.494759	0.395576	1.12252e-45	1.12252e-45	0.0336699	0.367173	0.0429902	0.20964	0.428201	0.0489368	0.0323436	0.924462	0.466331	1.10747	1.15388	1.43875	2.00212	0.63203	1.02046e-08
ENSMUST00000044455.7|ENSMUST00000019861.12|ENSMUSG00000042197.13|chr1|-	0.922876	0.252839	-0.650207	0.430403	-0.208873	-0.0782345	0.0806009	1.81399e-30	0.00344867	1.63678e-47	8.07115e-15	0.00156417	0.0121503	0.0121503	0.0804426	0.0864518	0.0449059	0.0554182	0.0660465	0.0311971	0.0321407	2.51652	1.28768	0.521938	1.53788	0.811499	0.924748	1.08394	8.25032e-71
ENSMUST00000131556.1|ENSMUST00000088615.10|ENSMUSG00000067851.11|chr1|-	-0.538122	0.756226	0.367151	0.230692	-0.364424	-0.0857959	0.0852598	6.2061e-21	4.8749e-05	2.63773e-16	0.000808889	5.69365e-14	0.00445912	0.00445912	0.0573297	0.186192	0.0448356	0.0688689	0.0484932	0.0301704	0.0299819	0.583843	2.13022	1.44362	1.25947	0.694597	0.917782	1.089	8.17779e-39
ENSMUST00000195121.1|ENSMUSG00000104154.1|chr1|-	-1.02609	2.67879	-0.702081	-0.59629	-1.19336	-0.655197	0.471386	7.13317e-12	7.09499e-17	7.88566e-09	5.87545e-08	3.16232e-16	3.96344e-28	3.96344e-28	0.149686	0.320988	0.121659	0.109965	0.146121	0.0595812	0.0428661	0.358405	14.5674	0.495553	0.550852	0.3032	0.51934	1.60221	2.40633e-52
ENSMUST00000175916.7|ENSMUST00000010319.13|ENSMUST00000177288.3|ENSMUSG00000010175.13|chr1|-	0.270759	14.2701	-1.46465	-0.294508	-2.29592	0.234908	-0.193062	0.967275	0.96409	0.824344	0.964359	0.729089	0.000190384	0.000190384	6.59966	316.964	6.59868	6.59095	6.62913	0.0629536	0.0517392	1.31096	1.5756e+06	0.231159	0.744898	0.100669	1.26479	0.824431	2.36486e-07
ENSMUST00000041240.3|ENSMUSG00000041889.7|chr1|-	0.0792025	0.802881	0.602112	-0.113952	0.88428	0.0443801	-0.076673	0.00031935	1.0281e-05	2.07793e-76	9.39302e-65	3.46497e-13	4.49105e-08	4.49105e-08	0.0220063	0.182011	0.0325472	0.00670619	0.121551	0.00811282	0.0140161	1.08242	2.23196	1.82597	0.8923	2.42124	1.04538	0.926193	5.36915e-106
ENSMUST00000018337.8|ENSMUSG00000026361.9|chr1|-	0.0213062	-1.91085	0.919529	0.0113863	-1.35152	-0.316528	0.243049	0.742653	0.00951861	3.23852e-29	0.90244	4.72768e-29	1.61552e-08	1.61552e-08	0.0648901	0.736972	0.0819516	0.0928885	0.120813	0.0560344	0.0430264	1.02153	0.147954	2.50811	1.01145	0.258846	0.728674	1.27513	3.13956e-47
ENSMUST00000043338.9|ENSMUSG00000040848.11|chr1|-	0.214187	0.0643603	0.106828	-0.463959	0.0145336	0.0383007	-0.0381884	0.0031894	0.165659	0.700129	3.37202e-10	0.816428	0.284767	0.284767	0.0726337	0.0464264	0.27737	0.0738715	0.0626066	0.0358061	0.035701	1.23885	1.06648	1.11274	0.628789	1.01464	1.03904	0.962532	3.7317e-08
ENSMUST00000189556.1|ENSMUST00000043336.10|ENSMUSG00000040710.10|chr1|-	0.71548	-0.569106	0.00225757	2.46975	0.071882	-0.197107	0.147261	0.283398	4.6562e-11	0.985048	0.0156128	5.06695e-05	3.70464e-07	3.70464e-07	0.666979	0.0864701	0.120467	1.02147	0.0177376	0.0387736	0.0289681	2.04517	0.566031	1.00226	11.8195	1.07453	0.821103	1.15866	7.15775e-12
ENSMUST00000064309.8|ENSMUST00000027602.14|ENSMUSG00000026356.15|chr1|-	-0.562841	0.171264	-0.555216	0.593518	0.264793	0.0378294	-0.0424576	3.49041e-17	0.00141521	1.84232e-10	1.57553e-07	0.00957786	0.295961	0.295961	0.0667754	0.0536622	0.0871072	0.113191	0.102209	0.0361957	0.040624	0.569589	1.1868	0.573948	1.81035	1.30316	1.03855	0.958431	3.62523e-26
ENSMUST00000020692.6|ENSMUSG00000020423.6|chr1|-	-0.763179	0.215625	-0.619532	-0.706567	-0.36995	-0.24858	0.209042	6.62937e-18	1.74328e-54	7.69314e-10	7.25138e-05	1.11726e-25	2.68795e-27	2.68795e-27	0.0885241	0.0138718	0.100718	0.178072	0.0353151	0.0229685	0.0193152	0.466182	1.24064	0.538196	0.493335	0.690769	0.779907	1.2325	3.67027e-58
ENSMUST00000028017.15|ENSMUSG00000026694.19|chr1|-	-0.0742003	-2.23815	0.70512	1.21594	0.144681	-0.433855	0.318354	0.547161	5.7566e-11	1.47449e-07	0.000134583	0.347709	2.1409e-05	2.1409e-05	0.123252	0.341707	0.134162	0.318482	0.154073	0.102092	0.0749128	0.928486	0.106655	2.02409	3.37346	1.15567	0.648006	1.37486	4.95196e-30
ENSMUST00000027449.5|ENSMUSG00000026241.5|chr1|-	15.594	NA	-0.342294	-0.421488	-0.492005	0.389514	-0.694463	0.975696	NA	0.976779	0.971411	0.966683	3.50507e-12	3.50507e-12	511.856	NA	11.7598	11.7608	11.7791	0.0559983	0.099839	5.92102e+06	NA	0.710139	0.65607	0.611399	1.47626	0.499343	0.000853559
ENSMUST00000188641.6|ENSMUST00000115352.9|ENSMUST00000186948.6|ENSMUST00000187910.6|ENSMUST00000185771.6|ENSMUSG00000079658.9|chr1|-	0.0102801	-0.376476	0.659409	0.184728	-0.745451	0.0635752	-0.0688654	0.772688	9.58314e-33	1.18965e-143	2.3505e-08	4.15084e-96	3.35926e-05	3.35926e-05	0.0355885	0.03159	0.0258391	0.0330817	0.0358355	0.0153281	0.0166035	1.01033	0.686275	1.93365	1.20289	0.47452	1.06564	0.933452	3.54945e-216
ENSMUST00000068304.12|ENSMUST00000006037.12|ENSMUST00000081713.10|ENSMUSG00000005886.14|chr1|-	-0.0551776	-1.36023	0.091537	1.33427	-0.503748	0.109021	-0.102489	0.757718	2.41333e-26	0.488336	6.50931e-10	0.000279431	0.133566	0.133566	0.17887	0.128086	0.132096	0.215986	0.138634	0.0726719	0.0683178	0.946317	0.256601	1.09586	3.79722	0.604262	1.11519	0.902588	1.80224e-29
ENSMUST00000027312.10|ENSMUSG00000026134.11|chr1|-	0.202379	-0.0635545	-0.265799	-0.00248894	0.323969	0.552007	-0.53309	0.374961	0.682388	0.255408	0.893586	0.285165	1.05954e-31	1.05954e-31	0.228105	0.155312	0.233708	0.0186064	0.303118	0.047117	0.0455024	1.22431	0.938423	0.766593	0.997514	1.3826	1.73673	0.586789	0.00540665
ENSMUST00000185727.1|ENSMUSG00000099519.1|chr1|-	-0.324275	0.560105	0.223268	-0.64881	0.876069	0.380665	-0.413671	0.000149823	0.0370978	0.00301925	0.000892472	0.00453062	6.01763e-09	6.01763e-09	0.08553	0.268676	0.0752818	0.195284	0.308623	0.0654484	0.0711231	0.723051	1.75086	1.25016	0.522667	2.40144	1.46326	0.661218	2.07317e-10
ENSMUST00000086199.11|ENSMUSG00000026473.15|chr1|+	0.597014	-0.82276	0.904095	0.595605	0.416927	-0.410532	0.593518	3.33602e-42	1.50042e-69	0.1403	5.47533e-12	0.00135609	1.92007e-42	1.92007e-42	0.0438551	0.0466733	0.613081	0.0864114	0.130134	0.0300676	0.0434695	1.81669	0.439218	2.4697	1.81413	1.51729	0.663297	1.81035	2.27621e-59
ENSMUST00000086851.1|ENSMUSG00000067071.8|chr1|-	-0.223255	0.0781318	-0.218039	-0.0724548	0.418645	0.93297	-0.852241	0.012288	0.495469	0.175302	0.695406	0.0031699	6.70609e-25	6.70609e-25	0.0891676	0.114624	0.160871	0.185056	0.141877	0.0905378	0.0827036	0.799911	1.08127	0.804094	0.930108	1.5199	2.54205	0.426458	0.00246912
ENSMUST00000114492.7|ENSMUST00000190831.6|ENSMUST00000186266.1|ENSMUST00000191441.1|ENSMUST00000190726.1|ENSMUSG00000043629.12|chr1|-	-0.677353	NA	0.207964	0.0341439	13.4296	-0.345068	0.445855	0.000482288	NA	0.210794	0.826285	0.942852	3.71164e-21	3.71164e-21	0.194061	NA	0.166187	0.155576	187.339	0.0365521	0.0472282	0.50796	NA	1.23117	1.03473	679811	0.708172	1.56183	6.12111e-06
ENSMUST00000027396.14|ENSMUSG00000026198.15|chr1|-	-0.323176	0.576938	0.205778	-0.543268	0.761547	0.372438	-0.404731	0.000137041	0.0253951	0.00571274	0.0056608	0.00965629	9.66134e-09	9.66134e-09	0.0847464	0.258099	0.0744539	0.196352	0.294272	0.0649235	0.0705528	0.723846	1.78058	1.22848	0.580847	2.14159	1.45127	0.667156	1.67157e-09
ENSMUST00000041874.8|ENSMUSG00000042684.8|chr1|-	-0.329077	0.0278417	-0.48016	-0.211721	0.418306	0.82507	-0.224775	0.00865604	0.0145384	0.0493103	0.748448	0.23186	7.80247e-23	7.80247e-23	0.125346	0.0113933	0.244244	0.660212	0.349876	0.0838744	0.0228501	0.719588	1.02823	0.618685	0.80919	1.51939	2.28204	0.798696	0.0114449
ENSMUST00000160968.7|ENSMUST00000071064.12|ENSMUST00000159085.7|ENSMUST00000186915.1|ENSMUST00000003818.13|ENSMUSG00000003721.14|chr1|-	-0.160126	0.225461	0.050171	5.51817e-05	-0.155005	-0.24091	0.210306	0.0015732	5.19478e-07	0.17455	0.999232	0.000133925	1.25584e-23	1.25584e-23	0.0506596	0.0449218	0.0369521	0.0573597	0.0405864	0.024045	0.0209905	0.852036	1.2529	1.05145	1.00006	0.856411	0.785912	1.23406	3.87601e-10
ENSMUST00000117146.7|ENSMUSG00000025939.17|chr1|-	0.0584437	-0.517054	-0.251803	0.678679	0.0138426	0.0367928	-0.0472993	0.326127	1.12006e-14	3.32939e-10	5.86704e-41	0.790917	0.112114	0.112114	0.0595183	0.066934	0.0400794	0.0506392	0.0522128	0.0231582	0.0297712	1.06019	0.596275	0.777398	1.97127	1.01394	1.03748	0.953802	1.25904e-48
ENSMUST00000193973.1|ENSMUST00000079957.11|ENSMUSG00000058715.11|chr1|-	-0.181059	2.51758e-05	0.317389	1.1762	-0.193115	0.36051	-0.333625	0.299404	0.974802	0.309047	0.00052889	0.103361	0	0	0.174479	0.000797036	0.312015	0.339384	0.118565	0.00864274	0.00799821	0.834386	1.00003	1.37354	3.24202	0.824387	1.43406	0.716322	0.00132192
ENSMUST00000188964.6|ENSMUST00000190607.1|ENSMUST00000079625.10|ENSMUSG00000060519.11|chr1|-	-0.260983	-0.378501	-2.39002	14.1551	0.259448	-0.419026	0.355928	0.963364	0.946885	0.674206	0.965051	0.963583	7.08698e-10	7.08698e-10	5.68192	5.68152	5.68534	323.057	5.68242	0.0679781	0.0577417	0.770294	0.684887	0.091628	1.40434e+06	1.29621	0.657687	1.4275	2.98684e-19
ENSMUST00000126008.7|ENSMUSG00000057363.12|chr1|-	-0.672698	-0.0565335	0.460056	0.2403	-0.151424	0.180474	-0.195531	1.2947e-06	0.497767	8.11539e-09	0.0446131	0.341048	0.000396707	0.000396707	0.138971	0.0833819	0.079787	0.119654	0.159042	0.0509487	0.0551993	0.51033	0.945035	1.58416	1.27163	0.859484	1.19778	0.822398	5.53645e-11
ENSMUST00000194520.1|ENSMUSG00000103976.1|chr1|-	0.245675	-1.52	0.0879274	0.0949586	0.359194	0.100246	-0.115632	0.000347328	1.85428e-94	0.0603749	0.236179	9.84711e-07	0.00167841	0.00167841	0.0686784	0.0737184	0.0468186	0.0801614	0.0733848	0.0319059	0.036803	1.27848	0.218712	1.09191	1.09961	1.43218	1.10544	0.890803	7.52729e-84
ENSMUST00000062525.10|ENSMUST00000195705.1|ENSMUSG00000048234.13|chr1|-	1.22061	-0.260877	-0.162606	1.30611	-1.26079	-0.160815	0.148295	4.60582e-05	0.00608755	0.25873	8.73865e-06	6.17629e-30	0.0100973	0.0100973	0.299553	0.0951054	0.143976	0.293756	0.110926	0.0625137	0.0576466	3.38926	0.770376	0.849926	3.69178	0.283431	0.851449	1.15985	7.56879e-32
ENSMUST00000192658.1|ENSMUSG00000103983.1|chr1|-	-4.56709	14.3737	-4.51566	-4.68539	-4.74387	0.161836	-0.184822	0.956214	0.955952	0.956706	0.955081	0.954521	0.00504695	0.00504695	83.1809	260.231	83.1809	83.181	83.181	0.0577158	0.0659131	0.0103882	1.74751e+06	0.0109363	0.00922916	0.00870486	1.17567	0.831252	1.25912e-108
ENSMUST00000059980.10|ENSMUSG00000046330.10|chr1|+	0.117801	-0.487422	1.529	0.206182	-0.325887	-0.0372259	0.0401721	0.0397772	3.47792e-48	0	9.87693e-05	9.17865e-20	0.049381	0.049381	0.0572948	0.0334184	0.0351526	0.0529541	0.0358185	0.0189417	0.0204408	1.12502	0.614208	4.61357	1.22898	0.721887	0.963458	1.04099	0
ENSMUST00000195618.1|ENSMUSG00000103693.1|chr1|-	-0.807903	12.8469	0.213853	-0.0799746	-0.65611	-0.203175	0.248749	0.592641	0.952986	0.887213	0.957726	0.664094	1.26619e-06	1.26619e-06	1.51007	217.902	1.50779	1.50874	1.51084	0.0419352	0.0513415	0.445792	379611	1.23844	0.92314	0.518866	0.816135	1.28242	1.55802e-21
ENSMUST00000169241.7|ENSMUST00000027738.13|ENSMUST00000097527.9|ENSMUSG00000026466.16|chr1|-	0.13945	-0.305869	0.603294	0.34625	-0.0195359	-0.134157	0.129806	0.000877399	7.93266e-15	0.000218012	5.39684e-06	0.702489	1.62324e-06	1.62324e-06	0.0419126	0.0393722	0.163177	0.07612	0.0511462	0.0279759	0.0270686	1.14964	0.736483	1.82813	1.41376	0.980654	0.874453	1.13861	4.54096e-16
ENSMUST00000027263.13|ENSMUSG00000026094.14|chr1|-	0.158034	-0.0795178	1.06497	-0.0965528	-0.375796	0.181432	-0.18419	0.00047794	0.161809	0.0392757	0.510335	0.00180585	1.81459e-05	1.81459e-05	0.0452453	0.0568385	0.516652	0.146666	0.120431	0.0423257	0.0429692	1.17121	0.923562	2.90075	0.907962	0.686742	1.19893	0.831778	3.24777e-06
ENSMUST00000159417.1|ENSMUST00000162899.7|ENSMUST00000027582.9|ENSMUSG00000026344.9|chr1|-	0.0289032	-0.538111	-0.573115	-0.697552	16.6791	-0.0851237	0.185708	0.996971	0.943657	0.93998	0.926989	0.944409	0.00117978	0.00117978	7.61248	7.61399	7.61165	7.61234	239.199	0.0262426	0.0572516	1.02932	0.58385	0.563766	0.497803	1.75242e+07	0.918399	1.20407	2.06587e-45
ENSMUST00000186543.6|ENSMUST00000097588.8|ENSMUSG00000026425.15|chr1|-	0.482181	-0.743293	0.611292	-0.10199	0.375079	-0.220116	0.232671	4.56232e-08	1.14969e-118	5.54754e-19	0.318141	1.08165e-27	1.88302e-19	1.88302e-19	0.0881891	0.0320937	0.0686788	0.102165	0.0343927	0.0244035	0.0257953	1.6196	0.475545	1.84281	0.903038	1.45511	0.802425	1.26197	1.11571e-135
ENSMUST00000087659.10|ENSMUST00000120904.7|ENSMUST00000097741.2|ENSMUSG00000042807.15|chr1|-	0.705244	1.083	0.253759	-0.461972	-0.544321	-0.179478	0.208604	0.0768157	0.00130615	4.63849e-11	4.67331e-09	2.23565e-08	1.94063e-05	1.94063e-05	0.398563	0.336897	0.0385529	0.0788562	0.097327	0.0420164	0.0488349	2.02434	2.95352	1.28886	0.63004	0.580236	0.835706	1.23196	6.90241e-15
ENSMUST00000085913.10|ENSMUST00000097464.3|ENSMUSG00000007097.14|chr1|-	0.0152168	-0.568083	0.0207708	-0.177464	-0.0327673	-0.10837	0.100794	5.76511e-08	4.0324e-10	0.818566	0.000166095	3.10583e-05	3.2678e-112	3.2678e-112	0.00280446	0.090853	0.0905482	0.0471268	0.00786622	0.00481418	0.00447762	1.01533	0.566611	1.02099	0.837391	0.967764	0.897296	1.10605	1.16565e-12
ENSMUST00000127596.2|ENSMUST00000169324.7|ENSMUST00000128861.2|ENSMUST00000131487.7|ENSMUST00000135673.7|ENSMUSG00000040596.15|chr1|-	0.705556	0.413073	-0.00750472	-0.459888	0.426818	-0.324893	0.279864	3.53695e-13	0.00957033	0.952433	2.36993e-14	0.000504863	3.22096e-08	3.22096e-08	0.0970211	0.159427	0.12581	0.0602833	0.122714	0.0587618	0.0506177	2.02497	1.51146	0.992523	0.631354	1.53237	0.722605	1.32295	1.69685e-19
ENSMUST00000037748.8|ENSMUSG00000039630.10|chr1|-	0.299174	-0.190213	0.0161589	0.299077	-0.434501	0.0129779	-0.00986491	2.50407e-06	0.00259929	0.764734	7.3468e-07	2.58913e-07	0.719172	0.719172	0.0635487	0.0631615	0.0539945	0.0603956	0.0843505	0.0360932	0.0274357	1.34874	0.826783	1.01629	1.34861	0.647588	1.01306	0.990184	7.4819e-14
ENSMUST00000027736.12|ENSMUSG00000116275.1|chr1|-	-0.372322	0.033833	-0.0550284	-0.071801	0.247067	-0.228777	0.193275	8.525e-35	0.449183	0.0472415	0.0107587	8.14069e-36	1.23217e-50	1.23217e-50	0.0302581	0.0447066	0.0277343	0.0281524	0.0197763	0.0152869	0.0129147	0.689132	1.03441	0.946458	0.930716	1.28027	0.795506	1.21322	5.39957e-48
ENSMUST00000156816.6|ENSMUST00000146665.2|ENSMUST00000130201.7|ENSMUSG00000033845.13|chr1|-	0.000116315	-0.208855	-0.840558	-0.0850565	0.780628	0.132478	-0.162274	0.998564	0.0327335	7.98767e-10	0.423833	2.15134e-33	0.000376939	0.000376939	0.0646351	0.0978091	0.136783	0.106349	0.0648284	0.0372576	0.0456373	1.00012	0.811513	0.43147	0.91846	2.18284	1.14165	0.850208	1.19294e-33
ENSMUST00000193912.1|ENSMUSG00000102386.1|chr1|-	0.211043	NA	-0.57478	-0.923479	15.7701	-0.271948	0.239901	0.859996	NA	0.631531	0.457721	0.944548	3.71353e-07	3.71353e-07	1.19653	NA	1.19852	1.24357	226.728	0.0535006	0.047196	1.23497	NA	0.562829	0.397135	7.06123e+06	0.761894	1.27112	1.11354e-24
ENSMUST00000087475.10|ENSMUST00000186794.6|ENSMUST00000094917.9|ENSMUSG00000038079.14|chr1|-	-0.191527	0.796798	-0.0890254	-0.329244	-0.00181909	-0.0558281	0.0723106	0.000413093	4.39134e-38	0.12895	1.10638e-12	0.980582	0.0280778	0.0280778	0.0542326	0.0617582	0.0586367	0.0462643	0.0747386	0.0254203	0.0329254	0.825698	2.21843	0.914822	0.719468	0.998183	0.945702	1.07499	8.49467e-41
ENSMUST00000111774.1|ENSMUST00000111775.7|ENSMUST00000027741.11|ENSMUSG00000026469.14|chr1|-	0.197488	-0.103619	0.0132382	-1.25681	-0.30368	-0.31327	0.273576	3.45754e-09	0.508062	0.814327	5.39541e-24	5.61886e-06	1.0849e-18	1.0849e-18	0.0334258	0.156557	0.0563693	0.124408	0.0668862	0.0354941	0.0309966	1.21834	0.901569	1.01333	0.284561	0.738097	0.731052	1.31466	1.64162e-29
ENSMUST00000027632.13|ENSMUST00000191046.6|ENSMUST00000163147.7|ENSMUST00000052404.12|ENSMUSG00000026383.14|chr1|-	-0.208553	0.663321	-0.123945	0.785602	1.08449	0.0295867	-0.02982	1.48801e-06	0.0064342	0.373139	0.00035061	0.00346388	0.605755	0.605755	0.0433326	0.243439	0.139169	0.219766	0.370986	0.0573228	0.0577748	0.811758	1.94123	0.883429	2.19373	2.95793	1.03003	0.97062	4.5041e-08
ENSMUST00000179598.3|ENSMUSG00000094410.7|chr1|-	-0.36969	0.0316189	-0.0540829	-0.0728517	0.246381	-0.227617	0.192311	2.65145e-34	0.479457	0.0513922	0.00969472	1.40087e-35	4.35888e-50	4.35888e-50	0.0302703	0.0447115	0.0277606	0.0281658	0.0197898	0.0152955	0.012923	0.690949	1.03212	0.947354	0.929739	1.27939	0.796429	1.21205	1.83025e-47
ENSMUST00000027137.10|ENSMUSG00000025993.10|chr1|-	0.0589334	-0.106806	-1.52799	NA	0.131902	-0.0576948	0.0385032	0.936947	0.000317902	9.54036e-06	NA	9.15836e-05	0.12699	0.12699	0.744979	0.0296661	0.345127	NA	0.0337183	0.0378058	0.0252302	1.0607	0.8987	0.216971	NA	1.141	0.943938	1.03925	1.27254e-06
ENSMUST00000086032.3|ENSMUST00000120447.7|ENSMUST00000027866.10|ENSMUSG00000026577.13|chr1|-	0.266555	0.296464	-0.0525107	-0.648318	0.393343	0.0531561	-0.0372668	0.00271921	0.10833	0.574542	1.58748e-09	3.11594e-05	0.394768	0.394768	0.0889164	0.184627	0.0935395	0.107422	0.0944442	0.0624629	0.0437917	1.30546	1.34509	0.948844	0.522925	1.48193	1.05459	0.963419	3.26779e-10
ENSMUST00000111913.8|ENSMUST00000097547.9|ENSMUST00000006167.12|ENSMUSG00000006010.14|chr1|-	-0.387452	-1.40958	-0.00578619	1.12171	-0.182068	-0.43992	0.489369	2.35339e-06	6.98029e-39	0.942424	7.20143e-23	0.0468578	5.99875e-22	5.99875e-22	0.0820797	0.108073	0.080115	0.113937	0.0916029	0.0456843	0.0508195	0.678784	0.244246	0.994231	3.0701	0.833544	0.644088	1.63129	1.22487e-60
ENSMUST00000127206.7|ENSMUST00000153527.2|ENSMUSG00000026360.9|chr1|-	1.22055	-0.109126	0.36125	1.61231	0.640668	-0.0474209	0.0484505	7.88151e-18	3.92069e-18	7.64348e-06	1.69974e-05	0.000967518	0.140291	0.140291	0.141903	0.0125706	0.0807274	0.374862	0.194153	0.0321562	0.0328544	3.38905	0.896618	1.43512	5.01437	1.89775	0.953686	1.04964	6.63466e-24
ENSMUST00000174120.1|ENSMUST00000027186.11|ENSMUSG00000026028.12|chr1|-	2.03194	0.449937	-0.278138	-0.390665	-0.962709	0.222463	-0.280028	3.3698e-08	0.269908	0.0187111	0.0970976	1.61461e-15	0.000346776	0.000346776	0.368034	0.40782	0.118295	0.235469	0.120824	0.0621824	0.0782727	7.62885	1.56821	0.757192	0.676607	0.381857	1.24915	0.755763	1.41097e-25
ENSMUST00000086521.10|ENSMUSG00000053024.14|chr1|-	-1.06379	-1.05475	0.0343795	0.00247379	0.999424	-0.147227	0.101922	0.00042721	0.00026317	0.613463	0.712311	0.0590611	1.8501e-09	1.8501e-09	0.301984	0.289046	0.0680598	0.0067085	0.529429	0.0244952	0.0169574	0.345145	0.348278	1.03498	1.00248	2.71672	0.863098	1.1073	5.06517e-06
ENSMUST00000111859.7|ENSMUST00000027760.13|ENSMUST00000111857.2|ENSMUSG00000026482.13|chr1|-	0.187444	-0.0177661	0.37277	-1.22444	-0.359455	-0.463109	0.435424	0.0111924	0.817575	1.47715e-08	0.0935701	2.11567e-09	2.32872e-27	2.32872e-27	0.0738947	0.077021	0.0658117	0.730197	0.0600225	0.0427387	0.0401838	1.20616	0.982391	1.45175	0.293923	0.698057	0.629324	1.54562	1.47032e-11
ENSMUST00000027404.11|ENSMUSG00000026204.15|chr1|-	0.429663	-0.405466	0.0149466	-0.188942	0.845559	0.412923	-0.605783	0.0125935	0.00754815	0.335539	0.00307215	0.022682	2.69719e-71	2.69719e-71	0.172205	0.151767	0.0155206	0.0638226	0.371063	0.023128	0.0339301	1.53674	0.666666	1.01506	0.827834	2.32928	1.51123	0.545647	6.08247e-16
ENSMUST00000111357.1|ENSMUST00000027991.11|ENSMUSG00000038530.11|chr1|-	-1.05464	-0.937831	0.235637	0.336211	-0.122772	-0.0615936	0.103976	5.08187e-27	8.78062e-15	2.05849e-25	0.0731334	1.12568e-10	4.89569e-05	4.89569e-05	0.0979773	0.12092	0.0226189	0.187618	0.0190372	0.0151688	0.0256064	0.348317	0.391476	1.26572	1.39963	0.884466	0.940265	1.10957	8.05882e-49
ENSMUST00000027478.6|ENSMUSG00000026260.12|chr1|-	0.119358	-0.841706	0.435799	0.059353	0.053062	0.156291	-0.193551	0.102532	2.29669e-14	9.26463e-12	0.425045	0.503073	5.58538e-06	5.58538e-06	0.0731046	0.110275	0.0639237	0.0744053	0.0792369	0.034414	0.0426182	1.12677	0.430975	1.5462	1.06115	1.05449	1.16917	0.824028	1.12156e-17
ENSMUST00000027123.14|ENSMUSG00000025980.14|chr1|-	0.0654348	0.225148	0.126012	-0.469343	-0.13776	0.326436	-0.205563	0.139888	0.000110126	0.00092181	2.96856e-17	0.0123309	2.05399e-24	2.05399e-24	0.0443263	0.058221	0.0380315	0.0555581	0.0550485	0.0320143	0.02016	1.06762	1.25251	1.1343	0.625413	0.871307	1.38602	0.814189	5.95339e-17
ENSMUST00000027682.8|ENSMUSG00000026424.8|chr1|-	-0.00326382	-0.372976	-0.732612	0.376781	-0.683202	1.0787	-1.24982	0.752286	0.332201	0.309612	0.250891	0.0340875	2.17238e-70	2.17238e-70	0.0103408	0.384634	0.721049	0.328153	0.322412	0.0608163	0.0704638	0.996742	0.688682	0.480652	1.45758	0.504998	2.94085	0.286558	0.00312441
ENSMUST00000112890.2|ENSMUST00000027503.13|ENSMUST00000112893.1|ENSMUSG00000026281.15|chr1|-	0.0954501	0.0240092	-0.294495	0.639657	-0.474037	-0.319537	0.400014	0.0544106	0.665851	7.67261e-11	4.38667e-51	9.24024e-25	8.58893e-51	8.58893e-51	0.0496217	0.0555963	0.045259	0.0425469	0.04614	0.0213172	0.0266861	1.10015	1.0243	0.744908	1.89583	0.622484	0.726486	1.49185	5.72778e-57
ENSMUST00000184543.1|ENSMUST00000110945.3|ENSMUST00000183819.7|ENSMUST00000027908.12|ENSMUSG00000026611.17|chr1|-	0.417163	NA	-0.686882	-3.16744	-1.01511	-0.078658	0.0422851	8.37834e-24	NA	0.076508	5.24482e-22	0.0732909	0.500607	0.500607	0.0414713	NA	0.38778	0.328458	0.566777	0.116784	0.0627808	1.51765	NA	0.503143	0.0421114	0.362364	0.924356	1.04319	3.18042e-42
ENSMUST00000057608.4|ENSMUSG00000051652.4|chr10|-	0.699127	-0.178203	0.391481	-1.33772	3.55176	-0.738638	1.23901	0.443559	0.000224606	0.0176101	0.00306343	0.000344314	8.33828e-31	8.33828e-31	0.912463	0.0482988	0.164923	0.451734	0.992263	0.0640094	0.107371	2.012	0.836772	1.47917	0.262443	34.8746	0.477764	3.45218	5.97859e-05
ENSMUST00000095729.10|ENSMUST00000162405.7|ENSMUST00000160262.8|ENSMUSG00000071324.11|chr10|-	-0.0765361	2.24255	-0.20035	0.297669	0.449271	-0.173198	0.227657	0.245407	1.64678e-07	0.00198644	0.287726	0.030015	0.000488853	0.000488853	0.0658898	0.428349	0.064791	0.279995	0.207047	0.0496727	0.0652914	0.926319	9.41734	0.818444	1.34672	1.56717	0.840971	1.25566	4.58172e-09
ENSMUST00000189575.1|ENSMUST00000092639.11|ENSMUSG00000019899.16|chr10|-	-0.215309	NA	0.499179	0.200006	0.0811413	-0.0771038	0.0768627	4.91899e-12	NA	0.0368051	1.90217e-05	0.0106989	0.00201326	0.00201326	0.0311685	NA	0.239079	0.0467732	0.0317904	0.0249667	0.0248886	0.806292	NA	1.64737	1.22141	1.08452	0.925794	1.07989	4.12649e-11
ENSMUST00000026902.8|ENSMUSG00000025795.8|chr10|-	0.643393	13.5815	-3.33859	-3.33585	-2.96592	-0.253124	0.230701	0.987696	0.948124	0.936206	0.936261	0.943314	4.33352e-05	4.33352e-05	41.7223	208.746	41.7121	41.7137	41.712	0.0619046	0.0564208	1.90293	791333	0.0354871	0.0355842	0.0515128	0.776372	1.25948	7.89749e-50
ENSMUST00000162606.7|ENSMUST00000159917.7|ENSMUSG00000019795.17|chr10|-	0.336364	-0.401894	0.400326	-0.117933	-0.576294	0.0219278	-0.0222705	2.54354e-12	7.49034e-21	1.93115e-36	0.0188553	1.24213e-19	0.319428	0.319428	0.048046	0.0429071	0.0317541	0.050219	0.0635711	0.022024	0.0223682	1.39985	0.669052	1.49231	0.888755	0.561977	1.02217	0.977976	1.43224e-63
ENSMUST00000092473.4|ENSMUST00000105447.10|ENSMUSG00000020078.16|chr10|-	-0.0285684	-1.08088	0.215624	-0.0511667	1.42685	-0.403162	0.309784	0.817021	3.89239e-51	0.0562874	0.658878	7.83425e-16	1.74748e-14	1.74748e-14	0.123471	0.0718571	0.112963	0.115903	0.1771	0.0525774	0.0403998	0.971836	0.339297	1.24064	0.95012	4.16557	0.668204	1.36313	9.29304e-59
ENSMUST00000020315.12|ENSMUSG00000020114.12|chr10|-	-0.717049	-5.09543	1.01942	0.412518	-0.121278	-0.0342783	0.0235993	5.47705e-17	6.24556e-08	1.71232e-49	3.19806e-06	0.188457	0.337045	0.337045	0.0856079	0.941571	0.0689285	0.0885675	0.0922158	0.0357058	0.024582	0.488191	0.00612467	2.77158	1.51062	0.885787	0.966303	1.02388	5.3408e-192
ENSMUST00000105543.8|ENSMUST00000105545.11|ENSMUST00000079698.6|ENSMUSG00000062866.16|chr10|-	0.294799	-0.264076	-0.736086	0.199143	0.157164	-0.333996	0.282278	0.142511	0.0810014	3.34376e-08	0.569501	0.000259198	1.52476e-07	1.52476e-07	0.201021	0.151341	0.133291	0.350119	0.0430233	0.0636239	0.0537719	1.34286	0.767915	0.478985	1.22036	1.17019	0.716056	1.32615	1.97852e-06
ENSMUST00000105342.7|ENSMUST00000105344.7|ENSMUST00000105341.7|ENSMUST00000020379.12|ENSMUST00000020377.12|ENSMUST00000105339.7|ENSMUSG00000020167.14|chr10|-	-0.0369452	-0.0378178	-0.319351	0.133535	-0.00319649	0.472791	-0.5072	0.50876	0.467106	0.00723218	0.007104	0.917652	1.09242e-82	1.09242e-82	0.0559124	0.0520049	0.118896	0.0496057	0.0309162	0.0245436	0.0263299	0.963729	0.962888	0.726621	1.14286	0.996809	1.60447	0.602179	0.0241078
ENSMUST00000092163.8|ENSMUSG00000069516.8|chr10|-	9.54552	-0.00530876	0.037462	9.82805	0.3267	0.710424	-0.360521	0.882351	0.58557	0.938113	0.960204	0.0758146	9.35873e-236	9.35873e-236	64.5011	0.00973607	0.482494	196.965	0.184004	0.0216686	0.0109962	13982	0.994705	1.03817	18546.8	1.38639	2.03485	0.697313	2.74172e-11
ENSMUST00000167087.1|ENSMUST00000020288.14|ENSMUSG00000020091.15|chr10|-	-0.170319	-0.806499	0.30612	-0.426626	0.264268	0.0505423	-0.0500269	0.000949501	5.5773e-22	0.00127812	0.000103557	1.32898e-16	0.0991571	0.0991571	0.0515326	0.0836874	0.0950433	0.109896	0.0319513	0.0306511	0.0303386	0.843395	0.446418	1.35815	0.652708	1.30248	1.05184	0.951204	1.21134e-30
ENSMUST00000117579.7|ENSMUST00000073783.5|ENSMUST00000117440.7|ENSMUST00000020253.14|ENSMUSG00000060002.14|chr10|-	0.0649051	-0.610199	-0.0437732	-0.0269887	-0.346065	-0.0342141	0.0176697	1.87514e-06	9.48759e-08	0.567991	0.675756	2.09709e-05	0.270863	0.270863	0.0136171	0.114349	0.076659	0.0645258	0.0813448	0.0310733	0.0160476	1.06706	0.543243	0.957171	0.973372	0.707467	0.966365	1.01783	7.03037e-10
ENSMUST00000020343.8|ENSMUST00000218831.1|ENSMUSG00000020132.10|chr10|-	0.207869	-0.929392	-0.111134	0.317831	-0.535202	-0.297001	0.236894	3.52774e-05	4.90841e-17	0.0861018	5.17939e-08	9.55238e-16	7.83362e-16	7.83362e-16	0.0502534	0.110789	0.0647508	0.0583708	0.0666298	0.0368635	0.0294031	1.23105	0.394794	0.894819	1.37414	0.585551	0.743043	1.26731	1.34277e-26
ENSMUST00000215515.1|ENSMUST00000214644.1|ENSMUST00000000305.6|ENSMUST00000213639.1|ENSMUSG00000000296.8|chr10|-	0.243126	NA	0.132629	0.646486	-0.158266	0.44899	-0.223964	0.00183021	NA	0.00112561	0.292262	5.88951e-08	3.66839e-23	3.66839e-23	0.078013	NA	0.0407201	0.613846	0.029189	0.0452947	0.0225938	1.27523	NA	1.14183	1.90882	0.853622	1.56673	0.799344	0.00251339
ENSMUST00000063318.9|ENSMUST00000211781.1|ENSMUST00000105257.3|ENSMUSG00000020102.15|chr10|-	0.144812	-1.61764	1.05058	-0.288287	NA	0.0354243	-0.0683788	0.639951	6.12305e-48	1.1375e-55	0.00478204	NA	0.44203	0.44203	0.309581	0.111203	0.0668391	0.10218	NA	0.0460792	0.0889457	1.15582	0.198366	2.85931	0.749546	NA	1.03606	0.933907	1.02332e-81
ENSMUST00000095779.10|ENSMUST00000041984.13|ENSMUST00000100012.2|ENSMUSG00000039166.16|chr10|-	0.280935	-0.612821	0.444912	-1.42675	-0.237658	0.0883938	-0.15514	0.00012034	4.73895e-06	5.507e-06	5.16767e-35	0.000870108	0.00868995	0.00868995	0.0730567	0.13392	0.0979015	0.115571	0.0713802	0.0336865	0.0591232	1.32437	0.54182	1.56035	0.240088	0.788472	1.09242	0.856295	9.79207e-37
ENSMUST00000131445.7|ENSMUST00000143791.7|ENSMUSG00000014329.14|chr10|-	0.155719	15.6079	-1.11507	0.260146	-0.367431	-0.544368	0.352205	0.973883	0.954795	0.814767	0.956372	0.938386	1.9176e-16	1.9176e-16	4.75651	275.338	4.75953	4.75523	4.7534	0.0661675	0.0428103	1.1685	6.00388e+06	0.327894	1.29712	0.692511	0.580208	1.4222	5.38181e-13
ENSMUST00000047711.12|ENSMUST00000119818.7|ENSMUST00000118077.7|ENSMUST00000118205.7|ENSMUSG00000036099.16|chr10|-	-0.0641233	-1.42084	0.0376176	0.109667	0.225789	0.00946911	-0.00917278	0.34843	1.35725e-07	0.349399	0.218192	0.00150973	0.789272	0.789272	0.068388	0.269561	0.0402002	0.0890623	0.0711639	0.0354309	0.0343221	0.937889	0.241512	1.03833	1.11591	1.25331	1.00951	0.990869	1.05449e-09
ENSMUST00000151153.1|ENSMUST00000008542.11|ENSMUST00000223340.1|ENSMUSG00000008398.15|chr10|-	-0.754738	-0.243919	0.0443688	0.105673	0.199985	0.0784962	-0.0533135	3.01549e-06	8.34007e-10	0.894567	0.81385	1.05538e-15	0.0286854	0.0286854	0.161622	0.039737	0.334789	0.448789	0.0249351	0.0358793	0.0243687	0.470134	0.783551	1.04537	1.11146	1.22139	1.08166	0.948083	1.09333e-15
ENSMUST00000119595.7|ENSMUST00000117513.7|ENSMUSG00000020100.15|chr10|-	0.427382	-1.02549	0.208889	1.49914	-1.17703	-0.165089	0.172764	4.17699e-07	1.77947e-78	0.653346	9.07678e-33	2.27704e-16	8.27781e-06	8.27781e-06	0.0844511	0.05468	0.46511	0.125745	0.143426	0.0370331	0.0387548	1.53324	0.358619	1.23231	4.47784	0.308194	0.847818	1.18859	1.43961e-121
ENSMUST00000182341.7|ENSMUST00000182613.7|ENSMUST00000182790.7|ENSMUST00000181976.7|ENSMUSG00000035189.16|chr10|-	1.97184	0.320038	-0.0501823	-0.0431337	-0.284149	-0.109847	0.104905	1.44442e-14	0.558949	0.454847	0.00469889	0.00382484	4.0056e-05	4.0056e-05	0.256338	0.547632	0.0671461	0.0152579	0.0982448	0.0267454	0.0255421	7.18392	1.37718	0.951056	0.957783	0.752654	0.895971	1.11061	2.95091e-23
ENSMUST00000092566.7|ENSMUST00000213488.1|ENSMUSG00000019838.11|chr10|-	-0.355141	0.651863	-0.875852	0.479449	-4.74882	0.298539	-0.248369	0.75938	6.94194e-27	3.01798e-07	0.544818	1.56222e-17	0.00279537	0.00279537	1.15947	0.0607209	0.170987	0.791766	0.557214	0.0998663	0.0830834	0.701075	1.91911	0.416507	1.61518	0.00866189	1.34789	0.780072	4.22108e-57
ENSMUST00000117966.1|ENSMUST00000105321.9|ENSMUST00000078185.13|ENSMUSG00000055053.18|chr10|-	0.4268	-0.639714	-0.21843	-0.0760216	0.10269	-0.227866	0.230353	8.5844e-25	1.33003e-34	0.000426236	0.0758753	0.00187729	4.18547e-25	4.18547e-25	0.0415135	0.052141	0.0619962	0.0428258	0.0330301	0.022016	0.0222564	1.53235	0.527443	0.80378	0.926796	1.10815	0.796231	1.25904	9.58926e-52
ENSMUST00000176686.7|ENSMUST00000069168.12|ENSMUST00000177145.7|ENSMUST00000176670.7|ENSMUSG00000055531.12|chr10|-	0.0275147	-0.536723	0.646279	0.237512	-0.412064	-0.215826	0.213202	0.662965	6.24161e-16	5.94455e-31	0.000388928	1.10986e-13	3.31169e-12	3.31169e-12	0.0631326	0.0663891	0.055865	0.0669523	0.055481	0.0309925	0.0306157	1.0279	0.584661	1.90843	1.26809	0.662282	0.805876	1.23763	2.45579e-45
ENSMUST00000131728.3|ENSMUST00000026425.12|ENSMUSG00000025364.13|chr10|-	-0.197995	-0.509549	0.653662	-0.422156	0.283945	-0.0632624	0.0659756	0.00140709	2.57352e-14	2.28794e-22	2.37043e-11	1.10209e-06	0.0413708	0.0413708	0.0620053	0.0668863	0.067193	0.063186	0.0582754	0.0310141	0.0323443	0.820374	0.600766	1.92257	0.655631	1.32836	0.938697	1.0682	2.61529e-40
ENSMUST00000105276.7|ENSMUST00000064054.13|ENSMUSG00000035864.14|chr10|-	-0.545232	-1.61247	0.0596473	-1.16709	-0.366084	-0.0414029	0.0713188	8.94292e-08	1.11092e-77	3.38224e-68	6.24055e-22	0.08622	0.0040009	0.0040009	0.10197	0.0864276	0.00341799	0.121249	0.213375	0.0143856	0.0247799	0.579707	0.199395	1.06146	0.311273	0.693445	0.959442	1.07392	3.67327e-90
ENSMUST00000218127.1|ENSMUST00000219236.1|ENSMUST00000217776.1|ENSMUST00000217733.1|ENSMUST00000164181.1|ENSMUSG00000090841.2|chr10|-	-0.570043	0.968075	0.465533	-0.833034	-0.0116174	0.474722	-0.538687	5.56069e-53	5.16643e-75	3.45159e-26	1.29084e-223	0.319493	0	0	0.0372073	0.0528263	0.0439753	0.0260953	0.0116699	0.012364	0.0140299	0.565501	2.63287	1.59286	0.434728	0.98845	1.60757	0.583514	7.15988e-287
ENSMUST00000041723.14|ENSMUSG00000035798.14|chr10|-	-0.30245	14.5944	-0.772762	-0.341014	-2.20798	-0.434547	0.287236	0.984295	0.966891	0.959888	0.982293	0.885735	1.88513e-09	1.88513e-09	15.3649	351.603	15.3647	15.3647	15.3649	0.0723352	0.0478137	0.739005	2.17903e+06	0.461736	0.711049	0.109922	0.647558	1.33274	2.77081e-42
ENSMUST00000003843.15|ENSMUST00000105470.8|ENSMUSG00000003746.16|chr10|-	-0.214136	-0.734922	1.40222	0.349435	0.0166616	0.0264411	-0.0202878	0.241189	4.12576e-44	1.44521e-08	1.2272e-16	0.892286	0.553468	0.553468	0.182707	0.0527558	0.247394	0.0422	0.123043	0.044621	0.0342368	0.807238	0.479543	4.0642	1.41827	1.0168	1.02679	0.979917	2.75089e-47
ENSMUST00000099945.5|ENSMUSG00000075232.5|chr10|-	-0.20735	0.042225	0.509278	-0.362618	0.462022	-0.2228	0.23909	2.01597e-06	0.584893	1.0591e-39	1.43608e-48	2.16023e-13	6.21868e-29	6.21868e-29	0.0436361	0.0772995	0.0386232	0.0247594	0.0629588	0.0199596	0.0214189	0.812735	1.04313	1.66409	0.695852	1.58728	0.800275	1.27009	4.22981e-71
ENSMUST00000019974.4|ENSMUSG00000019832.5|chr10|-	0.657793	-0.109202	12.2146	0.592833	-0.963789	0.427427	-0.297399	0.36853	0.875581	0.974215	0.448992	0.216621	7.57781e-07	7.57781e-07	0.731507	0.697454	377.896	0.783034	0.780041	0.0864199	0.0601299	1.93053	0.896549	201714	1.80911	0.381445	1.53331	0.742748	0.00674302
ENSMUST00000020217.6|ENSMUSG00000020029.6|chr10|-	0.348548	-0.729222	0.542474	-0.0479983	-0.339973	-0.180081	0.169771	0.00116966	4.68471e-29	1.72843e-23	0.00108135	4.77806e-09	5.38937e-19	5.38937e-19	0.107372	0.0651807	0.0543152	0.0146853	0.0580681	0.0202249	0.0190669	1.41701	0.482284	1.72026	0.953135	0.71179	0.835202	1.18503	2.82109e-49
ENSMUST00000099337.4|ENSMUSG00000074785.5|chr10|-	0.402905	-1.0581	0.113393	13.6737	-0.488339	-0.0792044	0.0402612	0.886773	0.708394	0.968016	0.970754	0.863156	0.420837	0.420837	2.82962	2.82903	2.82803	372.955	2.83329	0.0983943	0.0500159	1.49616	0.347116	1.12007	867785	0.613645	0.923851	1.04108	9.86217e-17
ENSMUST00000121685.7|ENSMUST00000092430.10|ENSMUST00000105432.9|ENSMUSG00000003923.14|chr10|-	-0.287342	-1.05567	0.854904	0.0949359	0.0792887	0.204687	-0.23614	0.00330103	3.57568e-15	5.38798e-32	0.267986	0.282792	3.41344e-07	3.41344e-07	0.0977946	0.134157	0.0726166	0.0857045	0.0738209	0.0401421	0.0463106	0.750255	0.347958	2.35115	1.09959	1.08252	1.22714	0.78967	4.23908e-36
ENSMUST00000047883.10|ENSMUSG00000037031.10|chr10|-	-0.00419088	NA	1.22452	-0.184927	1.39678	-0.249122	0.329238	0.928862	NA	0.0133979	6.25497e-44	2.25844e-135	1.87301e-38	1.87301e-38	0.0469426	NA	0.495154	0.0133032	0.0564064	0.0192114	0.0253897	0.995818	NA	3.40254	0.831165	4.04216	0.779485	1.38991	7.12067e-132
ENSMUST00000219077.1|ENSMUSG00000112409.1|chr10|-	-0.02983	12.4442	0.0790775	-0.0789917	-0.600558	0.465653	-0.486778	0.964406	0.946645	0.90033	0.899962	0.406754	2.01572e-35	2.01572e-35	0.668464	185.954	0.631386	0.628365	0.723896	0.0374898	0.0391906	0.970611	253777	1.08229	0.924048	0.548506	1.59305	0.614604	0.00252893
ENSMUST00000105498.2|ENSMUST00000019938.10|ENSMUSG00000019803.11|chr10|-	-0.0431519	NA	0.583194	0.82985	NA	-0.134704	0.513287	0.0206277	NA	0.432878	0.030731	NA	0.000115708	0.000115708	0.0186423	NA	0.743607	0.384094	NA	0.0349423	0.133147	0.957766	NA	1.79175	2.29297	NA	0.873974	1.67077	0.0215689
ENSMUST00000154132.7|ENSMUSG00000019868.16|chr10|-	-0.0152536	0.463205	0.096642	-0.349154	-0.0660911	0.125036	-0.097118	0.780704	3.16356e-12	0.319385	4.07852e-07	0.510118	0.00234151	0.00234151	0.0547898	0.0664544	0.0970571	0.0689311	0.100343	0.0410884	0.0319141	0.984862	1.58916	1.10147	0.705285	0.936046	1.13319	0.907449	3.13424e-11
ENSMUST00000073792.10|ENSMUST00000037557.8|ENSMUST00000219203.1|ENSMUST00000170935.8|ENSMUSG00000034602.15|chr10|-	0.245691	-0.530922	-0.399091	0.188877	-0.291049	-0.0392367	0.0337811	1.62577e-06	1.878e-27	6.71702e-17	1.24508e-35	1.6627e-11	0.0345495	0.0345495	0.0512377	0.0489082	0.0477844	0.0151595	0.0432276	0.0185639	0.0159827	1.2785	0.588062	0.67093	1.20789	0.747479	0.961523	1.03436	3.3647e-62
ENSMUST00000004281.9|ENSMUSG00000028630.9|chr10|-	-0.482298	0.675925	-0.230825	0.830671	0.185604	0.089787	-0.139047	2.12101e-14	9.66429e-15	6.87205e-07	1.39896e-09	0.00479184	0.00199671	0.00199671	0.0631027	0.0872882	0.046491	0.137174	0.0658006	0.0290505	0.0449885	0.617363	1.96585	0.793878	2.29486	1.20395	1.09394	0.870187	3.48283e-32
ENSMUST00000019965.12|ENSMUSG00000019822.12|chr10|-	-0.0194241	0.257996	0.026625	0.0475981	-0.125108	0.319343	-0.374499	0.424347	0.00503415	0.888466	0.607138	0.0529208	1.08592e-30	1.08592e-30	0.0243135	0.0919824	0.189846	0.092574	0.0646363	0.0277285	0.0325177	0.980763	1.29433	1.02698	1.04875	0.882402	1.37622	0.687633	1.6226e-05
ENSMUST00000026408.6|ENSMUSG00000025352.6|chr10|-	-0.228157	NA	0.240724	-0.0358536	0.865632	0.417926	-0.281873	4.83177e-05	NA	0.0521885	0.892426	0.00168276	1.23653e-06	1.23653e-06	0.0561462	NA	0.123984	0.265122	0.275577	0.0861757	0.0581218	0.795999	NA	1.27217	0.964781	2.37651	1.51881	0.75437	0.000762382
ENSMUST00000081989.7|ENSMUSG00000063760.9|chr10|-	0.779949	1.66152	-0.877615	14.5971	-0.702616	-0.364182	0.474569	0.898698	0.787782	0.886088	0.969586	0.9087	7.7029e-08	7.7029e-08	6.12654	6.17225	6.12622	382.846	6.12683	0.0677681	0.0883092	2.18136	5.26732	0.415773	2.18489e+06	0.495288	0.694764	1.60732	2.79414e-25
ENSMUST00000020273.15|ENSMUSG00000020079.15|chr10|-	0.620872	-0.582842	-0.00211482	0.128473	-0.224022	-0.07324	0.0782337	5.79873e-11	1.72291e-08	0.987039	0.421514	0.108427	0.214869	0.214869	0.0948065	0.103382	0.13018	0.159833	0.139551	0.0590509	0.0630771	1.86055	0.558309	0.997887	1.13709	0.799297	0.929378	1.08138	2.86521e-11
ENSMUST00000218880.1|ENSMUST00000048222.5|ENSMUST00000218055.1|ENSMUSG00000039531.8|chr10|-	-0.571757	0.404461	-0.169051	-0.438818	0.457619	0.039219	-0.0654285	1.07531e-06	3.07965e-05	0.113572	3.12557e-05	8.46931e-10	0.320201	0.320201	0.117227	0.0970514	0.106836	0.105381	0.0745809	0.0394539	0.0658205	0.564533	1.49849	0.844466	0.644798	1.58031	1.04	0.936666	1.71096e-16
ENSMUST00000046513.9|ENSMUST00000162251.7|ENSMUSG00000037747.9|chr10|-	-0.0620691	-1.75497	0.242676	0.00616249	0.479352	0.136723	-0.0622557	0.0862766	3.95073e-15	0.00348926	0.847687	0.420126	0.00265812	0.00265812	0.036184	0.223379	0.0830801	0.0320846	0.594579	0.0455026	0.0207192	0.939818	0.172912	1.27466	1.00618	1.61503	1.14651	0.939643	2.59517e-12
ENSMUST00000026406.13|ENSMUSG00000025350.15|chr10|-	-0.0744628	-0.0342843	0.698054	1.25308	0.0401349	0.577229	-0.28738	0.0207652	0.900164	0.16826	0.000972781	0.691739	1.97004e-14	1.97004e-14	0.032204	0.273282	0.506638	0.37992	0.101224	0.0754295	0.0375534	0.928242	0.966297	2.00984	3.50112	1.04095	1.7811	0.750226	9.31786e-05
ENSMUST00000080898.3|ENSMUSG00000063953.3|chr10|-	-0.126178	-0.125572	0.242239	-0.206254	0.412112	-0.269028	0.291091	0.00717681	0.108625	1.5417e-10	1.71423e-14	1.32098e-09	5.54758e-37	5.54758e-37	0.0469321	0.0782672	0.0378427	0.0268894	0.0679512	0.021175	0.0229116	0.881458	0.881992	1.2741	0.813627	1.51	0.764122	1.33789	4.62511e-23
ENSMUST00000077839.12|ENSMUST00000159002.1|ENSMUSG00000075000.11|chr10|-	0.82799	-0.381929	0.106559	0.0529127	-0.039161	-0.119478	0.125172	8.08189e-07	1.18026e-09	0.234393	0.562349	0.644931	0.00464442	0.00464442	0.167834	0.0627874	0.089612	0.0913302	0.0849819	0.0422077	0.0442193	2.28871	0.682543	1.11244	1.05434	0.961596	0.887384	1.13334	5.87753e-11
ENSMUST00000059551.4|ENSMUST00000168076.1|ENSMUST00000117276.8|ENSMUSG00000046822.12|chr10|-	0.608839	-2.68984	0.929058	-0.0153065	-0.432798	-0.256308	0.258682	1.33036e-10	5.54219e-177	1.89522e-33	0.836582	8.80594e-06	2.31935e-09	2.31935e-09	0.0947808	0.094831	0.0770881	0.074207	0.0973763	0.042906	0.0433035	1.8383	0.0678921	2.53212	0.98481	0.648692	0.773904	1.29522	5.86849e-231
ENSMUST00000181091.7|ENSMUST00000180840.7|ENSMUST00000047910.14|ENSMUSG00000036112.15|chr10|-	-0.0784313	-0.414215	0.868156	-0.16863	-0.0886453	0.0337994	-0.0330976	0.2261	1.47074e-08	6.79725e-46	0.00231746	0.199203	0.300889	0.300889	0.0647943	0.0731191	0.0610479	0.0553574	0.0690479	0.0326713	0.0319929	0.924566	0.660859	2.38251	0.844821	0.91517	1.03438	0.967444	2.60416e-42
ENSMUST00000020027.10|ENSMUSG00000019877.10|chr10|-	0.279194	-0.913266	-0.0592304	0.480248	-0.705926	-0.131823	0.11858	3.81367e-05	7.07285e-28	0.142236	4.45364e-08	2.49743e-17	0.00013315	0.00013315	0.0677904	0.0834464	0.0403611	0.0877671	0.0833644	0.0345036	0.0310373	1.32206	0.401212	0.94249	1.61648	0.493651	0.876496	1.1259	9.75895e-40
ENSMUST00000064656.7|ENSMUSG00000037855.15|chr10|-	-0.266958	1.20894	-0.0728234	-0.220996	14.1387	-0.438839	0.843008	0.8789	0.497383	0.966742	0.899325	0.944523	2.07099e-58	2.07099e-58	1.75211	1.78149	1.74658	1.74681	203.183	0.0272353	0.0523188	0.765705	3.34994	0.929765	0.80172	1.38156e+06	0.644784	2.32335	1.30361e-07
ENSMUST00000215295.1|ENSMUST00000041639.6|ENSMUST00000095899.4|ENSMUSG00000096054.3|chr10|-	-0.196181	0.123943	0.324566	-0.222549	-0.028585	-0.0291603	0.0373396	5.8128e-24	0.369719	3.68482e-50	3.83424e-09	0.352573	0.024602	0.024602	0.0194334	0.138175	0.0217939	0.0377766	0.0307495	0.012974	0.0166131	0.821864	1.13195	1.38343	0.800476	0.97182	0.971261	1.03805	1.83369e-52
ENSMUST00000165684.7|ENSMUST00000105378.8|ENSMUSG00000013833.15|chr10|-	-0.536807	0.358768	0.21183	0.401814	-0.190266	0.116407	-0.100303	1.11044e-07	0.0269245	0.0541697	0.00654611	0.133609	0.0871924	0.0871924	0.101138	0.162147	0.110015	0.147775	0.126843	0.0680585	0.0586429	0.584612	1.43156	1.23594	1.49453	0.826739	1.12345	0.904564	3.84217e-07
ENSMUST00000075686.5|ENSMUSG00000057134.5|chr10|-	-0.268543	-2.4124	-0.233813	0.307824	-0.583761	-0.354983	0.2843	0.00200784	5.6129e-189	0.00886618	1.25632e-89	3.00597e-08	1.49182e-29	1.49182e-29	0.0869334	0.0822756	0.0893382	0.0153348	0.105351	0.0314458	0.0251844	0.764492	0.0896003	0.791509	1.36046	0.557797	0.701185	1.32883	1.43824e-205
ENSMUST00000220225.1|ENSMUST00000035775.8|ENSMUSG00000035215.9|chr10|-	-0.32495	0.642942	-0.0946196	0.106654	-0.0836639	0.758788	-0.726324	0.00321675	0.00155741	0.289159	0.278671	0.443767	2.19864e-26	2.19864e-26	0.110294	0.20322	0.0892664	0.0984524	0.109244	0.0713925	0.0683381	0.722563	1.90207	0.909719	1.11255	0.91974	2.13569	0.483684	0.00237181
ENSMUST00000100070.4|ENSMUSG00000060487.7|chr10|-	0.0825525	NA	-0.201297	0.831528	0.148944	0.204689	-0.142971	0.578727	NA	6.09332e-05	0.00136021	0.00614794	0.00024876	0.00024876	0.148677	NA	0.0502091	0.259612	0.0543633	0.0558721	0.0390253	1.08606	NA	0.81767	2.29683	1.16061	1.22714	0.86678	6.21844e-06
ENSMUST00000126390.7|ENSMUST00000154718.7|ENSMUST00000164556.7|ENSMUSG00000019854.17|chr10|+	-1.33028	14.4332	-0.921853	-1.58799	-1.88651	1.01557	-0.931694	0.972845	0.973046	0.98118	0.967587	0.961499	1.77525e-25	1.77525e-25	39.0796	427.161	39.0797	39.0799	39.0803	0.0973533	0.089313	0.264404	1.85455e+06	0.397781	0.204335	0.1516	2.76093	0.393886	2.40619e-13
ENSMUST00000213836.1|ENSMUST00000215725.1|ENSMUST00000216172.1|ENSMUST00000068567.4|ENSMUST00000215926.1|ENSMUST00000217138.1|ENSMUST00000217644.1|ENSMUST00000092610.11|ENSMUST00000215740.1|ENSMUSG00000039697.16|chr10|-	-0.893669	3.16858	0.284272	-1.05771	-1.60527	-0.4163	0.300661	3.17175e-08	0.00101908	9.12772e-08	4.13525e-10	1.09191e-34	2.0196e-10	2.0196e-10	0.161555	0.9645	0.0532018	0.169265	0.13067	0.0654575	0.0472749	0.409152	23.7737	1.32879	0.34725	0.200835	0.659483	1.35075	6.53904e-47
ENSMUST00000213269.1|ENSMUST00000099973.3|ENSMUST00000105512.7|ENSMUSG00000039480.14|chr10|-	-0.359833	0.191315	-0.0745729	0.145743	-0.0939008	-0.010598	0.0113045	0.00130226	0.00118315	0.648792	0.315139	0.170542	0.813613	0.813613	0.111906	0.0589949	0.163738	0.14509	0.0685175	0.0449512	0.0479479	0.697793	1.21084	0.92814	1.1569	0.910373	0.989458	1.01137	0.00158935
ENSMUST00000020268.6|ENSMUST00000219527.1|ENSMUSG00000020074.7|chr10|-	-0.141625	0.262044	-0.0756778	-0.0497478	-0.0304665	-0.400562	0.18935	0.209796	0.00622429	0.40342	0.568382	0.776672	3.99867e-08	3.99867e-08	0.112927	0.0957858	0.0905748	0.0872101	0.107406	0.07295	0.0344843	0.867947	1.29958	0.927115	0.951469	0.969993	0.669944	1.20846	0.00161194
ENSMUST00000020200.13|ENSMUST00000212902.1|ENSMUST00000168110.7|ENSMUST00000164979.1|ENSMUSG00000020014.17|chr10|-	-0.537262	3.1186	0.0483557	-0.789519	-0.79473	-0.224077	0.320202	2.38093e-07	3.44022e-08	0.272819	0.010883	0.000116976	6.13262e-07	6.13262e-07	0.103983	0.565229	0.0440963	0.310049	0.206296	0.0449323	0.0642074	0.584346	22.6148	1.04954	0.454063	0.451703	0.799254	1.37741	7.98395e-18
ENSMUST00000168036.7|ENSMUST00000020374.5|ENSMUST00000105265.7|ENSMUST00000169921.7|ENSMUST00000105267.7|ENSMUST00000164088.7|ENSMUST00000167706.7|ENSMUSG00000020166.15|chr10|-	-0.0963064	0.318147	0.188808	-0.700835	-0.265733	-0.00200646	0.00167231	0.427811	0.00065086	0.127685	1.13691e-07	0.020335	0.974905	0.974905	0.121454	0.0933123	0.123947	0.132149	0.114535	0.0637841	0.0531618	0.908186	1.37458	1.20781	0.496171	0.766643	0.997996	1.00167	2.72133e-07
ENSMUST00000005064.13|ENSMUSG00000004934.14|chr10|-	0.199039	-0.741067	0.254651	-0.120583	0.073432	-0.335392	0.305447	0.00590571	3.37057e-10	0.00759639	0.0783389	0.432628	1.04314e-13	1.04314e-13	0.0722997	0.117991	0.0953928	0.0684971	0.0935793	0.045108	0.0410805	1.22023	0.476605	1.29001	0.886404	1.0762	0.715057	1.35723	8.27078e-09
ENSMUST00000105439.1|ENSMUSG00000042846.8|chr10|-	-0.53522	-14.106	0.137379	0.214622	0.0469706	0.0606419	-0.0945869	0.796482	0.961495	0.946856	0.917433	0.982034	0.198913	0.198913	2.07527	292.187	2.06105	2.0703	2.08579	0.0472049	0.0736284	0.585541	7.47868e-07	1.14726	1.23939	1.04809	1.06252	0.909749	0.00113532
ENSMUST00000045887.8|ENSMUSG00000037710.8|chr10|-	-0.192696	0.356079	0.398011	-0.159784	-0.232971	0.131176	-0.147159	3.26937e-19	4.48177e-12	3.58709e-124	8.2806e-32	2.03332e-10	1.65013e-37	1.65013e-37	0.021508	0.0514484	0.0167936	0.0136142	0.0366376	0.0102486	0.0114972	0.824733	1.42772	1.48886	0.852328	0.792176	1.14017	0.863157	4.05074e-129
ENSMUST00000047672.8|ENSMUST00000219573.1|ENSMUSG00000034024.8|chr10|-	-1.24943	3.50227	-0.618921	-0.511931	-1.62337	-0.963521	0.827043	1.00928e-07	1.03203e-05	0.00767881	0.0360508	3.24868e-12	5.0591e-30	5.0591e-30	0.234632	0.794102	0.232164	0.244201	0.233024	0.0846427	0.0726534	0.286669	33.1907	0.538525	0.599337	0.197233	0.381547	2.28655	7.06314e-37
ENSMUST00000218255.1|ENSMUST00000220288.1|ENSMUST00000217871.1|ENSMUST00000219444.1|ENSMUST00000217866.1|ENSMUST00000182623.3|ENSMUST00000220389.1|ENSMUST00000218060.1|ENSMUST00000220192.1|ENSMUST00000219606.1|ENSMUST00000219726.1|ENSMUSG00000112117.1|chr10|-	-0.250666	3.02054	-0.100795	0.668525	13.4745	-0.217188	0.0689888	0.646187	3.47882e-05	0.853343	0.471489	0.937696	4.35881e-05	4.35881e-05	0.546035	0.729666	0.545268	0.928431	172.382	0.0531336	0.0168776	0.778282	20.5023	0.904118	1.95136	711043	0.804779	1.07142	5.41645e-37
ENSMUST00000092227.11|ENSMUST00000174252.7|ENSMUSG00000069539.11|chr10|-	0.408425	0.289441	0.26353	-0.744736	-0.32297	0.123659	-0.101516	0.00580099	0.0255691	0.000785587	2.22144e-11	0.0204587	0.0569016	0.0569016	0.148043	0.129637	0.0784822	0.11131	0.139342	0.0649449	0.0533156	1.50445	1.33568	1.30152	0.47486	0.723995	1.13163	0.903466	2.02509e-12
ENSMUST00000099276.3|ENSMUSG00000074748.3|chr10|-	0.0995838	-0.676498	0.302514	-0.0783694	-0.179129	-0.199355	0.195572	4.304e-05	8.12523e-46	5.44774e-63	1.35417e-06	8.39276e-09	3.71291e-65	3.71291e-65	0.024345	0.0476125	0.0180581	0.0162201	0.0310968	0.0116948	0.0114728	1.10471	0.508394	1.35326	0.924623	0.835998	0.819259	1.21601	1.13915e-99
ENSMUST00000019999.6|ENSMUST00000215836.1|ENSMUSG00000019852.7|chr10|-	-0.925002	-0.333458	0.00660538	0.757693	-0.311576	0.0308018	-0.0465178	0.000337097	0.236854	0.501141	0.000176837	0.258458	0.249256	0.249256	0.258021	0.281902	0.00981927	0.202052	0.27572	0.026734	0.0403745	0.396531	0.716442	1.00663	2.13335	0.732292	1.03128	0.954548	5.80531e-06
ENSMUST00000161987.7|ENSMUST00000162618.7|ENSMUST00000020157.12|ENSMUST00000160788.1|ENSMUST00000159110.7|ENSMUSG00000019979.12|chr10|-	-0.632324	0.980838	0.0772702	-0.545081	-0.25139	0.179092	-0.19392	1.35298e-05	1.30648e-09	0.451624	9.26923e-05	0.00680218	0.00185158	0.00185158	0.145316	0.161678	0.102656	0.139444	0.0928881	0.0575292	0.0622923	0.531356	2.66669	1.08033	0.579795	0.777719	1.19613	0.823724	3.00811e-12
ENSMUST00000219271.1|ENSMUST00000020004.7|ENSMUST00000219282.1|ENSMUSG00000019857.7|chr10|+	0.518634	-1.22835	0.668457	-0.495611	-0.0890068	0.234374	-0.227581	2.07592e-19	4.71852e-21	4.40287e-06	5.35737e-08	0.376614	1.03773e-06	1.03773e-06	0.0575672	0.130464	0.145589	0.0911213	0.100669	0.0479848	0.0465939	1.67973	0.292775	1.95122	0.609199	0.914839	1.26412	0.796458	1.28318e-38
ENSMUST00000219896.1|ENSMUST00000218481.1|ENSMUST00000020440.6|ENSMUSG00000020219.7|chr10|-	0.016563	-0.346278	0.20711	-0.0170475	-0.0101933	0.139025	-0.149066	0.555798	1.92732e-15	5.73667e-15	0.510106	0.728523	2.27172e-22	2.27172e-22	0.0281161	0.0435793	0.0265199	0.0258817	0.0293677	0.01429	0.0153221	1.0167	0.707315	1.23012	0.983097	0.989858	1.14915	0.861512	1.66385e-22
ENSMUST00000020341.8|ENSMUSG00000020133.8|chr10|-	-0.0621508	0.0223688	-0.118734	0.628076	-0.553348	0.261101	-0.284709	0.114728	0.544693	0.0518679	4.35121e-60	2.46218e-38	1.15877e-37	1.15877e-37	0.0394034	0.0369286	0.0610702	0.0384145	0.0427414	0.0203557	0.0221962	0.939741	1.02262	0.888044	1.874	0.575021	1.29836	0.752233	2.41789e-76
ENSMUST00000092584.5|ENSMUSG00000069662.5|chr10|-	0.214882	-0.121423	-0.310443	0.233503	0.00590734	0.202249	-0.125308	5.86063e-16	6.41491e-12	3.18393e-24	9.31e-18	0.863104	1.66462e-32	1.66462e-32	0.0265543	0.0176741	0.0305738	0.0272079	0.0342605	0.0170365	0.0105554	1.23972	0.885659	0.733122	1.26302	1.00592	1.22415	0.882225	3.66725e-48
ENSMUST00000020003.14|ENSMUST00000169866.1|ENSMUSG00000019856.14|chr10|-	0.077455	NA	0.111396	-0.766793	-0.16259	-0.616596	0.26418	0.0365578	NA	0.255954	2.94976e-06	0.539011	2.00906e-15	2.00906e-15	0.037048	NA	0.0980592	0.164045	0.264671	0.0776492	0.0332687	1.08053	NA	1.11784	0.4645	0.849939	0.539779	1.30236	7.88703e-07
ENSMUST00000039763.13|ENSMUST00000124838.1|ENSMUST00000065124.1|ENSMUSG00000040006.13|chr10|-	-0.313643	0.724511	-2.56758	-1.01491	0.726226	-0.147193	0.127093	1.24008e-07	1.19915e-11	2.47658e-200	1.20149e-39	3.51808e-39	8.83601e-05	8.83601e-05	0.059318	0.106855	0.0850232	0.0770252	0.0554584	0.0375443	0.0324173	0.73078	2.06372	0.0767213	0.362436	2.06726	0.863127	1.13552	3.74944e-254
ENSMUST00000043814.4|ENSMUSG00000038417.4|chr10|-	-0.161124	0.664675	-0.474276	-0.202732	-0.0766232	0.525364	-0.464617	0.228238	1.53199e-07	0.000209877	0.0856469	0.668824	4.78478e-12	4.78478e-12	0.133723	0.126637	0.127947	0.117948	0.179126	0.0760095	0.0672206	0.851187	1.94386	0.622336	0.816497	0.926239	1.69107	0.628376	3.78552e-06
ENSMUST00000045454.8|ENSMUSG00000032977.9|chr10|-	0.385387	-0.152906	0.196368	-0.416938	-0.0933082	-0.363499	0.377733	3.33771e-05	0.0243617	0.00800669	2.34948e-06	0.277543	2.83916e-19	2.83916e-19	0.0928842	0.0679168	0.0740511	0.0883199	0.0859306	0.0405023	0.0420882	1.47018	0.85821	1.21697	0.659062	0.910913	0.695239	1.45897	1.85871e-11
ENSMUST00000065887.13|ENSMUST00000162525.7|ENSMUST00000159704.7|ENSMUSG00000036955.16|chr10|-	-0.0253562	0.540779	-0.674802	-0.0221689	0.849877	0.134445	-0.148489	0.756951	1.28925e-10	2.29492e-09	0.767283	8.071e-13	0.00191	0.00191	0.0819295	0.084123	0.11293	0.0749125	0.118699	0.0433153	0.0478399	0.974963	1.71734	0.509257	0.978075	2.33936	1.1439	0.862009	3.03061e-22
ENSMUST00000139356.7|ENSMUST00000155482.1|ENSMUST00000136862.7|ENSMUST00000145971.1|ENSMUST00000133302.7|ENSMUST00000129191.7|ENSMUSG00000087177.7|chr10|-	0.222093	-1.16361	-0.514432	1.18167	-1.34558	-0.0298615	0.0222421	0.000455885	2.32583e-36	1.32855e-16	3.61683e-36	4.68294e-26	0.509117	0.509117	0.063357	0.0924062	0.0621971	0.0941012	0.127451	0.0452301	0.0336893	1.24869	0.312355	0.59784	3.25982	0.260389	0.97058	1.02249	3.11027e-92
ENSMUST00000219109.1|ENSMUST00000020375.6|ENSMUSG00000064181.6|chr10|-	-0.168644	-0.597275	0.637208	0.339675	-0.18727	-0.400645	0.540629	0.24039	2.82743e-21	2.82781e-28	0.003303	0.186872	4.36906e-27	4.36906e-27	0.143648	0.0630774	0.0577855	0.115613	0.141883	0.0371722	0.0501601	0.844809	0.550309	1.89119	1.40449	0.82922	0.669888	1.71709	6.66204e-30
ENSMUST00000032719.14|ENSMUSG00000020181.16|chr10|-	0.94558	-0.40509	0.0695896	0.443819	14.4217	-0.00370776	0.00629606	0.353521	0.687911	0.94498	0.670647	0.918154	0.86115	0.86115	1.01918	1.00846	1.00838	1.04364	140.344	0.0211981	0.035996	2.5743	0.666916	1.07207	1.55865	1.8335e+06	0.996299	1.00632	4.41398e-38
ENSMUST00000218637.1|ENSMUST00000077925.6|ENSMUSG00000020099.8|chr10|-	-0.911767	14.0515	0.668091	-0.0396692	-0.244666	-0.482825	0.366005	0.465012	0.941969	0.608753	0.973474	0.83762	1.04321e-53	1.04321e-53	1.24794	193.028	1.30524	1.19299	1.19385	0.0312931	0.0237217	0.401814	1.26616e+06	1.95051	0.961107	0.782966	0.617038	1.44196	4.88148e-12
ENSMUST00000043604.5|ENSMUSG00000034781.5|chr10|-	0.10145	-0.720441	0.563746	-0.326608	-0.0269526	-0.182921	0.297676	0.0348867	2.73503e-15	3.90723e-24	6.37993e-13	0.382776	1.00237e-21	1.00237e-21	0.048088	0.091167	0.0556296	0.0454119	0.0308808	0.0191007	0.0310835	1.10677	0.486538	1.75724	0.721367	0.973407	0.832834	1.34673	1.35e-44
ENSMUST00000220007.1|ENSMUST00000219838.1|ENSMUST00000075540.6|ENSMUST00000219547.1|ENSMUSG00000058298.9|chr10|-	0.252136	-0.860386	-0.395204	0.196055	-0.3386	-0.104019	0.122791	0.000219374	0.000185331	0.0181962	0.239417	0.0414899	0.107226	0.107226	0.068226	0.230159	0.167346	0.166651	0.166094	0.0645765	0.0762304	1.28677	0.422999	0.673543	1.21659	0.712768	0.901208	1.13065	2.4699e-05
ENSMUST00000039810.7|ENSMUSG00000034667.8|chr10|-	0.147524	-0.454204	-0.0729987	1.27204	-0.31653	0.275364	-0.181149	0.0484802	1.82221e-09	0.263023	4.06863e-15	5.96304e-05	4.38524e-08	4.38524e-08	0.0747663	0.0755381	0.0652197	0.161986	0.0788512	0.0502986	0.0330891	1.15896	0.634953	0.929602	3.56814	0.728673	1.31701	0.834311	3.90312e-26
ENSMUST00000099691.10|ENSMUST00000072357.13|ENSMUST00000130422.7|ENSMUST00000116238.8|ENSMUSG00000037012.18|chr10|-	-0.0064639	-0.228358	-0.0564836	0.262561	0.186334	0.259522	-0.328629	0.870857	0.0531227	0.0448634	0.0111081	0.00313535	4.39783e-28	4.39783e-28	0.0397607	0.11808	0.0281583	0.1034	0.0630753	0.0236201	0.0299098	0.993557	0.795839	0.945082	1.30026	1.20482	1.29631	0.71991	0.000479353
ENSMUST00000105475.8|ENSMUST00000020008.9|ENSMUSG00000019861.15|chr10|-	-0.153261	-2.12821	0.0967642	0.29149	0.270565	-0.19068	0.130524	0.182878	1.93445e-26	0.059403	7.12095e-05	0.00323871	0.000160248	0.000160248	0.115065	0.200014	0.0513284	0.0733823	0.0918999	0.0505162	0.0345794	0.857906	0.11905	1.1016	1.33842	1.3107	0.826397	1.13943	6.61703e-36
ENSMUST00000174189.1|ENSMUST00000050826.13|ENSMUSG00000047146.17|chr10|-	-0.029445	0.440121	-0.198213	-0.0261233	0.122013	-0.537331	0.406443	0.665207	0.00295183	0.0200977	0.71536	0.24772	5.76317e-26	5.76317e-26	0.068044	0.148054	0.0852707	0.071636	0.105556	0.0509892	0.0385688	0.970984	1.55289	0.820195	0.974215	1.12977	0.584305	1.50147	4.12769e-05
ENSMUST00000214634.1|ENSMUSG00000111080.1|chr10|-	-0.757301	-0.791916	1.59567	-0.274433	-0.837463	-0.501351	0.382591	1.41976e-18	2.53139e-06	4.39099e-30	0.00236136	8.21339e-12	3.37335e-17	3.37335e-17	0.0860976	0.168293	0.140023	0.0902573	0.12253	0.0594521	0.0453691	0.46893	0.452976	4.93162	0.760003	0.432807	0.605712	1.46608	3.9106e-56
ENSMUST00000049149.14|ENSMUST00000118455.1|ENSMUST00000121829.7|ENSMUSG00000040249.15|chr10|-	0.268376	-0.515726	0.0517871	0.113893	0.0378346	-0.380182	0.2721	6.13351e-46	8.14144e-89	0.228069	0.259462	0.363889	5.42212e-83	5.42212e-83	0.0188624	0.0258115	0.0429645	0.100999	0.0416689	0.0196991	0.0140988	1.30784	0.597067	1.05315	1.12063	1.03856	0.683737	1.31272	3.12482e-139
ENSMUST00000020002.8|ENSMUST00000220110.1|ENSMUST00000218994.1|ENSMUSG00000078453.3|chr10|-	-0.192652	0.0995777	-0.0781035	0.417046	-0.0894258	0.699677	-0.372094	0.285756	0.00356575	0.237924	0.249121	0.0317103	1.22354e-48	1.22354e-48	0.180474	0.0341695	0.0661787	0.361866	0.0416313	0.0477382	0.0253876	0.824769	1.1047	0.924869	1.51747	0.914456	2.0131	0.689289	0.000115144
ENSMUST00000016033.8|ENSMUSG00000015889.8|chr10|+	0.1326	-0.139985	-0.208102	-0.5729	0.465835	0.539743	-0.623587	0.297554	0.250086	0.259867	0.00202319	0.000461271	6.49807e-14	6.49807e-14	0.127292	0.121711	0.1847	0.185596	0.133009	0.0719885	0.0831712	1.14179	0.869371	0.812124	0.563888	1.59334	1.71557	0.536018	0.0121146
ENSMUST00000047408.5|ENSMUSG00000034958.11|chr10|-	-0.0791915	0.333945	-0.114612	0.564866	-0.100688	-0.00227696	0.00247081	0.725476	0.165462	1.64245e-05	1.61762e-05	0.803304	0.956375	0.956375	0.225521	0.24078	0.0266004	0.130998	0.404249	0.0416238	0.0451673	0.923863	1.39647	0.891712	1.75921	0.904215	0.997726	1.00247	6.0039e-05
ENSMUST00000056974.3|ENSMUST00000105501.1|ENSMUST00000175881.7|ENSMUST00000105502.7|ENSMUSG00000048756.11|chr10|-	-0.0249719	0.202732	0.477735	-0.522488	-0.404903	0.181272	-0.235591	0.738786	0.000312821	1.65962e-09	3.50169e-07	1.24963e-09	2.13774e-08	2.13774e-08	0.0748868	0.056245	0.0792522	0.102565	0.0666645	0.0323673	0.0420663	0.975337	1.22474	1.61242	0.593043	0.667042	1.19874	0.790104	4.00925e-21
ENSMUST00000221150.1|ENSMUST00000222067.1|ENSMUST00000133342.9|ENSMUSG00000002578.17|chr10|-	0.141651	14.5533	-0.501578	-0.00687502	-0.0346408	-0.00203154	0.00194582	0.980746	0.969697	0.931889	0.999066	0.995292	0.978124	0.978124	5.86953	383.103	5.86854	5.87266	5.87091	0.0740871	0.070961	1.15217	2.09133e+06	0.605575	0.993149	0.965952	0.997971	1.00195	3.93831e-05
ENSMUST00000045866.8|ENSMUSG00000020075.8|chr10|-	-0.373563	-2.29078	0.836841	0.120643	0.708567	-0.215697	0.235753	0.0152161	3.14163e-46	4.62244e-06	0.611704	8.47305e-12	0.00819171	0.00819171	0.153908	0.160477	0.182667	0.237653	0.103739	0.0815777	0.0891633	0.688277	0.101188	2.30906	1.12822	2.03108	0.80598	1.26586	1.32045e-74
ENSMUST00000120856.7|ENSMUST00000119060.7|ENSMUST00000118763.7|ENSMUST00000120508.7|ENSMUSG00000034818.16|chr10|-	2.41244	0.719747	-0.118381	-0.168356	-0.87046	0.00835741	-0.0246656	1.43278e-05	0.0622861	3.90583e-05	0.517856	0.000444874	0.729311	0.729311	0.55602	0.386078	0.0287822	0.260349	0.247858	0.0241514	0.0712793	11.1612	2.05391	0.888358	0.845053	0.418759	1.00839	0.975636	2.39808e-12
ENSMUST00000130911.7|ENSMUSG00000020248.18|chr10|-	0.356252	0.818775	0.264083	-0.24972	-0.731679	-0.0833785	0.0987212	2.37608e-05	2.64987e-14	6.41758e-07	0.000809012	1.33242e-40	0.0084762	0.0084762	0.084295	0.10753	0.0530478	0.0745503	0.0548435	0.0316729	0.0375011	1.42797	2.26772	1.30224	0.779019	0.4811	0.920003	1.10376	2.6206e-48
ENSMUST00000037879.7|ENSMUSG00000039879.9|chr10|-	0.43553	-0.689803	0.148322	-0.103777	0.0975163	-0.522521	0.434579	0.0255391	2.03254e-05	0.246915	0.36426	0.379591	2.20705e-11	2.20705e-11	0.19503	0.161877	0.128098	0.114383	0.110984	0.0780857	0.0649437	1.54578	0.501675	1.15989	0.901426	1.10243	0.593024	1.54431	3.78455e-08
ENSMUST00000217841.1|ENSMUST00000020023.8|ENSMUSG00000019873.8|chr10|-	0.338275	0.0900777	-0.822336	-0.187974	0.149889	-0.0907273	0.0808883	8.73737e-12	0.145302	4.01683e-07	1.06708e-19	2.14918e-05	1.67972e-05	1.67972e-05	0.0495576	0.0618526	0.162255	0.0206977	0.0352781	0.0210813	0.0187951	1.40253	1.09426	0.439404	0.828636	1.16171	0.913267	1.08425	1.70447e-26
ENSMUST00000092603.4|ENSMUST00000191234.6|ENSMUST00000218645.1|ENSMUST00000219125.1|ENSMUST00000092602.1|ENSMUSG00000069670.8|chr10|-	-0.0767393	-0.912901	0.151789	-0.0346172	-0.559115	-0.0328387	0.0344136	0.135954	6.98551e-12	2.94526e-27	8.06428e-13	6.33962e-07	2.35979e-05	2.35979e-05	0.0514674	0.133116	0.0140359	0.00483477	0.112259	0.00776731	0.00813982	0.926131	0.401358	1.16391	0.965975	0.571715	0.967695	1.03501	1.45908e-37
ENSMUST00000040275.8|ENSMUSG00000038248.8|chr10|-	-0.199396	-0.927883	0.00786296	-0.0179927	0.367453	0.237669	-0.356652	0.000570617	8.1188e-07	0.733835	0.843596	1.16476e-08	2.89948e-26	2.89948e-26	0.0578764	0.188116	0.0231244	0.0911967	0.0644111	0.0224162	0.0336383	0.819225	0.39539	1.00789	0.982168	1.44405	1.26829	0.700016	1.30464e-13
ENSMUST00000217809.1|ENSMUST00000220279.1|ENSMUSG00000045867.10|chr10|-	-0.0663836	-0.700894	0.794146	0.559924	0.920947	-0.324794	0.338577	0.617552	4.19141e-38	7.41284e-07	2.50159e-06	9.18059e-16	1.67462e-10	1.67462e-10	0.132947	0.0543097	0.160426	0.11893	0.114583	0.0508399	0.0529975	0.935772	0.496142	2.21255	1.75054	2.51167	0.722676	1.40295	1.60217e-40
ENSMUST00000105389.7|ENSMUST00000105387.7|ENSMUST00000001240.11|ENSMUSG00000001211.15|chr10|-	-0.105378	0.436647	1.92454	-1.30126	-1.24822	0.141402	-0.122692	1.24278e-08	4.39408e-06	1.88231e-301	1.36115e-157	3.18063e-54	9.51795e-12	9.51795e-12	0.0185076	0.0950924	0.0518594	0.048652	0.0805014	0.0207528	0.0180069	0.899984	1.54751	6.85201	0.272187	0.287015	1.15189	0.884536	0
ENSMUST00000164199.7|ENSMUST00000166608.7|ENSMUSG00000025374.13|chr10|-	-0.147547	0.271851	0.075769	-0.0469729	-0.0535252	0.379967	-0.630159	0.013638	0.000633346	0.211638	0.287439	0.370693	3.2945e-66	3.2945e-66	0.0598167	0.0795602	0.0606602	0.0441576	0.059793	0.0221071	0.0366638	0.862822	1.31239	1.07871	0.954113	0.947882	1.46224	0.532507	0.000202096
ENSMUST00000160048.7|ENSMUST00000036033.13|ENSMUSG00000020231.15|chr10|-	0.019341	-0.544298	0.0805886	0.0128679	-0.155409	0.66372	-0.476264	0.746561	0.00768861	0.371092	0.505959	0.089476	5.23279e-77	5.23279e-77	0.0598465	0.204205	0.0901004	0.019346	0.0915154	0.0357341	0.0256417	1.01953	0.580249	1.08392	1.01295	0.856065	1.942	0.6211	0.00049529
ENSMUST00000072239.13|ENSMUST00000099355.11|ENSMUST00000092219.13|ENSMUST00000020123.6|ENSMUSG00000019961.17|chr10|-	-0.465062	-0.0445344	1.54282	-0.263855	-0.061992	0.317943	-0.201231	1.49135e-16	0.46088	9.03637e-23	0.000514221	0.260142	1.05367e-13	1.05367e-13	0.0563221	0.060394	0.157075	0.0759681	0.0550523	0.0427689	0.027069	0.628096	0.956443	4.67774	0.768085	0.93989	1.3743	0.817723	3.45108e-39
ENSMUST00000167671.1|ENSMUST00000053871.4|ENSMUSG00000046841.5|chr10|-	0.59262	-0.615656	-0.897353	14.7023	-0.569688	-0.419168	0.423978	0.935222	0.932709	0.902044	0.959226	0.937718	9.2464e-14	9.2464e-14	7.29141	7.29127	7.29081	287.574	7.29075	0.0562547	0.0569004	1.80872	0.540287	0.407647	2.42728e+06	0.565702	0.657594	1.52803	1.7044e-20
ENSMUST00000219890.1|ENSMUST00000218731.1|ENSMUSG00000069520.6|chr10|-	-0.206773	0.138539	0.0528103	-0.303507	0.855943	-0.170301	0.164005	0.0378842	0.185818	0.669415	0.000958583	1.3097e-13	0.00179809	0.00179809	0.0995967	0.104712	0.123692	0.0919049	0.115587	0.0545541	0.052537	0.813204	1.14859	1.05423	0.738224	2.35359	0.84341	1.17822	1.74726e-11
ENSMUST00000125200.7|ENSMUST00000038213.13|ENSMUST00000141722.7|ENSMUSG00000019790.17|chr10|-	-0.430011	-1.02229	0.437965	-0.82908	-0.570127	0.428652	-0.383725	9.20645e-05	3.04573e-09	2.12645e-31	0.000113183	3.14638e-05	4.84379e-21	4.84379e-21	0.10996	0.172418	0.0375727	0.214763	0.136964	0.0455406	0.0407675	0.650502	0.359771	1.54955	0.436451	0.565454	1.53519	0.681319	1.84788e-35
ENSMUST00000162161.1|ENSMUST00000020271.12|ENSMUST00000160987.7|ENSMUSG00000020077.14|chr10|-	16.0359	0.583503	2.27775	4.68253	-0.233028	0.022081	-0.0288188	0.932434	0.000419807	5.2074e-06	1.10135e-05	0.135575	0.509793	0.509793	189.142	0.165424	0.499917	1.06512	0.156135	0.0334987	0.0437204	9.21079e+06	1.79231	9.75468	108.043	0.792132	1.02233	0.971593	1.39687e-41
ENSMUST00000220377.1|ENSMUST00000020334.8|ENSMUSG00000020124.10|chr10|-	-0.0349815	-1.56487	0.296829	-0.675715	0.323543	-0.0942255	0.0895502	0.738974	3.0586e-10	7.90608e-12	5.75427e-07	0.00136647	0.0359017	0.0359017	0.104982	0.248558	0.0433946	0.135162	0.101055	0.0449112	0.0426828	0.965623	0.209116	1.34559	0.508793	1.38202	0.910077	1.09368	1.56611e-24
ENSMUST00000218989.1|ENSMUST00000218842.1|ENSMUST00000020346.5|ENSMUSG00000020137.5|chr10|-	-0.0668986	-0.561328	-0.0368744	0.018421	0.393529	-0.20799	0.209979	0.153183	1.64801e-08	0.599825	0.668524	4.6197e-08	2.96318e-12	2.96318e-12	0.0468353	0.099431	0.0702835	0.0430222	0.0720041	0.0298003	0.0300853	0.93529	0.570451	0.963797	1.01859	1.4822	0.812215	1.23365	7.52129e-12
ENSMUST00000026427.7|ENSMUSG00000025366.8|chr10|-	1.36124	-0.550026	1.74298	2.24521	-0.259242	0.61398	-0.442992	1.21236e-12	2.27214e-06	1.20228e-12	7.49106e-21	2.51608e-11	7.29417e-23	7.29417e-23	0.191618	0.116344	0.245314	0.239704	0.0388528	0.0623726	0.0450023	3.90104	0.576935	5.71435	9.44236	0.771636	1.84777	0.642113	8.92645e-52
ENSMUST00000020359.6|ENSMUST00000105363.7|ENSMUSG00000020150.13|chr10|-	0.0833597	0.0698667	0.606173	-0.0144511	-0.00870381	0.23216	-0.377852	0.298668	0.418626	0.00265216	0.0820205	0.897531	7.81452e-59	7.81452e-59	0.080208	0.0863824	0.201693	0.00830961	0.0675859	0.0143548	0.0233631	1.08693	1.07237	1.8334	0.985653	0.991334	1.26132	0.685332	0.0430257
ENSMUST00000120638.7|ENSMUST00000121789.1|ENSMUSG00000059602.14|chr10|-	0.435146	NA	-0.150344	0.661257	-0.681477	0.0912525	-0.0658005	0.0164464	NA	2.68308e-05	6.63962e-08	0.00086462	0.141458	0.141458	0.181397	NA	0.0358061	0.12244	0.204572	0.0620603	0.0447505	1.54519	NA	0.860412	1.93723	0.505869	1.09555	0.936318	6.90086e-11
ENSMUST00000038217.13|ENSMUST00000137151.7|ENSMUST00000116229.1|ENSMUSG00000040415.15|chr10|-	0.0403405	0.884638	-0.0811989	-0.381005	-0.0092877	0.936114	-1.01766	0.585827	0.114871	0.332037	0.0421954	0.926683	4.34696e-36	4.34696e-36	0.0740336	0.561079	0.0837085	0.187541	0.100933	0.0746329	0.0811346	1.04117	2.42211	0.92201	0.683174	0.990755	2.55005	0.361438	0.00242935
ENSMUST00000064667.8|ENSMUSG00000052681.8|chr10|-	0.375568	-0.0627642	1.21195	-0.259271	-0.0995415	0.197836	-0.191795	1.56006e-12	1.84388e-05	3.66924e-100	9.96489e-07	0.000317197	3.90491e-34	3.90491e-34	0.0531285	0.0146543	0.0570466	0.0529954	0.027644	0.0162408	0.0157449	1.45582	0.939165	3.36004	0.771614	0.905252	1.21876	0.825476	4.24012e-117
ENSMUST00000118936.7|ENSMUST00000039796.13|ENSMUST00000219774.1|ENSMUSG00000033416.15|chr10|-	0.341294	-0.206631	-0.221662	0.0502596	-0.0818908	0.330244	-0.375427	1.12644e-05	0.0446844	0.0288052	0.50418	0.247503	3.04976e-16	3.04976e-16	0.0777195	0.102924	0.101394	0.0752472	0.0708131	0.040415	0.0459444	1.40677	0.81332	0.801186	1.05154	0.921373	1.39131	0.686996	9.1227e-06
ENSMUST00000119917.1|ENSMUST00000172070.7|ENSMUSG00000020027.18|chr10|-	-0.820814	1.71471	-0.256232	0.561171	0.0605091	-0.00629736	0.0118647	0.00104554	1.29146e-21	4.2593e-05	0.000103793	0.113542	0.835501	0.835501	0.250402	0.179543	0.0626033	0.144574	0.0382371	0.0303265	0.0571375	0.440073	5.55508	0.773962	1.75272	1.06238	0.993722	1.01194	1.00035e-25
ENSMUST00000146444.7|ENSMUSG00000015755.16|chr10|-	0.0213596	-0.354474	-0.129523	0.109591	0.115162	-0.351427	0.181224	0.531308	5.95013e-10	0.0270499	0.0122328	0.00326989	1.0335e-30	1.0335e-30	0.0341203	0.0572494	0.0585863	0.0437425	0.0391553	0.0305031	0.0157298	1.02159	0.701543	0.878515	1.11582	1.12206	0.703683	1.19868	8.23638e-11
ENSMUST00000000304.13|ENSMUSG00000000295.13|chr10|+	0.0690731	1.96959	-0.322455	0.563506	-0.534503	2.75956	-1.78648	0.284803	6.2068e-05	0.0132061	0.30361	1.89795e-05	2.59501e-19	2.59501e-19	0.0645789	0.491808	0.130118	0.547773	0.124984	0.307141	0.198836	1.07151	7.16777	0.724369	1.75682	0.585961	15.7929	0.167549	2.71714e-10
ENSMUST00000037522.13|ENSMUST00000102815.9|ENSMUSG00000040594.19|chr11|-	0.92873	-2.01012	0.932908	0.752097	-1.232	-0.0822501	0.0730372	1.95798e-73	3.41019e-57	4.3725e-78	4.24861e-56	7.54541e-59	0.00302869	0.00302869	0.0512352	0.126115	0.0498705	0.0476604	0.0761658	0.0277421	0.0246347	2.53129	0.133973	2.54189	2.12144	0.291709	0.921042	1.07577	1.50591e-300
ENSMUST00000021157.8|ENSMUSG00000020801.8|chr11|-	-0.00761334	0.428738	-0.0972556	0.0321126	-0.0606456	0.39176	-0.296942	0.906495	0.00391443	0.151342	0.616844	0.394537	7.3862e-19	7.3862e-19	0.0648159	0.148611	0.0677831	0.0641831	0.0712289	0.0441723	0.0334812	0.992416	1.53532	0.907324	1.03263	0.941157	1.47958	0.743087	0.000365462
ENSMUST00000017891.13|ENSMUSG00000017747.13|chr11|-	0.473571	0.394903	-0.167302	-0.130161	-0.588381	-0.219289	0.274602	1.08494e-07	0.00127404	0.500831	0.342294	1.15001e-11	3.47267e-05	3.47267e-05	0.0891531	0.122574	0.248524	0.137063	0.0867006	0.0529681	0.0663286	1.60572	1.48424	0.845944	0.877954	0.555225	0.803089	1.31601	1.44452e-10
ENSMUST00000140846.8|ENSMUST00000066391.13|ENSMUST00000118627.1|ENSMUST00000101655.9|ENSMUST00000153425.8|ENSMUSG00000023764.18|chr11|-	-0.150072	0.319956	-0.0515675	0.0350258	-0.380179	-0.12438	0.134399	0.000309225	3.26353e-19	0.406649	0.498785	4.01232e-12	4.88265e-08	4.88265e-08	0.0416005	0.0357116	0.0621441	0.0517825	0.0548065	0.0227988	0.0246353	0.860646	1.37707	0.94974	1.03565	0.683739	0.883045	1.14385	1.02517e-21
ENSMUST00000069343.11|ENSMUST00000017576.10|ENSMUST00000117731.7|ENSMUST00000103023.7|ENSMUST00000120061.7|ENSMUST00000106278.8|ENSMUSG00000025576.17|chr11|-	0.0433984	-1.33845	0.136276	-0.187206	-0.937664	-0.0672547	0.159475	0.827465	5.32482e-24	2.68166e-14	0.348718	2.84741e-10	0.0223136	0.0223136	0.199117	0.132472	0.0179009	0.199776	0.148674	0.0294333	0.0697925	1.04435	0.262252	1.146	0.829273	0.391541	0.934957	1.17289	1.16339e-25
ENSMUST00000054952.3|ENSMUST00000108480.1|ENSMUSG00000047260.4|chr11|-	0.243232	0.389371	-0.265291	-0.0657505	-0.183999	-0.00653363	0.00769172	3.79983e-30	9.50539e-41	2.31022e-32	0.0012724	8.10629e-14	0.541359	0.541359	0.0213205	0.0291306	0.0223987	0.0204059	0.0246363	0.0106975	0.0125937	1.27536	1.47605	0.766983	0.936364	0.831937	0.993488	1.00772	4.17563e-89
ENSMUST00000206589.1|ENSMUST00000055655.8|ENSMUSG00000025153.9|chr11|-	0.025289	-0.292705	0.145581	-0.172625	1.46182	0.0396654	-0.0327359	0.522554	0.685399	0.139542	0.000607171	1.10047e-25	0.338423	0.338423	0.0395503	0.722539	0.0985319	0.0503515	0.139525	0.0414353	0.0341966	1.02561	0.746242	1.15671	0.841453	4.31379	1.04046	0.967794	1.89135e-18
ENSMUST00000103146.4|ENSMUSG00000071415.6|chr11|-	0.515247	-0.110943	0.245776	0.329044	-0.342022	-0.0373291	0.0575191	1.29147e-42	9.26435e-06	4.12437e-11	5.49196e-19	6.22823e-37	0.00342683	0.00342683	0.0376573	0.025023	0.0372414	0.0369635	0.0269395	0.0127551	0.0196539	1.67405	0.894989	1.27861	1.38964	0.710333	0.963359	1.05921	2.56047e-80
ENSMUST00000021226.13|ENSMUST00000107821.8|ENSMUST00000166312.7|ENSMUST00000107820.1|ENSMUSG00000020863.15|chr11|-	0.0862572	0.667372	0.0970209	-0.392011	-0.293888	0.0418665	-0.0333832	0.0848062	1.69123e-14	0.0753992	1.46593e-06	0.000404283	0.265459	0.265459	0.050049	0.0869862	0.0545666	0.0814006	0.0830833	0.0375963	0.0299782	1.09009	1.94911	1.10188	0.675697	0.74536	1.04276	0.967168	9.89224e-17
ENSMUST00000020576.7|ENSMUSG00000020326.7|chr11|-	-0.445453	0.676509	0.203548	0.0782761	-0.367905	-0.486188	0.595678	1.26666e-07	2.44576e-05	0.00776419	0.418114	4.83937e-05	4.00519e-24	4.00519e-24	0.0843085	0.16032	0.0764597	0.0966733	0.0905444	0.0479878	0.0587947	0.640534	1.967	1.22574	1.08142	0.692183	0.614966	1.81426	2.66568e-10
ENSMUST00000066489.12|ENSMUSG00000006931.15|chr11|-	0.0715552	2.0565	0.158304	-0.103352	-0.00676576	-0.0381806	0.0384209	0.298719	1.0729e-15	0.197323	0.000789167	0.937557	0.282322	0.282322	0.0688572	0.256479	0.122791	0.0307909	0.0863628	0.0355129	0.0357365	1.07418	7.81857	1.17152	0.90181	0.993257	0.962539	1.03917	1.7401e-16
ENSMUST00000189268.6|ENSMUST00000000394.13|ENSMUSG00000000384.15|chr11|-	0.54418	-1.88592	0.855162	-0.658965	-0.302876	-0.310305	0.252417	3.58506e-05	6.22242e-28	1.02382e-18	1.84265e-09	0.00454273	2.57705e-06	2.57705e-06	0.131676	0.172137	0.0968201	0.109625	0.10673	0.0659951	0.0536837	1.7232	0.15169	2.35175	0.517387	0.738691	0.733223	1.28713	6.4023e-51
ENSMUST00000106706.7|ENSMUST00000020920.9|ENSMUST00000106704.2|ENSMUST00000103062.8|ENSMUSG00000020599.13|chr11|-	0.0349636	1.03689	0.25416	-1.23749	-0.804153	-0.185934	0.0781389	0.678549	0.0472775	0.000909942	0.000423872	1.69161e-05	0.100535	0.100535	0.0843628	0.522677	0.0766238	0.351084	0.186919	0.113218	0.0475799	1.03558	2.82043	1.28938	0.290113	0.447467	0.830328	1.08127	7.36472e-11
ENSMUST00000107564.1|ENSMUST00000107565.2|ENSMUST00000017561.14|ENSMUSG00000017417.14|chr11|-	-0.887272	0.516037	0.20132	-2.77805	-0.0344064	-0.268999	0.380818	4.32283e-09	2.89212e-12	0.0157215	1.68009e-24	0.251829	2.13686e-19	2.13686e-19	0.151119	0.0739004	0.0833515	0.271929	0.0300252	0.0298688	0.0422849	0.411778	1.67537	1.22302	0.0621597	0.966179	0.764144	1.46348	7.00507e-55
ENSMUST00000102727.2|ENSMUSG00000018340.13|chr11|-	0.000619466	0.411377	-0.0603158	-0.191692	-0.15848	0.332241	-0.386909	0.990218	1.09241e-06	0.550941	0.312398	0.00100146	2.53629e-23	2.53629e-23	0.0505264	0.0843985	0.101141	0.189756	0.0481684	0.033393	0.0388876	1.00062	1.50889	0.941467	0.825561	0.85344	1.39409	0.679153	0.000480567
ENSMUST00000049091.8|ENSMUSG00000042148.8|chr11|-	0.0799104	0.339794	0.387706	-0.197887	-0.82968	-0.0171701	0.0301019	0.0682683	0.050101	1.89026e-06	0.0189315	1.59966e-15	0.578644	0.578644	0.043829	0.173444	0.0813685	0.0843194	0.104113	0.0309166	0.0542018	1.08319	1.40466	1.4736	0.820462	0.436189	0.982976	1.03056	1.05406e-17
ENSMUST00000100528.4|ENSMUSG00000014349.7|chr11|-	0.00717082	0.067034	-0.0601307	0.237255	-0.102541	0.072527	-0.072312	0.938401	0.517882	0.295118	0.00459229	0.124152	0.0618263	0.0618263	0.0927896	0.103669	0.0574336	0.0837079	0.0666897	0.0388356	0.0387205	1.0072	1.06933	0.941641	1.26776	0.902542	1.07522	0.930241	0.0488366
ENSMUST00000021158.3|ENSMUSG00000020803.3|chr11|+	0.303109	0.193459	-0.00958141	-0.0743835	-0.19548	0.124433	-0.130495	0.00215427	0.00400501	0.933165	0.218511	0.00283305	0.000880797	0.000880797	0.0987937	0.0672253	0.11425	0.0604499	0.0654811	0.0374115	0.0392341	1.35406	1.21344	0.990464	0.928316	0.822439	1.13251	0.87766	0.000201125
ENSMUST00000044007.2|ENSMUSG00000039670.2|chr11|-	-0.157923	0.00999609	0.0428481	0.347861	-0.135681	0.423632	-0.65365	0.0626898	0.888245	0.715262	0.0126299	0.247812	1.73787e-26	1.73787e-26	0.0848417	0.0711338	0.117457	0.139477	0.117404	0.0397765	0.0613738	0.853916	1.01005	1.04378	1.41604	0.873121	1.5275	0.520144	0.000157604
ENSMUST00000107657.7|ENSMUST00000107658.7|ENSMUST00000107659.7|ENSMUST00000167110.7|ENSMUSG00000038615.17|chr11|-	-0.375759	-0.0975123	-0.198794	0.558702	0.446594	0.0064152	-0.00523463	0.00032603	0.530468	0.000627989	0.0163522	1.35442e-05	0.907396	0.907396	0.104561	0.15545	0.0581401	0.2327	0.102639	0.0551495	0.0450005	0.686768	0.907091	0.819718	1.7484	1.56298	1.00644	0.994779	1.44479e-07
ENSMUST00000106762.7|ENSMUST00000057892.14|ENSMUSG00000040481.17|chr11|-	-0.0195913	0.10389	0.351509	-0.0946073	-0.356341	-0.040661	0.0362463	0.77302	0.309617	1.07261e-13	0.151955	2.25182e-10	0.229096	0.229096	0.0679246	0.102251	0.047299	0.0660362	0.0561778	0.0338084	0.0301377	0.980599	1.10948	1.42121	0.90973	0.700234	0.960155	1.03691	2.35779e-14
ENSMUST00000102881.9|ENSMUST00000020321.12|ENSMUSG00000020120.15|chr11|-	-2.44404	-0.482023	3.26994	-3.99181	13.8972	0.54312	-0.331166	0.664716	0.931764	0.56697	0.485791	0.948975	3.46389e-20	3.46389e-20	5.63907	5.62938	5.71148	5.72698	217.163	0.0590121	0.0359825	0.0868094	0.617533	26.3096	0.0184662	1.08512e+06	1.72137	0.718086	6.52582e-32
ENSMUST00000106444.3|ENSMUST00000074628.12|ENSMUSG00000034341.17|chr11|-	0.239182	-0.13555	0.05747	-0.0748024	-0.194475	0.684469	-0.803488	3.8099e-06	0.0382855	0.195627	0.035214	0.00210174	3.97072e-151	3.97072e-151	0.0517542	0.0654268	0.0444088	0.0355206	0.0632343	0.02614	0.0306854	1.27021	0.873235	1.05915	0.927927	0.823267	1.98272	0.447764	2.54992e-05
ENSMUST00000120306.7|ENSMUST00000093362.11|ENSMUST00000118076.7|ENSMUSG00000049680.17|chr11|-	0.143712	-0.597072	-0.258435	-0.393429	0.495063	0.264198	-0.29124	0.0473079	0.00117273	0.00244067	0.0159722	1.65985e-09	4.70124e-08	4.70124e-08	0.0724526	0.183973	0.0852751	0.163279	0.082127	0.0483679	0.0533186	1.15455	0.550421	0.772259	0.674739	1.6406	1.30239	0.747336	2.98291e-11
ENSMUST00000004920.3|ENSMUSG00000004798.14|chr11|-	0.429871	-0.174336	0.0774812	-0.049202	-0.46122	0.0312375	-0.0211965	1.77719e-11	0.0138044	0.199905	0.291843	6.50034e-10	0.406029	0.406029	0.063938	0.0708015	0.0604462	0.0466774	0.0746577	0.0375947	0.0255102	1.53706	0.840015	1.08056	0.951989	0.630514	1.03173	0.979027	1.29623e-15
ENSMUST00000047028.8|ENSMUSG00000042363.14|chr11|-	0.17141	-2.02214	0.0463945	-0.911809	-0.218821	-0.483744	0.496788	0.00597337	1.53232e-16	0.545912	2.91484e-05	0.0358284	6.57131e-17	6.57131e-17	0.0623481	0.244991	0.0768251	0.218135	0.104256	0.0579023	0.0594636	1.18698	0.132371	1.04749	0.401797	0.803466	0.616471	1.64343	1.63661e-18
ENSMUST00000021201.5|ENSMUSG00000020841.5|chr11|-	-0.166181	0.315229	-1.05318	-0.264394	0.621372	-0.144966	0.126087	0.0304061	0.000690277	3.97305e-63	7.4518e-27	4.51738e-83	1.13091e-09	1.13091e-09	0.0767664	0.0928944	0.0627973	0.0246433	0.0321805	0.023805	0.0207048	0.846893	1.37057	0.348828	0.767671	1.86148	0.865051	1.13438	1.9975e-129
ENSMUST00000103075.10|ENSMUSG00000034187.18|chr11|-	-0.168094	-0.479998	0.0593902	-0.277544	-0.24325	-0.164549	0.148682	0.0098167	1.2365e-11	2.28853e-16	0.000525013	0.000863976	4.15395e-20	4.15395e-20	0.0650965	0.0708392	0.0072375	0.0800379	0.0730165	0.017917	0.0161892	0.845275	0.618784	1.06119	0.757642	0.784075	0.848276	1.1603	5.12321e-24
ENSMUST00000046963.9|ENSMUSG00000033352.11|chr11|-	-1.12497	-2.46925	0.384923	-0.113011	-0.370208	-0.0173399	0.0219735	2.11426e-26	5.43854e-33	4.61364e-24	0.279499	0.000496565	0.681402	0.681402	0.105809	0.206378	0.0380447	0.1045	0.106302	0.0422358	0.053522	0.324662	0.0846479	1.4695	0.893141	0.690591	0.98281	1.02222	2.61458e-57
ENSMUST00000021119.8|ENSMUSG00000020774.9|chr11|-	0.380255	0.77164	0.188173	-0.0360761	-0.428142	0.24737	-0.158196	0.0038121	0.0524002	0.774996	0.00121693	0.236691	2.7993e-09	2.7993e-09	0.131426	0.397787	0.658302	0.0111522	0.361821	0.0416241	0.026619	1.46266	2.16331	1.20704	0.964567	0.651719	1.28065	0.853683	0.00105945
ENSMUST00000102863.2|ENSMUST00000020513.9|ENSMUSG00000020273.13|chr11|-	-2.90173	15.6963	-1.9312	-2.43412	-2.58413	0.416712	-0.330182	0.969351	0.974088	0.979599	0.974288	0.972704	1.47469e-06	1.47469e-06	75.5223	483.228	75.5223	75.5224	75.5223	0.0865511	0.0685788	0.0549281	6.5588e+06	0.144974	0.0876751	0.0754615	1.51697	0.718793	7.61802e-29
ENSMUST00000000632.6|ENSMUST00000109135.8|ENSMUSG00000044807.13|chr11|-	-1.06021	13.5169	-0.217753	0.669827	0.434377	0.404566	-0.445817	0.893513	0.965841	0.978066	0.932649	0.956288	6.91127e-09	6.91127e-09	7.92023	315.635	7.92018	7.92578	7.92479	0.0698363	0.0769571	0.346384	741861	0.804324	1.9539	1.544	1.49865	0.640301	4.82858e-17
ENSMUST00000106689.1|ENSMUST00000047186.9|ENSMUST00000103060.9|ENSMUSG00000041895.15|chr11|-	0.54994	1.65783	0.153769	-0.573381	-0.0971058	-0.413988	0.483037	1.26259e-07	2.02886e-05	0.417484	6.41822e-21	0.242636	7.68111e-19	7.68111e-19	0.104073	0.389007	0.189652	0.0611092	0.0831084	0.0467015	0.0544908	1.73315	5.24789	1.16622	0.563616	0.90746	0.661009	1.62099	1.29015e-21
ENSMUST00000077902.4|ENSMUST00000067444.9|ENSMUSG00000020932.14|chr11|-	-0.0814303	13.4629	13.4525	13.5226	-1.36914	-0.221998	0.0338667	0.898585	0.916558	0.964585	0.947457	0.0460301	1.36798e-07	1.36798e-07	0.638923	128.5	302.976	205.196	0.686245	0.0421289	0.00642693	0.921797	702845	695581	746070	0.254326	0.800917	1.03445	2.8636e-15
ENSMUST00000021091.14|ENSMUST00000102520.8|ENSMUSG00000020745.15|chr11|-	-0.056252	0.202818	0.281753	-0.302914	-0.591161	0.213783	-0.181701	0.159233	0.0161737	6.06417e-37	4.72842e-20	1.23661e-30	2.67626e-24	2.67626e-24	0.0399615	0.0843327	0.0221888	0.033033	0.0513804	0.0210192	0.0178649	0.945301	1.22485	1.32545	0.738662	0.553684	1.23835	0.833851	2.00989e-57
ENSMUST00000102650.9|ENSMUST00000058173.11|ENSMUST00000108710.1|ENSMUSG00000047804.15|chr11|-	-0.026037	-0.320443	0.250211	0.199932	0.199291	0.132529	-0.100672	0.667119	3.93508e-12	0.000399718	0.0178587	0.00148143	0.000217253	0.000217253	0.0605363	0.0461768	0.0706758	0.0844116	0.0627038	0.0358375	0.0272229	0.974299	0.725827	1.2843	1.22132	1.22054	1.14171	0.90423	1.82746e-11
ENSMUST00000047616.9|ENSMUSG00000056962.11|chr11|-	0.0273794	-0.316029	0.107617	0.113094	0.0445818	0.239008	-0.205604	0.743168	0.000143114	0.182759	0.144912	0.596095	7.45054e-08	7.45054e-08	0.0835603	0.083106	0.0807753	0.0775818	0.0841127	0.0444256	0.0382167	1.02776	0.729038	1.11362	1.11974	1.04559	1.26999	0.814155	0.0040254
ENSMUST00000004051.7|ENSMUSG00000003949.16|chr11|-	-0.00960669	-0.188424	0.105873	-1.00667	-0.109502	-0.205031	0.17558	0.75232	0.166544	0.00074692	0.00796682	0.00903595	2.0785e-15	2.0785e-15	0.0304412	0.136205	0.0314001	0.37938	0.0419437	0.0258337	0.0221229	0.990439	0.828263	1.11168	0.365432	0.89628	0.814622	1.19194	7.27607e-05
ENSMUST00000021243.14|ENSMUST00000232252.1|ENSMUSG00000020873.14|chr11|+	0.284224	0.192804	-0.141641	-0.0729913	-0.158935	0.891671	-1.16086	0.00142907	0.0437041	0.0901419	0.30355	0.0241578	7.90749e-129	7.90749e-129	0.0891344	0.0955932	0.0835812	0.0709444	0.0704932	0.0369258	0.0480733	1.32873	1.21264	0.867933	0.929609	0.853052	2.4392	0.313218	7.23787e-05
ENSMUST00000021204.3|ENSMUSG00000020844.6|chr11|-	-0.128988	NA	0.877204	-0.4275	0.09624	-0.263431	0.218215	0.000403815	NA	7.19877e-07	0.438951	0.0602879	1.10402e-08	1.10402e-08	0.0364623	NA	0.177001	0.55235	0.0512274	0.0461034	0.0381901	0.878984	NA	2.40417	0.652138	1.10102	0.76841	1.24385	4.17772e-07
ENSMUST00000020586.6|ENSMUSG00000020334.6|chr11|-	-0.117798	13.659	-0.202755	-0.688661	-0.693198	1.03955	-0.178815	0.979188	0.971659	0.964227	0.884277	0.878156	1.3645e-07	1.3645e-07	4.5155	384.456	4.52081	4.73145	4.52163	0.19726	0.033931	0.888876	855156	0.816478	0.502248	0.499975	2.82795	0.83626	0.00400324
ENSMUST00000172108.7|ENSMUST00000167806.7|ENSMUST00000001480.13|ENSMUSG00000001441.13|chr11|-	-0.0508929	-0.343327	0.108592	0.0640878	-0.0795071	-0.164439	0.148143	0.0892486	8.19337e-08	8.62706e-05	0.101331	0.163223	1.15325e-15	1.15325e-15	0.029948	0.0640199	0.0276576	0.0391152	0.0570224	0.0205309	0.0184963	0.95038	0.709406	1.11471	1.06619	0.923571	0.84837	1.15968	1.49042e-09
ENSMUST00000058496.7|ENSMUSG00000017291.13|chr11|-	-0.123609	0.219807	0.464255	0.00586372	-0.592119	-0.0311298	0.025087	0.0176995	0.042374	6.1438e-18	0.922929	8.43369e-31	0.344622	0.344622	0.0521153	0.108288	0.0537965	0.0606099	0.0513166	0.0329391	0.026545	0.883725	1.24584	1.59083	1.00588	0.553154	0.96935	1.0254	2.30359e-34
ENSMUST00000103133.3|ENSMUSG00000037935.16|chr11|-	0.00184811	-0.751713	0.567664	0.684786	-0.284741	0.113205	-0.127638	0.985238	9.01602e-42	4.44528e-12	1.14463e-16	8.84994e-06	0.000758474	0.000758474	0.0998823	0.0555158	0.0820057	0.0826165	0.0640802	0.0336166	0.0379026	1.00185	0.471558	1.76414	1.98335	0.752209	1.11986	0.880172	8.37704e-52
ENSMUST00000107156.8|ENSMUSG00000020922.11|chr11|-	0.908719	-0.211774	0.48363	-0.423956	-0.405913	-0.328835	0.40646	2.26151e-21	0.0259985	4.19406e-06	6.8223e-06	7.52545e-05	9.96467e-14	9.96467e-14	0.0957329	0.0951265	0.105102	0.0942301	0.102528	0.0441901	0.0546216	2.48114	0.809148	1.62195	0.654453	0.666368	0.719762	1.50149	2.50215e-23
ENSMUST00000102478.3|ENSMUST00000017534.14|ENSMUSG00000017390.15|chr11|+	-0.398953	3.47634	1.80388	4.28061	2.87363	-0.390755	0.427341	0	0	1.20363e-136	0	1.40676e-136	4.72055e-69	4.72055e-69	0.00558533	0.0795964	0.0725012	0.0887403	0.115525	0.0222486	0.0243317	0.671022	32.341	6.07317	72.2848	17.7012	0.676546	1.53318	0
ENSMUST00000002889.4|ENSMUSG00000002812.4|chr11|-	0.210971	-0.370706	0.0862401	-0.281542	0.0894368	0.371504	-0.280457	0.00523824	0.000684599	0.428895	0.00668593	0.180931	1.38062e-11	1.38062e-11	0.0755625	0.10917	0.109015	0.10381	0.066849	0.0549568	0.0414882	1.23488	0.690247	1.09007	0.754619	1.09356	1.44991	0.755438	0.000461052
ENSMUST00000107593.7|ENSMUST00000107590.8|ENSMUST00000107596.8|ENSMUSG00000038453.16|chr11|-	0.629384	13.7892	-0.0576777	-0.481795	-1.20254	-0.000443526	0.000545017	0.827039	0.912432	0.983977	0.866762	0.675624	0.986985	0.986985	2.88047	125.389	2.87192	2.87171	2.87384	0.0271894	0.0334111	1.87645	974047	0.943954	0.617673	0.300431	0.999557	1.00055	3.47581e-35
ENSMUST00000104933.1|ENSMUSG00000078134.1|chr11|-	-0.0139956	0.678154	-0.29692	-0.129399	-0.344716	0.266506	-0.250415	0.926743	9.99288e-08	0.07644	0.492807	0.000113196	0.000156345	0.000156345	0.152219	0.127309	0.167588	0.18867	0.0892952	0.07049	0.066234	0.986102	1.97024	0.743103	0.878623	0.708421	1.3054	0.778477	8.61726e-09
ENSMUST00000109813.8|ENSMUST00000109815.8|ENSMUST00000019133.10|ENSMUST00000090443.9|ENSMUST00000066431.13|ENSMUST00000101585.9|ENSMUST00000101586.2|ENSMUST00000093355.11|ENSMUST00000109812.8|ENSMUSG00000057897.14|chr11|-	-0.332067	-0.584537	0.140563	-1.18525	-1.36759	-0.186136	0.280175	0.00358027	2.1969e-09	1.10263e-24	5.17236e-21	3.5251e-14	2.68463e-09	2.68463e-09	0.113997	0.0977072	0.0137043	0.126015	0.180482	0.0312844	0.0470898	0.71744	0.557364	1.15092	0.305669	0.254721	0.830161	1.32336	4.96995e-40
ENSMUST00000007921.8|ENSMUSG00000007777.9|chr11|-	0.0209994	-0.325553	0.0398039	0.118047	0.0762355	0.738519	-0.552101	0.627557	8.58629e-11	0.44938	0.00200404	0.178428	5.75769e-121	5.75769e-121	0.0432828	0.0501626	0.0526194	0.0382075	0.0566549	0.0315778	0.0236069	1.02122	0.722128	1.04061	1.1253	1.07922	2.09283	0.575739	0.00308232
ENSMUST00000106370.9|ENSMUSG00000090266.10|chr11|+	-0.648473	3.47692	-1.4475	-0.708101	-0.409843	0.583532	-0.651267	1.23396e-12	7.20721e-28	1.11852e-33	3.02626e-14	3.18433e-05	3.56e-47	3.56e-47	0.0913147	0.317741	0.119675	0.0932056	0.0985232	0.0404505	0.0451459	0.522844	32.36	0.235156	0.492579	0.663754	1.79236	0.521385	1.13792e-100
ENSMUST00000101394.4|ENSMUST00000020553.4|ENSMUSG00000020309.6|chr11|-	0.372516	0.623905	-0.177984	-0.515156	-0.384255	-0.127728	0.0722099	0.001558	0.000630983	0.200686	2.72136e-07	0.0161917	0.130609	0.130609	0.117748	0.182539	0.139093	0.10019	0.159802	0.084493	0.0477672	1.45138	1.8662	0.836956	0.597407	0.680958	0.880092	1.07488	4.56061e-09
ENSMUST00000116363.1|ENSMUSG00000020910.16|chr11|-	0.206169	0.0428302	-0.0268472	-0.529571	0.0421529	0.442534	-0.418622	0.0075267	0.628391	0.737055	1.84176e-06	0.59145	5.1822e-23	5.1822e-23	0.077142	0.0884934	0.0799604	0.11102	0.0785357	0.0447996	0.0423789	1.22896	1.04376	0.97351	0.588858	1.04305	1.55665	0.657953	1.53187e-05
ENSMUST00000021083.6|ENSMUSG00000020737.12|chr11|-	0.100119	0.454426	-0.376727	-1.0809	0.0378467	0.0883896	-0.118614	0.252414	1.83168e-68	1.03326e-38	5.76844e-63	0.514477	1.79344e-06	1.79344e-06	0.0874777	0.025988	0.0289503	0.0645356	0.0580575	0.0185093	0.0248386	1.1053	1.57527	0.686103	0.33929	1.03857	1.09241	0.88815	1.68189e-106
ENSMUST00000068021.8|ENSMUST00000103069.9|ENSMUST00000080853.10|ENSMUSG00000020717.19|chr11|-	1.62637	14.0669	-0.954701	13.9466	-0.21626	-0.0970676	0.105082	0.576834	0.944397	0.728934	0.974951	0.937018	0.00281917	0.00281917	2.91455	201.691	2.75492	444.166	2.73683	0.0324989	0.0351823	5.08536	1.28585e+06	0.384927	1.14011e+06	0.805526	0.907495	1.1108	5.28152e-08
ENSMUST00000043397.13|ENSMUST00000164474.7|ENSMUSG00000035172.15|chr11|-	-0.111525	0.534611	0.272367	-0.0202779	-0.0656786	0.287899	-0.200154	0.0932652	0.00196347	0.0599223	0.906175	0.195087	2.45603e-07	2.45603e-07	0.0664462	0.172695	0.144771	0.172044	0.0506907	0.0557833	0.0387818	0.894469	1.70678	1.31307	0.979926	0.936432	1.33362	0.818605	0.00179507
ENSMUST00000101638.3|ENSMUSG00000020451.17|chr11|-	-0.40913	-0.239298	0.293193	-0.63275	0.340259	0.0370797	-0.0264976	3.11796e-10	0.292981	8.43291e-09	5.72726e-07	0.0025752	0.477994	0.477994	0.0650156	0.227554	0.0509054	0.126545	0.112879	0.0522593	0.0373451	0.664228	0.787181	1.3407	0.531129	1.40531	1.03778	0.97385	1.1115e-15
ENSMUST00000021170.8|ENSMUST00000047715.11|ENSMUSG00000020814.13|chr11|-	-0.270341	0.258488	-0.040027	-0.117251	0.0496145	0.0621157	-0.0447695	0.0115283	0.108776	0.595383	0.497445	0.19041	0.218529	0.218529	0.107012	0.16118	0.075373	0.172806	0.0378919	0.0504822	0.0363847	0.763119	1.29497	0.960764	0.889362	1.05087	1.06409	0.956218	0.0375415
ENSMUST00000107024.7|ENSMUST00000092557.5|ENSMUST00000041385.13|ENSMUSG00000034255.17|chr11|-	2.10598	0.300895	1.6368	0.761839	-0.724564	-0.29884	0.240673	0.00239922	0.00129006	1.00687e-07	0.472671	3.98323e-26	2.26104e-06	2.26104e-06	0.693723	0.0934984	0.307353	1.06085	0.0685308	0.0631988	0.0508976	8.21518	1.35107	5.1387	2.14221	0.484536	0.741678	1.2721	1.18606e-31
ENSMUST00000047889.12|ENSMUSG00000041329.13|chr11|-	-0.0853313	0.560287	1.3559	-0.155348	0.212002	-0.0771399	0.0551216	2.05861e-05	0.428267	6.72897e-05	0.729466	0.202395	0.080019	0.080019	0.0200382	0.707289	0.340194	0.449197	0.166308	0.0440654	0.0314877	0.918208	1.75117	3.88025	0.856117	1.23615	0.92576	1.05667	4.47486e-06
ENSMUST00000020317.7|ENSMUSG00000020116.7|chr11|-	0.255993	-0.611576	0.174191	0.319904	-0.847553	0.568972	-0.693743	0.000628846	2.12326e-10	0.117083	2.48097e-08	1.36025e-17	1.91853e-47	1.91853e-47	0.0748768	0.0962786	0.111152	0.0573859	0.099263	0.0393251	0.0479488	1.29174	0.542495	1.19028	1.377	0.428462	1.76645	0.499702	1.29898e-19
ENSMUST00000143203.7|ENSMUST00000107872.7|ENSMUST00000107875.7|ENSMUSG00000020546.14|chr11|-	-0.142765	0.677969	0.129231	-0.250637	0.0189595	-0.277011	0.240473	0.000197982	6.07393e-08	0.0628051	0.00793092	0.800204	5.83268e-14	5.83268e-14	0.0383614	0.125165	0.0694577	0.0944022	0.0749144	0.0368768	0.0320127	0.866958	1.96987	1.13795	0.778304	1.01914	0.758047	1.27185	4.72582e-13
ENSMUST00000019075.3|ENSMUSG00000018931.3|chr11|-	-0.0961309	0.00641338	0.896067	-0.104539	0.132091	0.271039	-0.247129	0.311222	0.973228	3.01308e-06	0.0304441	0.110316	2.39085e-08	2.39085e-08	0.0949289	0.191102	0.19188	0.0483025	0.0827235	0.0485642	0.0442802	0.908345	1.00643	2.44995	0.900739	1.14121	1.31133	0.78104	0.000160948
ENSMUST00000091246.10|ENSMUST00000102697.9|ENSMUSG00000032633.12|chr11|-	-0.0397499	0.00545571	0.420356	-0.218758	-0.0715381	0.116362	-0.0782738	0.55016	0.901401	1.93391e-07	0.00183391	0.570168	0.00522117	0.00522117	0.0665247	0.0440362	0.080751	0.0702074	0.125991	0.0416611	0.0280244	0.96103	1.00547	1.5225	0.803516	0.930961	1.1234	0.924711	1.17966e-05
ENSMUST00000026148.8|ENSMUSG00000025150.10|chr11|-	15.1209	-0.139904	14.9258	15.2577	15.2577	0.369049	-0.162492	0.963343	0.942859	0.97243	0.977841	0.974865	1.34063e-16	1.34063e-16	329.009	1.95187	431.871	549.324	484.266	0.0446255	0.0196485	3.68916e+06	0.869442	3.03519e+06	4.22974e+06	4.22974e+06	1.44636	0.850023	8.08155e-10
ENSMUST00000060956.12|ENSMUST00000102602.7|ENSMUSG00000049299.14|chr11|+	-0.545823	-0.251157	0.740751	0.317969	-0.0160772	7.42068	-11.588	3.25631e-05	0.0203755	0.000179817	0.0591721	0.890633	0.956283	0.956283	0.131373	0.108287	0.197755	0.168513	0.116922	135.369	211.391	0.579365	0.7779	2.09751	1.37433	0.984051	1670.17	9.27649e-06	2.77952e-07
ENSMUST00000181810.7|ENSMUSG00000097328.7|chr11|-	-0.112538	0.306626	1.0077	0.368099	-0.10442	0.351475	-0.377778	0.0746095	0.0158551	0.00123762	0.0959516	0.0355261	1.9759e-15	1.9759e-15	0.0631225	0.127113	0.311976	0.221107	0.0496691	0.0442505	0.047562	0.893563	1.35883	2.7393	1.44499	0.900847	1.42116	0.685383	1.107e-05
ENSMUST00000108648.2|ENSMUST00000018896.13|ENSMUSG00000089669.7|chr11|-	-0.109052	-0.354717	4.28847	2.52564	-0.0642658	0.492067	-0.29139	0.211551	3.07103e-12	7.74008e-14	4.45138e-26	0.205339	1.48565e-20	1.48565e-20	0.0872899	0.0508596	0.573734	0.239116	0.0507434	0.0529445	0.0313524	0.896684	0.701372	72.8549	12.4989	0.937756	1.63569	0.747225	3.21205e-95
ENSMUST00000146722.8|ENSMUST00000177543.7|ENSMUSG00000049659.15|chr11|-	-0.380409	0.429161	-0.0780429	-0.289989	-0.143398	-0.162504	0.135576	1.9963e-06	6.11312e-16	0.166617	0.000456097	0.039043	9.33285e-06	9.33285e-06	0.0800222	0.0530677	0.0564238	0.0827288	0.0694848	0.0366653	0.0305897	0.683581	1.53597	0.924925	0.748272	0.866409	0.850013	1.1452	3.51974e-16
ENSMUST00000020523.3|ENSMUSG00000020283.5|chr11|-	0.0589688	0.0243666	0.621581	-0.279634	-0.376992	-0.103247	0.0583709	0.372427	0.752465	2.93218e-12	0.000750155	0.00204646	0.0672271	0.0672271	0.0661132	0.0772585	0.0890398	0.0829635	0.122265	0.0564145	0.031894	1.06074	1.02467	1.86187	0.756061	0.685921	0.901904	1.06011	1.72724e-11
ENSMUST00000107098.7|ENSMUSG00000018677.9|chr11|-	0.225731	-0.538337	0.00628774	0.016926	0.0548148	0.178696	-0.257545	0.00209854	1.21125e-05	0.942993	0.835459	0.362873	1.9107e-07	1.9107e-07	0.0733866	0.123033	0.0879291	0.0814903	0.0602423	0.0343129	0.0494536	1.25324	0.583718	1.00631	1.01707	1.05634	1.19566	0.772947	5.67608e-06
ENSMUST00000102776.4|ENSMUST00000054684.13|ENSMUSG00000020376.16|chr11|+	0.112986	-0.110821	0.748209	0.103753	-0.0899595	0.152069	-0.114118	0.20702	0.000286168	7.92243e-05	0.00804816	0.339549	3.74545e-06	3.74545e-06	0.0895435	0.0305501	0.189577	0.0391516	0.0941929	0.0328796	0.0246741	1.11962	0.895099	2.11321	1.10933	0.913968	1.16424	0.892152	3.70144e-05
ENSMUST00000021329.13|ENSMUST00000107013.2|ENSMUSG00000020946.13|chr11|-	0.206011	-0.163733	-0.291051	0.120082	-0.00603857	-0.47581	0.43071	0.00385982	0.084251	9.82074e-05	0.120004	0.910423	9.41237e-34	9.41237e-34	0.0712988	0.0948333	0.0747247	0.0772354	0.0536737	0.0392925	0.0355681	1.22877	0.848969	0.747478	1.12759	0.99398	0.621381	1.53835	6.99252e-05
ENSMUST00000185558.1|ENSMUST00000106223.3|ENSMUSG00000078572.3|chr11|+	-0.254959	0.226415	0.218505	0.277052	-0.295094	0.160669	-0.165111	0.000843084	0.00708868	0.000288692	0.0023198	4.65808e-05	1.67809e-05	1.67809e-05	0.0763751	0.0840861	0.0602731	0.0909587	0.0724664	0.0373308	0.0383629	0.774948	1.2541	1.24421	1.31923	0.744461	1.1743	0.8478	4.64118e-09
ENSMUST00000108654.2|ENSMUST00000018918.11|ENSMUSG00000018774.13|chr11|-	1.18074	-0.0304138	0.448772	1.10786	0.531354	0.221916	-0.210207	3.46953e-06	1.28096e-15	0.00156927	2.88696e-06	0.000325368	5.23706e-41	5.23706e-41	0.254423	0.00380342	0.141946	0.236787	0.147836	0.0165477	0.0156746	3.25679	0.970044	1.56639	3.02787	1.70123	1.24847	0.810417	7.17011e-20
ENSMUST00000059595.10|ENSMUST00000100302.3|ENSMUSG00000050965.14|chr11|-	0.140865	-2.04436	0.182713	0.354139	-0.124335	0.167786	-0.17044	0.151799	5.78326e-63	0.0161008	0.00443149	0.658771	0.00395029	0.00395029	0.0982869	0.122061	0.0759209	0.124447	0.28155	0.0582165	0.0591374	1.15127	0.129463	1.20047	1.42495	0.883084	1.18268	0.843294	2.40602e-52
ENSMUST00000106800.1|ENSMUST00000106801.7|ENSMUST00000001059.8|ENSMUST00000106799.1|ENSMUSG00000020715.9|chr11|-	0.498425	-0.23005	0.0830859	-0.396402	0.0753572	-0.376563	0.286686	9.95286e-07	0.00841739	0.408557	2.88857e-05	0.398399	7.50221e-12	7.50221e-12	0.101874	0.0873104	0.100535	0.0947858	0.0892346	0.0549907	0.0418658	1.64613	0.794494	1.08664	0.672736	1.07827	0.686216	1.33201	1.92636e-13
ENSMUST00000151617.2|ENSMUST00000218008.1|ENSMUST00000129321.1|ENSMUSG00000043419.11|chr11|+	0.658887	0.142641	-0.0581646	1.0088	-0.393944	-0.101029	0.0929509	0.00131481	0.512579	0.00527636	4.86174e-07	0.148186	0.0550516	0.0550516	0.205086	0.21783	0.0208501	0.200489	0.272443	0.0526613	0.0484506	1.93264	1.15332	0.943495	2.7423	0.674392	0.903907	1.09741	3.61367e-06
ENSMUST00000107712.7|ENSMUSG00000038811.13|chr11|+	1.07704	-0.0487736	13.8945	13.8046	-0.383827	0.493788	-0.595742	0.286554	0.955553	0.943793	0.941547	0.661891	3.12959e-85	3.12959e-85	1.01063	0.875096	197.076	188.265	0.87771	0.0252395	0.0304508	2.93599	0.952397	1.08221e+06	989176	0.68125	1.63851	0.551154	1.67179e-15
ENSMUST00000090541.11|ENSMUST00000178611.7|ENSMUST00000107686.7|ENSMUST00000107684.1|ENSMUSG00000006057.15|chr11|-	0.244482	-0.207965	0.036711	-0.196286	0.0324917	-0.0201914	0.0242648	0.00105394	0.0468689	0.425744	0.0277466	0.738826	0.5525	0.5525	0.0746347	0.104638	0.0460907	0.0891866	0.0974534	0.0339912	0.0408486	1.27696	0.812235	1.03739	0.821777	1.03303	0.980011	1.02456	0.00262819
ENSMUST00000073308.10|ENSMUST00000063232.6|ENSMUST00000102930.9|ENSMUST00000093365.11|ENSMUST00000079949.12|ENSMUSG00000009079.16|chr11|-	-0.00590667	0.375346	-0.0134197	-0.0640579	-0.361884	-0.281135	0.202556	0.926141	7.55143e-10	0.80848	0.380856	9.005e-12	6.94045e-16	6.94045e-16	0.0637171	0.0609913	0.0553647	0.0730987	0.05305	0.0348303	0.025095	0.994111	1.45549	0.98667	0.937951	0.696363	0.754926	1.22453	1.22722e-12
ENSMUST00000064104.12|ENSMUSG00000052298.12|chr11|-	2.45029	-1.0011	0.0430272	-0.150499	-0.979504	-0.0811136	0.0696219	1.23472e-06	2.79607e-16	0.743264	0.142637	6.48973e-13	0.170297	0.170297	0.505217	0.122357	0.131367	0.102656	0.136236	0.059153	0.0507725	11.5917	0.367473	1.04397	0.860279	0.375497	0.922089	1.0721	7.0013e-30
ENSMUST00000072948.10|ENSMUSG00000020777.16|chr11|-	0.127914	-0.197509	0.682917	-0.613627	-0.528038	-0.453119	0.371579	0.00174042	0.221243	2.24843e-10	1.05287e-16	1.77368e-11	7.37651e-27	7.37651e-27	0.0408503	0.161465	0.107659	0.0739428	0.0785358	0.04223	0.0346306	1.13646	0.820773	1.97964	0.541384	0.589761	0.635643	1.45002	1.02923e-26
ENSMUST00000126072.7|ENSMUSG00000087211.7|chr11|+	13.681	NA	-0.960623	-0.263781	15.1193	2.85224	-0.249527	0.987383	NA	0.974621	0.993031	0.979144	0.00268482	0.00268482	865.162	NA	30.1959	30.1994	578.362	0.950209	0.0831289	874161	NA	0.382654	0.768142	3.6831e+06	17.3265	0.779169	2.57742e-18
ENSMUST00000108530.1|ENSMUST00000035283.10|ENSMUST00000108531.7|ENSMUSG00000040667.11|chr11|-	-0.163898	-0.0307394	-0.109583	0.301477	0.108085	0.353562	-0.230283	0.0619795	0.78175	0.2034	0.0039343	0.354609	2.34725e-08	2.34725e-08	0.087813	0.110956	0.0861551	0.104557	0.116762	0.0633143	0.041238	0.848829	0.969728	0.896208	1.35185	1.11414	1.42413	0.794309	0.00364337
ENSMUST00000107561.8|ENSMUST00000092736.10|ENSMUST00000017552.12|ENSMUST00000103144.9|ENSMUSG00000020882.17|chr11|-	-1.4683	-0.60498	1.48827	-0.63532	-1.70214	-0.0761274	0.12543	2.1519e-94	0.000620287	3.14693e-123	7.51803e-07	1.9145e-20	0.0587054	0.0587054	0.0712361	0.176761	0.0630396	0.128413	0.183677	0.0402707	0.0663511	0.230316	0.546085	4.42945	0.529766	0.182293	0.926698	1.13364	3.08429e-176
ENSMUST00000045923.9|ENSMUST00000106875.1|ENSMUST00000064545.10|ENSMUSG00000040699.13|chr11|-	0.759754	-0.203042	0.0649532	2.12975	0.657248	0.098757	-0.157594	3.54792e-13	1.87562e-43	0.342272	5.41789e-92	3.48901e-24	2.10274e-06	2.10274e-06	0.10448	0.0146897	0.0683944	0.104695	0.0647857	0.0208203	0.0332246	2.13775	0.816244	1.06711	8.41276	1.92948	1.1038	0.854197	1.1041e-107
ENSMUST00000093923.8|ENSMUST00000106962.8|ENSMUST00000106961.1|ENSMUSG00000020687.13|chr11|-	0.0272903	1.60332	0.211694	-0.411902	-0.355579	-0.113158	0.0999813	0.781238	3.53585e-06	0.00173246	4.65231e-05	2.34205e-07	0.018272	0.018272	0.0982706	0.345771	0.0675769	0.101144	0.0687786	0.0479471	0.0423639	1.02767	4.96951	1.23577	0.662389	0.700767	0.893009	1.10515	2.79689e-13
ENSMUST00000207655.1|ENSMUST00000036113.3|ENSMUSG00000039976.4|chr11|-	2.755	-1.04591	0.426073	-0.552864	0.139798	-0.314888	0.266109	8.00312e-06	2.48658e-16	0.133424	2.61797e-06	0.368804	4.21562e-07	4.21562e-07	0.617008	0.127613	0.28391	0.117663	0.155553	0.0622437	0.0526016	15.7211	0.351373	1.53123	0.5753	1.15004	0.729871	1.30488	1.82292e-34
ENSMUST00000021114.4|ENSMUSG00000020766.4|chr11|-	-0.162147	-0.236701	0.447931	0.263864	0.159325	0.0870274	-0.123256	0.158536	0.00479658	0.0192476	0.0377425	0.0997134	0.0706432	0.0706432	0.114997	0.083925	0.191366	0.127002	0.0967807	0.0481409	0.0681815	0.850316	0.789227	1.56507	1.30195	1.17272	1.09093	0.884037	0.00222975
ENSMUST00000075118.9|ENSMUSG00000020439.17|chr11|-	-0.0653844	15.5896	0.463121	0.0217011	-0.200369	0.353782	-0.315301	0.98596	0.964399	0.90142	0.99534	0.956942	1.07214e-10	1.07214e-10	3.71564	349.275	3.73881	3.71577	3.71111	0.0547955	0.0488353	0.936707	5.89465e+06	1.58902	1.02194	0.818429	1.42445	0.729569	5.59426e-05
ENSMUST00000106454.7|ENSMUST00000016703.7|ENSMUSG00000016559.14|chr11|-	0.017543	0.033569	-0.609707	0.146742	0.0761079	0.0882613	-0.0717657	0.220869	6.51007e-06	0	4.04154e-62	2.49983e-27	1.67307e-65	1.67307e-65	0.01433	0.0074447	0.0142242	0.00882251	0.00702794	0.00516359	0.00419854	1.0177	1.03414	0.54351	1.15806	1.07908	1.09227	0.930749	0
ENSMUST00000018625.9|ENSMUSG00000018481.9|chr11|-	-0.141908	-1.35494	0.574277	0.325488	-0.319941	-0.167852	0.116249	0.013242	4.145e-112	1.60048e-42	3.52367e-17	6.59032e-09	2.06525e-08	2.06525e-08	0.0572857	0.0602195	0.0420195	0.038621	0.0551523	0.0299391	0.0207348	0.867701	0.257962	1.77585	1.38471	0.726192	0.845479	1.12328	6.15256e-142
ENSMUST00000128016.1|ENSMUST00000107119.8|ENSMUST00000107123.9|ENSMUST00000178839.7|ENSMUST00000174302.7|ENSMUST00000079589.10|ENSMUST00000173870.7|ENSMUSG00000020923.17|chr11|-	-0.198545	-0.288373	-0.42196	-0.679983	1.16377	-0.00398073	0.00424378	0.0944009	0.0602949	5.0629e-05	2.12315e-10	5.9219e-13	0.942223	0.942223	0.118703	0.153502	0.104118	0.107048	0.161584	0.0549247	0.0585543	0.819923	0.749482	0.655761	0.506625	3.20199	0.996027	1.00425	1.11926e-18
ENSMUST00000092517.8|ENSMUST00000103067.9|ENSMUST00000167787.1|ENSMUSG00000018363.16|chr11|-	0.489761	-2.09395	0.423244	0.369624	-0.00568185	-0.270994	0.274539	0.000521271	3.40767e-72	0.0398327	0.00574618	0.94128	4.52932e-06	4.52932e-06	0.141159	0.116531	0.20591	0.133829	0.0771355	0.0590983	0.0598713	1.63193	0.1232	1.52691	1.44719	0.994334	0.762621	1.31592	8.80058e-64
ENSMUST00000171041.7|ENSMUST00000108523.9|ENSMUST00000143850.7|ENSMUSG00000018442.13|chr11|-	0.411984	-0.34736	1.68489	-0.469506	0.321712	-0.20241	0.270486	6.23328e-16	1.81639e-17	5.8267e-69	1.81338e-10	2.25829e-06	3.71543e-15	3.71543e-15	0.0509587	0.040842	0.0959987	0.0736322	0.0680321	0.0257382	0.0343948	1.50981	0.706551	5.39186	0.625311	1.37949	0.81676	1.3106	3.19136e-90
ENSMUST00000064941.6|ENSMUSG00000020889.11|chr11|-	-0.155421	0.507292	0.411934	1.28144	-0.0473413	0.220543	-0.29515	2.83514e-06	0.00621547	2.24338e-06	1.3589e-05	0.421544	2.75132e-12	2.75132e-12	0.0331925	0.185401	0.0870866	0.294557	0.0589009	0.0315518	0.0422253	0.856055	1.66079	1.50973	3.60182	0.953762	1.24675	0.74442	1.80891e-11
ENSMUST00000120194.1|ENSMUSG00000041629.7|chr11|-	-0.253865	0.303805	0.0538376	-0.0899561	0.0848613	-0.119901	0.146643	5.49847e-13	6.39237e-12	0.12795	0.00517767	0.00816415	6.37713e-14	6.37713e-14	0.0351985	0.0442179	0.0353674	0.0321758	0.0320812	0.0159866	0.0195521	0.775796	1.355	1.05531	0.913971	1.08857	0.887008	1.15794	2.41996e-20
ENSMUST00000102875.10|ENSMUST00000060895.5|ENSMUSG00000001891.16|chr11|-	0.426928	-0.722135	0.151623	-0.128835	-0.338757	0.0463224	-0.0475694	7.69652e-56	4.75073e-34	0.0400827	0.0347083	1.66423e-08	0.0529115	0.0529115	0.0271189	0.0593597	0.0738582	0.061009	0.0600238	0.0239313	0.0245755	1.53254	0.485714	1.16372	0.879119	0.712655	1.04741	0.953544	8.0526e-72
ENSMUST00000156068.2|ENSMUSG00000018451.6|chr11|-	-0.0157845	0.29759	-0.01113	0.0351977	0.239414	0.557267	-0.338149	0.536174	0.000850166	0.20465	0.486908	0.11421	9.65655e-220	9.65655e-220	0.0255161	0.0892077	0.00877474	0.050627	0.151571	0.0176114	0.0106866	0.984339	1.34661	0.988932	1.03582	1.2705	1.74589	0.713089	7.12947e-27
ENSMUST00000100500.8|ENSMUST00000017354.12|ENSMUSG00000017210.14|chr11|-	-0.0395829	0.468817	-0.027755	-0.189735	0.00514979	0.199399	-0.43698	0.742973	0.0305303	0.73019	0.189826	0.968108	1.48875e-06	1.48875e-06	0.12071	0.216729	0.0804792	0.144715	0.128804	0.0414314	0.0907965	0.96119	1.5981	0.972627	0.827179	1.00516	1.22067	0.645984	0.00999007
ENSMUST00000021207.6|ENSMUSG00000020846.6|chr11|-	0.921216	-0.469821	0.823862	-0.831177	-0.0228292	-0.311124	0.406011	1.25095e-07	0.00372754	1.31219e-09	0.036448	2.13396e-09	1.53365e-111	1.53365e-111	0.174278	0.161988	0.135819	0.397332	0.00381296	0.0138635	0.0180916	2.51234	0.625114	2.27929	0.435536	0.977429	0.732623	1.50082	5.83362e-28
ENSMUST00000020643.3|ENSMUSG00000020375.9|chr11|-	0.0653996	0.581686	-0.0344938	-0.281757	0.0788724	0.49612	-0.506118	0.547009	0.00102703	0.719636	0.00020389	0.570062	5.43847e-19	5.43847e-19	0.108592	0.17718	0.0960978	0.0758606	0.13887	0.0557254	0.0568483	1.06759	1.78905	0.966094	0.754457	1.08207	1.64234	0.602832	9.72965e-06
ENSMUST00000021066.3|ENSMUSG00000020723.3|chr11|-	0.268505	-15.8893	0.571467	0.704299	1.27962	-0.0183959	0.0137337	0.978198	0.960371	0.95362	0.942856	0.89641	0.776572	0.776572	9.8252	319.778	9.82545	9.82553	9.82833	0.0648225	0.048394	1.30801	1.25708e-07	1.77086	2.02243	3.59528	0.981772	1.01383	8.99282e-18
ENSMUST00000172233.7|ENSMUST00000170502.1|ENSMUST00000130916.7|ENSMUSG00000035086.13|chr11|-	-0.0924891	15.1376	-0.460772	-1.60298	0.519911	0.0682997	-0.0609017	0.987976	0.965189	0.94015	0.793954	0.93248	0.354598	0.354598	6.13721	346.85	6.13693	6.13745	6.13648	0.0737811	0.0657893	0.911659	3.75127e+06	0.630796	0.201296	1.68188	1.07069	0.940916	2.89263e-30
ENSMUST00000132846.1|ENSMUST00000213200.1|ENSMUSG00000071866.12|chr11|+	0.245101	-0.0988914	0.0393246	-0.0296876	-0.00752381	2.42401	-2.0738	4.59855e-18	7.67335e-12	0.0889218	0.231704	0.686868	0	0	0.0282932	0.0144483	0.023117	0.0248228	0.0186644	0.0324463	0.0277587	1.27775	0.905841	1.04011	0.970749	0.992504	11.291	0.125707	5.34206e-85
ENSMUST00000092382.9|ENSMUST00000106296.8|ENSMUSG00000033909.17|chr11|-	-0.118892	NA	0.0700266	-0.764381	1.82432	0.0217584	-0.0208105	0.34994	NA	0.559867	1.06082e-13	1.36054e-09	0.766213	0.766213	0.127197	NA	0.120106	0.102835	0.301038	0.0731786	0.0699906	0.887904	NA	1.07254	0.465622	6.19855	1.022	0.979405	3.38481e-19
ENSMUST00000107908.1|ENSMUST00000107909.7|ENSMUST00000092794.11|ENSMUSG00000069769.13|chr11|-	-0.0170832	-0.239426	0.537477	0.359576	-0.256704	0.0281883	-0.0333146	0.0753809	5.43578e-06	1.29585e-40	1.55257e-13	7.4552e-28	0.010846	0.010846	0.00960732	0.0526533	0.0402807	0.048706	0.0234656	0.0110646	0.0130767	0.983062	0.787079	1.71168	1.43272	0.773597	1.02859	0.967234	5.7898e-70
ENSMUST00000055549.3|ENSMUST00000062844.10|ENSMUSG00000051650.11|chr11|-	0.218993	0.271511	0.28611	0.351355	-0.217209	-0.211855	0.217578	0.163187	4.53668e-13	0.00140747	2.5153e-05	1.43451e-29	1.19188e-22	1.19188e-22	0.157048	0.0375093	0.0896023	0.0833896	0.0192354	0.0216306	0.0222149	1.24482	1.31195	1.33124	1.42099	0.804761	0.809082	1.24306	4.06454e-32
ENSMUST00000059026.9|ENSMUSG00000018381.15|chr11|-	1.97958	-0.186466	4.18876	15.3757	1.09212	0.142892	-0.174168	0.0723242	0.851448	0.00315954	0.930001	0.277498	5.21032e-06	5.21032e-06	1.10156	0.9957	1.41906	175.035	1.00568	0.0313626	0.0382271	7.23972	0.829887	65.9408	4.75976e+06	2.9806	1.15361	0.840156	7.02225e-47
ENSMUST00000021062.11|ENSMUSG00000020719.14|chr11|-	-0.0964556	-0.737991	1.4006	-0.0457327	0.185337	-0.119894	0.0830496	7.71215e-06	0	0	0.0816319	1.54717e-19	3.72329e-20	3.72329e-20	0.0215639	0.0175462	0.0237569	0.0262636	0.0204988	0.013038	0.00903129	0.90805	0.478073	4.05765	0.955297	1.20362	0.887014	1.0866	0
ENSMUST00000065040.12|ENSMUST00000108671.1|ENSMUSG00000052921.13|chr11|-	14.6515	14.7762	-0.817703	14.7762	-0.47858	0.220864	-0.17603	0.975244	0.981167	0.950559	0.990083	0.971051	0.00358446	0.00358446	472.141	625.963	13.1879	1188.85	13.1874	0.0758309	0.0604376	2.30715e+06	2.61346e+06	0.441444	2.61346e+06	0.619663	1.24715	0.838593	2.12978e-05
ENSMUST00000179332.7|ENSMUST00000103225.10|ENSMUSG00000057181.15|chr11|-	-0.0643702	-0.0341475	-0.00860483	0.332902	-0.260867	0.0818453	-0.0624387	0.289459	0.690296	0.850079	2.33668e-06	0.00180924	0.0296381	0.0296381	0.0607662	0.0857001	0.0455241	0.070502	0.0836142	0.0376319	0.0287088	0.937658	0.966429	0.991432	1.39501	0.770384	1.08529	0.939471	4.6462e-05
ENSMUST00000041627.13|ENSMUSG00000041592.16|chr11|-	-0.155436	NA	0.22038	13.4996	-1.75705	-0.451422	0.503409	0.930931	NA	0.902149	0.972597	0.331343	4.11032e-10	4.11032e-10	1.79336	NA	1.79249	392.984	1.80876	0.07223	0.0805482	0.856042	NA	1.24655	729093	0.172553	0.636722	1.65435	1.9139e-07
ENSMUST00000039601.9|ENSMUST00000121182.1|ENSMUSG00000040767.10|chr11|+	0.72548	-0.16391	0.117323	-0.0265882	-0.739337	7.66258	-12.2185	2.4862e-06	0.23313	0.26262	0.813068	8.44326e-10	0.959524	0.959524	0.154054	0.13747	0.104732	0.112438	0.120485	150.983	240.754	2.06572	0.848818	1.12448	0.973762	0.477431	2127.24	4.93803e-06	4.2784e-14
ENSMUST00000178003.7|ENSMUST00000021089.10|ENSMUSG00000020744.13|chr11|-	-0.145722	0.286939	0.366425	-0.471008	0.467137	-0.00966314	0.0135729	0.0176243	0.00557488	2.3316e-09	2.28374e-14	3.99453e-08	0.749132	0.749132	0.0613977	0.103521	0.0613485	0.0617024	0.0850718	0.0302177	0.0424439	0.864398	1.33234	1.44257	0.624372	1.59542	0.990383	1.01367	1.53168e-21
ENSMUST00000020826.5|ENSMUSG00000020519.5|chr11|+	-0.368662	-0.550966	2.50274	0.217375	-0.028987	0.847489	-0.706486	2.60004e-06	0.0324777	3.06607e-06	0.462534	0.8609	1.5879e-21	1.5879e-21	0.0784366	0.257644	0.53634	0.295877	0.165423	0.0889378	0.0741405	0.691659	0.576393	12.216	1.24281	0.971429	2.33378	0.493375	4.6926e-15
ENSMUST00000073192.13|ENSMUSG00000020311.17|chr11|-	0.196326	0.171022	0.523428	0.219334	-1.09032	-0.239762	0.319497	0.0464238	0.0214693	0.00021588	0.0718103	5.32761e-10	1.49208e-07	1.49208e-07	0.098581	0.0743696	0.14148	0.121831	0.175599	0.0456383	0.0608156	1.21692	1.18652	1.6878	1.24525	0.336109	0.786815	1.37643	3.29647e-12
ENSMUST00000048139.11|ENSMUSG00000041346.11|chr11|-	0.313066	-0.722234	0.336153	-0.184808	0.451428	0.323305	-0.353901	0.00293136	6.05998e-05	0.152337	0.00215143	0.00184368	7.1646e-09	7.1646e-09	0.105238	0.180087	0.234855	0.0602275	0.144952	0.0558672	0.0611543	1.36761	0.485666	1.39955	0.831264	1.57055	1.38169	0.701944	3.18374e-09
ENSMUST00000178105.2|ENSMUSG00000020483.14|chr11|-	-0.0811421	-0.532906	0.929566	-1.51043	0.0605339	-0.15866	0.129592	0.0135603	2.84583e-51	0	0	0.152041	8.74688e-31	8.74688e-31	0.0328683	0.035379	0.014338	0.0193995	0.0422616	0.0137542	0.0112342	0.922063	0.586897	2.53341	0.220815	1.0624	0.853286	1.13836	0
ENSMUST00000106506.7|ENSMUST00000106507.8|ENSMUSG00000020743.15|chr11|-	0.303207	-0.247064	0.374729	0.00260185	-0.0782266	0.594943	-0.816134	0.0271692	0.0327573	0.365152	0.968215	0.333337	4.86136e-33	4.86136e-33	0.137255	0.115718	0.413795	0.065296	0.0808615	0.0496861	0.0681588	1.35419	0.781091	1.4546	1.00261	0.924755	1.81293	0.442137	0.00427566
ENSMUST00000060766.15|ENSMUST00000103186.10|ENSMUSG00000047126.17|chr11|-	-0.00582828	-0.135252	0.0429923	0.274607	-0.015989	0.322375	-0.300805	0.906383	0.000103951	0.266979	1.69148e-06	0.752903	1.51977e-43	1.51977e-43	0.0495593	0.0348481	0.0387302	0.0573632	0.0507888	0.0232977	0.0217388	0.994189	0.873496	1.04393	1.31601	0.984138	1.3804	0.740222	4.12636e-05
ENSMUST00000109086.7|ENSMUST00000020657.12|ENSMUSG00000020390.12|chr11|-	0.10169	-0.122535	0.584024	0.04586	-0.683079	0.100909	-0.0991761	0.000679303	7.39021e-07	2.91797e-158	0.109371	8.75817e-171	5.93516e-15	5.93516e-15	0.0299283	0.0247504	0.0217889	0.0286441	0.0245206	0.0129283	0.0127062	1.10704	0.884675	1.79324	1.04693	0.505059	1.10618	0.905583	3.38178e-263
ENSMUST00000165599.8|ENSMUST00000093166.10|ENSMUSG00000020340.16|chr11|-	0.155192	-2.1261	0.106697	-0.486352	-0.277963	-0.178472	0.280668	0.221805	3.58686e-88	3.5127e-28	1.01107e-10	0.117846	1.26099e-17	1.26099e-17	0.127026	0.106805	0.00969307	0.0752252	0.177739	0.0208807	0.0328374	1.16788	0.119302	1.1126	0.614865	0.757325	0.836548	1.32401	6.00546e-94
ENSMUST00000070575.13|ENSMUSG00000025162.17|chr11|-	-0.0148032	-1.52781	1.52487	-0.116918	0.493156	-0.337403	0.324817	0.847773	1.79367e-203	2.80864e-39	0.125652	2.62748e-14	3.49172e-25	3.49172e-25	0.0771159	0.0501963	0.116295	0.0763431	0.0647572	0.0325449	0.0313308	0.985306	0.21701	4.59453	0.889658	1.63748	0.713621	1.38378	2.19973e-232
ENSMUST00000103019.1|ENSMUST00000064307.9|ENSMUSG00000025375.15|chr11|-	-0.0763569	0.942606	0.0177333	-0.00370277	-0.31206	1.08101	-0.93938	0.396297	0.0216117	0.811771	0.842928	0.278068	8.82381e-93	8.82381e-93	0.0900167	0.410342	0.0744656	0.0186867	0.287701	0.0529096	0.0459777	0.926485	2.56666	1.01789	0.996304	0.731938	2.94765	0.39087	0.0482666
ENSMUST00000103236.3|ENSMUST00000170799.7|ENSMUSG00000078771.10|chr11|-	12.7788	0.751598	-0.883568	-1.16377	12.754	-0.0671565	0.063455	0.940009	0.511738	0.473986	0.309801	0.990516	0.0378531	0.0378531	169.8	1.1455	1.23402	1.14585	1072.93	0.0323421	0.0305595	354626	2.12039	0.413306	0.312307	345930	0.935049	1.06551	1.43432e-160
ENSMUST00000101007.2|ENSMUSG00000072809.2|chr11|-	0.108931	0.365962	-0.185097	-0.675708	0.255862	-0.325815	0.406179	0.368301	0.00816667	0.0560293	3.53997e-05	0.0832873	6.47968e-08	6.47968e-08	0.12108	0.138355	0.0968685	0.163387	0.147733	0.06028	0.0751483	1.11509	1.4419	0.831024	0.508796	1.29157	0.721938	1.50107	0.000179101
ENSMUST00000109290.1|ENSMUST00000070735.9|ENSMUST00000070725.10|ENSMUSG00000020436.17|chr11|-	-0.141561	-2.28524	-0.175472	-0.143724	14.6581	-0.260913	0.153589	0.967725	0.521219	0.959786	0.967185	0.956954	8.77754e-06	8.77754e-06	3.49869	3.56251	3.48001	3.49365	271.564	0.0586944	0.0345509	0.868002	0.10175	0.839061	0.866127	2.32234e+06	0.770348	1.16601	6.78022e-08
ENSMUST00000021166.5|ENSMUSG00000020810.5|chr11|-	1.89898	-0.651577	-0.0258093	-0.862339	-0.0378475	-0.00047001	0.000193581	2.26166e-05	0.0345238	0.422988	0.000357974	0.551357	0.994135	0.994135	0.448153	0.308234	0.0322114	0.241601	0.0635316	0.0639409	0.026335	6.67911	0.521223	0.974521	0.422173	0.96286	0.99953	1.00019	2.88687e-09
ENSMUST00000020820.1|ENSMUSG00000020514.8|chr11|+	0.815755	-0.941593	0.356223	1.17942	0.203018	11.3336	-7.08791	0.00309101	4.72651e-22	0.0873439	0.000204397	0.199874	0.964849	0.964849	0.275729	0.0975338	0.208369	0.317602	0.158372	257.18	160.837	2.26088	0.390006	1.42793	3.2525	1.2251	83587.1	0.000835138	4.44412e-43
ENSMUST00000213866.1|ENSMUST00000108858.7|ENSMUSG00000018593.13|chr11|-	0.950241	-0.921105	0.717544	0.759356	0.0726488	-0.286488	0.233478	0	0	0.00111645	3.7253e-29	6.31821e-28	0	0	0.0204564	0.00966975	0.220145	0.0677513	0.00663183	0.00712522	0.00580681	2.58633	0.398079	2.04939	2.1369	1.07535	0.750896	1.26299	0
ENSMUST00000164465.2|ENSMUSG00000049612.10|chr11|-	0.045944	0.307855	0.115097	-0.105798	12.1471	0.435681	-0.324648	0.637247	0.152218	0.311584	0.274053	0.9333	2.89607e-49	2.89607e-49	0.0974315	0.215021	0.113743	0.0967268	145.137	0.0295296	0.022004	1.04702	1.3605	1.12198	0.899607	188545	1.54602	0.722782	6.53592e-08
ENSMUST00000107579.1|ENSMUST00000018685.8|ENSMUSG00000018541.10|chr11|-	0.712836	-1.50221	-0.021132	0.670776	-0.3216	-0.0374121	0.0494638	2.76994e-10	3.97853e-28	0.82265	4.21347e-09	1.4658e-05	0.391238	0.391238	0.112949	0.13661	0.0942809	0.114163	0.0742081	0.0436357	0.0576922	2.03977	0.222637	0.97909	1.95575	0.724988	0.963279	1.05071	2.92132e-41
ENSMUST00000180587.7|ENSMUST00000174159.7|ENSMUST00000108649.2|ENSMUSG00000018752.19|chr11|-	0.039649	-0.379803	2.93083	2.43594	-0.00955183	0.431494	-0.257098	0.683538	9.88618e-11	1.28927e-29	2.51793e-33	0.867706	8.53917e-13	8.53917e-13	0.0972648	0.0587141	0.25933	0.202514	0.0573433	0.0603301	0.0359466	1.04045	0.683996	18.7433	11.4265	0.990494	1.53956	0.773293	2.81709e-87
ENSMUST00000102510.7|ENSMUST00000018449.10|ENSMUSG00000020850.14|chr11|+	-0.0156251	-0.981639	-0.0235382	0.199861	0.272344	11.1884	-7.76399	0.884363	2.70431e-06	0.836854	0.224162	0.0140755	0.96086	0.96086	0.107432	0.209212	0.114308	0.164422	0.110919	227.985	158.207	0.984496	0.374696	0.976737	1.22123	1.31304	72285.3	0.000424757	0.0080474
ENSMUST00000100686.9|ENSMUST00000018547.8|ENSMUST00000172405.7|ENSMUSG00000020530.14|chr11|-	0.273397	-0.962428	0.0789228	-0.0299385	-0.222194	0.122527	-0.100999	7.35879e-06	2.8971e-07	0.109367	0.706851	0.00905067	0.00220752	0.00220752	0.0609848	0.187607	0.0492945	0.079605	0.0851276	0.0400312	0.0329978	1.31442	0.381964	1.08212	0.970505	0.80076	1.13035	0.903934	5.94438e-11
ENSMUST00000017759.8|ENSMUSG00000017615.12|chr11|-	0.378351	-0.819011	0.272721	-0.361787	-0.0102049	-0.0522838	0.0722207	4.60525e-17	1.3097e-29	7.82731e-07	0.000391172	0.407452	0.000510608	0.000510608	0.0450613	0.0724778	0.0552109	0.102028	0.0123191	0.0150451	0.0207822	1.45987	0.440867	1.31353	0.696431	0.989847	0.94906	1.07489	7.08919e-48
ENSMUST00000093109.10|ENSMUST00000018755.9|ENSMUSG00000020388.12|chr11|-	0.0960435	-0.0409021	-0.121311	1.10449	0.109124	0.218981	-0.304745	0.00118601	0.000605109	0.841961	0.157517	0.571033	1.3886e-44	1.3886e-44	0.0296227	0.0119272	0.608425	0.781402	0.192618	0.0156324	0.0217548	1.10081	0.959923	0.885758	3.01768	1.1153	1.24481	0.737311	0.00143278
ENSMUST00000020846.7|ENSMUSG00000020538.15|chr11|-	-0.10338	0.644035	1.07481	0.286722	0.162667	0.463909	-0.224542	2.42103e-13	3.31016e-06	6.36078e-08	0.000116815	0.205519	2.17748e-31	2.17748e-31	0.0141168	0.138485	0.198731	0.0744206	0.128491	0.0398052	0.0192666	0.901784	1.90415	2.92943	1.33205	1.17665	1.59028	0.798882	1.13106e-23
ENSMUST00000108721.7|ENSMUSG00000042709.14|chr11|-	0.235942	-0.382005	0.660695	-1.0454	0.249152	-0.732575	0.443156	0.0235087	2.72904e-06	3.81811e-09	1.22456e-19	0.039186	1.13795e-29	1.13795e-29	0.104166	0.081447	0.112136	0.115298	0.120817	0.064758	0.039174	1.2661	0.682492	1.93614	0.351553	1.28294	0.48067	1.55762	9.10394e-27
ENSMUST00000018993.6|ENSMUSG00000018849.6|chr11|-	-0.186234	2.49808	-0.0424089	2.49183	-1.32733	-0.214825	0.243065	4.1149e-06	8.4987e-06	0.600301	0.0128454	0.00881755	4.03599e-07	4.03599e-07	0.0404374	0.561086	0.080938	1.00153	0.5068	0.0423948	0.0479677	0.830079	12.1591	0.958478	12.0833	0.265183	0.806682	1.27515	4.69935e-16
ENSMUST00000014750.14|ENSMUSG00000014606.14|chr11|-	0.115002	0.089232	0.0146132	-0.132467	-0.308066	0.309421	-0.341893	0.0107072	0.00111528	0.734879	0.0241628	3.98591e-10	2.20377e-52	2.20377e-52	0.0450617	0.0273743	0.0431521	0.0587559	0.0492545	0.0203153	0.0224472	1.12188	1.09333	1.01472	0.875932	0.734867	1.36264	0.710425	1.6628e-09
ENSMUST00000017430.11|ENSMUST00000170710.7|ENSMUSG00000017286.15|chr11|-	-0.0247376	-0.359952	0.528136	0.269977	-0.023581	0.264204	-0.294837	0.876702	1.16636e-08	1.27651e-05	3.11461e-05	0.788263	3.75052e-10	3.75052e-10	0.159442	0.0630989	0.121018	0.0648216	0.0878029	0.0421777	0.0470679	0.975566	0.69771	1.69577	1.30993	0.976695	1.30239	0.744653	5.25968e-07
ENSMUST00000135884.7|ENSMUST00000107844.2|ENSMUSG00000037601.11|chr11|-	-0.129056	-0.191324	0.428968	-0.408091	-0.257897	0.0963407	-0.111686	0.0230022	0.000892929	5.66481e-53	2.75429e-11	9.62676e-07	3.45389e-06	3.45389e-06	0.0567679	0.0575886	0.0280014	0.0612828	0.0526415	0.020755	0.0240608	0.878925	0.825865	1.53567	0.664918	0.772675	1.10113	0.894325	1.65845e-49
ENSMUST00000107257.7|ENSMUSG00000097239.7|chr11|-	0.00483333	-1.01784	0.312229	0.16568	0.187884	0.283271	-0.457423	0.96142	4.29387e-10	5.40248e-06	0.118043	0.0677542	9.16526e-12	9.16526e-12	0.0999207	0.163038	0.0686442	0.105999	0.102858	0.0415412	0.0670803	1.00485	0.361375	1.36647	1.1802	1.20669	1.32746	0.632913	6.39322e-11
ENSMUST00000108850.1|ENSMUST00000020831.12|ENSMUSG00000020523.14|chr11|-	0.481897	-0.746084	0.162829	0.458632	0.0430647	-0.30895	0.273412	1.52989e-13	7.35682e-50	0.0444973	4.53512e-15	0.332884	6.49356e-24	6.49356e-24	0.0652576	0.0502541	0.0810344	0.0585051	0.0444736	0.0306372	0.027113	1.61914	0.47422	1.17683	1.58191	1.04401	0.734218	1.31444	5.52957e-54
ENSMUST00000020801.13|ENSMUSG00000020495.13|chr11|-	-0.150982	0.784641	-0.038701	-0.153948	-0.615496	0.516397	-0.376638	0.322778	0.00118895	0.77528	0.291897	0.00331751	4.80474e-06	4.80474e-06	0.152698	0.24206	0.135567	0.146065	0.209589	0.11292	0.0823588	0.859863	2.19162	0.962038	0.857316	0.540373	1.67598	0.686164	1.70547e-11
ENSMUST00000163666.2|ENSMUSG00000059796.16|chr11|-	0.326844	-0.337042	0.379001	0.221509	-0.183488	0.0771753	-0.0870603	8.01832e-19	3.07668e-83	3.4511e-29	1.39148e-20	1.00776e-11	1.08802e-10	1.08802e-10	0.0368909	0.0174373	0.0337948	0.0238156	0.0269621	0.0119574	0.013489	1.38659	0.713879	1.46082	1.24796	0.832362	1.08023	0.916622	4.06194e-121
ENSMUST00000018571.4|ENSMUSG00000018427.7|chr11|-	0.0276356	-1.26612	0.134011	-0.0133345	0.211787	-0.12572	0.107102	0.933754	2.70185e-11	0.060079	0.466414	0.133633	0.000235063	0.000235063	0.33247	0.190053	0.0712745	0.0183084	0.141198	0.0341817	0.0291197	1.02802	0.281922	1.14341	0.986754	1.23588	0.881861	1.11305	7.74377e-09
ENSMUST00000107903.7|ENSMUST00000107904.2|ENSMUSG00000018428.15|chr11|-	0.134913	1.43186	-0.200522	-0.374771	-0.113633	0.404121	-0.448398	0.245862	6.88685e-05	0.0499712	0.00168693	0.363832	5.18512e-11	5.18512e-11	0.116258	0.359749	0.102296	0.119337	0.125135	0.061552	0.0682958	1.14444	4.18648	0.818303	0.687447	0.892585	1.49799	0.638651	7.62262e-06
ENSMUST00000093267.10|ENSMUST00000180260.7|ENSMUST00000043356.12|ENSMUSG00000042208.15|chr11|-	0.00748522	0.461621	-0.19585	0.357491	0.0576256	0.228529	-0.248863	0.976682	0.0697059	4.38394e-05	0.000129995	0.727058	3.12261e-05	3.12261e-05	0.256093	0.254503	0.047929	0.0934259	0.165097	0.0548777	0.0597606	1.00751	1.58664	0.822136	1.42974	1.05932	1.25675	0.779687	3.01653e-05
ENSMUST00000106439.1|ENSMUSG00000020775.13|chr11|-	0.176021	-0.294252	-0.00261303	0.103532	-0.0119435	0.225542	-0.294967	0.0106295	0.000592403	0.96606	0.361423	0.85644	7.21822e-12	7.21822e-12	0.0689021	0.0856613	0.06141	0.113441	0.0660197	0.0329102	0.0430403	1.19246	0.745088	0.99739	1.10908	0.988128	1.253	0.744556	0.0403755
ENSMUST00000146385.8|ENSMUST00000093253.9|ENSMUST00000109502.8|ENSMUSG00000032878.16|chr11|-	-0.566053	NA	0.147416	0.148261	0.0933641	-0.245044	0.132456	3.12498e-07	NA	0.0106796	0.575767	0.0852555	0.000136189	0.000136189	0.110649	NA	0.0577422	0.264951	0.0542507	0.0642319	0.03472	0.567762	NA	1.15884	1.15982	1.09786	0.78267	1.14163	4.80664e-06
ENSMUST00000107075.8|ENSMUSG00000034520.14|chr11|-	-0.383197	NA	-0.251401	13.1138	0.00106943	-0.374894	0.379377	0.311144	NA	0.570385	0.948242	0.997568	4.0881e-27	4.0881e-27	0.378345	NA	0.44301	202.016	0.350921	0.0347633	0.035179	0.681679	NA	0.77771	495757	1.00107	0.687362	1.46137	0.0221371
ENSMUST00000109943.9|ENSMUST00000040448.12|ENSMUSG00000034354.17|chr11|-	-0.650056	0.561729	0.741714	-0.89826	0.187044	-0.338471	0.306757	1.41111e-13	0.00928784	1.78e-08	9.12517e-15	0.126226	2.17676e-08	2.17676e-08	0.0879015	0.215944	0.131693	0.115891	0.122319	0.06047	0.0548042	0.522017	1.7537	2.09953	0.407278	1.20568	0.71286	1.35901	9.37392e-25
ENSMUST00000190120.1|ENSMUSG00000099681.1|chr11|-	0.150049	-0.0563665	-0.124855	1.28608	-0.446345	0.540794	-0.571113	0.231232	0.61529	0.224785	1.30012e-17	9.92095e-06	6.7429e-19	6.7429e-19	0.125334	0.112164	0.102854	0.15053	0.101008	0.0609066	0.0643213	1.16189	0.945193	0.882625	3.61857	0.639963	1.71737	0.564897	1.24946e-11
ENSMUST00000018315.9|ENSMUSG00000018171.9|chr11|-	0.0389909	0.153073	0.439029	-0.331003	0.856944	0.288119	-0.312888	0.616874	0.0115624	6.82649e-10	1.24048e-20	2.30971e-23	2.80642e-20	2.80642e-20	0.0779373	0.0606175	0.0711547	0.0355413	0.0860494	0.0312287	0.0339133	1.03976	1.16541	1.5512	0.718203	2.35595	1.33392	0.731332	6.91578e-33
ENSMUST00000109596.7|ENSMUST00000050611.13|ENSMUST00000162811.1|ENSMUSG00000044066.14|chr11|-	-0.185316	0.283324	-0.0302102	0.212295	-0.348169	0.00672289	-0.0077654	0.000970015	3.89735e-12	0.731104	0.00446955	5.36168e-10	0.804664	0.804664	0.056172	0.0408198	0.0879078	0.0746738	0.0560828	0.0271835	0.0313988	0.830842	1.32754	0.970242	1.23651	0.705979	1.00675	0.992265	7.94216e-16
ENSMUST00000108672.1|ENSMUST00000101017.8|ENSMUST00000018880.13|ENSMUSG00000018736.14|chr11|-	-1.25418	-0.02181	0.826541	0.129595	-0.494145	0.157856	-0.164475	4.83991e-83	0.797788	1.48262e-44	0.19981	7.61635e-16	2.61188e-06	2.61188e-06	0.0649652	0.0851253	0.0590236	0.10108	0.0613067	0.0335922	0.0350006	0.28531	0.978426	2.2854	1.13837	0.610092	1.171	0.848339	1.60402e-102
ENSMUST00000107894.7|ENSMUST00000000285.8|ENSMUSG00000000276.11|chr11|-	-0.0488511	-2.21237	0.141169	-0.393587	0.183646	-0.0225252	0.0285456	0.716183	5.23746e-10	9.08099e-05	0.016449	0.238079	0.620587	0.620587	0.134367	0.356154	0.0360684	0.164077	0.155659	0.0455037	0.0576657	0.952323	0.109441	1.15162	0.674633	1.20159	0.977727	1.02896	1.00722e-13
ENSMUST00000101067.9|ENSMUST00000069456.10|ENSMUST00000101066.9|ENSMUSG00000018501.17|chr11|-	0.0133044	-0.517296	0.142039	0.00763042	0.15942	-0.0145321	0.0178611	0.66424	4.96335e-38	2.80832e-07	0.854582	1.45113e-08	0.322794	0.322794	0.0306506	0.0401239	0.0276562	0.0416337	0.02813	0.0146977	0.0180647	1.01339	0.59613	1.15262	1.00766	1.17283	0.985573	1.01802	3.14211e-39
ENSMUST00000145353.7|ENSMUST00000020624.6|ENSMUSG00000020362.13|chr11|-	-0.0330295	0.278667	-0.178792	-0.170532	0.0580145	-0.314652	0.34852	0.67036	0.00337871	0.00916736	0.0309821	0.0722221	1.33634e-26	1.33634e-26	0.0775971	0.0950755	0.0686146	0.0790488	0.0322713	0.0294764	0.0326491	0.96751	1.32137	0.836279	0.843216	1.05973	0.730043	1.41697	0.000126898
ENSMUST00000102795.3|ENSMUSG00000041231.15|chr11|-	0.399428	-0.0440177	-0.262864	0.00685532	0.00992059	-0.48058	0.257814	0.00157636	0.756954	0.00194305	0.958314	0.922492	1.05432e-10	1.05432e-10	0.126392	0.14223	0.0848276	0.131153	0.101964	0.0744053	0.0399157	1.49097	0.956937	0.768846	1.00688	1.00997	0.618425	1.2941	0.0279457
ENSMUST00000004508.12|ENSMUSG00000004394.12|chr11|-	-0.091892	-0.24124	0.0955414	0.283419	-0.0560385	-0.0710733	0.0547028	0.00667732	2.15737e-10	0.00832516	1.15207e-16	0.145599	0.000596674	0.000596674	0.033877	0.0379924	0.0362093	0.0341965	0.0385077	0.0207022	0.0159338	0.912204	0.785653	1.10025	1.32766	0.945503	0.931394	1.05623	8.77112e-20
ENSMUST00000143746.2|ENSMUST00000172492.7|ENSMUST00000109867.7|ENSMUSG00000041961.14|chr11|-	0.801004	-16.5809	-0.287482	0.518524	0.11641	-0.571917	0.604851	0.932738	0.958291	0.975839	0.956432	0.990214	6.88793e-24	6.88793e-24	9.49047	317.046	9.49219	9.49119	9.4907	0.0567471	0.0600149	2.22778	6.29528e-08	0.75015	1.67955	1.12346	0.564443	1.83098	1.79621e-37
ENSMUST00000107285.7|ENSMUST00000107284.7|ENSMUST00000100417.2|ENSMUSG00000006920.14|chr11|-	0.141313	0.398906	-0.729368	-0.74006	0.692683	-0.223619	0.158276	0.212002	0.00608192	1.33844e-20	3.72994e-15	2.30127e-15	6.60001e-05	6.60001e-05	0.113225	0.145409	0.0783836	0.094111	0.0874167	0.0560412	0.0396655	1.15179	1.49019	0.482213	0.477086	1.99907	0.79962	1.17149	3.67116e-38
ENSMUST00000074613.3|ENSMUSG00000060923.5|chr11|-	0.155252	0.58102	-0.139948	-0.229624	0.0517297	0.291315	-0.110926	6.76416e-06	4.5957e-05	8.59278e-05	3.98211e-05	0.338247	3.88693e-13	3.88693e-13	0.0344931	0.142572	0.0356353	0.0558899	0.0540181	0.0401291	0.0152803	1.16795	1.78786	0.869403	0.794832	1.05309	1.33819	0.895005	1.26888e-11
ENSMUST00000100202.9|ENSMUSG00000052949.14|chr11|-	-1.39967	-0.593818	0.433861	-0.848367	-2.0552	0.081183	-0.0988007	2.77589e-31	0.00162978	5.97032e-43	2.49355e-09	2.99093e-15	0.119825	0.119825	0.120311	0.188482	0.0315799	0.142299	0.260439	0.0521907	0.0635167	0.246678	0.552215	1.5432	0.428114	0.128068	1.08457	0.905923	1.76578e-49
ENSMUST00000139014.1|ENSMUSG00000043993.6|chr11|-	0.131623	NA	-0.658031	0.145934	-0.189825	-0.30888	0.331001	0.0886363	NA	5.70525e-07	0.00800774	0.256536	1.42984e-09	1.42984e-09	0.0773055	NA	0.131582	0.0550332	0.167303	0.051037	0.054692	1.14068	NA	0.51787	1.15712	0.827104	0.734269	1.39236	0.000518085
ENSMUST00000040487.3|ENSMUSG00000039096.10|chr11|-	0.955515	-4.00038	0.0740059	-0.28861	0.259729	0.155999	-0.203665	7.51225e-13	1.60742e-05	0.500737	0.233189	0.287617	0.0208349	0.0208349	0.13327	0.927425	0.10991	0.242085	0.244252	0.0675037	0.0881298	2.60001	0.0183086	1.07681	0.749304	1.29658	1.16882	0.815736	4.43987e-33
ENSMUST00000142739.7|ENSMUSG00000017376.15|chr11|-	-0.0531429	0.514428	0.270839	-0.509418	-0.256546	0.143938	-0.172936	0.621648	9.26658e-06	5.05155e-09	2.52089e-17	0.0139299	3.25945e-05	3.25945e-05	0.107682	0.116029	0.0463332	0.060166	0.104327	0.034646	0.0416259	0.948244	1.67268	1.31106	0.600845	0.773719	1.15481	0.841191	1.42237e-23
ENSMUST00000017821.11|ENSMUSG00000017677.11|chr11|-	0.0586793	0.239657	-0.376023	-1.20796	-0.0666656	0.129705	-0.0770628	0.238111	9.42678e-08	7.32026e-07	3.07251e-29	0.452098	0.00364027	0.00364027	0.04974	0.0449012	0.0759234	0.107613	0.0886602	0.0446066	0.0265024	1.06044	1.27081	0.686586	0.298807	0.935508	1.13849	0.925832	1.05385e-27
ENSMUST00000049385.13|ENSMUSG00000035530.13|chr11|+	0.302526	-0.118671	0.126814	-0.0806206	-0.128266	-0.141518	0.170208	1.83077e-53	2.71917e-09	1.42679e-10	7.43678e-07	2.88607e-12	1.2054e-61	1.2054e-61	0.0196538	0.0199524	0.0197745	0.0162883	0.0183679	0.0085421	0.0102739	1.35327	0.8881	1.13521	0.922544	0.879619	0.86804	1.18555	3.11957e-54
ENSMUST00000082152.4|ENSMUSG00000020802.8|chr11|-	0.195725	-0.639551	-0.0230157	-0.182831	0.275172	0.54242	-0.591581	0.15214	0.00533523	0.637541	0.138039	0.0774322	1.89105e-22	1.89105e-22	0.136678	0.229553	0.0488511	0.123273	0.155835	0.0556472	0.0606907	1.21619	0.527529	0.977247	0.832909	1.31676	1.72016	0.553451	0.0452801
ENSMUST00000094077.4|ENSMUSG00000018476.7|chr11|-	0.296483	-0.643582	-0.280204	0.179145	0.202358	-0.0161573	0.0113786	0.0037975	3.55979e-10	0.0451516	0.0550859	0.0303976	0.796445	0.796445	0.102429	0.102609	0.139875	0.0933922	0.0934737	0.0626373	0.0441117	1.34512	0.525407	0.75563	1.19619	1.22429	0.983973	1.01144	9.03133e-10
ENSMUST00000038210.11|ENSMUST00000109097.8|ENSMUST00000109092.7|ENSMUSG00000036391.16|chr11|-	-0.204417	-0.132404	-0.147967	0.816956	-0.371816	0.0954645	-0.0979299	0.0111563	0.187786	0.0479219	5.01899e-18	9.09051e-07	0.0204322	0.0204322	0.0805502	0.100522	0.074804	0.0944137	0.0757206	0.0411784	0.0422418	0.815122	0.875987	0.86246	2.2636	0.689481	1.10017	0.906712	1.42825e-18
ENSMUST00000004868.5|ENSMUSG00000004748.5|chr11|-	-0.0294001	-0.139244	-0.0299068	1.79253	-0.466839	0.497763	-0.554015	0.780511	0.237474	0.550261	0.00967375	0.0639466	3.2656e-19	3.2656e-19	0.105508	0.117871	0.0500641	0.692823	0.251998	0.0555578	0.0618364	0.971028	0.870016	0.970536	6.0046	0.626981	1.64504	0.574638	4.28065e-06
ENSMUST00000037324.11|ENSMUSG00000036309.14|chr11|+	0.517594	-0.425873	-0.220463	-0.391185	0.418145	-0.0961006	0.0792871	1.85102e-10	0.000360102	0.00718087	1.56212e-06	6.62521e-06	0.0546555	0.0546555	0.0812139	0.119368	0.0820072	0.081444	0.0928101	0.0500106	0.0412609	1.67799	0.653199	0.802147	0.676255	1.51914	0.908373	1.08252	1.0285e-16
ENSMUST00000107080.1|ENSMUST00000107081.7|ENSMUSG00000078640.9|chr11|-	-0.406398	15.63	0.359832	15.5901	-0.393742	0.125651	-0.421947	0.947861	0.952857	0.953964	0.980329	0.949497	6.77631e-11	6.77631e-11	6.21474	264.381	6.23305	632.3	6.21643	0.0192553	0.0646611	0.666045	6.13796e+06	1.43309	5.89777e+06	0.674528	1.13389	0.655769	8.42243e-17
ENSMUST00000018691.8|ENSMUSG00000018547.8|chr11|-	-1.29668	14.6213	-1.26515	-1.48172	-1.32534	0.0458928	-0.0593682	0.96005	0.959646	0.96102	0.954355	0.959168	0.362467	0.362467	25.8866	288.974	25.8864	25.8867	25.8867	0.0503944	0.0651915	0.273439	2.2385e+06	0.282197	0.227245	0.265712	1.04696	0.94236	8.19032e-12
ENSMUST00000058286.8|ENSMUST00000154617.7|ENSMUSG00000020516.15|chr11|-	-0.299445	-0.547411	0.268709	0.043685	0.200216	-0.204538	0.226887	7.86284e-09	5.22797e-13	2.03346e-07	0.454035	0.00111297	2.28454e-12	2.28454e-12	0.0518845	0.0758267	0.0517121	0.0583474	0.0614103	0.0291535	0.0323389	0.74123	0.578446	1.30827	1.04465	1.22167	0.815024	1.25469	1.59694e-27
ENSMUST00000102772.3|ENSMUST00000101265.8|ENSMUSG00000020377.15|chr11|-	0.830937	-0.00981638	2.03763	11.9462	0.0964183	0.225032	-0.284708	0.0626741	0.766732	0.00752577	0.88185	0.495292	1.3689e-51	1.3689e-51	0.446381	0.0330905	0.762404	80.3787	0.141393	0.0148919	0.018841	2.29547	0.990232	7.6724	154236	1.10122	1.25236	0.752234	0.000319061
ENSMUST00000108829.7|ENSMUST00000065533.2|ENSMUST00000057836.11|ENSMUST00000064786.11|ENSMUSG00000049755.14|chr11|-	-0.204944	-1.1532	0.387454	0.288729	0.1251	0.212613	-0.267729	0.00194026	1.3689e-29	3.47767e-09	0.00145614	0.0686697	5.69748e-10	5.69748e-10	0.0661273	0.102087	0.0655891	0.0907014	0.0687144	0.0343003	0.0431921	0.814693	0.315624	1.47323	1.33473	1.13326	1.23691	0.765115	3.4971e-30
ENSMUST00000041065.13|ENSMUST00000070997.5|ENSMUSG00000035441.14|chr11|-	-0.135391	-0.76443	-0.926999	0.400754	-0.399965	-0.216758	0.182451	0.465808	1.16988e-17	1.43216e-15	1.18905e-68	2.89518e-27	2.17602e-14	2.17602e-14	0.18564	0.0893458	0.116127	0.0228863	0.0369794	0.0283724	0.0238817	0.873375	0.465599	0.39574	1.49295	0.670344	0.805124	1.20016	5.79453e-72
ENSMUST00000056153.7|ENSMUSG00000044788.10|chr11|-	-0.885062	14.8199	-0.773148	-0.629527	-0.858912	-1.00776	0.266626	0.94934	0.957672	0.955739	0.963954	0.950846	1.11151e-19	1.11151e-19	13.9302	279.221	13.9303	13.93	13.9334	0.111018	0.0293724	0.412688	2.73011e+06	0.461558	0.532844	0.423623	0.365037	1.30555	6.47283e-12
ENSMUST00000106865.7|ENSMUST00000002043.9|ENSMUSG00000078622.8|chr11|-	0.0377167	0.213574	0.481504	-0.394886	-0.159431	0.175507	-0.158436	0.610496	0.00217727	5.01411e-20	2.81191e-12	0.00661053	4.56375e-08	4.56375e-08	0.0740462	0.0696833	0.0525446	0.0565187	0.0587039	0.0321	0.0289777	1.03844	1.23809	1.61851	0.673757	0.852629	1.19185	0.853478	1.81515e-22
ENSMUST00000178202.7|ENSMUST00000108711.7|ENSMUSG00000001036.17|chr11|-	-0.110319	1.41826	0.101189	0.0390112	-0.182295	-0.185523	0.16734	0.0222889	1.15777e-12	0.0808432	0.0909061	1.18728e-07	1.74211e-17	1.74211e-17	0.0482709	0.199466	0.0579608	0.0230748	0.0344249	0.0218011	0.0196644	0.895549	4.12994	1.10649	1.03978	0.833355	0.830669	1.18216	2.23129e-20
ENSMUST00000017610.9|ENSMUSG00000017466.9|chr11|-	1.13256	-1.9336	2.43541	-0.805791	0.329492	-0.149142	0.18161	3.10427e-100	0	0	1.38844e-159	5.02363e-06	1.19857e-21	1.19857e-21	0.0532901	0.0248366	0.0379826	0.0299361	0.072197	0.0156036	0.0190005	3.1036	0.144627	11.4205	0.446735	1.39026	0.861447	1.19915	0
ENSMUST00000095254.11|ENSMUST00000093046.12|ENSMUST00000102682.4|ENSMUST00000064019.14|ENSMUSG00000000538.18|chr11|-	-0.163111	-0.74883	0.580917	-0.09355	-0.381967	-0.227616	0.258631	2.5148e-06	2.64787e-11	4.26874e-43	0.0244212	1.03293e-16	1.00203e-25	1.00203e-25	0.0346533	0.112354	0.0422093	0.0415697	0.0460149	0.0217067	0.0246644	0.849497	0.472919	1.78768	0.910692	0.682518	0.79643	1.29516	2.91695e-57
ENSMUST00000067664.9|ENSMUSG00000020849.13|chr11|+	-0.0788615	-1.09602	-0.146439	0.507702	0.370903	0.675193	-0.645094	0.105511	1.17291e-30	0.00319545	7.47177e-17	1.82684e-06	7.78419e-77	7.78419e-77	0.0487189	0.0952223	0.0496693	0.0608805	0.0777299	0.0363936	0.0347713	0.924168	0.334198	0.863778	1.66147	1.44904	1.96441	0.524613	2.17856e-22
ENSMUST00000040380.12|ENSMUSG00000040430.18|chr11|-	0.0562327	0.0105687	0.40702	-0.0839679	-0.24614	-0.0613994	0.0463183	5.93851e-05	0.852651	2.21553e-15	0.58693	4.22197e-23	0.000622639	0.000622639	0.0140048	0.0569015	0.0513354	0.154554	0.0248662	0.0179449	0.0135372	1.05784	1.01062	1.50233	0.919461	0.781813	0.940448	1.04741	3.30992e-30
ENSMUST00000093002.11|ENSMUST00000093001.4|ENSMUST00000047463.14|ENSMUSG00000033389.16|chr11|-	0.206994	14.4966	-0.367079	-1.61257	-0.438565	-0.0904127	0.0961725	0.974	0.958178	0.953894	0.799694	0.944957	0.0572136	0.0572136	6.35118	276.44	6.34891	6.35515	6.35229	0.0475437	0.0505725	1.22997	1.97597e+06	0.692755	0.199374	0.644961	0.913554	1.10095	2.49841e-10
ENSMUST00000163524.7|ENSMUST00000057207.5|ENSMUST00000102801.7|ENSMUSG00000049336.16|chr11|-	-1.15611	-0.875724	0.0884301	-0.035283	-14.1221	-0.0863351	0.109235	0.00671018	0.0332618	0.811167	0.930368	0.93328	0.00239044	0.00239044	0.426469	0.411349	0.370124	0.403783	168.685	0.0284289	0.0359696	0.314708	0.41656	1.09246	0.965332	7.35985e-07	0.917287	1.11542	8.97488e-18
ENSMUST00000217262.1|ENSMUST00000094151.5|ENSMUSG00000020496.9|chr11|-	0.0094059	0.268414	-0.00833965	-0.121668	-0.0937306	0.908183	-0.998676	0.915838	0.0078455	0.864059	0.0946754	0.28435	2.16773e-77	2.16773e-77	0.0890059	0.100959	0.0487102	0.0728014	0.0875497	0.0487718	0.0536315	1.00945	1.30789	0.991695	0.885442	0.910528	2.47981	0.368367	0.00937687
ENSMUST00000042780.13|ENSMUST00000103070.2|ENSMUSG00000040548.16|chr11|-	-0.431911	-4.10708	0.383872	-0.00591391	0.310699	-0.0894164	0.0657816	1.31529e-06	6.15202e-58	4.84454e-11	0.938859	0.0313311	0.101922	0.101922	0.0892853	0.255966	0.0583779	0.0771006	0.14432	0.0546686	0.0402184	0.649267	0.0164557	1.46796	0.994104	1.36438	0.914465	1.06799	2.35086e-104
ENSMUST00000018569.13|ENSMUSG00000018425.18|chr11|-	-0.733087	-2.41995	0.0247765	2.05882	-0.398662	-0.385942	0.210358	7.35934e-19	1.00912e-06	0.835143	1.53045e-75	1.39703e-07	9.72003e-08	9.72003e-08	0.0826543	0.494893	0.119054	0.111943	0.0757102	0.0723838	0.0394529	0.480424	0.0889259	1.02509	7.83675	0.671217	0.67981	1.23412	1.11941e-111
ENSMUST00000109594.7|ENSMUST00000004634.6|ENSMUSG00000020142.12|chr11|-	0.0154021	-7.57149	-0.438029	11.672	1.35082	0.219671	-0.462904	0.9784	6.0328e-11	0.466516	0.973389	0.131044	1.88669e-06	1.88669e-06	0.568879	1.1572	0.601557	349.906	0.894586	0.046099	0.0971426	1.01552	0.000514925	0.645307	117247	3.8606	1.24567	0.629453	4.19664e-95
ENSMUST00000106182.7|ENSMUST00000106181.7|ENSMUST00000106180.1|ENSMUST00000058162.13|ENSMUSG00000051510.13|chr11|-	0.00379483	-0.0373422	0.0125154	-0.294913	0.313582	-0.107115	0.124931	0.918422	0.310159	0.740006	4.74801e-09	6.67974e-12	1.43933e-08	1.43933e-08	0.0370511	0.0367943	0.0377145	0.0503628	0.0456827	0.018896	0.0220389	1.0038	0.963346	1.01259	0.744596	1.36832	0.898423	1.13307	6.77643e-14
ENSMUST00000103143.9|ENSMUSG00000020883.18|chr11|-	-0.0375913	-0.529545	-0.157391	0.0499679	0.425387	-0.373445	0.175739	0.610914	6.12905e-08	0.0246101	0.552074	1.12387e-08	3.38208e-11	3.38208e-11	0.0738867	0.0977924	0.0700302	0.0840284	0.0744869	0.056336	0.026511	0.963107	0.588873	0.85437	1.05124	1.53018	0.688359	1.19213	1.51582e-11
ENSMUST00000143177.1|ENSMUST00000176261.1|ENSMUST00000151678.7|ENSMUSG00000003518.13|chr11|-	0.847919	1.27465	-0.154253	-0.447654	-0.25745	-0.107294	0.153155	0.00930512	3.79819e-06	0.242541	0.000653497	0.000831218	0.0531785	0.0531785	0.326043	0.275771	0.131991	0.131339	0.0770304	0.0554928	0.0792126	2.33478	3.57745	0.857055	0.639126	0.77302	0.898262	1.16551	2.65476e-09
ENSMUST00000106148.9|ENSMUSG00000039450.11|chr11|-	-0.230955	0.036562	0.986081	0.376456	-0.00441482	-0.0578643	0.0778606	0.0067188	0.379208	0.00587016	0.0259884	0.977935	0.164258	0.164258	0.0852084	0.0415782	0.357931	0.169089	0.159623	0.0416023	0.0559788	0.793775	1.03724	2.68071	1.45711	0.995595	0.943778	1.08097	0.00101899
ENSMUST00000044271.14|ENSMUSG00000039703.15|chr11|-	-0.366073	0.250723	-0.353594	0.270228	0.358168	0.471556	-0.557804	1.71204e-06	0.428416	8.5144e-05	0.000543361	0.000266043	2.51128e-25	2.51128e-25	0.0765083	0.316607	0.0899859	0.0781363	0.0982279	0.0453473	0.0536413	0.693452	1.28495	0.70216	1.31026	1.43071	1.60249	0.572465	8.86732e-11
ENSMUST00000107389.7|ENSMUST00000165111.7|ENSMUST00000007131.15|ENSMUST00000107385.1|ENSMUSG00000020917.17|chr11|-	-0.0475788	1.68156	-0.0271319	-0.356553	-0.313593	-0.412772	0.255672	0.604575	1.59113e-07	0.803938	7.99542e-08	0.0284377	2.59482e-12	2.59482e-12	0.0918807	0.320804	0.109291	0.0664314	0.143115	0.0589836	0.0365346	0.953535	5.37391	0.973233	0.700085	0.730817	0.661813	1.29133	2.37003e-16
ENSMUST00000004955.13|ENSMUST00000168115.7|ENSMUSG00000020528.14|chr11|-	-0.00449519	0.277089	-0.0800437	-0.209323	-0.168795	0.243258	-0.206953	0.940939	1.76829e-05	0.426942	0.00325869	0.0754048	7.98256e-09	7.98256e-09	0.0606727	0.0645549	0.100755	0.0711445	0.0949359	0.0421677	0.0358743	0.995515	1.31928	0.923076	0.811133	0.844682	1.2754	0.813058	9.22814e-07
ENSMUST00000109737.8|ENSMUST00000093346.5|ENSMUSG00000041126.16|chr11|-	0.378505	-0.125845	0.208462	0.106976	-0.338783	0.14634	-0.138749	1.05222e-77	0.00109172	4.53097e-08	0.000524672	7.01123e-81	2.10617e-27	2.10617e-27	0.0202845	0.0385346	0.0381184	0.0308481	0.0177871	0.0134938	0.0127938	1.4601	0.881752	1.23178	1.11291	0.712637	1.15759	0.870447	2.97944e-109
ENSMUST00000001479.4|ENSMUSG00000001440.5|chr11|-	0.387175	-0.367805	0.28566	-0.0894617	-0.127875	-0.20531	0.183498	0.00164878	0.00037074	0.0593436	0.263835	0.217116	0.000289584	0.000289584	0.123024	0.103314	0.151493	0.0800643	0.103606	0.0566459	0.0506279	1.47281	0.692252	1.33064	0.914423	0.879964	0.814395	1.20141	1.08882e-05
ENSMUST00000102494.7|ENSMUSG00000037958.13|chr11|-	-0.189916	-0.0687063	0.271741	0.010397	0.0394148	-0.0823663	0.10869	0.0103144	0.182672	0.000207921	0.900898	0.519606	0.00444276	0.00444276	0.0740384	0.0515591	0.0732614	0.0834921	0.0612077	0.0289524	0.0382053	0.827028	0.933601	1.31225	1.01045	1.0402	0.920935	1.11482	0.000705971
ENSMUST00000143842.1|ENSMUSG00000034621.14|chr11|-	-0.0964373	-0.0480442	0.355261	-0.131251	-0.109394	-0.294104	0.260257	0.110322	0.585432	1.09658e-09	0.00324479	0.100633	7.60145e-20	7.60145e-20	0.0603961	0.088079	0.0582904	0.0445896	0.0666309	0.0322528	0.028541	0.908067	0.953092	1.42655	0.876997	0.896377	0.745199	1.29726	3.08572e-06
ENSMUST00000020776.4|ENSMUSG00000020482.4|chr11|-	-0.74641	1.28767	-0.326786	-0.653531	-0.0193363	-0.190391	0.15263	2.13107e-13	2.04548e-15	0.017649	1.9185e-07	0.836457	0.00219485	0.00219485	0.101687	0.162205	0.137716	0.125509	0.0936709	0.0621683	0.0498382	0.474065	3.62434	0.721238	0.520206	0.980849	0.826636	1.16489	1.31604e-25
ENSMUST00000106499.7|ENSMUST00000106495.7|ENSMUSG00000059923.13|chr11|-	0.503672	-0.321355	0.175225	-0.313793	0.181228	-0.0242772	0.0281203	4.07695e-12	6.77392e-12	9.5859e-06	2.92772e-15	0.00477939	0.286344	0.286344	0.0726329	0.0468288	0.039587	0.0397511	0.0642301	0.0227703	0.026375	1.65479	0.725166	1.19151	0.73067	1.19869	0.976015	1.02852	2.66293e-31
ENSMUST00000020630.7|ENSMUSG00000020361.13|chr11|-	-0.529132	-2.32613	1.26665	-0.633623	-0.774585	-0.00165995	0.00147094	1.99408e-13	8.73027e-228	4.43878e-136	5.12617e-21	7.74324e-32	0.959708	0.959708	0.0719986	0.072191	0.0510166	0.0673597	0.0659659	0.032857	0.0291158	0.589116	0.0976734	3.54896	0.530666	0.460895	0.998341	1.00147	0
ENSMUST00000043624.8|ENSMUSG00000034297.14|chr11|-	0.539558	-0.811832	0.251505	0.139973	-0.264797	0.0490362	-0.0364901	1.23669e-07	3.95239e-17	0.0247179	0.106476	0.000418703	0.36303	0.36303	0.102035	0.0964824	0.11199	0.0867117	0.0750556	0.0539092	0.0401163	1.71525	0.444044	1.28596	1.15024	0.767362	1.05026	0.964168	4.10445e-20
ENSMUST00000063156.10|ENSMUST00000122067.7|ENSMUST00000107962.7|ENSMUSG00000020486.18|chr11|+	-0.0843023	4.41371	-0.00263585	-0.0288752	0.0462398	0.303048	-0.410863	0.138575	1.03554e-05	0.977483	0.00177249	0.108854	1.74137e-144	1.74137e-144	0.056918	1.00093	0.0933876	0.00923734	0.0288392	0.0118402	0.0160526	0.919153	82.5756	0.997368	0.971538	1.04733	1.35398	0.663078	4.71485e-20
ENSMUST00000108785.1|ENSMUST00000108786.7|ENSMUST00000108787.8|ENSMUST00000045697.11|ENSMUSG00000036860.14|chr11|+	-0.00987424	0.120606	0.744617	-0.148306	-0.395201	-0.237101	0.285929	0.867337	0.169523	4.09083e-18	0.0135829	4.62553e-08	2.59641e-13	2.59641e-13	0.0591123	0.0877942	0.0858226	0.060089	0.0723131	0.0324182	0.0390944	0.990174	1.12818	2.10563	0.862167	0.673545	0.788911	1.331	3.46404e-20
ENSMUST00000108269.9|ENSMUST00000073001.4|ENSMUST00000108268.9|ENSMUSG00000001123.15|chr11|-	NA	-0.0678415	0.622765	1.29165	0.0670833	0.411103	-0.590475	NA	0.0496989	0.339117	0.0760377	0.226799	4.56857e-32	4.56857e-32	NA	0.0345681	0.651489	0.728037	0.055503	0.0348784	0.0500966	NA	0.934409	1.86408	3.63879	1.06938	1.50848	0.554064	0.00937687
ENSMUST00000205546.1|ENSMUSG00000010803.13|chr11|-	-1.09879	0.595229	-0.0199402	-0.697539	-12.8218	0.0523842	-0.0344815	0.0447875	0.000417804	0.840269	0.111334	0.955453	0.155847	0.155847	0.547575	0.168688	0.0989345	0.43809	229.53	0.0369116	0.0242968	0.333275	1.81345	0.980257	0.497809	2.70132e-06	1.05378	0.966106	3.6843e-06
ENSMUST00000160826.1|ENSMUSG00000098650.1|chr11|-	0.218993	0.271511	0.28611	0.351355	-0.217209	-0.211855	0.217578	0.163187	4.53668e-13	0.00140747	2.5153e-05	1.43451e-29	1.19188e-22	1.19188e-22	0.157048	0.0375093	0.0896023	0.0833896	0.0192354	0.0216306	0.0222149	1.24482	1.31195	1.33124	1.42099	0.804761	0.809082	1.24306	4.06454e-32
ENSMUST00000103233.9|ENSMUSG00000017561.16|chr11|-	-0.0601072	-0.436314	0.481883	0.753739	0.744553	0.400671	-0.192605	0.658953	7.19523e-13	0.0413006	0.00382788	2.58109e-06	3.06824e-05	3.06824e-05	0.136187	0.0608046	0.23616	0.260628	0.158361	0.0961225	0.0462066	0.941664	0.646415	1.61912	2.12493	2.1055	1.49283	0.824808	1.38095e-20
ENSMUST00000103132.9|ENSMUST00000038214.6|ENSMUSG00000035849.14|chr11|-	0.156415	NA	0.305184	1.41683	-1.20692	-0.0882005	0.0723093	0.602376	NA	5.46108e-15	0.0047665	3.63487e-36	0.178214	0.178214	0.300227	NA	0.039047	0.501994	0.0961144	0.0655145	0.0537106	1.16931	NA	1.35687	4.12402	0.299118	0.915577	1.07499	4.74309e-36
ENSMUST00000128788.7|ENSMUST00000108275.1|ENSMUSG00000001105.15|chr11|+	-0.521503	-0.07074	-0.0527537	-0.785492	1.30223	-0.258849	0.454155	1.29086e-13	0.448968	0.264572	1.78476e-54	2.39822e-50	5.5361e-26	5.5361e-26	0.0704058	0.0934309	0.0472852	0.0505378	0.0872736	0.0245542	0.0430809	0.593628	0.931704	0.948614	0.455896	3.67748	0.77194	1.57484	1.36771e-100
ENSMUST00000075641.9|ENSMUST00000093201.12|ENSMUST00000109354.9|ENSMUST00000101375.4|ENSMUSG00000057113.13|chr11|-	1.31832	-0.466111	0.856439	0.152219	-0.27571	-0.251756	0.158281	7.91038e-20	9.78467e-63	9.40869e-31	0.03875	1.78698e-09	3.85358e-19	3.85358e-19	0.144641	0.0278818	0.0742847	0.0736483	0.0458288	0.0281572	0.0177027	3.73713	0.627437	2.35476	1.16441	0.759033	0.777434	1.1715	2.94213e-105
ENSMUST00000106867.1|ENSMUST00000007444.13|ENSMUST00000103072.9|ENSMUSG00000069631.14|chr11|-	-0.887984	0.822672	-0.343158	-0.0245965	0.601454	0.156657	-0.204158	1.98954e-44	3.24802e-42	1.05163e-09	0.71346	7.24927e-17	2.01234e-08	2.01234e-08	0.0635061	0.0604226	0.0562427	0.0669816	0.0720918	0.0279199	0.0363857	0.411485	2.27657	0.709526	0.975704	1.82477	1.16959	0.815334	9.61272e-85
ENSMUST00000076921.6|ENSMUSG00000057594.12|chr11|-	0.354972	-0.625341	-0.507787	0.75971	0.280764	0.184792	-0.336974	0.059914	0.000976778	8.53993e-08	4.07461e-07	0.0625586	0.00090718	0.00090718	0.188672	0.189662	0.094819	0.149979	0.150761	0.0556967	0.101565	1.42614	0.535079	0.601826	2.13766	1.32414	1.20297	0.713927	1.81374e-16
ENSMUST00000102838.9|ENSMUST00000011877.12|ENSMUST00000006629.13|ENSMUSG00000020315.18|chr11|-	-0.308809	2.86159	0.0876293	-2.07711	0.169538	-0.0163255	0.0131736	6.86582e-07	0.00387705	0.0944074	4.26812e-307	4.68258e-13	0.545102	0.545102	0.0621957	0.990858	0.0523913	0.0554501	0.0234356	0.0269792	0.0217704	0.734321	17.4894	1.09158	0.125291	1.18476	0.983807	1.01326	4.08878e-247
ENSMUST00000144852.1|ENSMUST00000132077.3|ENSMUSG00000056579.18|chr11|-	-0.116739	-0.15795	0.378096	-0.816611	0.429175	-0.0565539	0.0499239	0.0727056	0.126921	1.51222e-08	2.27767e-27	1.08884e-05	0.171234	0.171234	0.0650475	0.103482	0.0667994	0.0753481	0.0975679	0.041333	0.0364874	0.889817	0.853892	1.4595	0.441927	1.53599	0.945016	1.05119	5.73569e-29
ENSMUST00000002121.4|ENSMUSG00000002052.6|chr11|-	0.165724	0.398283	-0.102181	-0.202389	-0.018718	0.0375517	-0.04868	0.0451252	1.36249e-05	0.114395	0.00294482	0.815205	0.264085	0.264085	0.0827181	0.0915631	0.064723	0.0680657	0.0800888	0.0336247	0.0435893	1.18025	1.48927	0.902866	0.816777	0.981456	1.03827	0.952486	2.41744e-05
ENSMUST00000108506.8|ENSMUST00000108505.1|ENSMUSG00000020807.14|chr11|-	0.0960731	-1.09471	0.530409	-0.610749	-0.87766	0.00888828	-0.011592	0.367016	0.00012041	1.43778e-11	1.366e-07	1.11014e-10	0.866643	0.866643	0.106502	0.284688	0.078532	0.115897	0.136047	0.0529305	0.0690315	1.10084	0.334638	1.69963	0.542944	0.415755	1.00893	0.988475	2.98259e-19
ENSMUST00000041262.13|ENSMUST00000110399.2|ENSMUST00000126408.1|ENSMUSG00000090258.7|chr12|+	-0.0918138	0.340287	0.304083	-0.227296	-0.105009	1.0787	-0.517502	0.383109	3.12826e-05	0.000774199	0.000343727	0.0676449	1.08877e-84	1.08877e-84	0.105269	0.0817226	0.0904508	0.0634924	0.0574647	0.0553165	0.026538	0.912275	1.40535	1.35538	0.796685	0.900316	2.94084	0.596008	0.000316023
ENSMUST00000177451.7|ENSMUST00000046859.11|ENSMUSG00000033713.12|chr12|-	0.854734	-0.439703	0.379158	-0.110616	0.383473	-0.226562	0.209327	1.69592e-76	6.44157e-22	1.08409e-11	6.35578e-33	5.70829e-19	3.43169e-55	3.43169e-55	0.0461753	0.0456965	0.0558007	0.00925518	0.0430986	0.0144787	0.0133773	2.35075	0.644228	1.46105	0.895283	1.46737	0.79727	1.23285	2.55476e-130
ENSMUST00000021413.8|ENSMUSG00000021025.8|chr12|-	0.261963	-0.0168173	0.514589	-0.0915436	-0.0172366	-0.114614	0.113051	0.00153213	0.254582	0.00722657	0.548547	0.418288	7.31999e-12	7.31999e-12	0.0826766	0.0147612	0.191566	0.152588	0.0212957	0.0167289	0.0165008	1.29948	0.983323	1.67295	0.912522	0.982911	0.89171	1.11969	0.00209848
ENSMUST00000018851.13|ENSMUSG00000018707.13|chr12|+	0.162513	-0.472959	0.250404	-0.274122	0.058502	1.10798	-0.963131	0.0990932	3.90408e-05	7.52939e-05	9.62137e-05	0.528202	1.10847e-88	1.10847e-88	0.0985367	0.114989	0.0632508	0.0702887	0.0927495	0.0554957	0.0482408	1.17646	0.623155	1.28454	0.760239	1.06025	3.02822	0.381696	1.6301e-11
ENSMUST00000164386.7|ENSMUST00000166664.1|ENSMUSG00000021139.17|chr12|-	0.0175358	-0.153193	0.172684	0.106401	-0.371176	-0.214318	0.207373	0.507825	0.000716886	8.56858e-16	7.57877e-05	7.50822e-41	4.20488e-51	4.20488e-51	0.02648	0.0452826	0.0214626	0.0268869	0.027733	0.0142528	0.0137909	1.01769	0.857964	1.18849	1.11227	0.689923	0.807092	1.23044	1.59805e-52
ENSMUST00000220506.1|ENSMUSG00000054459.8|chr12|-	-0.425208	0.0974858	0.0102278	-0.293084	0.500823	-0.12409	0.141692	9.19794e-05	0.538911	0.3364	0.0669256	0.00873187	2.74392e-06	2.74392e-06	0.108726	0.158653	0.0106396	0.159965	0.190981	0.0264634	0.0302172	0.653634	1.1024	1.01028	0.745959	1.65008	0.8833	1.15222	2.08726e-05
ENSMUST00000210724.1|ENSMUST00000209667.1|ENSMUST00000110819.3|ENSMUST00000209750.1|ENSMUST00000209902.1|ENSMUSG00000004698.10|chr12|-	-0.151689	0.905989	-0.0633253	0.222724	-0.569586	0.109074	-0.0716977	0.00687501	1.32084e-09	0.0376715	0.00224485	0.00744416	0.00616208	0.00616208	0.056122	0.149384	0.0304681	0.0728866	0.212826	0.0398221	0.0261763	0.859256	2.47438	0.938638	1.24948	0.56576	1.11524	0.930812	1.11308e-10
ENSMUST00000020974.6|ENSMUST00000222667.1|ENSMUST00000221761.1|ENSMUSG00000020644.9|chr12|-	0.181822	-0.650054	-0.0716882	-0.264297	-0.386676	-0.11261	0.111547	2.96798e-75	1.61429e-85	0.135481	0.122969	8.97914e-11	2.62205e-12	2.62205e-12	0.00990545	0.0331697	0.0480216	0.171351	0.0596426	0.016095	0.015943	1.1994	0.522018	0.930821	0.767745	0.679311	0.893499	1.11801	3.45593e-101
ENSMUST00000085254.6|ENSMUST00000161204.7|ENSMUSG00000066441.14|chr12|-	0.117652	-1.0726	-0.335068	0.00581562	1.93324	-0.150303	0.130388	0.0200399	1.0028e-29	0.0234719	0.930159	8.13045e-06	0.00097117	0.00097117	0.05059	0.0947223	0.14789	0.0663546	0.433295	0.0455635	0.0395265	1.12485	0.342119	0.715289	1.00583	6.91187	0.860448	1.13927	2.81983e-32
ENSMUST00000101551.9|ENSMUST00000064536.12|ENSMUST00000232107.1|ENSMUSG00000052593.16|chr12|-	-4.50828	12.365	-5.17786	-3.9174	-5.46336	-0.564511	0.4369	0.952149	0.949665	0.945053	0.958415	0.942028	9.11705e-17	9.11705e-17	75.1281	195.875	75.1285	75.1282	75.1281	0.0678845	0.0525388	0.0110174	234456	0.00564008	0.0198928	0.0042393	0.568638	1.5479	2.89142e-71
ENSMUST00000021362.4|ENSMUSG00000020978.10|chr12|+	0.208456	-0.449769	0.144045	0.113024	0.0172708	0.611098	-0.658882	0.096846	6.49627e-06	0.0878033	0.258696	0.844814	8.47549e-38	8.47549e-38	0.12555	0.0997368	0.0843802	0.100067	0.0882339	0.0475521	0.0512703	1.23177	0.637776	1.15494	1.11966	1.01742	1.84245	0.517429	0.00325513
ENSMUST00000041987.6|ENSMUSG00000041415.10|chr12|-	0.538828	-1.55672	0.394558	-0.115907	0.00654082	0.0510072	-0.0378947	8.02646e-06	7.06161e-39	2.13992e-05	0.0772842	0.924522	0.311115	0.311115	0.120692	0.119363	0.0928423	0.0656077	0.0690405	0.0503583	0.0374126	1.714	0.210826	1.48373	0.890558	1.00656	1.05233	0.962814	2.60292e-39
ENSMUST00000177959.7|ENSMUST00000178756.7|ENSMUST00000177801.1|ENSMUSG00000021221.15|chr12|-	0.55983	NA	-0.25683	1.47761	-3.08035	-0.409474	0.65245	6.43474e-10	NA	0.368836	5.32422e-10	4.02058e-10	9.93447e-25	9.93447e-25	0.0905962	NA	0.285793	0.237969	0.492602	0.0398829	0.0635489	1.75037	NA	0.7735	4.38244	0.045943	0.664	1.92024	1.31405e-35
ENSMUST00000040766.8|ENSMUST00000222585.1|ENSMUSG00000021248.9|chr12|-	0.312007	-0.762955	-1.4078	0.464574	0.126271	-0.128465	0.153591	4.04215e-33	3.83217e-246	9.18838e-82	2.47474e-62	9.91986e-07	1.14829e-22	1.14829e-22	0.0260237	0.0227701	0.0735041	0.0278822	0.0258053	0.0131114	0.0156757	1.36616	0.466287	0.24468	1.59134	1.13459	0.879444	1.16601	0
ENSMUST00000222167.1|ENSMUST00000037181.15|ENSMUST00000113942.2|ENSMUST00000222987.1|ENSMUST00000222623.1|ENSMUSG00000034912.17|chr12|-	0.0249372	NA	0.1438	-0.016415	-13.6086	-0.167977	0.119334	0.981516	NA	0.893706	0.987857	0.950589	0.000535745	0.000535745	1.07635	NA	1.07622	1.07857	219.611	0.0485172	0.0344674	1.02525	NA	1.15465	0.983719	1.2299e-06	0.845373	1.12675	0.00270584
ENSMUST00000021001.9|ENSMUSG00000020671.9|chr12|-	0.164786	-0.684299	-0.0481403	0.206037	0.0434643	0.149953	-0.130399	0.000323568	1.85769e-60	0.362535	6.32314e-14	0.371009	2.01471e-11	2.01471e-11	0.045829	0.0417211	0.0528698	0.0274671	0.048586	0.0223646	0.0194482	1.17914	0.504444	0.953	1.2288	1.04442	1.16178	0.877745	9.39507e-58
ENSMUST00000054636.6|ENSMUST00000160576.1|ENSMUSG00000049792.6|chr12|-	-0.165736	0.327083	-0.14354	-0.188464	0.103453	0.267463	-0.313829	0.00577784	2.62278e-05	0.0185942	0.0113528	0.0123013	2.68163e-22	2.68163e-22	0.0600464	0.0778035	0.0609881	0.0744431	0.0413252	0.0275396	0.0323137	0.84727	1.38692	0.866286	0.82823	1.10899	1.30665	0.730644	3.02772e-08
ENSMUST00000165134.1|ENSMUST00000021375.11|ENSMUSG00000020986.13|chr12|-	0.195639	-0.826647	0.0932852	0.57877	-0.516083	0.268638	-0.196093	0.00212407	1.31416e-12	0.00247153	4.80212e-10	7.34508e-10	1.01543e-13	1.01543e-13	0.0636781	0.116547	0.0308197	0.0929685	0.0838005	0.0361127	0.0263606	1.21609	0.437514	1.09777	1.78384	0.596854	1.30818	0.821935	2.01782e-31
ENSMUST00000221871.1|ENSMUST00000074267.4|ENSMUSG00000061477.4|chr12|-	0.660152	-0.530989	0.956677	0.874323	-0.549904	-0.296505	0.597943	1.0717e-07	1.67046e-07	5.43104e-26	3.57434e-20	1.50658e-09	9.22008e-22	9.22008e-22	0.124226	0.101475	0.0907343	0.0950335	0.0909885	0.0309333	0.0623814	1.93509	0.588023	2.60303	2.39725	0.577005	0.743412	1.81838	6.53436e-47
ENSMUST00000020971.13|ENSMUST00000062149.5|ENSMUSG00000020642.13|chr12|-	0.278388	13.7908	-0.470567	-1.13253	1.1534	-0.22563	0.26447	0.965852	0.969033	0.942329	0.861735	0.859432	0.000418778	0.000418778	6.50275	355.243	6.50462	6.50255	6.51281	0.0639548	0.0749639	1.321	975627	0.624648	0.322218	3.16894	0.798013	1.30274	1.3985e-29
ENSMUST00000110567.7|ENSMUST00000171211.7|ENSMUSG00000034761.15|chr12|-	-0.77401	14.4983	-0.870777	-0.168432	-0.923868	0.0977032	-0.0925434	0.945749	0.96002	0.938981	0.988186	0.935266	0.0873903	0.0873903	11.3749	289.225	11.3751	11.3746	11.3748	0.0571589	0.0541403	0.46116	1.97944e+06	0.418626	0.844988	0.396981	1.10264	0.91161	2.74152e-13
ENSMUST00000222812.1|ENSMUSG00000113722.1|chr12|-	-0.0352454	1.22459	-0.0920901	0.292425	0.0391499	0.184777	-0.108057	0.809837	0.00162956	0.0576727	0.13166	0.838871	0.0289828	0.0289828	0.146467	0.388689	0.048515	0.193968	0.192536	0.0846156	0.0494828	0.965369	3.40277	0.912023	1.33967	1.03993	1.20295	0.897577	0.0110606
ENSMUST00000124106.7|ENSMUST00000143836.7|ENSMUST00000143847.7|ENSMUST00000146701.7|ENSMUSG00000021268.17|chr12|+	1.87279	0.270833	-0.112933	1.08427	1.19893	0.00176484	-0.00171302	3.93384e-24	0.356745	2.08352e-26	0.027937	0.000253145	0.963019	0.963019	0.184816	0.293877	0.0106205	0.493259	0.327662	0.0380632	0.0369456	6.50641	1.31106	0.893211	2.95727	3.31658	1.00177	0.998288	1.60613e-30
ENSMUST00000037788.5|ENSMUSG00000034126.5|chr12|-	0.208758	-4.4692	0.334955	0.175474	0.731732	0.0539298	-0.0517949	0.00139354	1.41915e-36	0.0814805	0.170997	0.00172539	0.444402	0.444402	0.0653187	0.353819	0.192264	0.128176	0.233494	0.0705168	0.0677252	1.23215	0.0114565	1.39788	1.19181	2.07868	1.05541	0.949524	2.12643e-91
ENSMUST00000021443.6|ENSMUST00000220046.1|ENSMUSG00000021048.7|chr12|+	-0.11596	-0.0994443	-0.0991123	0.650574	0.412969	0.302107	-0.325564	0.0628829	0.688347	0.519958	0.0361459	0.0361076	1.31088e-05	1.31088e-05	0.0623435	0.247929	0.154042	0.310495	0.197054	0.0693179	0.0747002	0.890511	0.90534	0.905641	1.91664	1.5113	1.35271	0.72212	0.0443705
ENSMUST00000082136.6|ENSMUST00000110395.10|ENSMUST00000218640.1|ENSMUSG00000059436.13|chr12|-	0.379275	-0.335112	0.653782	0.824079	-0.402827	-0.496297	0.360093	7.3695e-09	3.62224e-10	9.21138e-20	1.22583e-20	5.31229e-53	3.9649e-73	3.9649e-73	0.0655926	0.0534513	0.071861	0.0884732	0.0262878	0.027438	0.0199079	1.46122	0.715258	1.9228	2.27978	0.668428	0.608781	1.43346	9.30923e-79
ENSMUST00000075827.4|ENSMUSG00000002799.6|chr12|-	14.9252	-1.43617	-0.100702	14.9407	-0.431577	-0.00893872	0.0102478	0.974872	0.87176	0.990967	0.973339	0.961301	0.864319	0.864319	473.842	8.89695	8.89531	447.047	8.8946	0.0523101	0.0599708	3.03341e+06	0.237836	0.904202	3.08082e+06	0.649484	0.991101	1.0103	3.05083e-11
ENSMUST00000167466.1|ENSMUST00000021347.11|ENSMUSG00000020964.14|chr12|-	-0.230527	-0.511485	0.448544	-0.294319	0.310246	-0.0664601	0.0854415	1.47691e-06	9.10779e-10	1.995e-20	8.27368e-12	1.92278e-05	0.0066396	0.0066396	0.0478834	0.0835172	0.0484253	0.0430686	0.0725946	0.0244843	0.0314771	0.794115	0.599604	1.56603	0.745039	1.36376	0.9357	1.0892	3.5974e-35
ENSMUST00000122194.7|ENSMUST00000110272.8|ENSMUST00000021662.11|ENSMUST00000120942.7|ENSMUST00000117286.1|ENSMUSG00000021236.16|chr12|-	0.553052	1.0018	-0.680509	-0.167748	-0.0554464	-0.0631287	0.0518173	6.55378e-15	0.0570789	1.87438e-10	2.89418e-06	0.645074	0.136669	0.136669	0.0709695	0.526515	0.106809	0.0358574	0.120374	0.0424164	0.0348162	1.73855	2.72319	0.506359	0.845567	0.946063	0.938823	1.05318	1.28388e-19
ENSMUST00000019862.2|ENSMUSG00000019718.8|chr12|-	0.0405113	-0.135145	-0.165641	-1.19973	0.158216	0.480105	-0.284167	0.468204	0.535717	0.201165	0.00271096	0.144137	5.71695e-09	5.71695e-09	0.0558466	0.218221	0.129585	0.400077	0.108326	0.0824239	0.0487855	1.04134	0.873589	0.84735	0.301276	1.17142	1.61624	0.752641	0.00627821
ENSMUST00000001780.9|ENSMUST00000128300.8|ENSMUSG00000001729.14|chr12|-	-0.0422827	-0.345501	0.0941423	0.144156	0.0573594	1.00619	-0.910568	0.675412	0.00111565	0.287994	0.312239	0.400772	9.09605e-45	9.09605e-45	0.100978	0.105994	0.0886018	0.142654	0.0682653	0.0716751	0.0648635	0.958599	0.707866	1.09872	1.15506	1.05904	2.73516	0.402295	0.0367554
ENSMUST00000167327.1|ENSMUST00000021554.15|ENSMUSG00000015143.15|chr12|-	-0.573915	-0.333629	-0.0360086	-0.367606	0.269707	-0.119145	0.141014	4.59735e-06	0.000407582	0.507532	0.016718	1.36466e-09	0.000727749	0.000727749	0.125244	0.0943756	0.0543374	0.153627	0.0445091	0.0352614	0.0417336	0.563316	0.716319	0.964632	0.69239	1.30958	0.887679	1.15144	3.00021e-13
ENSMUST00000021668.9|ENSMUSG00000021242.9|chr12|-	0.347282	0.0104731	-0.371977	-0.0968359	-0.183108	0.0444279	-0.0467182	2.64146e-22	0.589316	0.0145774	2.92998e-05	0.00261279	0.00552382	0.00552382	0.0357526	0.0194008	0.152281	0.0231729	0.0608339	0.0160113	0.0168367	1.41522	1.01053	0.68937	0.907705	0.832678	1.04543	0.954356	4.14469e-21
ENSMUST00000220035.1|ENSMUST00000021447.8|ENSMUSG00000021051.10|chr12|-	0.852028	-2.45006	0.69201	0.0936203	0.11843	-0.196512	0.146746	4.5215e-21	3.36303e-23	5.23372e-21	0.359363	0.245202	8.02302e-05	8.02302e-05	0.0904512	0.246949	0.0735838	0.102141	0.101912	0.0498292	0.0372101	2.3444	0.0862888	1.99773	1.09814	1.12573	0.821591	1.15806	9.09006e-65
ENSMUST00000221182.1|ENSMUST00000221102.1|ENSMUST00000043716.8|ENSMUST00000222457.1|ENSMUST00000220607.1|ENSMUSG00000021276.10|chr12|-	0.295418	-0.188424	0.172672	-0.267311	-0.00822906	0.232755	-0.116153	0.00819833	0.123434	0.00130722	0.000133493	0.918306	2.68556e-05	2.68556e-05	0.11174	0.122312	0.0537186	0.069978	0.0802307	0.0554361	0.0276645	1.34369	0.828263	1.18848	0.765435	0.991805	1.26207	0.890339	1.25316e-06
ENSMUST00000079063.6|ENSMUSG00000063632.6|chr12|-	0.289302	NA	-0.0752975	-0.626069	1.68145	-0.157506	0.133789	0.00591077	NA	0.00693135	0.00111144	0.000284572	0.00193896	0.00193896	0.105098	NA	0.0278867	0.192006	0.463343	0.050818	0.0431657	1.33549	NA	0.927468	0.534689	5.37334	0.854271	1.14315	1.59169e-07
ENSMUST00000043599.6|ENSMUST00000222731.1|ENSMUSG00000021180.9|chr12|-	-0.562493	15.3399	-0.846044	-1.77328	-1.08998	-0.217534	0.107013	0.982901	0.963139	0.974283	0.94613	0.966873	0.00734674	0.00734674	26.245	331.931	26.245	26.2448	26.2451	0.0811481	0.0399196	0.569787	4.59253e+06	0.429109	0.169775	0.336223	0.8045	1.11295	7.8838e-33
ENSMUST00000084974.10|ENSMUST00000177224.1|ENSMUSG00000056458.16|chr12|-	0.488749	-0.552327	0.24228	-0.451815	-0.581768	0.15327	-0.129963	0.000306653	0.00463224	0.0211477	9.05819e-05	0.0225441	0.0563303	0.0563303	0.135402	0.195061	0.105095	0.11542	0.255041	0.0803102	0.0680977	1.63028	0.575609	1.27415	0.636472	0.55891	1.16564	0.878128	1.03451e-06
ENSMUST00000021356.5|ENSMUSG00000020973.7|chr12|-	0.466739	-0.00678274	-0.162312	0.000203527	-0.139944	-0.298869	0.340456	0.000320151	0.946663	0.197533	0.997419	0.244435	1.54009e-09	1.54009e-09	0.129706	0.101389	0.125959	0.062917	0.12023	0.0494807	0.0563659	1.59479	0.99324	0.850176	1.0002	0.869407	0.741657	1.40559	0.00027883
ENSMUST00000020896.16|ENSMUSG00000020577.17|chr12|-	0.594847	-0.103374	0.363539	0.4832	-0.141409	-0.0850104	0.107312	1.09466e-07	0.000342754	4.77474e-38	0.000208495	5.25334e-29	1.64186e-11	1.64186e-11	0.112018	0.0288702	0.0281913	0.130296	0.0126511	0.0126226	0.015934	1.81275	0.90179	1.43841	1.62125	0.868135	0.918503	1.11328	2.5982e-47
ENSMUST00000220285.1|ENSMUST00000021450.5|ENSMUSG00000021054.6|chr12|-	0.212672	-0.834901	-0.801299	1.08289	-0.841382	-0.155296	0.128118	0.0425335	4.41402e-20	7.39298e-13	3.27295e-23	7.64655e-21	0.00201693	0.00201693	0.104854	0.090973	0.111727	0.109118	0.0898487	0.0502947	0.0414928	1.23698	0.433917	0.448746	2.95319	0.431114	0.856162	1.13669	1.3187e-51
ENSMUST00000222316.1|ENSMUST00000221370.1|ENSMUST00000110522.9|ENSMUST00000223160.1|ENSMUST00000221041.1|ENSMUST00000110520.9|ENSMUST00000167755.2|ENSMUSG00000021071.16|chr12|-	-0.0516628	-0.992415	0.20206	1.2976	-0.930743	-0.210515	0.276797	5.35861e-09	2.96395e-12	1.19042e-10	1.62557e-07	4.61781e-05	8.52195e-51	8.52195e-51	0.00885298	0.142192	0.0313731	0.24774	0.22845	0.0140436	0.0184653	0.949649	0.37068	1.22392	3.6605	0.39426	0.810167	1.3189	3.23057e-27
ENSMUST00000219898.1|ENSMUST00000218575.1|ENSMUST00000053458.6|ENSMUSG00000050545.10|chr12|-	-0.0616663	NA	0.179201	0.312899	-1.33988	0.0590458	-0.061604	0.0226919	NA	0.513535	0.000882994	2.78593e-06	0.182163	0.182163	0.0270634	NA	0.274282	0.0940944	0.285933	0.0442581	0.0461756	0.940197	NA	1.19626	1.36738	0.261876	1.06082	0.940255	3.48461e-07
ENSMUST00000120531.7|ENSMUST00000053768.13|ENSMUSG00000046314.16|chr12|-	1.13444	NA	0.61087	-0.661384	-0.620665	-0.251405	0.251515	1.56882e-44	NA	9.43202e-32	5.00539e-74	4.22619e-14	9.46936e-15	9.46936e-15	0.0810341	NA	0.0520975	0.0363364	0.0821655	0.0324554	0.0324695	3.10943	NA	1.84203	0.516137	0.537587	0.777707	1.28597	1.0084e-117
ENSMUST00000109936.2|ENSMUST00000109937.8|ENSMUSG00000021097.15|chr12|-	-1.31683	NA	0.922516	0.5335	-0.358838	0.232429	-0.280733	3.23284e-144	NA	3.32075e-10	1.05468e-73	0.0143311	1.74487e-12	1.74487e-12	0.0514976	NA	0.146827	0.0293765	0.146533	0.0329524	0.0398006	0.267984	NA	2.51561	1.70489	0.698487	1.26166	0.75523	1.10216e-148
ENSMUST00000021406.5|ENSMUSG00000062198.5|chr12|-	-0.121717	0.377962	-0.0475465	0.0221935	-0.13075	0.227829	-0.239494	0.126351	0.00687734	0.747778	0.806074	0.426556	5.0636e-05	5.0636e-05	0.0796236	0.139845	0.147857	0.0904036	0.164445	0.0562169	0.0590952	0.885399	1.45931	0.953566	1.02244	0.877437	1.25587	0.787026	0.0105823
ENSMUST00000218364.1|ENSMUST00000021559.13|ENSMUST00000218740.1|ENSMUST00000166931.1|ENSMUSG00000021131.14|chr12|-	-3.40625	13.2626	-3.04647	-1.8866	-2.85003	0.268141	-0.276006	0.922997	0.937091	0.931109	0.957305	0.935541	4.80159e-08	4.80159e-08	35.2396	168.037	35.2396	35.2397	35.2396	0.0491235	0.0505644	0.0331654	575271	0.0475263	0.151586	0.0578423	1.30753	0.758808	3.24078e-56
ENSMUST00000148740.7|ENSMUSG00000052125.16|chr12|-	-1.20188	15.1475	-0.335212	15.1409	-0.819813	-0.0146563	0.0153573	0.950205	0.972455	0.986104	0.990796	0.966024	0.824602	0.824602	19.2459	438.68	19.2458	1312.53	19.2466	0.0661294	0.0692922	0.300627	3.7887e+06	0.715187	3.76369e+06	0.440514	0.985451	1.01548	1.68747e-13
ENSMUST00000021339.7|ENSMUST00000085404.9|ENSMUSG00000020956.14|chr12|-	0.389675	-0.0899667	0.00422813	-0.149443	-0.0462783	-0.214463	0.183672	1.70203e-05	0.285718	0.967746	0.0753895	0.629828	2.53316e-05	2.53316e-05	0.0906059	0.0842729	0.104564	0.084047	0.0960193	0.0509192	0.0436086	1.4765	0.913962	1.00424	0.861188	0.954776	0.806975	1.20162	0.000766237
ENSMUST00000200553.1|ENSMUST00000006523.11|ENSMUST00000199089.4|ENSMUSG00000006360.11|chr12|+	0.485853	0.157281	0.76032	-0.266174	-0.0379349	-0.00947815	0.00770117	0.0193408	0.0222307	0.231327	0.179746	0.00539708	0.757864	0.757864	0.207727	0.0687895	0.635215	0.19841	0.0136343	0.0307446	0.0249805	1.62556	1.17032	2.13896	0.766306	0.962776	0.990567	1.00773	0.0048671
ENSMUST00000021331.8|ENSMUST00000222508.1|ENSMUSG00000020948.9|chr12|-	2.00854	-17.5095	1.65227	0.917622	0.587932	-0.272808	0.158524	0.947029	0.962345	0.956414	0.975785	0.984484	0.00222587	0.00222587	30.2314	370.879	30.2317	30.2314	30.2318	0.0892022	0.0518337	7.45243	2.48716e-08	5.21884	2.50333	1.80026	0.761239	1.17178	2.36394e-66
ENSMUST00000048305.9|ENSMUST00000163095.8|ENSMUSG00000041846.15|chr12|-	0.555663	-0.304917	-0.176283	-0.162427	-0.172773	0.039733	-0.0295653	2.9411e-11	0.0118307	0.0419311	0.0285012	0.0240297	0.423675	0.423675	0.0835648	0.121136	0.0866595	0.0741567	0.0765615	0.0496624	0.0369538	1.7431	0.737184	0.838381	0.850078	0.841329	1.04053	0.970867	6.21415e-10
ENSMUST00000021606.11|ENSMUST00000160251.7|ENSMUST00000161011.7|ENSMUSG00000021189.11|chr12|-	-0.23186	-0.195368	-0.00998647	-0.287757	0.822761	-0.353497	0.33691	0.0292116	0.0378337	0.92792	0.002202	3.84657e-10	5.76063e-11	5.76063e-11	0.106328	0.0940784	0.110394	0.0939909	0.131429	0.0539704	0.0514381	0.793057	0.822532	0.990063	0.749944	2.27678	0.702228	1.40061	2.39359e-08
ENSMUST00000222699.1|ENSMUSG00000113786.1|chr12|-	-0.134965	-0.993288	0.61073	0.282687	0.229909	0.0496645	-0.0542259	0.269845	9.34857e-36	1.6938e-06	1.92003e-06	0.0295728	0.274634	0.274634	0.122315	0.079577	0.127584	0.0593672	0.105668	0.0454615	0.0496369	0.873747	0.370357	1.84178	1.32669	1.25849	1.05092	0.947218	1.42517e-41
ENSMUST00000172834.1|ENSMUST00000076260.11|ENSMUST00000232072.1|ENSMUST00000173729.7|ENSMUSG00000062352.14|chr12|-	0.485626	-1.67197	0.707425	0.280468	-0.435046	0.242719	-0.27761	3.83769e-15	9.72779e-18	4.86754e-22	4.99538e-07	4.54645e-07	2.38391e-13	2.38391e-13	0.0617835	0.194934	0.0733007	0.055798	0.0862412	0.0331345	0.0378975	1.62519	0.187877	2.02876	1.32375	0.647235	1.27471	0.757592	5.79802e-61
ENSMUST00000101472.3|ENSMUST00000146905.1|ENSMUSG00000047446.18|chr12|-	0.441505	-1.86375	1.13547	0.531015	-0.24125	-0.00966104	0.0131414	0.000585773	0.000164687	2.15253e-86	3.50035e-13	1.1976e-40	0.696407	0.696407	0.128415	0.49465	0.0576377	0.0730059	0.0180723	0.0247608	0.0336808	1.55505	0.15509	3.11263	1.70066	0.785645	0.990385	1.01323	3.15134e-93
ENSMUST00000045652.7|ENSMUST00000223554.1|ENSMUSG00000041702.7|chr12|-	0.199592	-2.33925	-0.469917	-0.195945	0.246622	0.473161	-0.303014	0.000330769	3.90785e-52	0.000455655	0.160747	2.75616e-06	5.2944e-16	5.2944e-16	0.0555978	0.153964	0.134049	0.139705	0.0526049	0.0583822	0.0373882	1.2209	0.0964	0.625054	0.822057	1.2797	1.60506	0.738588	2.8755e-53
ENSMUST00000002765.8|ENSMUSG00000002688.8|chr12|-	0.106366	NA	-0.209468	-0.830293	-0.188797	-0.368084	0.295829	0.00201083	NA	0.48311	0.000216818	0.345054	3.32889e-06	3.32889e-06	0.034438	NA	0.298681	0.22449	0.199949	0.079168	0.0636272	1.11223	NA	0.811016	0.435921	0.827954	0.692059	1.34424	0.000626339
ENSMUST00000160864.7|ENSMUST00000160027.7|ENSMUSG00000060073.9|chr12|+	0.17872	-0.265337	0.861111	0.306043	-0.71122	-0.195435	0.272036	0.0596418	0.0169371	6.26604e-33	0.000485854	3.92486e-17	2.80077e-08	2.80077e-08	0.0948908	0.111109	0.0720417	0.0877308	0.0845169	0.0351915	0.048985	1.19569	0.766947	2.36579	1.35804	0.491045	0.822477	1.31263	3.28594e-37
ENSMUST00000062254.3|ENSMUSG00000045930.3|chr12|-	NA	-1.06435	0.478172	NA	0.0506734	-0.171439	0.17261	NA	5.4831e-05	0.325083	NA	0.000339574	0.000205214	0.000205214	NA	0.263845	0.485914	NA	0.0141424	0.0461788	0.0464941	NA	0.344951	1.61312	NA	1.05198	0.842452	1.1884	3.33918e-05
ENSMUST00000021412.8|ENSMUST00000163070.7|ENSMUSG00000021024.14|chr12|+	0.214165	-0.0290216	0.0486474	-0.291362	0.0268647	0.408251	-0.465691	0.000488317	0.485509	0.462633	8.4192e-06	0.453403	4.21799e-66	4.21799e-66	0.0614166	0.0416098	0.0662303	0.0654123	0.0358314	0.0237726	0.0271173	1.23883	0.971396	1.04985	0.747245	1.02723	1.50419	0.627702	8.95683e-05
ENSMUST00000220434.1|ENSMUST00000085814.4|ENSMUSG00000020647.10|chr12|-	-0.132495	-0.408243	0.0443212	0.431257	0.0941335	-0.529878	0.500068	0.00731624	0.0395121	0.542033	0.000209534	0.185096	1.75111e-33	1.75111e-33	0.0493997	0.198291	0.0726885	0.116328	0.071032	0.0439426	0.0414705	0.875908	0.664817	1.04532	1.53919	1.09871	0.588677	1.64883	0.00618302
ENSMUST00000221305.1|ENSMUST00000221240.1|ENSMUST00000110113.2|ENSMUSG00000033854.10|chr12|-	0.53916	1.66561	-0.546928	2.04979	0.238352	-0.0760367	0.165925	0.000591451	0.107304	1.8231e-14	1.61749e-06	0.564011	0.152821	0.152821	0.156938	1.03426	0.071377	0.427383	0.413165	0.053186	0.116061	1.71457	5.28891	0.578725	7.76628	1.26916	0.926782	1.18048	4.32574e-16
ENSMUST00000162961.7|ENSMUST00000185301.1|ENSMUSG00000079036.10|chr12|-	-1.00061	0.90598	-0.203696	0.121279	0.11643	-0.227811	0.238071	2.14077e-45	1.01867e-45	0.00108163	0.0852338	0.14037	1.30618e-11	1.30618e-11	0.0707625	0.0638348	0.0623232	0.0704664	0.0789668	0.0336602	0.0351763	0.367655	2.47435	0.81571	1.12894	1.12348	0.796275	1.2688	6.54149e-81
ENSMUST00000114201.2|ENSMUST00000163402.7|ENSMUST00000164431.1|ENSMUST00000169158.1|ENSMUSG00000090935.10|chr12|-	-1.04855	1.17133	-0.242487	0.397723	0.0443224	-0.138269	0.168312	1.1646e-37	1.98899e-24	4.80265e-05	0.000756193	0.481029	0.000127935	0.000127935	0.0817487	0.11484	0.0596519	0.118077	0.0629001	0.0360979	0.043941	0.350445	3.22629	0.784674	1.48843	1.04532	0.870864	1.18331	7.76909e-52
ENSMUST00000021595.9|ENSMUSG00000021178.9|chr12|+	0.351397	0.0322894	-0.154753	-0.0247259	-0.0980494	0.542943	-0.473647	1.51389e-06	0.643994	0.0024915	0.721238	0.145415	1.27846e-53	1.27846e-53	0.0730648	0.0698722	0.0511685	0.069298	0.0673453	0.0352196	0.0307244	1.42105	1.03282	0.856627	0.975577	0.906604	1.72107	0.622727	6.87387e-08
ENSMUST00000054145.7|ENSMUSG00000049106.7|chr12|-	-1.04457	-0.534577	0.327129	0.379664	0.4042	-0.0895052	0.0863988	2.74441e-28	0.00013631	4.40174e-05	0.0464589	0.00100836	0.125879	0.125879	0.0947039	0.140133	0.0800744	0.190671	0.122925	0.0584789	0.0564493	0.351844	0.585917	1.38698	1.46179	1.4981	0.914384	1.09024	6.18498e-29
ENSMUST00000066701.12|ENSMUST00000076702.11|ENSMUSG00000064215.13|chr12|+	0.0354345	0.359521	0.392521	-0.47094	-0.227753	1.60618	-1.34793	0.688886	3.8885e-11	0.128585	4.45376e-07	9.3044e-06	1.17105e-114	1.17105e-114	0.088505	0.0544048	0.258288	0.0932837	0.0513797	0.0705737	0.0592266	1.03607	1.43264	1.48071	0.624415	0.796321	4.98374	0.259776	1.90587e-12
ENSMUST00000021368.9|ENSMUSG00000020982.9|chr12|-	-0.243273	0.698834	-0.164443	-0.435432	0.392769	-0.452471	0.328791	0.0363598	4.92874e-08	0.0854101	0.000300291	8.37459e-05	1.57305e-10	1.57305e-10	0.116239	0.128136	0.0955998	0.12045	0.0998544	0.0707194	0.0513887	0.784057	2.01141	0.848366	0.646985	1.48108	0.636054	1.38929	4.56655e-08
ENSMUST00000082432.4|ENSMUSG00000007682.6|chr12|-	-0.316987	13.711	-0.918022	14.7064	13.711	-0.397331	0.793051	0.961844	0.967218	0.890084	0.981308	0.992096	4.60081e-18	4.60081e-18	6.62608	333.619	6.64281	627.7	1383.99	0.0458661	0.0915461	0.72834	900742	0.399308	2.43729e+06	900742	0.672111	2.21013	0.000112369
ENSMUST00000021497.15|ENSMUST00000078505.13|ENSMUSG00000021087.18|chr12|-	-0.542659	-0.195126	0.152728	-0.884076	-0.357101	-0.099318	0.168376	2.99411e-36	0.00143548	1.67506e-188	2.46864e-162	0.00456561	1.47882e-28	1.47882e-28	0.0431627	0.0612175	0.00521546	0.0325615	0.125909	0.00895945	0.0151892	0.581201	0.822731	1.16501	0.413096	0.699702	0.905455	1.18338	3.88291e-217
ENSMUST00000026360.8|ENSMUSG00000025321.14|chr12|-	-0.18258	NA	1.02537	0.0513162	2.71801	-0.122842	0.0482507	2.26754e-05	NA	0.00320601	0.237879	0.00638338	0.0493151	0.0493151	0.0430941	NA	0.347905	0.043477	0.996552	0.0624878	0.0245444	0.833118	NA	2.78812	1.05266	15.1501	0.884403	1.04943	1.95217e-08
ENSMUST00000055071.8|ENSMUSG00000079017.3|chr12|-	-13.6735	0.139191	-0.30859	NA	-0.738917	-0.0804317	0.307802	0.95515	0.934894	0.86638	NA	0.668422	0.00117241	0.00117241	243.125	1.7039	1.83402	NA	1.72517	0.0247825	0.0948394	1.15256e-06	1.14934	0.734482	NA	0.477631	0.922718	1.36043	0.000248637
ENSMUST00000046207.8|ENSMUSG00000037361.8|chr12|+	0.359358	-0.212869	-0.116013	-0.0765674	0.0465489	0.191149	-0.193732	1.10745e-05	0.0230016	0.374984	0.321209	0.607071	3.18038e-05	3.18038e-05	0.0817642	0.0936343	0.130767	0.0771866	0.0905163	0.0459477	0.0465685	1.43241	0.808262	0.890464	0.92629	1.04765	1.21064	0.823879	0.000171597
ENSMUST00000021424.4|ENSMUSG00000021036.10|chr12|-	-0.248963	-1.86044	1.63475	0.844384	0.245794	-0.612687	0.481136	0.0460404	1.188e-102	9.88464e-60	7.88862e-54	1.50026e-05	6.63741e-51	6.63741e-51	0.124792	0.0864815	0.100292	0.0546629	0.0567831	0.0408276	0.0320614	0.779609	0.155605	5.12817	2.32654	1.27864	0.541893	1.61791	1.03201e-214
ENSMUST00000067384.5|ENSMUSG00000054364.5|chr12|-	0.202199	-0.50273	0.31301	0.436198	-0.385731	0.297059	-0.306064	0.104239	4.70218e-24	0.0735227	1.99957e-20	2.73954e-08	6.74204e-18	6.74204e-18	0.124458	0.0496976	0.174908	0.0470936	0.0694097	0.0344647	0.0355096	1.22409	0.604877	1.36754	1.54681	0.679953	1.34589	0.736339	2.40272e-28
ENSMUST00000169074.1|ENSMUST00000095666.12|ENSMUST00000021468.13|ENSMUST00000085314.10|ENSMUSG00000021068.16|chr12|-	1.86716	-0.156628	-1.3314	-0.108999	-0.241272	0.488068	-0.478631	2.9277e-27	0.311837	3.6083e-41	0.453308	0.000684987	2.81389e-18	2.81389e-18	0.172648	0.154866	0.0990755	0.145349	0.071056	0.0559794	0.054897	6.4699	0.855022	0.264107	0.896731	0.785628	1.62917	0.619631	1.95855e-51
ENSMUST00000180643.2|ENSMUSG00000097729.2|chr12|-	-0.302096	-0.185453	0.881564	-0.0966779	1.42319	0.454644	-0.552501	5.06658e-05	0.132399	3.66704e-06	0.143484	3.20008e-06	2.61905e-20	2.61905e-20	0.0745449	0.123249	0.190427	0.0660847	0.305568	0.0492385	0.0598365	0.739267	0.830728	2.41467	0.907848	4.15035	1.57561	0.575509	9.62911e-14
ENSMUST00000078124.7|ENSMUSG00000062929.8|chr12|-	0.791251	-1.23141	0.299834	-0.305863	0.780148	-0.245312	0.264555	3.26107e-55	1.11866e-15	2.0028e-12	2.11085e-68	2.64766e-71	1.28187e-37	1.28187e-37	0.0505553	0.153674	0.0426246	0.0175	0.0436938	0.0191365	0.0206376	2.20615	0.291882	1.34963	0.736488	2.1818	0.78246	1.30285	9.59793e-151
ENSMUST00000054565.7|ENSMUST00000222821.1|ENSMUSG00000007867.9|chr12|+	0.270179	-0.350466	-0.263331	-0.0859153	0.116142	1.35267	-1.86322	0.0964463	0.091402	0.158393	0.265309	0.166379	7.87897e-77	7.87897e-77	0.16253	0.207616	0.186694	0.077128	0.0839217	0.0729131	0.100433	1.3102	0.704359	0.768488	0.917672	1.12316	3.86775	0.155172	0.00105514
ENSMUST00000168463.7|ENSMUST00000110340.8|ENSMUST00000002757.10|ENSMUST00000169124.1|ENSMUST00000166723.7|ENSMUSG00000091803.7|chr12|-	0.037236	-0.302231	0.20418	0.124184	-0.392442	-0.214436	0.207201	0.169229	5.13931e-12	1.96384e-20	6.28918e-06	1.011e-44	1.37663e-49	1.37663e-49	0.0270869	0.0437909	0.0220395	0.027496	0.0279702	0.0144848	0.0139961	1.03794	0.739167	1.22652	1.13222	0.675406	0.806997	1.23023	4.28575e-67
ENSMUST00000111067.9|ENSMUST00000067124.5|ENSMUST00000221230.1|ENSMUST00000221297.1|ENSMUST00000222989.1|ENSMUSG00000020593.15|chr12|-	0.159046	-0.84685	-0.163175	0.570019	0.223691	0.266926	-0.222107	0.000350118	3.21705e-23	0.0220089	1.27947e-06	0.00482373	1.84918e-11	1.84918e-11	0.0444873	0.0853186	0.071249	0.117702	0.0793632	0.0397361	0.0330641	1.17239	0.428763	0.849442	1.7683	1.25068	1.30594	0.80083	1.64853e-28
ENSMUST00000042052.8|ENSMUSG00000035247.16|chr12|-	-0.0451691	0.594627	-0.1015	0.158477	-0.164272	0.872033	-0.857355	0.63517	0.0109759	0.274644	0.185668	0.0482769	2.13936e-35	2.13936e-35	0.0952006	0.233786	0.0929118	0.119741	0.0831788	0.0702345	0.0690523	0.955836	1.81236	0.903482	1.17173	0.848512	2.39177	0.424283	0.000599596
ENSMUST00000175686.7|ENSMUST00000167458.8|ENSMUST00000176103.7|ENSMUST00000172314.8|ENSMUSG00000002996.17|chr12|-	0.182005	-0.320702	-0.338733	-0.18925	0.154213	-0.471156	0.336314	0.0576638	0.00341559	0.101977	0.0634641	0.025336	1.63375e-14	1.63375e-14	0.0958806	0.109543	0.207133	0.10197	0.068961	0.0613757	0.0438103	1.19962	0.72564	0.712673	0.82758	1.16674	0.62428	1.39978	0.00255307
ENSMUST00000182396.1|ENSMUST00000035773.13|ENSMUST00000183277.7|ENSMUSG00000034801.13|chr12|-	-1.07813	14.7734	-0.773451	-0.170938	-0.136424	0.0644296	-0.0432901	0.922099	0.969994	0.944073	0.98763	0.990127	0.377739	0.377739	11.0251	392.751	11.0255	11.025	11.0249	0.0730437	0.0490779	0.340229	2.60629e+06	0.461418	0.842874	0.872472	1.06655	0.957634	7.79665e-14
ENSMUST00000091583.5|ENSMUSG00000014164.15|chr13|-	0.491918	-0.0884354	-0.0291858	-3.07838	0.239478	-0.552694	0.780486	0.0330769	0.607833	0.670895	3.74715e-05	0.455206	8.28418e-13	8.28418e-13	0.230823	0.172332	0.0686853	0.746718	0.320688	0.0772311	0.109062	1.63545	0.915362	0.971236	0.0460339	1.27059	0.575397	2.18253	2.01147e-13
ENSMUST00000110128.4|ENSMUST00000220555.1|ENSMUST00000072329.14|ENSMUST00000222805.1|ENSMUSG00000057531.14|chr13|-	-0.371451	-0.973127	0.286923	1.23066	0.57014	-0.2291	0.263831	0.00958485	6.2541e-28	0.000101367	0.00172204	0.002034	2.12517e-05	2.12517e-05	0.143392	0.0888255	0.0738105	0.392628	0.184797	0.0538893	0.0620587	0.689733	0.3779	1.33232	3.42347	1.76851	0.795249	1.30191	5.0243e-25
ENSMUST00000075774.4|ENSMUSG00000045136.6|chr13|-	0.0325789	0.0867287	-0.418744	0.00614688	-0.214197	0.139221	-0.298093	0.00969965	0.25703	0.000352924	0.948878	0.0433693	2.24952e-17	2.24952e-17	0.0125964	0.0765182	0.117197	0.0958717	0.106031	0.0164173	0.035152	1.03312	1.0906	0.657872	1.00617	0.80719	1.14938	0.742232	5.99905e-07
ENSMUST00000021806.10|ENSMUST00000110118.7|ENSMUSG00000021376.11|chr13|-	0.374541	-15.9774	-0.357831	-0.822169	-0.450886	-0.253941	0.189501	0.753442	0.947713	0.766631	0.491883	0.706959	3.8474e-06	3.8474e-06	1.19241	243.637	1.20569	1.1962	1.19934	0.0549719	0.0410222	1.45432	1.15108e-07	0.699191	0.439477	0.637064	0.775738	1.20865	1.27402e-29
ENSMUST00000210489.1|ENSMUST00000074616.6|ENSMUSG00000032621.8|chr13|-	-0.259556	-0.397167	0.26665	-0.187919	0.349655	-0.179824	0.178226	2.43011e-07	0.00926422	1.19488e-06	0.017588	3.4509e-07	2.51323e-07	2.51323e-07	0.0502722	0.15263	0.054906	0.0791511	0.0686003	0.0348718	0.034562	0.771394	0.672222	1.30558	0.828682	1.41858	0.835417	1.1951	2.61167e-12
ENSMUST00000021940.7|ENSMUSG00000021484.8|chr13|-	0.2669	-0.585914	0.51528	-0.342812	0.258296	0.0812974	-0.0733888	1.71302e-10	8.28711e-47	1.19219e-14	4.6882e-11	8.06986e-09	0.00118415	0.00118415	0.0418006	0.0407808	0.0667731	0.0520951	0.0447886	0.0250711	0.0226322	1.30591	0.556597	1.67411	0.709771	1.29472	1.08469	0.929239	2.73661e-67
ENSMUST00000022189.8|ENSMUSG00000021681.8|chr13|-	0.105006	-0.429176	-0.017304	0.0788365	0.0438306	0.920683	-0.554191	0.285908	0.0024722	0.832986	0.540977	0.676799	2.31986e-22	2.31986e-22	0.0983993	0.141795	0.0820588	0.128958	0.105151	0.0946552	0.0569762	1.11072	0.651045	0.982845	1.08203	1.04481	2.511	0.574537	0.0329864
ENSMUST00000021957.7|ENSMUSG00000021495.9|chr13|-	-0.114359	0.522468	-0.027662	-0.108027	-0.156142	0.318655	-0.342792	0.0365404	9.23812e-08	0.699207	0.242511	0.0650303	1.80344e-17	1.80344e-17	0.0546949	0.0978201	0.0715907	0.0924306	0.0846275	0.0374632	0.040301	0.891937	1.68618	0.972717	0.897604	0.855438	1.37528	0.709786	1.44881e-10
ENSMUST00000223710.1|ENSMUSG00000114282.1|chr13|-	0.286935	16.0761	-0.436464	-0.574415	-0.367079	-0.0399123	0.0539842	0.974192	0.962006	0.960739	0.948348	0.96698	0.332027	0.332027	8.86926	337.478	8.86649	8.86691	8.86752	0.041145	0.0556516	1.33234	9.58919e+06	0.646318	0.563034	0.692755	0.960874	1.05547	7.83524e-15
ENSMUST00000021738.9|ENSMUST00000220628.1|ENSMUSG00000021306.11|chr13|-	0.408132	-0.754305	0.936024	0.0762323	-0.343267	-0.535547	0.309645	2.10648e-16	2.39873e-28	1.15312e-10	0.49638	0.000244856	1.94792e-22	1.94792e-22	0.0496761	0.0683129	0.145224	0.112074	0.093595	0.0549591	0.0317765	1.50401	0.470337	2.54982	1.07921	0.709449	0.585349	1.36294	7.57072e-61
ENSMUST00000047627.13|ENSMUST00000091236.10|ENSMUSG00000032745.18|chr13|-	0.072489	-0.48092	0.363929	0.289951	-0.32595	-0.0842438	0.0869215	0.233889	3.85696e-17	3.72572e-17	9.62882e-07	3.39779e-09	0.00162027	0.00162027	0.0608946	0.0571356	0.0432157	0.0591848	0.0551417	0.0267251	0.0275746	1.07518	0.618214	1.43897	1.33636	0.721841	0.919207	1.09081	1.26434e-32
ENSMUST00000105097.2|ENSMUSG00000032846.10|chr13|-	0.0496927	0.0655556	-0.0341133	0.0233073	-0.321857	-0.250655	0.223437	0.481632	0.280972	0.703756	0.503259	0.000951829	2.89117e-14	2.89117e-14	0.0706183	0.0608045	0.0897115	0.0348197	0.0974028	0.0329674	0.0293877	1.05095	1.06775	0.966462	1.02358	0.724802	0.778291	1.25037	0.0270731
ENSMUST00000091458.12|ENSMUST00000150498.7|ENSMUST00000127137.2|ENSMUST00000125176.2|ENSMUSG00000069171.14|chr13|-	0.0378209	0.643233	0.104743	0.413455	-0.384697	-0.18264	0.345557	0.0371695	0.0133108	0.0153226	4.65543e-05	5.97012e-16	2.9988e-29	2.9988e-29	0.0181491	0.259856	0.0431992	0.101529	0.0475526	0.0162677	0.0307786	1.03855	1.90262	1.11043	1.51203	0.680657	0.833068	1.41278	7.54847e-10
ENSMUST00000022172.11|ENSMUST00000091387.3|ENSMUSG00000021668.15|chr13|-	-0.964132	14.8272	-1.24128	-0.551953	-0.58267	-0.131577	0.0966712	0.932105	0.953019	0.912657	0.961099	0.958932	0.0382458	0.0382458	11.3166	251.664	11.3165	11.3164	11.3154	0.0634959	0.0466512	0.381314	2.75019e+06	0.289015	0.575824	0.558406	0.876712	1.1015	8.86263e-13
ENSMUST00000223722.1|ENSMUST00000224946.1|ENSMUST00000223813.1|ENSMUST00000177916.7|ENSMUST00000223812.1|ENSMUSG00000094870.8|chr13|-	-0.003676	0.599986	-0.296771	0.183133	-0.0585743	-0.209477	0.246104	0.956447	1.38947e-08	1.70283e-09	0.027084	0.347427	5.02638e-11	5.02638e-11	0.0673103	0.10573	0.0492658	0.0828543	0.0623402	0.0318832	0.0374579	0.996331	1.82209	0.743214	1.20097	0.943108	0.811008	1.27903	4.97902e-16
ENSMUST00000022228.12|ENSMUSG00000021715.12|chr13|-	-0.393982	-0.366608	0.148323	0.458286	0.310182	0.286628	-0.234405	3.11168e-05	0.00177318	0.247464	0.000104205	0.000358401	1.10428e-06	1.10428e-06	0.0945904	0.117284	0.128248	0.118097	0.0869109	0.0588308	0.0481119	0.674366	0.693081	1.15989	1.58136	1.36367	1.33193	0.791041	3.8593e-08
ENSMUST00000007980.6|ENSMUSG00000007836.6|chr13|-	0.249931	-1.1882	0.493706	0.121338	-0.474827	-0.101663	0.0663211	1.01813e-07	4.62814e-58	1.94202e-21	0.160293	8.95929e-24	0.00370309	0.00370309	0.046949	0.0739706	0.0519249	0.0864179	0.0472348	0.0350272	0.0228504	1.28394	0.30477	1.63838	1.12901	0.621993	0.903334	1.06857	7.45336e-84
ENSMUST00000109921.8|ENSMUST00000021950.14|ENSMUSG00000034675.17|chr13|-	0.175315	0.745628	0.00132339	-0.0433754	-1.03036	-0.00379921	0.00510095	0.0153277	0.000652225	0.960915	0.825793	2.27922e-07	0.909205	0.909205	0.0723084	0.218729	0.0270048	0.197071	0.199104	0.0333144	0.0447291	1.19162	2.10776	1.00132	0.957552	0.356878	0.996208	1.00511	3.04775e-09
ENSMUST00000057866.12|ENSMUST00000167305.1|ENSMUSG00000048978.14|chr13|-	0.272289	1.51515	-0.0616173	0.103104	0.35876	-0.0489085	0.0584528	0.000121372	8.40618e-52	8.31535e-47	0.244698	0.001188	9.99181e-06	9.99181e-06	0.0708471	0.100055	0.00428876	0.0886283	0.110669	0.0110719	0.0132325	1.31297	4.5501	0.940243	1.10861	1.43155	0.952268	1.06019	4.14637e-71
ENSMUST00000022217.8|ENSMUSG00000021706.14|chr13|-	0.370871	0.177628	1.56668	0.406683	-1.43101	-0.307449	0.254248	0.0159678	0.276442	7.01718e-19	0.0100281	2.31962e-30	0.00042866	0.00042866	0.15391	0.163209	0.176535	0.157944	0.124966	0.0872992	0.0721931	1.449	1.19438	4.79071	1.50183	0.239067	0.735321	1.28949	2.65206e-44
ENSMUST00000049575.7|ENSMUST00000091609.10|ENSMUSG00000047547.14|chr13|-	0.103827	-0.68608	-0.10093	0.215862	0.12837	0.0362369	-0.0477201	0.00879865	2.20639e-25	0.00055458	2.02788e-11	1.26289e-05	0.0187393	0.0187393	0.0396318	0.0658988	0.0292303	0.0321989	0.0293992	0.0154155	0.0203006	1.10941	0.503546	0.903997	1.24093	1.13697	1.0369	0.953401	3.97399e-37
ENSMUST00000012873.15|ENSMUSG00000058093.13|chr13|-	0.0551285	1.24085	-1.18129	0.922366	-0.473544	0.00811615	-0.00477481	0.55516	4.51055e-05	2.87813e-19	1.08973e-10	2.9874e-05	0.922556	0.922556	0.0934308	0.304157	0.131645	0.142915	0.113439	0.0834873	0.0491164	1.05668	3.45856	0.306884	2.51524	0.622791	1.00815	0.995237	1.86827e-29
ENSMUST00000060805.6|ENSMUSG00000038014.7|chr13|-	0.124161	-0.741567	-0.291325	0.283747	0.0739387	-0.621702	0.413032	0.0152485	2.48634e-17	1.15305e-05	1.26709e-05	0.0832529	3.44949e-65	3.44949e-65	0.0511703	0.0875679	0.0664172	0.0649944	0.0426869	0.0364618	0.0242237	1.1322	0.476367	0.747273	1.3281	1.07674	0.53703	1.51139	6.72429e-16
ENSMUST00000066984.13|ENSMUSG00000021639.17|chr13|-	0.783901	-0.021662	-0.237814	0.434463	-0.107791	0.0668765	-0.0607515	0.00265464	0.25606	0.130728	0.00902329	0.496665	0.108483	0.108483	0.260854	0.0190728	0.157364	0.166386	0.158576	0.0416663	0.0378502	2.19	0.978571	0.78835	1.54413	0.897815	1.06916	0.941057	0.000679284
ENSMUST00000225868.1|ENSMUST00000048702.6|ENSMUSG00000042167.6|chr13|-	-0.38583	-0.296572	0.885604	0.128269	-0.0128656	0.134668	-0.136005	0.00171654	4.25794e-06	6.5166e-12	0.203074	0.8755	0.00342868	0.00342868	0.123058	0.064495	0.128949	0.100773	0.0821154	0.0460176	0.0464746	0.679886	0.743362	2.42445	1.13686	0.987217	1.14416	0.872838	1.17262e-13
ENSMUST00000222796.1|ENSMUST00000099735.5|ENSMUSG00000075054.5|chr13|-	0.510385	0.0670463	0.274131	-0.155581	-0.812649	-0.25452	0.286084	4.21062e-25	0.384229	3.28519e-07	0.00324088	6.98713e-22	3.63279e-20	3.63279e-20	0.0493153	0.0770532	0.0536847	0.0528482	0.0845288	0.02767	0.0311014	1.66593	1.06935	1.31539	0.855918	0.443681	0.775288	1.3312	8.43786e-38
ENSMUST00000022009.9|ENSMUSG00000021537.9|chr13|+	-0.0736722	-0.607135	1.27016	0.146638	-0.0432908	-0.0998038	0.0721477	0.29106	2.10723e-41	5.32064e-38	0.0175301	0.333116	0.00279085	0.00279085	0.0697787	0.0450463	0.0985604	0.0617322	0.0447285	0.0333805	0.0241306	0.928976	0.54491	3.56142	1.15794	0.957633	0.905015	1.07481	8.66526e-67
ENSMUST00000021800.5|ENSMUSG00000021371.5|chr13|-	0.0609377	-0.274365	-0.440975	0.271002	0.171262	-0.243223	0.308628	0.0140449	9.94261e-06	0.00440185	0.0634726	0.027819	2.9735e-19	2.9735e-19	0.0248106	0.0620959	0.154846	0.146025	0.0778526	0.0271161	0.0344078	1.06283	0.760054	0.643409	1.31128	1.1868	0.784097	1.36156	1.67628e-10
ENSMUST00000021864.7|ENSMUST00000225246.1|ENSMUST00000225319.1|ENSMUSG00000021427.10|chr13|-	0.0940721	-1.50752	0.668591	0.222906	0.429904	0.00843161	-0.0081151	0.0412588	3.66394e-78	2.61985e-57	2.1014e-06	1.91279e-18	0.723536	0.723536	0.046093	0.0805468	0.0419042	0.0469928	0.0490628	0.0238359	0.0229411	1.09864	0.221459	1.95149	1.2497	1.53711	1.00847	0.991918	5.59681e-140
ENSMUST00000164215.7|ENSMUST00000170378.7|ENSMUST00000167096.7|ENSMUST00000109830.8|ENSMUST00000022040.13|ENSMUSG00000021557.15|chr13|-	-0.806576	-0.908537	0.455329	-0.136029	-0.777418	-0.108526	0.117965	2.69046e-19	1.61487e-13	1.62628e-41	0.0484075	1.52064e-24	0.00143134	0.00143134	0.0898122	0.123152	0.0337353	0.0689181	0.0760256	0.0340392	0.037	0.446384	0.403114	1.57669	0.872818	0.459591	0.897156	1.12521	6.1071e-58
ENSMUST00000224801.1|ENSMUSG00000021508.11|chr13|-	-0.180205	0.423216	0.881223	-1.31147	0.0473587	-0.0176646	0.0279778	4.62856e-26	0.273091	1.227e-28	3.07785e-13	0.896891	0.390344	0.390344	0.017067	0.386156	0.0793754	0.179877	0.365451	0.0205643	0.0325705	0.835099	1.52686	2.41385	0.269423	1.0485	0.982491	1.02837	3.8414e-46
ENSMUST00000076454.7|ENSMUST00000058735.11|ENSMUSG00000005312.15|chr13|-	0.541267	-1.48706	0.824796	-0.389046	-0.211165	0.0950875	-0.0765678	3.66038e-15	2.71343e-159	7.30959e-51	8.10781e-16	0.000202069	0.00173301	0.00173301	0.0688105	0.0552972	0.0549853	0.0483133	0.0568195	0.0303548	0.0244427	1.71818	0.226036	2.28141	0.677703	0.809641	1.09976	0.92629	6.42341e-194
ENSMUST00000220895.1|ENSMUST00000222570.1|ENSMUSG00000021482.10|chr13|-	0.275899	-0.11356	-0.278566	-0.70207	0.425668	-0.332296	0.254654	0.00146151	0.127874	0.00562967	9.75555e-29	4.96762e-29	4.41071e-19	4.41071e-19	0.0867003	0.074586	0.100616	0.0631219	0.0380656	0.0372272	0.028529	1.31772	0.892651	0.756869	0.495558	1.53061	0.717275	1.29002	3.53566e-42
ENSMUST00000179078.8|ENSMUST00000167271.8|ENSMUST00000050997.1|ENSMUSG00000043190.14|chr13|-	0.198414	1.2366	0.0330826	-0.174589	-0.931787	0.00410201	-0.00414693	0.0315289	5.67951e-36	0.705421	0.115541	5.02382e-12	0.934263	0.934263	0.0922711	0.0987566	0.0875171	0.110937	0.134946	0.0497317	0.0502763	1.21947	3.44389	1.03364	0.839802	0.393849	1.00411	0.995862	2.85174e-38
ENSMUST00000167058.7|ENSMUST00000166726.7|ENSMUST00000164111.1|ENSMUST00000171791.7|ENSMUSG00000034751.16|chr13|-	-0.144143	-0.431644	-0.0871985	0.158033	-0.108332	0.0335748	-0.0361947	0.0010125	0.00214996	0.0765204	1.09149e-13	0.00018677	0.0611451	0.0611451	0.0438521	0.140661	0.0492301	0.0212715	0.0289947	0.017931	0.0193302	0.865764	0.64944	0.916495	1.1712	0.89733	1.03414	0.964453	1.26975e-11
ENSMUST00000124968.7|ENSMUST00000021958.5|ENSMUSG00000021496.12|chr13|+	0.049718	0.31131	-0.211846	0.302054	-0.147346	0.361643	-0.361467	0.457937	1.79558e-05	0.00140879	0.00309469	0.000659028	6.05896e-29	6.05896e-29	0.0669829	0.0725851	0.0663504	0.102108	0.0432597	0.0323912	0.0323755	1.05097	1.36521	0.809089	1.35263	0.862995	1.43569	0.696653	1.76899e-09
ENSMUST00000223247.1|ENSMUST00000221747.1|ENSMUSG00000113450.1|chr13|-	1.98789	-1.2476	0.636365	1.80727	0.0530048	0.694644	-0.654847	7.33965e-06	9.01781e-34	9.57814e-05	7.46104e-07	0.654145	4.85353e-18	4.85353e-18	0.443371	0.102997	0.163127	0.365182	0.118311	0.0802429	0.0756457	7.30014	0.287193	1.8896	6.09379	1.05443	2.003	0.519522	2.42269e-33
ENSMUST00000021870.11|ENSMUST00000167513.2|ENSMUST00000225432.1|ENSMUSG00000021432.15|chr13|-	-0.373499	0.337421	-0.0645637	0.0836315	-0.0794115	0.445185	-0.442461	0.000631652	0.000242699	0.620021	0.602794	0.365538	4.23631e-15	4.23631e-15	0.109286	0.0919442	0.130216	0.16071	0.0877608	0.0567279	0.0563807	0.688322	1.40133	0.937476	1.08723	0.92366	1.56078	0.642454	0.000118739
ENSMUST00000144060.7|ENSMUST00000022224.15|ENSMUST00000141557.7|ENSMUST00000179891.1|ENSMUSG00000021711.16|chr13|-	0.305637	-0.527245	0.0637113	0.20856	-0.385553	-0.122724	0.081015	2.64647e-07	1.07893e-09	0.213767	0.00276058	2.57073e-08	0.00232212	0.00232212	0.0593812	0.0864723	0.0512449	0.0696776	0.0692393	0.0402955	0.0266006	1.35749	0.590229	1.06578	1.2319	0.680074	0.884508	1.08439	2.66096e-16
ENSMUST00000018246.5|ENSMUSG00000018102.5|chr13|+	0.111047	0.468614	0.19784	-0.112787	0.0238943	0.257351	-0.291721	0.0218331	0.0131981	0.589675	0.00185612	0.900076	2.33007e-11	2.33007e-11	0.0484233	0.189081	0.366841	0.0362386	0.190294	0.0385044	0.0436468	1.11745	1.59778	1.21877	0.893341	1.02418	1.2935	0.746977	0.0135417
ENSMUST00000225576.1|ENSMUSG00000035248.9|chr13|-	-0.206486	0.438343	0.403964	-0.97646	-0.891139	-0.0983419	0.0829026	0.326654	3.29874e-16	0.0921159	2.91584e-08	1.51438e-16	0.14781	0.14781	0.210512	0.0537061	0.239835	0.176052	0.107947	0.067948	0.0572804	0.813438	1.55014	1.49775	0.376642	0.410188	0.906339	1.08644	8.06611e-25
ENSMUST00000152555.7|ENSMUST00000022197.14|ENSMUST00000153558.7|ENSMUSG00000021687.14|chr13|-	0.106471	-1.29462	0.178721	-0.713664	0.983649	-0.66929	0.461931	0.317348	6.12567e-46	0.00253483	5.29153e-12	2.24702e-06	1.66812e-30	1.66812e-30	0.106479	0.0909901	0.0591959	0.103467	0.207967	0.0583019	0.0402388	1.11235	0.274001	1.19569	0.489846	2.6742	0.512072	1.58714	7.94944e-63
ENSMUST00000021857.12|ENSMUST00000224611.1|ENSMUST00000099582.3|ENSMUSG00000021420.13|chr13|+	-0.204993	-0.00451399	-0.200224	0.580509	0.709792	0.777176	-1.60951	0.0246348	0.976195	0.240625	0.033736	0.00155078	2.72836e-41	2.72836e-41	0.0912263	0.151278	0.170632	0.273411	0.224262	0.0577443	0.119587	0.814653	0.995496	0.818547	1.78695	2.03357	2.17532	0.199986	5.11362e-07
ENSMUST00000022286.7|ENSMUSG00000021764.8|chr13|-	0.0803087	-0.390183	0.586421	-0.393541	-0.0511926	0.162952	-0.19639	0.337104	0.00322465	2.44488e-16	9.60065e-05	0.526887	5.35089e-05	5.35089e-05	0.0836634	0.132469	0.0715325	0.100896	0.080903	0.0403371	0.0486143	1.08362	0.676933	1.79754	0.674664	0.950096	1.17698	0.821692	1.84234e-14
ENSMUST00000170156.2|ENSMUST00000021750.14|ENSMUST00000220597.1|ENSMUSG00000021313.16|chr13|-	-0.0136027	0.0138058	0.0044097	0.300705	-0.490987	0.0316632	-0.0484425	0.874799	0.919026	0.708662	0.0586562	0.00254164	0.133754	0.133754	0.0863309	0.135802	0.0118016	0.159039	0.162668	0.0211164	0.0323066	0.986489	1.0139	1.00442	1.35081	0.612022	1.03217	0.952712	0.0193579
ENSMUST00000110096.7|ENSMUST00000159559.7|ENSMUST00000162581.7|ENSMUST00000162403.7|ENSMUST00000091623.9|ENSMUSG00000037989.15|chr13|-	0.717739	-4.77567	-0.800754	-0.697076	3.63405	0.0111322	-0.0218432	4.92239e-23	1.7867e-06	1.70138e-32	0.00950615	0.00015779	0.740791	0.740791	0.0726219	0.999896	0.0674622	0.2688	0.961776	0.0336518	0.0660301	2.04979	0.00843243	0.44899	0.498039	37.8657	1.01119	0.978394	6.83721e-87
ENSMUST00000109241.4|ENSMUSG00000042364.11|chr13|-	0.802524	-0.161818	-0.375846	-0.534266	0.529785	-0.14465	0.129022	1.71633e-24	4.43676e-08	0.00221474	3.94892e-25	6.41097e-12	6.44138e-07	6.44138e-07	0.0785709	0.0295692	0.122833	0.0515922	0.0771134	0.0290608	0.0259212	2.23116	0.850596	0.686708	0.5861	1.69857	0.865325	1.13772	5.16519e-52
ENSMUST00000022140.11|ENSMUST00000159459.7|ENSMUST00000069756.10|ENSMUST00000160859.7|ENSMUSG00000021638.12|chr13|-	-1.03849	NA	1.46473	14.9623	-0.0875982	-0.0435281	0.0377	0.353902	NA	0.193508	0.93343	0.931816	0.202514	0.202514	1.12022	NA	1.12648	179.125	1.02382	0.0341552	0.0295821	0.353987	NA	4.32637	3.14815e+06	0.916129	0.957406	1.03842	2.9226e-13
ENSMUST00000021797.8|ENSMUST00000179852.8|ENSMUST00000220787.1|ENSMUSG00000021368.15|chr13|-	-0.14556	0.296665	0.100368	-0.0352985	-0.0281393	0.246677	-0.360412	0.051829	0.00565539	0.344298	0.497272	0.835064	8.30171e-12	8.30171e-12	0.0748551	0.107211	0.10613	0.0520023	0.135148	0.0360995	0.052744	0.864538	1.34536	1.10558	0.965317	0.972253	1.27977	0.697389	0.00548075
ENSMUST00000099331.3|ENSMUST00000160385.1|ENSMUSG00000074782.3|chr13|-	0.240258	NA	0.343575	0.251459	-0.14771	-0.138775	0.154371	0.0461597	NA	0.0273281	0.663489	0.00088276	0.0185745	0.0185745	0.120495	NA	0.155689	0.577932	0.0444181	0.0589539	0.0655791	1.27158	NA	1.40998	1.2859	0.862681	0.870424	1.16692	0.0157762
ENSMUST00000222028.1|ENSMUST00000035824.10|ENSMUSG00000038042.10|chr13|-	-0.211948	13.7909	0.27248	-0.119999	-0.772897	0.205557	-0.13182	0.942823	0.959577	0.92662	0.967589	0.793795	0.00451346	0.00451346	2.95511	272.091	2.95857	2.95326	2.95692	0.0723829	0.046418	0.809007	975733	1.31322	0.886921	0.461674	1.22821	0.876499	4.79562e-06
ENSMUST00000035934.6|ENSMUSG00000034152.6|chr13|-	0.00738253	-0.751434	0.662277	-0.719156	-1.16329	-0.0269658	0.0197686	0.928667	5.12845e-13	1.07562e-52	6.70294e-28	3.11297e-28	0.533304	0.533304	0.0824655	0.10405	0.0433491	0.065681	0.105576	0.0432859	0.0317329	1.00741	0.47169	1.9392	0.487163	0.312458	0.973395	1.01997	4.06419e-76
ENSMUST00000131306.7|ENSMUST00000069968.12|ENSMUST00000046246.12|ENSMUST00000069929.12|ENSMUSG00000021493.15|chr13|-	-0.177426	-0.284906	-1.28651	1.09617	2.5262	-0.106989	0.130652	0.0426567	0.0857563	6.15954e-253	0.00494348	0	0.00356627	0.00356627	0.0875289	0.165814	0.0378718	0.39	0.0605416	0.0367134	0.0448331	0.837423	0.752085	0.276233	2.99269	12.5058	0.898535	1.13957	0
ENSMUST00000065537.8|ENSMUST00000220513.1|ENSMUSG00000021690.10|chr13|-	-0.508308	-0.986616	0.145502	0.422256	0.031191	-0.408225	0.365042	8.7904e-10	1.04202e-19	0.0581482	1.59632e-10	0.580004	9.93882e-25	9.93882e-25	0.082922	0.108605	0.076799	0.0660201	0.0563646	0.0397614	0.0355554	0.601512	0.372836	1.15662	1.5254	1.03168	0.664829	1.44057	1.70263e-27
ENSMUST00000073456.8|ENSMUST00000225410.1|ENSMUSG00000060739.8|chr13|-	-0.285484	0.608644	-0.322881	-0.128679	-0.453679	0.209643	-0.336694	0.0162324	1.00465e-32	0.00027944	0.081499	2.60399e-14	1.4054e-13	1.4054e-13	0.118771	0.0510879	0.0888587	0.0738663	0.0595643	0.0283461	0.0455249	0.75165	1.83794	0.72406	0.879256	0.635287	1.23324	0.714127	3.07649e-32
ENSMUST00000224992.1|ENSMUST00000109403.1|ENSMUST00000179563.7|ENSMUST00000040340.15|ENSMUSG00000041685.16|chr13|-	0.129897	0.130468	-0.306856	0.659943	-0.412829	-0.176255	0.11434	0.00737818	0.0169097	9.09752e-06	1.60154e-26	2.23994e-20	2.18528e-07	2.18528e-07	0.0484823	0.0546195	0.0691494	0.0619205	0.044629	0.0340075	0.0220612	1.13871	1.13936	0.735757	1.93468	0.661775	0.838404	1.12113	1.80526e-41
ENSMUST00000223268.1|ENSMUSG00000116207.1|chr13|-	0.34807	-0.426067	0.210792	0.380668	-0.251113	1.0661	-0.93433	1.19807e-05	4.93453e-08	0.28354	0.0213224	0.0291144	5.10709e-42	5.10709e-42	0.0795055	0.078125	0.196561	0.165348	0.115087	0.0784926	0.0687908	1.41633	0.653073	1.23466	1.46326	0.777935	2.90404	0.392849	0.000281097
ENSMUST00000063551.6|ENSMUSG00000021719.9|chr13|-	0.267152	-0.941681	0.0321871	0.0218014	-0.276731	-0.334889	0.447712	0.00136431	1.11193e-08	0.0774388	0.949913	0.00399454	9.7522e-34	9.7522e-34	0.0834305	0.16484	0.0182287	0.347068	0.0961342	0.0276618	0.036981	1.30624	0.389972	1.03271	1.02204	0.758258	0.715417	1.56473	1.03483e-10
ENSMUST00000022078.11|ENSMUST00000109606.2|ENSMUSG00000021589.13|chr13|-	-0.0261239	NA	-0.522047	0.255676	0.0344102	-0.26206	0.220777	0.459631	NA	9.82035e-09	2.1245e-05	0.72627	7.81747e-12	7.81747e-12	0.0353286	NA	0.0910472	0.0601395	0.0982894	0.0383025	0.0322686	0.974214	NA	0.593305	1.29133	1.03501	0.769465	1.24705	8.04032e-09
ENSMUST00000102977.3|ENSMUSG00000060639.5|chr13|-	0.43596	0.0928126	-0.704497	-0.335501	0.11021	0.316763	-0.374798	2.2789e-20	0.63001	0.0136646	1.17999e-21	0.446605	6.28719e-23	6.28719e-23	0.047139	0.192672	0.285689	0.0350951	0.144806	0.0321303	0.0380171	1.54645	1.09726	0.494357	0.714979	1.11651	1.37268	0.687428	4.24015e-21
ENSMUST00000128914.1|ENSMUSG00000085881.2|chr13|-	1.39616	-0.0597008	0.596876	-0.0637223	1.37868	0.249713	-0.241274	0.00277274	0.688089	0.00166011	7.2287e-05	0.0231703	2.42848e-11	2.42848e-11	0.466652	0.148713	0.189778	0.0160565	0.607183	0.0373956	0.0361317	4.03966	0.942046	1.81644	0.938266	3.96965	1.28366	0.785626	2.41623e-06
ENSMUST00000162412.7|ENSMUST00000022192.11|ENSMUST00000162153.8|ENSMUST00000159608.7|ENSMUST00000162292.7|ENSMUSG00000021684.17|chr13|-	-0.252901	3.55072	-0.314027	-0.27913	-0.297119	-0.0278161	0.0362287	0.0043171	7.43994e-08	0.00363123	0.549856	1.33698e-05	0.487373	0.487373	0.0886123	0.65996	0.107967	0.466791	0.068241	0.0400524	0.0521656	0.776545	34.8385	0.730499	0.756442	0.742956	0.972567	1.03689	2.38215e-26
ENSMUST00000045788.8|ENSMUST00000016081.12|ENSMUSG00000015937.15|chr13|-	0.613109	-0.687788	0.127215	0.474244	-0.338417	-0.0242316	0.0267732	1.23223e-32	2.69094e-79	0.00328893	1.22435e-18	3.77423e-15	0.255078	0.255078	0.0515363	0.0364784	0.04328	0.0538152	0.0430435	0.0212912	0.0235244	1.84616	0.502687	1.13566	1.6068	0.712898	0.97606	1.02713	8.4356e-116
ENSMUST00000022062.7|ENSMUSG00000021577.14|chr13|-	-0.137533	-0.682955	0.497024	0.0876982	-0.166207	-0.149318	0.123232	6.60567e-08	6.24904e-63	5.42358e-81	0.0337549	1.05212e-05	1.18268e-16	1.18268e-16	0.0254617	0.0407877	0.0260768	0.0413089	0.0377214	0.018023	0.0148744	0.871505	0.505122	1.64382	1.09166	0.846871	0.861296	1.13115	2.728e-124
ENSMUST00000065629.5|ENSMUST00000220738.1|ENSMUST00000223309.1|ENSMUST00000222588.1|ENSMUST00000223126.1|ENSMUST00000223033.1|ENSMUSG00000021585.10|chr13|-	14.6899	3.1837	0.146254	14.5716	-1.27661	-0.0729009	0.0453931	0.982901	0.802945	0.990837	0.975755	0.920123	0.417878	0.417878	685.418	12.7584	12.7349	479.468	12.7306	0.089989	0.0560333	2.39738e+06	24.1359	1.15749	2.12992e+06	0.278982	0.929693	1.04644	6.83182e-31
ENSMUST00000110636.8|ENSMUST00000110634.7|ENSMUST00000110633.7|ENSMUST00000110637.7|ENSMUST00000110635.7|ENSMUST00000062658.14|ENSMUST00000222358.1|ENSMUSG00000021156.17|chr13|-	0.906856	-0.225132	-0.316011	0.116687	-0.476155	0.0286963	-0.0247862	1.97429e-17	0.0441687	3.32882e-07	0.301512	3.60953e-12	0.504798	0.504798	0.106748	0.111867	0.0619166	0.112938	0.0684949	0.0430255	0.0371629	2.47653	0.798411	0.729052	1.12377	0.621167	1.02911	0.975518	1.11279e-24
ENSMUST00000057115.6|ENSMUSG00000044792.7|chr13|-	-0.602786	2.94918	0.0111345	-0.920642	-0.829954	0.00245968	-0.00244975	2.28455e-06	2.38492e-06	0.912997	4.16688e-12	7.0393e-12	0.959413	0.959413	0.127534	0.625128	0.10191	0.132822	0.12104	0.0483333	0.0481381	0.547285	19.0904	1.0112	0.398263	0.436069	1.00246	0.997553	1.53622e-33
ENSMUST00000220449.1|ENSMUSG00000114133.1|chr13|-	0.356112	-0.340782	0.611266	-0.543857	-0.0280484	-0.00542601	0.00621503	5.35869e-08	4.13673e-10	4.62396e-28	4.52009e-10	0.663855	0.852994	0.852994	0.065474	0.0545358	0.0556567	0.0872276	0.0645388	0.0292823	0.0335404	1.42777	0.711214	1.84276	0.580505	0.972341	0.994589	1.00623	3.67116e-38
ENSMUST00000163623.2|ENSMUST00000021794.13|ENSMUSG00000021365.15|chr13|-	-0.107504	NA	-0.220159	1.82547	-0.0353141	0.551182	-0.61098	0.463027	NA	0.321037	0.0635128	0.512334	1.26511e-15	1.26511e-15	0.146489	NA	0.221861	0.98377	0.0538977	0.0689155	0.0763922	0.898073	NA	0.802391	6.2057	0.965302	1.7353	0.542818	0.000320993
ENSMUST00000120573.2|ENSMUSG00000021592.17|chr13|-	0.327412	-3.97663	-0.366534	-0.00430395	1.4327	-0.713496	0.419669	9.54821e-07	1.18391e-09	0.238306	0.977186	1.10532e-16	3.08275e-25	3.08275e-25	0.0668088	0.653792	0.310825	0.150505	0.172762	0.0687428	0.0404336	1.38737	0.0187487	0.693133	0.995705	4.18999	0.489928	1.52146	6.59091e-38
ENSMUST00000056427.9|ENSMUSG00000058672.7|chr13|-	0.049322	-0.42327	0.144657	0.590993	-0.131989	0.712695	-0.997411	0.480949	2.1165e-05	0.0713999	0.228306	0.474508	2.12586e-38	2.12586e-38	0.0699824	0.0995406	0.0802348	0.490559	0.184558	0.0550017	0.0769745	1.05056	0.654902	1.15564	1.80578	0.87635	2.03948	0.368833	6.04872e-06
ENSMUST00000170957.2|ENSMUST00000221713.1|ENSMUSG00000021302.10|chr13|-	0.94986	0.0896594	-0.0855072	-0.382202	-0.345625	-0.246641	0.290132	3.89679e-39	0.194086	0.0418116	4.82575e-15	2.88991e-07	1.45991e-20	1.45991e-20	0.0725793	0.0690438	0.0420102	0.0488039	0.067367	0.0265323	0.0312108	2.58535	1.0938	0.918047	0.682357	0.707778	0.781421	1.3366	1.09139e-43
ENSMUST00000220621.1|ENSMUSG00000015672.4|chr13|-	0.949546	-1.18638	-0.375123	0.279917	0.18585	-0.298543	0.312146	3.93685e-38	5.69153e-14	0.00106251	0.00420757	0.0616279	3.36192e-11	3.36192e-11	0.0735494	0.157869	0.114596	0.0977992	0.0994403	0.0450306	0.0470824	2.58454	0.305324	0.687205	1.32302	1.20424	0.741898	1.36635	1.28957e-44
ENSMUST00000009003.8|ENSMUSG00000008859.8|chr13|-	0.553134	-0.339109	0.73602	-0.208248	-0.31589	-0.380029	0.302246	2.90569e-18	3.25561e-12	1.26037e-34	1.4186e-07	1.69677e-16	9.48999e-47	9.48999e-47	0.0634686	0.048679	0.0599693	0.0395696	0.0383279	0.0264681	0.0210507	1.73869	0.712405	2.08761	0.812006	0.72914	0.683842	1.35289	4.39846e-66
ENSMUST00000181573.1|ENSMUST00000181341.1|ENSMUST00000181767.7|ENSMUSG00000097333.7|chr13|-	-0.291257	-0.59407	0.17145	-0.358291	0.556278	0.221532	-0.227874	0.0911318	0.00406131	0.263899	0.000903833	5.27597e-06	0.00194616	0.00194616	0.172397	0.206751	0.153461	0.107956	0.122165	0.0715005	0.0735473	0.747324	0.552076	1.18702	0.69887	1.74417	1.24799	0.796225	1.68994e-06
ENSMUST00000035532.12|ENSMUST00000055518.12|ENSMUSG00000041417.15|chr13|-	0.572987	-0.384758	-0.578874	-0.0162156	0.120164	-0.0452405	0.0417433	3.99455e-37	4.85715e-11	1.90843e-39	0.729419	0.0473393	0.0889593	0.0889593	0.0450085	0.0585161	0.0440499	0.0468796	0.0605893	0.0265978	0.0245417	1.77356	0.680615	0.560529	0.983915	1.12768	0.955768	1.04263	7.65699e-66
ENSMUST00000223922.1|ENSMUST00000224180.1|ENSMUST00000167824.2|ENSMUSG00000021700.10|chr13|-	0.149878	-1.22035	0.0665157	-2.83127	-2.30336	-0.723263	0.193025	0.476631	3.41245e-07	8.16095e-07	1.84736e-25	0.0213654	2.4824e-20	2.4824e-20	0.210583	0.239325	0.013488	0.271507	1.00082	0.0782816	0.0208919	1.16169	0.295128	1.06878	0.0589378	0.0999224	0.485167	1.21291	5.19355e-40
ENSMUST00000021920.7|ENSMUSG00000021468.8|chr13|-	-0.894636	2.25937	-0.373782	0.943539	-1.77483	0.128593	-0.109138	3.78294e-14	0.000408102	0.0765201	2.7888e-09	2.80772e-34	0.0610241	0.0610241	0.118209	0.63918	0.211028	0.15875	0.145379	0.0686445	0.0582592	0.408756	9.57702	0.688127	2.56906	0.169512	1.13723	0.896607	1.94568e-52
ENSMUST00000058196.12|ENSMUST00000119721.1|ENSMUST00000021816.11|ENSMUSG00000021384.14|chr13|-	NA	-0.142273	-3.45872	NA	13.9043	-0.925659	1.1205	NA	0.961495	0.270847	NA	0.960894	1.77899e-49	1.77899e-49	NA	2.94697	3.14111	NA	283.575	0.0625998	0.0757763	NA	0.867384	0.03147	NA	1.09285e+06	0.39627	3.06638	0.000374121
ENSMUST00000067246.5|ENSMUST00000225922.1|ENSMUSG00000021629.10|chr13|-	0.553716	0.058422	0.109344	0.357455	-1.06682	-0.0830672	0.0584419	5.45045e-17	0.558691	0.180866	0.000824696	3.85832e-50	0.0895062	0.0895062	0.0661031	0.0999031	0.0817162	0.106883	0.0716493	0.0489203	0.0344179	1.73971	1.06016	1.11555	1.42969	0.344101	0.920289	1.06018	4.34853e-52
ENSMUST00000155487.7|ENSMUST00000054730.9|ENSMUSG00000038212.16|chr13|-	-0.0471425	0.8869	-0.0425258	-0.154427	-0.000399475	0.255747	-0.168904	0.396576	5.94941e-15	0.581442	0.00406613	0.995212	7.6129e-10	7.6129e-10	0.0556087	0.113632	0.0771402	0.0537513	0.066571	0.041566	0.0274515	0.953951	2.42759	0.958366	0.856906	0.999601	1.29143	0.84459	1.29782e-12
ENSMUST00000021803.9|ENSMUSG00000021374.10|chr13|-	-0.453746	0.557035	-0.172024	0.187662	-0.35301	0.613188	-0.460015	0.000175932	2.44051e-10	0.0446476	0.097372	0.000115292	1.9165e-24	1.9165e-24	0.120958	0.0879894	0.0856711	0.113204	0.0915499	0.060097	0.0450849	0.635244	1.74549	0.841959	1.20643	0.70257	1.84631	0.631274	2.51649e-06
ENSMUST00000223725.1|ENSMUST00000064762.5|ENSMUSG00000052727.6|chr13|-	-0.531516	-0.422391	0.229701	-0.704852	-0.745228	-0.111825	0.140455	8.76018e-16	5.48021e-06	4.8104e-186	9.41509e-120	1.24295e-37	4.11785e-17	4.11785e-17	0.0660835	0.0929249	0.00789625	0.0302931	0.0581234	0.0132975	0.0167019	0.587713	0.655477	1.25822	0.494182	0.474626	0.8942	1.1508	2.19389e-181
ENSMUST00000120535.7|ENSMUST00000110031.3|ENSMUST00000021913.15|ENSMUST00000119311.7|ENSMUSG00000021460.17|chr13|-	-0.387745	0.0333668	-0.246068	0.521811	-0.548369	-0.41752	0.417947	2.72926e-08	0.682556	1.27376e-08	6.57179e-29	9.98261e-13	1.39302e-41	1.39302e-41	0.0697637	0.0815857	0.0432491	0.0467672	0.076902	0.0309079	0.0309395	0.678586	1.03393	0.781869	1.68508	0.577892	0.658679	1.51884	1.29393e-35
ENSMUST00000109552.2|ENSMUSG00000021549.14|chr13|-	0.178537	-0.931576	0.36288	1.06826	-0.431624	0.318008	-0.215038	0.0958195	6.72576e-07	0.000683476	1.10753e-10	6.49866e-07	1.46371e-05	1.46371e-05	0.1072	0.187473	0.106851	0.165583	0.086745	0.0733739	0.0496156	1.19547	0.393932	1.43746	2.9103	0.649454	1.37439	0.806511	7.02197e-17
ENSMUST00000109399.8|ENSMUSG00000009470.17|chr13|-	-0.944038	0.903005	-0.365888	-0.251749	0.514264	0.527901	-0.326772	9.4592e-23	3.6193e-06	0.0288134	0.183504	4.1124e-05	1.58622e-08	1.58622e-08	0.0961579	0.194944	0.167376	0.189279	0.125398	0.0934013	0.0578156	0.389054	2.467	0.69358	0.77744	1.67241	1.69537	0.721248	2.90502e-24
ENSMUST00000022115.13|ENSMUSG00000021615.13|chr13|-	0.172085	-0.119251	-0.113608	0.297794	-0.259651	0.464926	-0.566444	0.126911	0.258099	0.506686	0.13625	0.0792089	5.17688e-13	5.17688e-13	0.112739	0.105448	0.171094	0.199875	0.147925	0.064389	0.0784487	1.18778	0.887585	0.892608	1.34688	0.77132	1.5919	0.56754	0.00229699
ENSMUST00000021933.7|ENSMUST00000222517.1|ENSMUSG00000021477.9|chr13|-	0.040648	-0.270431	-0.0359984	0.245267	0.11	0.225174	-0.217057	0.442105	1.27948e-08	0.75789	2.69278e-06	0.0394745	3.64692e-14	3.64692e-14	0.0528827	0.0475376	0.116782	0.0522627	0.0534188	0.0297338	0.028662	1.04149	0.763051	0.964642	1.27796	1.11628	1.25254	0.804884	3.92311e-10
ENSMUST00000065086.5|ENSMUST00000223933.1|ENSMUSG00000052957.8|chr13|-	-0.148963	14.0159	-0.731895	-0.846297	0.549162	0.219221	-0.244775	0.967199	0.964737	0.840205	0.815568	0.879867	5.68339e-05	5.68339e-05	3.62254	317.03	3.62987	3.62829	3.63351	0.0544569	0.0608047	0.861601	1.22185e+06	0.480997	0.429	1.7318	1.24511	0.782881	7.03896e-05
ENSMUST00000050101.8|ENSMUSG00000046351.11|chr13|-	0.330312	0.159071	0.186116	-0.633628	-0.25716	-0.118601	0.130711	9.37586e-07	0.188375	1.15048e-05	1.17313e-12	0.000259316	0.000272125	0.000272125	0.0673515	0.12093	0.0424268	0.0891366	0.0703992	0.0325783	0.0359048	1.3914	1.17242	1.20456	0.530663	0.773245	0.888162	1.13964	8.87814e-17
ENSMUST00000022119.5|ENSMUSG00000021619.6|chr13|-	0.241825	-0.0303801	0.122842	0.310802	-0.502689	-0.279931	0.316385	0.02481	0.683401	0.118734	0.00178643	1.32134e-08	2.02452e-11	2.02452e-11	0.107749	0.0744929	0.0787392	0.0995005	0.0884505	0.0417543	0.0471917	1.27357	0.970077	1.13071	1.36452	0.604902	0.755836	1.37216	3.12178e-07
ENSMUST00000026987.11|ENSMUST00000148222.1|ENSMUSG00000025869.11|chr13|-	-0.241389	-0.796918	0.752012	0.576462	0.184474	0.299995	-0.315017	0.0875578	2.20895e-18	4.90679e-17	7.819e-10	0.0989179	3.97056e-09	3.97056e-09	0.141293	0.0911172	0.0896436	0.0937557	0.111794	0.0509727	0.0535251	0.785536	0.450716	2.12126	1.77973	1.20259	1.34985	0.729776	5.99168e-37
ENSMUST00000006898.9|ENSMUSG00000006715.11|chr13|-	0.00502519	-0.345641	0.155928	0.0902498	0.253274	0.638945	-0.587487	0.982672	0.00369683	0.606007	0.466599	0.0714582	8.55617e-13	8.55617e-13	0.231372	0.119066	0.302315	0.123965	0.140508	0.0893388	0.0821437	1.00504	0.707766	1.16874	1.09445	1.28824	1.89448	0.555722	7.64428e-07
ENSMUST00000012314.9|ENSMUSG00000021510.11|chr13|-	0.330957	-0.723524	0.182844	0.222438	-0.601224	-0.15232	0.0859402	0.000577334	0.00125939	0.171857	0.0348514	8.67073e-06	0.0784116	0.0784116	0.0961514	0.224343	0.133828	0.105417	0.13517	0.0865467	0.0488303	1.3923	0.48504	1.20063	1.24912	0.54814	0.858713	1.08974	2.60391e-08
ENSMUST00000159910.7|ENSMUST00000109546.8|ENSMUST00000109544.8|ENSMUST00000109543.8|ENSMUST00000159337.7|ENSMUSG00000021614.16|chr13|-	-0.285713	0.699192	-0.0489753	0.290059	-0.0874981	-0.282572	0.332013	3.83865e-05	0.196738	0.784187	4.07942e-05	0.452921	3.99601e-08	3.99601e-08	0.0693986	0.541631	0.178828	0.0706956	0.116578	0.0514606	0.0604646	0.751479	2.01213	0.952205	1.33651	0.916221	0.753843	1.39377	0.00264653
ENSMUST00000022220.12|ENSMUST00000185852.6|ENSMUST00000187424.1|ENSMUSG00000014850.15|chr13|-	-0.0507837	-0.407705	0.226866	-0.0753069	-0.039186	0.0804163	-0.0799451	0.514084	0.0165995	6.11335e-05	0.126842	0.509135	0.0185529	0.0185529	0.0778305	0.170199	0.0565977	0.0493274	0.059356	0.0341558	0.0339557	0.950484	0.665175	1.25466	0.927459	0.961572	1.08374	0.923167	0.00128665
ENSMUST00000091628.10|ENSMUST00000167708.3|ENSMUST00000180110.8|ENSMUSG00000046876.16|chr13|-	0.332128	-0.744324	-0.0440982	-1.10229	-0.090066	-0.354071	0.32252	0.000228312	0.000678327	0.345948	1.54954e-06	0.383336	1.15347e-11	1.15347e-11	0.090119	0.219035	0.0467896	0.229418	0.103314	0.0521773	0.0475278	1.39393	0.475055	0.95686	0.332109	0.913871	0.701825	1.3806	8.96451e-13
ENSMUST00000116433.1|ENSMUST00000070785.15|ENSMUST00000117721.7|ENSMUST00000224820.1|ENSMUSG00000021327.19|chr13|-	-0.0403248	0.0598286	-0.0913534	-0.468472	0.390927	-0.327432	0.297357	0.545109	0.52961	0.320481	3.48486e-09	3.58754e-07	1.57837e-14	1.57837e-14	0.066641	0.0951772	0.0919539	0.0793085	0.0768084	0.0426287	0.0387132	0.960477	1.06165	0.912695	0.625958	1.47835	0.720773	1.3463	3.12223e-10
ENSMUST00000134110.1|ENSMUST00000036825.13|ENSMUSG00000034891.13|chr13|-	0.0366223	-0.358392	0.0020207	-0.0329908	0.469192	0.499549	-0.639881	0.719363	0.000539109	0.662905	0.824273	0.0128521	6.41643e-271	6.41643e-271	0.101924	0.103566	0.00463563	0.148572	0.188594	0.0142051	0.0181956	1.0373	0.698799	1.00202	0.967547	1.5987	1.64798	0.527355	0.000127176
ENSMUST00000054251.12|ENSMUST00000176922.7|ENSMUST00000021572.10|ENSMUST00000164183.8|ENSMUSG00000021147.17|chr13|-	-0.435219	0.044076	0.659883	-0.0356188	-0.775805	-0.320417	0.24384	3.70805e-11	0.588403	2.99101e-44	0.693606	1.74458e-34	1.03838e-16	1.03838e-16	0.0657898	0.0814485	0.0472912	0.0904107	0.0633468	0.038603	0.0293773	0.647123	1.04506	1.93457	0.965008	0.460333	0.725846	1.27614	1.16199e-64
ENSMUST00000091514.5|ENSMUSG00000021594.11|chr13|-	1.14617	-4.24187	-0.104437	0.263214	0.236597	-0.553784	0.607423	0.00312162	1.38401e-18	0.68863	1.02381e-16	0.587523	2.50849e-37	2.50849e-37	0.387809	0.482102	0.260626	0.0317049	0.43618	0.0433765	0.0475779	3.14612	0.0143806	0.900832	1.3011	1.26693	0.574771	1.8357	1.77609e-40
ENSMUST00000026990.5|ENSMUSG00000025872.5|chr13|-	-0.228848	0.46255	0.100516	0.095543	-0.494527	-0.0527301	0.0552504	0.00476613	3.53541e-12	0.0596742	0.0757598	7.37566e-14	0.083771	0.083771	0.081082	0.0665098	0.0533756	0.0538017	0.0661043	0.0304937	0.0319512	0.795449	1.58812	1.10574	1.10026	0.60986	0.948636	1.05681	7.03431e-20
ENSMUST00000222429.1|ENSMUST00000222746.1|ENSMUST00000101547.11|ENSMUST00000082203.6|ENSMUSG00000074865.11|chr13|-	1.05053	-0.919935	0.824678	-0.266269	-1.84529	0.126103	-0.142094	2.93935e-26	2.82689e-12	5.46867e-09	0.00300565	1.30558e-10	0.0293509	0.0293509	0.0990951	0.131681	0.1414	0.0897386	0.287137	0.057879	0.0652184	2.85918	0.398545	2.28115	0.766233	0.157979	1.1344	0.86754	1.47354e-48
ENSMUST00000226044.1|ENSMUST00000224662.1|ENSMUST00000069686.6|ENSMUST00000224011.1|ENSMUSG00000021720.11|chr13|-	-0.104916	0.989694	-1.07944	-0.271401	11.8005	-0.0169816	0.0331325	0.846149	0.0815216	0.0507598	0.645731	0.969787	0.714075	0.714075	0.540707	0.568161	0.552568	0.590388	311.559	0.0463485	0.0904297	0.9004	2.69041	0.339785	0.76231	133323	0.983162	1.03369	4.15137e-19
ENSMUST00000022706.6|ENSMUST00000160507.7|ENSMUSG00000022110.13|chr14|+	0.308604	-0.290773	0.907156	-0.524176	-0.753337	-0.473827	0.472283	0.0229333	0.0177502	7.93792e-18	0.000355491	6.43742e-11	3.19114e-14	3.19114e-14	0.135677	0.122648	0.105477	0.146783	0.115309	0.0624251	0.0622218	1.36152	0.747685	2.47727	0.592043	0.470793	0.622615	1.60365	5.34202e-25
ENSMUST00000022293.13|ENSMUST00000173456.7|ENSMUSG00000021771.14|chr14|+	-0.698519	0.238312	2.88521	-0.878367	-0.357332	-0.0870211	0.0870211	6.80781e-40	5.22735e-08	8.00082e-54	3.87154e-59	2.86793e-11	0.000849388	0.000849388	0.0528417	0.04378	0.186791	0.0541658	0.0537083	0.0260841	0.0260841	0.497321	1.26911	17.9073	0.415461	0.69954	0.916658	1.09092	1.00941e-207
ENSMUST00000162175.8|ENSMUST00000161504.7|ENSMUSG00000061244.14|chr14|-	0.00985673	0.0808393	0.141548	-0.605205	0.512515	-0.0942055	0.0912118	0.932042	0.545613	0.10714	4.21274e-09	1.01573e-09	0.0631516	0.0631516	0.115586	0.133763	0.0878536	0.103003	0.0839237	0.0506993	0.0490882	1.00991	1.0842	1.15206	0.545963	1.66949	0.910096	1.0955	1.19943e-11
ENSMUST00000052932.9|ENSMUSG00000043702.9|chr14|-	0.799663	-0.74045	0.249991	0.921979	-1.39295	-0.113922	0.0899914	2.49382e-18	4.13002e-09	0.0155307	7.27801e-20	9.61082e-40	0.0519737	0.0519737	0.0915745	0.12595	0.103312	0.101056	0.105582	0.0586213	0.0463073	2.22479	0.476899	1.28401	2.51426	0.248341	0.892328	1.09416	7.9092e-71
ENSMUST00000036554.13|ENSMUSG00000032849.14|chr14|-	-0.209089	-2.19425	0.160846	14.3687	-0.062661	0.240143	-0.370403	0.862375	0.0973114	0.8973	0.9431	0.958364	3.91888e-16	3.91888e-16	1.20615	1.3234	1.24617	201.315	1.20025	0.0294978	0.0454982	0.811323	0.111443	1.1745	1.73873e+06	0.939262	1.27143	0.690456	9.59987e-07
ENSMUST00000039380.8|ENSMUSG00000040055.9|chr14|-	-0.145436	13.1985	-0.916131	13.2462	0.176664	0.0995003	-0.0839655	0.937291	0.95602	0.665866	0.983504	0.924088	0.0558092	0.0558092	1.84856	239.328	2.12151	640.657	1.85405	0.0520257	0.043903	0.864645	539561	0.400064	565905	1.19323	1.10462	0.919463	0.0291755
ENSMUST00000226342.1|ENSMUST00000074729.5|ENSMUST00000228362.1|ENSMUSG00000034731.10|chr14|-	-1.67379	2.2277	0.0423663	-0.612598	0.149183	-0.0849246	0.0857947	3.20775e-26	0.000181069	0.0708113	0.00647005	0.000829962	0.00376052	0.00376052	0.158008	0.594996	0.0234498	0.224975	0.0446308	0.0293088	0.0296091	0.187535	9.27852	1.04328	0.541941	1.16089	0.918582	1.08958	5.07331e-37
ENSMUST00000037814.7|ENSMUST00000227441.1|ENSMUSG00000040759.9|chr14|+	0.0851064	NA	1.27518	-0.0550943	1.37589	0.246766	-0.434733	0.00690843	NA	0.00916657	0.000868238	0.0733447	2.18478e-49	2.18478e-49	0.0315066	NA	0.489366	0.0165445	0.768362	0.0167038	0.0294274	1.08883	NA	3.57935	0.946396	3.9586	1.27988	0.647437	9.03081e-05
ENSMUST00000120411.7|ENSMUST00000121887.7|ENSMUSG00000021750.15|chr14|-	-0.0106817	12.3003	-0.668614	-1.15564	-0.739181	-0.226768	0.578653	0.976466	0.90754	0.192968	0.00543144	0.0541579	9.76233e-32	9.76233e-32	0.362093	105.908	0.513588	0.415659	0.383876	0.0193445	0.0493621	0.989375	219767	0.512418	0.314856	0.477505	0.797105	1.78363	6.16891e-09
ENSMUST00000067955.11|ENSMUST00000022461.10|ENSMUST00000124303.8|ENSMUSG00000021905.14|chr14|-	0.256295	-2.11957	0.841706	-0.0734722	-0.215545	-0.0444636	0.0423647	4.75148e-08	4.69024e-21	4.80234e-83	0.0736982	4.35952e-07	0.0638848	0.0638848	0.0469372	0.225105	0.0435987	0.0410807	0.0426607	0.0239957	0.022863	1.29213	0.120083	2.32032	0.929162	0.806102	0.95651	1.04327	1.25065e-108
ENSMUST00000111943.7|ENSMUST00000111944.9|ENSMUST00000111942.1|ENSMUST00000022504.11|ENSMUST00000111945.8|ENSMUSG00000021936.14|chr14|-	-0.296693	-1.92424	0.0973421	-0.118019	0.433283	-0.0796973	0.102373	0.00210486	7.12053e-06	0.000878999	0.269	0.00213305	0.0210702	0.0210702	0.0964846	0.428557	0.0292614	0.106769	0.141086	0.03455	0.0443804	0.743273	0.145986	1.10224	0.88868	1.54231	0.923396	1.1078	1.56723e-09
ENSMUST00000088922.4|ENSMUSG00000067995.4|chr14|-	0.345767	-0.375399	0.339606	0.367294	-0.279041	-0.205286	0.276844	0.0141543	4.46786e-06	0.0250029	0.00099346	0.00297132	1.61464e-05	1.61464e-05	0.140938	0.0818159	0.151518	0.111559	0.0939312	0.0476032	0.0641966	1.41307	0.687015	1.40439	1.44382	0.756509	0.814415	1.31896	1.36031e-07
ENSMUST00000123879.7|ENSMUST00000153383.7|ENSMUST00000128484.7|ENSMUST00000139526.8|ENSMUST00000147853.7|ENSMUST00000022377.10|ENSMUSG00000021830.14|chr14|-	0.221681	-1.15443	-0.159247	0.187548	-0.372437	-0.16756	0.126404	0.00161505	7.11919e-36	0.0253964	3.85355e-09	0.00194648	6.33341e-06	6.33341e-06	0.0703041	0.0923263	0.0712411	0.0318399	0.120208	0.0371124	0.0279969	1.24817	0.315238	0.852786	1.20629	0.689053	0.845725	1.13474	9.83976e-36
ENSMUST00000045905.13|ENSMUSG00000037712.16|chr14|-	0.286963	12.0771	-1.13349	-0.252308	-0.378082	-0.682263	0.39091	0.772461	0.96485	0.264918	0.800139	0.703602	3.09426e-24	3.09426e-24	0.992413	274.053	1.01672	0.996603	0.993743	0.0671738	0.038488	1.33237	175795	0.321908	0.777006	0.685175	0.505472	1.47833	6.75726e-09
ENSMUST00000228626.1|ENSMUST00000111917.2|ENSMUSG00000041471.9|chr14|-	-0.23814	-0.312195	0.129366	0.686807	-0.02343	0.481678	-0.222952	0.0444229	0.00420861	0.40994	8.66367e-06	0.85141	2.18066e-06	2.18066e-06	0.118473	0.10908	0.156997	0.154405	0.12508	0.101708	0.0470768	0.788092	0.731839	1.13811	1.98736	0.976842	1.61879	0.800153	1.39566e-06
ENSMUST00000228748.1|ENSMUST00000228198.1|ENSMUST00000228232.1|ENSMUST00000227242.1|ENSMUST00000227536.1|ENSMUST00000227458.1|ENSMUST00000111610.11|ENSMUST00000164655.1|ENSMUSG00000060373.15|chr14|-	0.130577	-0.83081	0.428516	0.359731	-0.111377	-0.0163611	0.01341	0.00178269	1.02107e-56	6.9496e-23	8.98641e-24	0.0149653	0.487293	0.487293	0.041795	0.0523507	0.0435103	0.0357864	0.0457737	0.023554	0.0193055	1.13949	0.435696	1.53498	1.43294	0.894601	0.983772	1.0135	2.45359e-82
ENSMUST00000079817.7|ENSMUSG00000063410.8|chr14|-	1.9056	-0.0716927	0.799379	0.590546	-0.341461	0.278539	-0.39158	0.00643312	0.182035	5.90272e-05	0.089329	1.8213e-06	4.44388e-11	4.44388e-11	0.699343	0.0537219	0.199016	0.347595	0.0715506	0.0422767	0.0594342	6.72345	0.930817	2.22416	1.80497	0.710731	1.3212	0.675988	3.38344e-10
ENSMUST00000159855.7|ENSMUSG00000033004.15|chr14|-	-0.222954	0.0233556	-0.166812	0.1568	1.06359	0.276925	-0.202506	0.0391526	0.810974	4.28463e-06	0.268331	1.74509e-09	7.59221e-09	7.59221e-09	0.108095	0.097653	0.0362865	0.141655	0.176679	0.0479335	0.0350522	0.800152	1.02363	0.846359	1.16976	2.89676	1.31907	0.816681	2.26049e-09
ENSMUST00000022601.6|ENSMUSG00000022023.6|chr14|-	-0.401608	0.157228	-0.136414	0.172414	0.579884	-0.153277	0.113429	5.75353e-05	0.133522	0.0251265	0.101724	9.53228e-10	0.00434523	0.00434523	0.0998356	0.104793	0.0609141	0.105352	0.094798	0.0537446	0.0397726	0.669243	1.17026	0.872481	1.18817	1.78583	0.857892	1.12011	1.81973e-11
ENSMUST00000131670.2|ENSMUST00000080368.12|ENSMUSG00000021983.16|chr14|-	0.72823	-0.34389	0.0751372	0.621266	0.608288	0.0417971	-0.0567366	0.000117449	1.43943e-17	0.0108325	1.89944e-06	0.010981	0.110315	0.110315	0.189082	0.0403063	0.0294881	0.130413	0.239172	0.0261759	0.0355319	2.07141	0.709007	1.07803	1.86128	1.83728	1.04268	0.944843	3.97151e-20
ENSMUST00000036126.6|ENSMUSG00000036023.6|chr14|+	0.413852	-0.54836	0.146677	-0.140598	0.477293	0.475203	-0.411552	0.0147076	3.66422e-07	0.263179	0.412644	0.0105032	4.49472e-09	4.49472e-09	0.169646	0.107826	0.131089	0.171618	0.18653	0.0810252	0.0701723	1.51263	0.577897	1.15798	0.868838	1.61171	1.60834	0.662621	8.55682e-06
ENSMUST00000089230.6|ENSMUST00000225380.1|ENSMUSG00000022052.9|chr14|-	0.676759	0.16786	0.0796484	-0.308542	0.0675836	-0.313168	0.352649	4.80822e-25	0.0316153	0.22387	1.33483e-16	0.404242	6.088e-26	6.088e-26	0.0654715	0.0781022	0.065484	0.0373067	0.0810287	0.0297321	0.0334805	1.96749	1.18277	1.08291	0.734517	1.06992	0.731127	1.42283	1.19516e-28
ENSMUST00000182756.7|ENSMUST00000182537.1|ENSMUST00000180917.8|ENSMUST00000183245.7|ENSMUST00000182259.7|ENSMUST00000183079.7|ENSMUST00000182286.1|ENSMUST00000180377.8|ENSMUST00000182768.7|ENSMUST00000183066.7|ENSMUST00000182325.7|ENSMUST00000183054.7|ENSMUSG00000097589.9|chr14|-	-0.184465	-0.17859	0.430265	-0.675474	0.599624	-0.175854	0.238787	0.000438748	1.1794e-05	2.1922e-06	1.11147e-34	3.19255e-57	1.12558e-15	1.12558e-15	0.0524703	0.0407612	0.090872	0.0549905	0.0376108	0.0219479	0.0298024	0.831549	0.836449	1.53767	0.508915	1.82143	0.838741	1.26971	5.20359e-79
ENSMUST00000112268.2|ENSMUSG00000042682.9|chr14|+	0.0875328	0.0125763	-0.019422	0.165035	-0.423329	0.422773	-0.337508	0.181726	0.867407	0.834594	5.8922e-05	1.21529e-07	5.06504e-31	5.06504e-31	0.0655451	0.0753284	0.0930113	0.0410833	0.0800065	0.0365016	0.0291399	1.09148	1.01266	0.980765	1.17943	0.654863	1.52619	0.713546	3.47601e-07
ENSMUST00000049732.10|ENSMUST00000064032.9|ENSMUST00000090205.4|ENSMUST00000203261.2|ENSMUSG00000058351.11|chr14|-	-0.0689871	0.169443	-0.183601	0.541308	-0.570928	-0.191051	0.203281	0.243527	0.00873671	0.050934	3.29586e-10	6.15058e-14	1.05744e-07	1.05744e-07	0.0591547	0.0646189	0.0940561	0.0861381	0.0760747	0.035935	0.0382353	0.933339	1.18464	0.832268	1.71825	0.565001	0.826091	1.22542	1.20639e-17
ENSMUST00000183811.1|ENSMUST00000184142.7|ENSMUST00000100809.10|ENSMUSG00000072674.10|chr14|-	-1.68289	NA	0.372256	1.21788	0.0045395	0.0395564	-0.044076	0.000374162	NA	0.0700218	0.0391959	0.514009	0.182431	0.182431	0.473033	NA	0.205466	0.590593	0.00695593	0.0296679	0.0330577	0.185835	NA	1.451	3.38	1.00455	1.04035	0.956881	1.2067e-05
ENSMUST00000022616.13|ENSMUSG00000022037.15|chr14|+	-0.00208309	-0.894918	-0.131965	0.672102	0.44318	0.29268	-0.461703	0.402311	0.00331481	0.104305	0.00101789	0.00822664	1.13053e-194	1.13053e-194	0.00248727	0.304712	0.0812423	0.204564	0.167704	0.00983323	0.015512	0.997919	0.408641	0.876372	1.95835	1.55765	1.34001	0.630209	6.57482e-11
ENSMUST00000100806.5|ENSMUST00000022418.14|ENSMUSG00000021867.16|chr14|-	-0.217884	-0.0570836	0.270092	0.140546	-0.11054	0.198345	-0.241754	2.02176e-11	0.539817	2.87251e-05	1.34228e-08	0.0130262	2.60647e-26	2.60647e-26	0.0324985	0.0931079	0.0645636	0.0247414	0.0445178	0.0186898	0.0227801	0.804219	0.944515	1.31008	1.1509	0.895351	1.21938	0.78525	1.42825e-23
ENSMUST00000022518.6|ENSMUSG00000021951.6|chr14|-	-0.0444838	0.241045	-0.020801	-0.14036	0.0948306	0.268962	-0.425431	0.430192	0.00181286	0.580339	0.0145132	0.15391	5.77469e-33	5.77469e-33	0.0563898	0.0772755	0.0376225	0.0574232	0.0665078	0.022489	0.0355719	0.956491	1.27258	0.979414	0.869045	1.09947	1.30861	0.653488	0.00167599
ENSMUST00000185006.8|ENSMUST00000100811.5|ENSMUSG00000072676.12|chr14|-	-0.0233669	-0.703471	0.443207	0.115443	-0.321147	0.0487844	-0.059527	0.65567	0.000419192	1.31895e-07	0.00289008	5.69511e-05	0.0994002	0.0994002	0.0524039	0.199414	0.0840012	0.0387498	0.0797861	0.0296063	0.0361258	0.976904	0.494864	1.55769	1.12237	0.725317	1.04999	0.94221	7.11671e-12
ENSMUST00000173954.2|ENSMUST00000039812.15|ENSMUSG00000040123.17|chr14|-	0.509167	-1.45504	-0.221922	0.469293	0.182974	0.101733	-0.0790337	1.12584e-14	2.03681e-22	0.00387408	5.30284e-09	0.00747631	0.0201615	0.0201615	0.0659187	0.149389	0.0768364	0.0803945	0.0684055	0.0437877	0.0340174	1.66391	0.23339	0.800978	1.59886	1.20078	1.10709	0.924009	1.93698e-39
ENSMUST00000100844.5|ENSMUST00000065504.16|ENSMUST00000224975.1|ENSMUSG00000021814.17|chr14|-	-0.0207002	-1.00658	1.40197	-1.06539	0.078037	0.0201904	-0.0152041	0.817614	1.62134e-53	4.2691e-89	0.000970481	0.049962	0.618403	0.618403	0.089761	0.06536	0.0700538	0.322949	0.0398089	0.0405336	0.0305232	0.979513	0.365465	4.06318	0.344593	1.08116	1.0204	0.984911	1.12399e-134
ENSMUST00000181582.1|ENSMUST00000223620.1|ENSMUSG00000097601.2|chr14|-	-0.156104	NA	0.173249	0.184116	-0.877798	-0.0254384	0.0472517	0.00836824	NA	0.00887952	0.00392188	2.57165e-07	0.417383	0.417383	0.0592011	NA	0.0662099	0.0638321	0.170367	0.0313679	0.0582657	0.85547	NA	1.18916	1.20216	0.415697	0.974882	1.04839	1.29599e-08
ENSMUST00000022704.8|ENSMUST00000228637.1|ENSMUSG00000022108.8|chr14|-	-2.07133	0.695197	-2.57817	-1.6138	-1.60968	-0.140599	0.149433	3.52608e-175	2.13395e-233	2.11511e-193	4.09354e-75	3.29795e-113	6.99612e-07	6.99612e-07	0.0734049	0.021312	0.0869069	0.0880015	0.0711869	0.0283381	0.0301187	0.126018	2.0041	0.0759126	0.19913	0.199951	0.868838	1.16118	0
ENSMUST00000162425.7|ENSMUST00000160013.7|ENSMUST00000159028.7|ENSMUST00000161247.1|ENSMUST00000055100.13|ENSMUSG00000043004.13|chr14|-	0.735076	-0.93825	0.827793	-0.542467	-0.48622	-0.0865133	0.138371	0.00430127	9.53071e-17	1.17847e-34	0.450666	0.000571402	0.0410999	0.0410999	0.257454	0.112899	0.0674169	0.719161	0.141145	0.0423561	0.0677453	2.08564	0.391312	2.28826	0.581312	0.614946	0.917123	1.1484	2.17234e-39
ENSMUST00000168587.2|ENSMUST00000100339.8|ENSMUSG00000075486.10|chr14|-	0.267213	-0.17614	0.00358651	-0.0898636	-0.0425837	0.161236	-0.152806	2.2434e-22	5.56816e-07	0.932243	5.23111e-06	0.210568	2.90937e-26	2.90937e-26	0.0274625	0.0351884	0.0421828	0.0197273	0.0340124	0.0152078	0.0144126	1.30632	0.838501	1.00359	0.914056	0.95831	1.17496	0.858297	1.3925e-21
ENSMUST00000079314.11|ENSMUSG00000062014.13|chr14|-	1.25905	-1.30311	0.267835	-1.10334	1.6315	-0.835186	0.738342	2.98614e-05	2.504e-31	0.0182293	5.94291e-19	1.24263e-06	2.92224e-30	2.92224e-30	0.301603	0.111927	0.113445	0.124067	0.33648	0.0730623	0.0645903	3.52207	0.271685	1.30713	0.331761	5.11152	0.433794	2.09246	1.92372e-44
ENSMUST00000154460.7|ENSMUST00000224016.1|ENSMUST00000022371.9|ENSMUSG00000021824.13|chr14|-	0.115061	0.495744	0.655502	-0.197551	-0.443602	0.35003	-0.282828	0.0584248	5.47389e-06	4.66315e-09	0.000122421	0.000374298	1.2463e-14	1.2463e-14	0.0607985	0.109057	0.111884	0.0514291	0.124692	0.0453923	0.0366776	1.12194	1.64172	1.92611	0.820739	0.641721	1.41911	0.753649	2.99718e-15
ENSMUST00000069180.7|ENSMUSG00000055538.7|chr14|-	-0.22425	13.8727	13.8715	-1.1849	-1.00904	-0.0124317	0.00783633	0.980366	0.94706	0.987778	0.89654	0.91183	0.852721	0.852721	9.11209	208.929	905.521	9.1123	9.11256	0.0669639	0.0422108	0.799115	1.05881e+06	1.05757e+06	0.305776	0.36457	0.987645	1.00787	3.80875e-21
ENSMUST00000042564.16|ENSMUST00000165649.3|ENSMUSG00000041028.16|chr14|-	0.00475092	0.352523	0.272687	-0.527504	-0.652399	-0.0249182	0.0176391	0.910677	1.75761e-09	4.03359e-23	2.00291e-14	8.23838e-18	0.356627	0.356627	0.042349	0.0585707	0.0275354	0.0689508	0.0758937	0.0270318	0.0191353	1.00476	1.42265	1.31349	0.590076	0.520795	0.97539	1.0178	6.67186e-46
ENSMUST00000068992.7|ENSMUST00000193901.5|ENSMUST00000192221.5|ENSMUST00000195376.5|ENSMUST00000195826.5|ENSMUSG00000055421.8|chr14|-	-0.353698	0.464635	-0.206089	0.124631	-3.75943	0.0653188	-0.0475242	4.18725e-07	0.0879813	4.90239e-08	7.12604e-16	0.00023744	0.0118783	0.0118783	0.0698975	0.27233	0.037781	0.0154469	1.02285	0.025964	0.0188907	0.702087	1.59143	0.813761	1.13273	0.023297	1.0675	0.953587	7.87396e-22
ENSMUST00000227037.1|ENSMUST00000022813.7|ENSMUSG00000022203.7|chr14|-	0.0126365	NA	-0.188711	0.186428	-0.49236	0.533692	-0.302188	0.713446	NA	0.395977	0.295111	0.0639574	3.59111e-09	3.59111e-09	0.0344102	NA	0.222319	0.178064	0.265785	0.0904255	0.0512008	1.01272	NA	0.828026	1.20494	0.611182	1.70522	0.739199	0.00121518
ENSMUST00000228409.1|ENSMUSG00000115263.1|chr14|-	-0.127785	13.2565	0.622321	13.3925	-0.471045	0.296342	-0.675859	0.960025	0.97271	0.821271	0.959746	0.853605	2.55111e-23	2.55111e-23	2.54949	387.512	2.75473	265.344	2.5528	0.0297866	0.0679333	0.880043	571776	1.86325	655046	0.62435	1.34493	0.508719	6.68039e-07
ENSMUST00000156682.1|ENSMUST00000225188.1|ENSMUSG00000087535.2|chr14|-	0.122228	-15.1259	0.0412481	0.490284	-0.644452	0.063231	-0.112381	0.968696	0.964508	0.989433	0.874921	0.836306	0.0731301	0.0731301	3.1146	339.927	3.11455	3.11468	3.119	0.0352848	0.0627121	1.13001	2.69712e-07	1.04211	1.63278	0.52495	1.06527	0.893704	1.1165e-11
ENSMUST00000228543.1|ENSMUST00000022727.9|ENSMUSG00000022130.10|chr14|-	-0.0948033	-0.384923	-0.106972	0.517075	0.0955024	0.66787	-0.492207	0.466943	0.000167909	0.551948	0.00148243	0.39119	2.49258e-14	2.49258e-14	0.130321	0.102292	0.179831	0.162699	0.111378	0.087621	0.0645748	0.909552	0.680503	0.898551	1.67712	1.10021	1.95008	0.611276	2.03313e-06
ENSMUST00000111325.4|ENSMUSG00000022223.9|chr14|-	0.310123	NA	0.0206612	-0.056563	-0.29433	0.486646	-0.662761	0.208798	NA	0.635231	0.850089	0.0470658	1.45961e-17	1.45961e-17	0.246741	NA	0.0435544	0.299268	0.148224	0.0570491	0.0776949	1.36359	NA	1.02088	0.945007	0.745031	1.62685	0.515426	0.0257314
ENSMUST00000226459.1|ENSMUSG00000022013.4|chr14|-	-0.202926	-0.785516	0.889988	-0.941055	-0.0981223	-0.288696	0.294449	0.00907447	2.17227e-10	1.41969e-68	4.58797e-09	0.244766	5.9379e-15	5.9379e-15	0.077772	0.12373	0.0508549	0.160549	0.0843586	0.0369874	0.0377244	0.816339	0.455885	2.4351	0.390216	0.906538	0.74924	1.34239	1.21369e-75
ENSMUST00000112384.9|ENSMUST00000169826.2|ENSMUST00000225023.1|ENSMUST00000224568.1|ENSMUSG00000025290.17|chr14|+	1.90115	-0.106384	-0.0470827	-0.261818	-0.0689779	-0.0221305	0.0354707	5.0077e-134	0.0145168	0.676538	0.0254328	0.326235	0.43705	0.43705	0.077165	0.0435248	0.112856	0.117157	0.0702619	0.0284753	0.04564	6.69361	0.899079	0.954008	0.769651	0.933347	0.978113	1.03611	1.17022e-93
ENSMUST00000038374.12|ENSMUSG00000041650.15|chr14|+	0.4893	-0.0257804	0.152523	0.13199	-0.425569	0.332247	-0.234907	4.5841e-10	0.855895	0.263432	0.389709	5.95549e-14	9.57389e-09	9.57389e-09	0.0785051	0.141961	0.136387	0.15345	0.0566741	0.0579018	0.0409381	1.63117	0.974549	1.16477	1.1411	0.653398	1.3941	0.790644	8.13624e-13
ENSMUST00000161459.7|ENSMUST00000111253.2|ENSMUST00000095775.9|ENSMUSG00000071350.12|chr14|-	0.425971	0.712122	-0.0795977	0.452381	-1.05315	-0.0276565	0.0087123	0.00859836	0.00774888	0.687071	0.000779669	1.88564e-15	0.856288	0.856288	0.162113	0.267431	0.197595	0.134641	0.132494	0.152712	0.0481072	1.53108	2.03831	0.923488	1.57205	0.348838	0.972722	1.00875	1.14862e-14
ENSMUST00000002289.7|ENSMUSG00000022111.9|chr14|+	0.257206	-0.264645	-0.106533	0.208879	0.229966	0.431907	-0.377492	0.00422326	1.83599e-08	0.0716958	9.47786e-05	0.0146679	4.65404e-37	4.65404e-37	0.089901	0.0470331	0.0591508	0.0535095	0.0942301	0.0339584	0.0296801	1.29331	0.767478	0.898945	1.2323	1.25856	1.54019	0.685578	5.41947e-14
ENSMUST00000182797.7|ENSMUST00000182042.1|ENSMUST00000183038.7|ENSMUST00000183007.1|ENSMUST00000067700.12|ENSMUSG00000058690.14|chr14|-	1.20488	-2.15783	1.55769	-1.90311	-0.504574	-0.310124	0.238729	3.56118e-11	1.53168e-33	4.77797e-27	4.86311e-104	4.59607e-14	2.34492e-10	2.34492e-10	0.181971	0.178784	0.144634	0.0878616	0.0668939	0.0489398	0.0376731	3.33636	0.115576	4.74783	0.149105	0.603762	0.733356	1.26963	6.78362e-173
ENSMUST00000100730.9|ENSMUSG00000021892.14|chr14|-	1.7643	-6.9734e-05	-0.00684451	-0.130254	-0.0230171	0.459626	-0.471959	0.000445303	0.999586	0.926805	0.0825197	0.661561	5.78413e-26	5.78413e-26	0.50241	0.134401	0.0745063	0.0750203	0.0525794	0.0436169	0.0447872	5.83747	0.99993	0.993179	0.877872	0.977246	1.58348	0.623779	0.0011247
ENSMUST00000224633.1|ENSMUST00000071215.4|ENSMUSG00000063787.4|chr14|+	0.125695	-0.449085	0.107658	0.0474594	0.0469764	2.3401	-1.83019	0.0156359	8.01754e-13	0.0545408	0.355713	0.38998	2.15308e-181	2.15308e-181	0.0519979	0.0627138	0.0559986	0.0513872	0.0546457	0.08148	0.0637254	1.13394	0.638212	1.11367	1.0486	1.0481	10.3823	0.160384	2.71107e-13
ENSMUST00000022345.6|ENSMUSG00000021811.7|chr14|-	0.117636	-0.0592396	0.0321269	-0.313469	0.160163	0.309794	-0.222091	0.134945	0.662607	0.701914	0.000810676	0.04734	1.02485e-08	1.02485e-08	0.0786922	0.135772	0.0839396	0.0935974	0.080758	0.0540977	0.0387826	1.12483	0.942481	1.03265	0.730907	1.1737	1.36314	0.800842	0.00297457
ENSMUST00000159027.7|ENSMUST00000161445.7|ENSMUST00000161989.1|ENSMUST00000022355.10|ENSMUSG00000021816.11|chr14|-	-0.514063	-0.134495	0.773345	-2.03939	-1.60535	0.535291	-0.613411	1.4302e-12	0.188633	2.11797e-196	1.00362e-178	1.09072e-142	4.3919e-76	4.3919e-76	0.0725966	0.102306	0.0258665	0.0715439	0.063121	0.0289985	0.0332305	0.59806	0.874157	2.167	0.130108	0.200819	1.70795	0.5415	0
ENSMUST00000228572.1|ENSMUSG00000115275.1|chr14|-	-0.0671942	NA	-1.11433	1.12355	-0.0965132	0.128806	-0.290725	0.245579	NA	3.32245e-13	6.39909e-10	0.0654321	7.73824e-06	7.73824e-06	0.0578685	NA	0.153053	0.181796	0.0523875	0.0288008	0.0650058	0.935014	NA	0.328137	3.07576	0.907998	1.13747	0.747721	2.47848e-20
ENSMUST00000090543.5|ENSMUSG00000021775.11|chr14|-	0.0353478	-0.361534	-0.219087	1.0619	-0.0880144	0.00233827	-0.00154404	0.686692	0.0217964	0.00813376	2.27098e-05	0.306882	0.971783	0.971783	0.0876359	0.157607	0.0827847	0.250659	0.0861378	0.0661054	0.0436516	1.03598	0.696607	0.803252	2.89186	0.915748	1.00234	0.998457	3.01101e-06
ENSMUST00000228448.1|ENSMUST00000227640.1|ENSMUST00000022716.3|ENSMUSG00000022120.4|chr14|-	0.30468	-0.7568	0.345521	1.61073	-0.655336	-0.453173	0.424729	0.0297065	7.05801e-18	0.00203122	1.33116e-12	5.81691e-10	2.40913e-14	2.40913e-14	0.140148	0.0878573	0.111977	0.22715	0.105779	0.0594196	0.0556901	1.35619	0.469166	1.41273	5.00645	0.519268	0.635608	1.52918	4.74141e-32
ENSMUST00000227609.1|ENSMUSG00000115471.1|chr14|-	0.477269	NA	0.102715	0.054895	-15.1313	-0.0527388	0.0618057	0.721111	NA	0.938557	0.967083	0.940047	0.146483	0.146483	1.33699	NA	1.33251	1.33026	201.185	0.0363198	0.042564	1.61167	NA	1.10818	1.05643	2.68256e-07	0.948628	1.06376	7.59738e-10
ENSMUST00000039118.6|ENSMUSG00000041703.7|chr14|-	-0.500676	16.6643	-0.401002	16.8637	-0.522543	-0.227752	0.373313	0.961165	0.971392	0.968901	0.973821	0.959471	7.99433e-07	7.99433e-07	10.2827	464.675	10.2857	513.876	10.2826	0.0461456	0.0756383	0.606121	1.72668e+07	0.669649	2.10769e+07	0.593011	0.796322	1.45254	2.80048e-20
ENSMUST00000100837.10|ENSMUST00000226630.1|ENSMUST00000080440.13|ENSMUSG00000021820.18|chr14|-	-0.0966897	-0.518041	0.391841	-0.366623	-0.452775	-0.281741	0.199024	3.00977e-09	3.88602e-06	6.50186e-25	0.00312482	5.81917e-08	8.45322e-29	8.45322e-29	0.0163023	0.112194	0.0380143	0.124061	0.0834721	0.0253018	0.0178734	0.907838	0.595686	1.4797	0.693071	0.635861	0.754469	1.22021	2.46051e-28
ENSMUST00000006697.16|ENSMUST00000227995.1|ENSMUSG00000006522.17|chr14|-	-0.0152515	NA	1.57897	0.0596501	0.130677	0.296519	-0.109348	0.159807	NA	0.0538041	0.295518	0.464207	7.01062e-14	7.01062e-14	0.0108496	NA	0.818795	0.0570217	0.178536	0.039601	0.0146038	0.984864	NA	4.84998	1.06147	1.1396	1.34517	0.896418	0.000338895
ENSMUST00000182727.1|ENSMUSG00000098183.1|chr14|-	-0.278027	-0.405094	1.12831	-0.488702	0.454604	-0.298917	0.370642	0.00994461	3.90374e-06	0.000200411	7.71131e-05	1.87921e-06	2.5152e-08	2.5152e-08	0.107856	0.0877504	0.303431	0.123622	0.0953848	0.0536442	0.0665162	0.757277	0.666914	3.09042	0.613422	1.57555	0.741621	1.44866	2.83357e-12
ENSMUST00000089473.4|ENSMUST00000226057.1|ENSMUSG00000021969.8|chr14|-	-0.374397	0.255613	-0.212427	0.246937	-0.381469	-0.346641	0.231377	1.56897e-08	4.80401e-07	1.30799e-05	5.54248e-27	3.49928e-17	9.67569e-42	9.67569e-42	0.0662198	0.0507775	0.0487357	0.0229577	0.0452591	0.0256101	0.0170943	0.687704	1.29125	0.808619	1.2801	0.682857	0.707059	1.26033	4.41678e-50
ENSMUST00000051310.12|ENSMUST00000087320.12|ENSMUST00000111828.3|ENSMUSG00000037697.19|chr14|-	-0.29964	1.24431	0.941499	0.346088	0.197976	-0.0141971	0.0151051	1.04601e-128	4.64697e-27	9.89614e-88	3.54619e-18	0.0016665	0.402329	0.402329	0.0124146	0.115509	0.0474178	0.0398147	0.0629693	0.0169523	0.0180366	0.741085	3.47055	2.56382	1.41353	1.21893	0.985903	1.01522	4.83722e-159
ENSMUST00000131309.2|ENSMUSG00000007989.7|chr14|-	0.0654599	-0.0205901	-0.247553	0.421095	-0.947936	-0.123254	0.152463	0.452389	0.949689	9.88803e-06	2.7329e-07	1.91414e-07	0.00536808	0.00536808	0.0871127	0.326325	0.0560124	0.0819093	0.182033	0.044271	0.0547626	1.06765	0.97962	0.780709	1.52363	0.38754	0.884039	1.1647	1.78178e-12
ENSMUST00000124493.1|ENSMUST00000022819.12|ENSMUSG00000022208.12|chr14|-	-0.053414	13.095	-0.281446	-0.0969169	0.741646	0.129668	-0.164482	0.988477	0.958336	0.939216	0.979059	0.843494	0.0394109	0.0394109	3.69852	250.661	3.69086	3.69228	3.75656	0.0629495	0.0798509	0.947987	486488	0.754691	0.907631	2.09939	1.13845	0.848333	0.0344696
ENSMUST00000172237.1|ENSMUST00000227824.1|ENSMUST00000022718.10|ENSMUSG00000022122.15|chr14|-	0.0307125	-0.0930436	-1.00789	-0.176478	-1.05602	-0.160664	0.0975783	0.000823727	0.212211	0.010257	0.205929	2.01621e-08	4.15929e-07	4.15929e-07	0.00918246	0.0745835	0.392628	0.139526	0.188219	0.0317422	0.0192785	1.03119	0.911154	0.364987	0.838217	0.347837	0.851578	1.1025	1.26164e-09
ENSMUST00000183725.1|ENSMUST00000183431.7|ENSMUST00000052286.15|ENSMUSG00000095304.9|chr14|-	-14.1349	NA	0.470026	1.12669	0.11118	-0.030271	0.0324856	0.952485	NA	0.817866	0.603223	0.956289	0.405215	0.405215	237.216	NA	2.04101	2.16767	2.02843	0.0363684	0.0390291	7.26568e-07	NA	1.60004	3.08544	1.1176	0.970183	1.03302	0.000111458
ENSMUST00000036570.4|ENSMUSG00000040760.11|chr14|-	1.96843	-2.08224	-0.177186	-0.511099	0.507964	-0.343523	0.230551	6.86449e-24	2.37188e-58	0.00108118	4.04864e-10	6.82907e-05	8.47801e-11	8.47801e-11	0.195306	0.129295	0.0542101	0.0817478	0.12756	0.0529159	0.0355138	7.1594	0.124651	0.837624	0.599836	1.6619	0.709267	1.25929	1.49142e-90
ENSMUST00000089752.10|ENSMUSG00000053754.14|chr14|-	0.255661	0.164159	-0.0712865	0.180686	-0.344529	-0.145708	0.156008	7.51703e-06	0.090552	0.124638	0.000591434	5.93506e-12	1.14185e-07	1.14185e-07	0.0570863	0.0969926	0.0464228	0.0525935	0.0500682	0.0274788	0.0294213	1.29131	1.1784	0.931195	1.19804	0.708554	0.86441	1.16884	1.49344e-14
ENSMUST00000228252.1|ENSMUST00000088970.6|ENSMUSG00000068015.8|chr14|-	0.208552	-0.625215	1.40671	0.30906	0.140388	-0.470486	0.209145	0.210436	5.54998e-25	6.26402e-17	0.116281	0.0624041	9.11116e-10	9.11116e-10	0.166527	0.0605656	0.168264	0.196781	0.075339	0.0768235	0.0341503	1.23189	0.535147	4.0825	1.36214	1.15072	0.624698	1.23262	2.23919e-27
ENSMUST00000100322.3|ENSMUSG00000075478.3|chr14|-	-0.179509	-3.29444	0.0865692	0.121023	NA	0.103347	-0.134839	0.276504	0.000888173	0.000871031	0.568875	NA	0.0066832	0.0066832	0.164959	0.991184	0.0260032	0.21243	NA	0.0381041	0.0497153	0.83568	0.0370888	1.09043	1.12865	NA	1.10888	0.873856	1.13128e-07
ENSMUST00000165280.7|ENSMUST00000049005.14|ENSMUSG00000021796.15|chr14|-	0.107974	-0.764225	-0.461883	0.0444594	0.0724016	0.0917631	-0.0600199	0.000295777	5.9803e-08	7.35398e-06	0.639532	0.484046	0.0595097	0.0595097	0.0298357	0.141017	0.103026	0.094927	0.103459	0.048696	0.0318508	1.11402	0.465695	0.630096	1.04546	1.07509	1.09611	0.941746	9.84618e-09
ENSMUST00000022580.7|ENSMUSG00000022003.7|chr14|-	1.47376	0.915366	-0.877306	0.426289	-0.0724597	-0.721992	0.808302	0.000713829	1.17543e-07	4.16879e-12	0.00741884	0.300286	1.73839e-28	1.73839e-28	0.43548	0.172799	0.126571	0.159215	0.069954	0.0652159	0.0730121	4.36561	2.49769	0.415902	1.53156	0.930103	0.485784	2.24409	1.46267e-10
ENSMUST00000023873.11|ENSMUSG00000023110.12|chr14|-	0.17996	0.314993	-0.129622	0.0166672	-0.179642	-0.0185897	0.0224663	0.032414	0.0103083	0.0411913	0.872533	0.0305845	0.638487	0.638487	0.0841224	0.122789	0.0634903	0.103883	0.0830737	0.0395682	0.0478195	1.19717	1.37025	0.878428	1.01681	0.83557	0.981582	1.02272	0.00293716
ENSMUST00000022665.3|ENSMUSG00000022075.7|chr14|-	0.40718	-2.17959	-0.187183	0.105511	-0.184881	-0.247832	0.318874	2.95557e-15	1.14593e-19	0.00012415	0.53747	0.118055	3.66785e-11	3.66785e-11	0.051589	0.240198	0.0487737	0.171106	0.118287	0.0374544	0.0481908	1.50257	0.113088	0.829292	1.11128	0.831203	0.780491	1.37558	1.51678e-35
ENSMUST00000022693.8|ENSMUSG00000022098.10|chr14|-	-0.118104	13.6827	0.0218839	-0.20439	0.244579	0.581495	-0.655123	0.95963	0.961706	0.992548	0.930215	0.916866	8.78557e-27	8.78557e-27	2.33327	284.978	2.343	2.33388	2.3431	0.0542762	0.0611486	0.888604	875597	1.02213	0.815145	1.27708	1.78871	0.519378	0.00322835
ENSMUST00000225000.1|ENSMUST00000047490.5|ENSMUST00000223679.1|ENSMUSG00000039308.6|chr14|-	0.0280622	0.00853727	-0.0989887	-0.298319	0.222599	0.470349	-0.581096	0.837019	0.947826	0.548046	0.0334447	0.0683981	6.63176e-13	6.63176e-13	0.136417	0.130466	0.164791	0.140273	0.122148	0.065446	0.0808557	1.02846	1.00857	0.905753	0.742064	1.24932	1.60055	0.559285	0.0321105
ENSMUST00000170855.1|ENSMUST00000164415.1|ENSMUST00000227271.1|ENSMUSG00000090799.2|chr14|-	-0.58645	-0.783563	0.14202	0.0315112	0.17025	0.294671	-0.178037	0.00211791	0.000149281	0.000279149	0.937682	0.206825	1.99739e-05	1.99739e-05	0.190828	0.206622	0.0390818	0.403039	0.134868	0.0690875	0.0417419	0.556299	0.456775	1.1526	1.03201	1.1856	1.34268	0.836912	1.13286e-05
ENSMUST00000225839.1|ENSMUST00000056997.14|ENSMUST00000167100.8|ENSMUST00000022555.10|ENSMUST00000171683.2|ENSMUSG00000021982.14|chr14|-	0.0832644	-0.352939	0.410704	-0.353458	-0.347522	0.333414	-0.212758	0.265787	0.00133189	4.04291e-20	1.42558e-06	0.000109141	8.29738e-15	8.29738e-15	0.0748231	0.109983	0.0447053	0.0733102	0.0898149	0.0429493	0.0274068	1.08683	0.70262	1.50788	0.702256	0.706436	1.39572	0.808352	4.91024e-22
ENSMUST00000067927.8|ENSMUST00000210363.1|ENSMUST00000210428.1|ENSMUSG00000054733.9|chr14|-	-0.310471	-0.208427	0.0836111	0.00985224	0.233916	0.519808	-0.773193	0.0614508	0.0773909	0.267932	0.960589	0.134895	1.64682e-20	1.64682e-20	0.166006	0.11802	0.0754723	0.19938	0.156458	0.0559953	0.0832908	0.733101	0.81186	1.08721	1.0099	1.26354	1.6817	0.461537	6.67393e-06
ENSMUST00000173990.7|ENSMUST00000038381.13|ENSMUST00000022531.13|ENSMUSG00000021959.16|chr14|-	-0.68628	-0.831412	0.787466	0.828661	-0.0182935	0.0245953	-0.0201866	2.72671e-10	4.25526e-08	0.00497076	1.28928e-05	0.705499	0.674644	0.674644	0.108699	0.15172	0.280344	0.189976	0.0484073	0.0585907	0.0480882	0.503445	0.435434	2.19782	2.29025	0.981873	1.0249	0.980016	5.6378e-17
ENSMUST00000022322.16|ENSMUSG00000021794.16|chr14|+	0.0496661	NA	1.62986	-0.710704	-2.49546	1.82874	-1.8087	0.119422	NA	2.05164e-07	0.00144842	3.10365e-12	3.59966e-42	3.59966e-42	0.0318944	NA	0.313761	0.223153	0.357878	0.134389	0.132916	1.05092	NA	5.10316	0.491298	0.0824583	6.22601	0.163867	8.3531e-06
ENSMUST00000036328.8|ENSMUSG00000040721.9|chr14|-	-0.535321	0.21154	0.353307	-0.127786	-1.02279	-0.0496416	0.08489	1.44033e-06	0.447022	5.89865e-13	0.701754	8.02319e-06	0.275945	0.275945	0.111078	0.278199	0.0490513	0.333686	0.22909	0.0455648	0.0779184	0.585482	1.23558	1.42377	0.880041	0.359591	0.95157	1.0886	4.34134e-13
ENSMUST00000100799.8|ENSMUST00000112598.8|ENSMUST00000080281.13|ENSMUSG00000012405.16|chr14|-	0.133488	0.07238	0.78597	-0.349438	-0.251226	-0.0379937	0.0503164	0.000117843	1.95886e-05	1.89613e-214	8.03155e-25	6.50638e-41	0.000170781	0.000170781	0.034667	0.0169527	0.0251468	0.0339676	0.0187558	0.0101081	0.0133866	1.14281	1.07506	2.19453	0.705084	0.777846	0.962719	1.0516	1.05864e-219
ENSMUST00000123853.8|ENSMUST00000022593.6|ENSMUSG00000022016.16|chr14|-	-0.4549	-0.994757	0.0950004	0.228709	-0.0394691	-0.0320527	0.0260304	1.74443e-23	1.66201e-14	4.79085e-07	2.95444e-07	0.513885	0.166575	0.166575	0.045551	0.12962	0.0188698	0.0446146	0.0604613	0.0231713	0.0188177	0.634511	0.369813	1.09966	1.25698	0.9613	0.968456	1.02637	8.87906e-37
ENSMUST00000180358.2|ENSMUST00000000793.12|ENSMUSG00000000776.13|chr14|-	0.368369	-0.359699	0.0466776	-0.204226	0.228489	0.454386	-0.539715	0.00940337	0.00128367	0.736492	0.0558883	0.118631	1.38132e-13	1.38132e-13	0.141842	0.111722	0.138714	0.106818	0.146416	0.0614192	0.072953	1.44537	0.697886	1.04778	0.815278	1.2567	1.57521	0.582915	1.35263e-07
ENSMUST00000112423.9|ENSMUST00000100831.10|ENSMUST00000224468.1|ENSMUST00000188285.6|ENSMUST00000190044.6|ENSMUST00000145596.2|ENSMUST00000224077.1|ENSMUST00000065788.14|ENSMUST00000190339.1|ENSMUST00000172099.8|ENSMUSG00000063142.15|chr14|-	-0.257893	-0.748622	0.146893	-0.201957	-0.589383	0.0283846	-0.0606624	7.72096e-19	6.84266e-66	3.10576e-77	0.00654651	1.03861e-07	0.00200506	0.00200506	0.0290945	0.043664	0.00789668	0.0742743	0.11079	0.00918751	0.0196351	0.772678	0.473018	1.15823	0.81713	0.55467	1.02879	0.941141	3.85782e-101
ENSMUST00000022317.14|ENSMUSG00000021792.15|chr14|-	-0.0608363	0.803467	-0.102353	0.105599	-0.227976	0.648599	-0.54793	0.0428235	0.000485036	0.349885	0.337751	0.39245	1.20706e-34	1.20706e-34	0.0300363	0.230293	0.109491	0.110158	0.266582	0.0528313	0.0446314	0.940977	2.23327	0.902711	1.11138	0.796144	1.91286	0.578145	0.00476837
ENSMUST00000226768.1|ENSMUST00000006451.7|ENSMUSG00000006288.8|chr14|-	0.33269	0.1998	-0.138171	0.232304	-0.677624	-0.604931	0.476159	1.42021e-07	0.0104737	0.0218098	0.000874675	4.43525e-32	6.32172e-60	6.32172e-60	0.0632177	0.0780536	0.0602404	0.0698025	0.0574782	0.0370505	0.0291636	1.39472	1.22116	0.870949	1.2615	0.507822	0.546112	1.60988	1.76742e-35
ENSMUST00000002400.6|ENSMUSG00000002329.7|chr14|-	-0.180473	0.490134	0.533384	-0.290889	-0.427571	0.145747	-0.188683	0.0271847	6.14201e-09	5.41781e-13	1.18499e-07	9.6378e-16	2.51084e-07	2.51084e-07	0.0817044	0.0843191	0.0739333	0.0549284	0.0532375	0.0282626	0.0365885	0.834875	1.63253	1.70469	0.747598	0.652091	1.1569	0.828049	3.62709e-31
ENSMUST00000111115.7|ENSMUSG00000022051.15|chr14|-	0.13313	-0.547432	0.713822	0.176328	-0.14146	-0.0719009	0.0791927	2.99559e-05	2.94376e-84	1.61342e-126	4.12202e-19	4.04213e-14	5.13378e-10	5.13378e-10	0.0318965	0.0281464	0.0298336	0.0197375	0.0187126	0.011569	0.0127423	1.1424	0.578433	2.04178	1.19283	0.86809	0.930623	1.08241	1.23028e-203
ENSMUST00000172142.7|ENSMUST00000171735.1|ENSMUST00000165981.7|ENSMUST00000022469.12|ENSMUSG00000021910.15|chr14|-	-0.0399296	-0.704097	0.785288	-0.0673829	-0.354726	-0.173939	0.174139	0.112989	1.06937e-98	7.76632e-169	0.0215967	3.77764e-30	8.7174e-33	8.7174e-33	0.0251937	0.0333917	0.0283537	0.0293302	0.0310922	0.0145855	0.0146022	0.960857	0.494555	2.19304	0.934837	0.701366	0.840348	1.19022	1.88497e-243
ENSMUST00000110200.2|ENSMUST00000039769.12|ENSMUSG00000060429.12|chr15|-	0.519266	NA	0.550779	0.236032	-0.327472	-0.0130873	0.01051	2.15959e-13	NA	5.49409e-05	0.44252	1.47028e-20	0.792152	0.792152	0.0707589	NA	0.136549	0.307356	0.0352305	0.0496638	0.0398833	1.68079	NA	1.7346	1.26622	0.720743	0.986998	1.01057	1.06175e-19
ENSMUST00000183211.7|ENSMUST00000182814.7|ENSMUSG00000098112.7|chr15|-	1.51119	-0.0346795	0.839337	12.1343	1.79939	0.0936516	-0.163525	0.14708	0.856006	0.433327	0.93723	0.00340456	9.76608e-07	9.76608e-07	1.04225	0.191113	1.07125	154.084	0.614412	0.019127	0.0333978	4.5321	0.965915	2.31483	186151	6.04594	1.09818	0.849145	2.07143e-05
ENSMUST00000009877.7|ENSMUST00000229581.1|ENSMUST00000229696.1|ENSMUSG00000009733.9|chr15|-	0.781901	-0.423076	-0.0209952	0.633146	-1.57662	-0.865012	0.535729	7.93612e-10	0.00117056	0.850862	2.45697e-05	1.33103e-24	3.72493e-22	3.72493e-22	0.127217	0.130339	0.111665	0.15008	0.153988	0.0893755	0.0553531	2.18562	0.655029	0.979224	1.88353	0.206671	0.421047	1.70869	1.95572e-19
ENSMUST00000110410.9|ENSMUST00000076942.4|ENSMUST00000123325.8|ENSMUSG00000022237.17|chr15|-	-0.280145	1.52137	-0.519698	13.839	0.143566	0.116335	-0.760529	0.956212	0.765856	0.91864	0.97022	0.977502	0.000102702	0.000102702	5.10215	5.10869	5.08777	370.695	5.09093	0.0299514	0.195805	0.755674	4.5785	0.5947	1.02377e+06	1.15438	1.12337	0.467419	1.01278e-07
ENSMUST00000050467.8|ENSMUSG00000048546.8|chr15|-	0.441762	-1.24843	0.000471253	-0.0591557	0.434398	-0.660436	0.495164	5.81405e-09	4.17532e-48	0.997465	0.568477	6.56475e-09	2.82862e-32	2.82862e-32	0.0758778	0.085668	0.148334	0.103728	0.0748743	0.0558411	0.0418671	1.55545	0.286954	1.00047	0.94256	1.54403	0.516626	1.64077	1.7723e-30
ENSMUST00000171115.2|ENSMUST00000052374.12|ENSMUST00000170134.8|ENSMUSG00000022391.16|chr15|-	0.371834	-0.153199	0.0679157	-0.101017	-0.573211	-0.0551447	0.0701041	0.000883701	0.18648	0.0219318	0.185213	7.91778e-10	0.0700732	0.0700732	0.111825	0.115966	0.0296375	0.0762465	0.0932571	0.0304425	0.0387008	1.45039	0.857959	1.07028	0.903918	0.563712	0.946348	1.07262	2.07719e-09
ENSMUST00000229965.1|ENSMUST00000230280.1|ENSMUST00000066068.6|ENSMUST00000229307.1|ENSMUST00000172334.8|ENSMUST00000230517.1|ENSMUSG00000053559.13|chr15|-	1.38336	-0.00952852	0.462377	12.0604	-0.0335975	0.590199	-0.562181	0.179328	0.958239	0.484536	0.938299	0.854507	5.23152e-96	5.23152e-96	1.03018	0.181967	0.66146	155.802	0.183222	0.0283874	0.0270397	3.98827	0.990517	1.58784	172883	0.966961	1.80435	0.569965	0.00302956
ENSMUST00000023083.8|ENSMUSG00000061740.8|chr15|-	-0.0918599	12.8626	0.168042	-0.64074	-0.103169	-0.0854202	0.0765583	0.945848	0.941889	0.909372	0.645633	0.939259	0.0479743	0.0479743	1.35245	176.453	1.47625	1.39341	1.3539	0.043194	0.0387128	0.912233	385631	1.18299	0.526903	0.901975	0.918126	1.07957	0.0158089
ENSMUST00000023117.9|ENSMUSG00000061360.8|chr15|-	0.0398468	0.261896	-0.0346752	-0.149006	0.0745364	0.109255	-0.149156	0.635741	0.0117035	0.730136	0.0142339	0.312969	0.00228381	0.00228381	0.084125	0.103888	0.100524	0.0607863	0.0738708	0.0358141	0.0488938	1.04065	1.29939	0.965919	0.861564	1.07738	1.11545	0.861435	0.0355344
ENSMUST00000090227.5|ENSMUSG00000039100.10|chr15|-	0.144679	1.39018	0.111334	-0.59972	-0.439732	0.105298	-0.091391	0.0506406	0.000162556	0.0198798	4.14162e-10	9.78186e-09	0.0147958	0.0147958	0.0740229	0.368644	0.0478113	0.0959768	0.0766823	0.043202	0.0374962	1.15567	4.01556	1.11777	0.548965	0.644209	1.11104	0.912661	1.42825e-18
ENSMUST00000059662.7|ENSMUSG00000046034.8|chr15|-	0.294174	0.258764	-0.149097	-0.818373	-0.00737429	0.176057	-0.203998	0.0472239	0.0118974	0.320695	1.89737e-08	0.96006	0.00768159	0.00768159	0.148252	0.102881	0.150143	0.145589	0.147254	0.0660441	0.0765255	1.34202	1.29533	0.861486	0.441149	0.992653	1.19251	0.815464	1.09647e-07
ENSMUST00000077935.5|ENSMUST00000183757.7|ENSMUST00000184458.7|ENSMUST00000183421.1|ENSMUST00000183997.7|ENSMUST00000184885.7|ENSMUST00000165201.8|ENSMUSG00000038679.16|chr15|-	0.0270419	-0.847034	0.200031	0.177264	-0.12555	-0.186539	0.17401	0.0235484	2.33704e-29	0.000101859	0.000224646	0.000971389	2.22436e-30	2.22436e-30	0.0119421	0.0752972	0.0514732	0.0480449	0.0380608	0.0162848	0.015191	1.02741	0.428685	1.22144	1.19395	0.882011	0.829826	1.19007	2.19641e-28
ENSMUST00000175805.8|ENSMUST00000070143.12|ENSMUSG00000022361.14|chr15|-	-0.0170227	0.815874	-0.0874798	-0.0466363	-0.212321	0.408607	-0.337022	0.645602	8.67736e-24	0.0329662	0.361666	2.05372e-06	2.37232e-55	2.37232e-55	0.0370155	0.0811361	0.0410223	0.0511254	0.0447173	0.0260734	0.0215055	0.983121	2.26115	0.916237	0.954434	0.808705	1.50472	0.713893	2.1253e-23
ENSMUST00000036439.5|ENSMUSG00000039385.5|chr15|-	-0.147404	NA	-0.0298312	0.067571	0.356296	-0.103729	0.094895	0.064108	NA	0.35386	0.472421	0.00173552	0.00920733	0.00920733	0.0796161	NA	0.0321759	0.0940386	0.113756	0.0398305	0.0364384	0.862946	NA	0.970609	1.06991	1.42803	0.90147	1.09954	0.00599648
ENSMUST00000186526.6|ENSMUST00000189068.6|ENSMUST00000187171.1|ENSMUST00000023248.12|ENSMUSG00000075602.10|chr15|-	-0.341528	NA	-0.13673	0.0123051	0.000856233	-0.748454	0.532257	0.230614	NA	0.779344	0.876405	0.874674	1.05244e-173	1.05244e-173	0.284896	NA	0.488019	0.0791184	0.00542866	0.0266378	0.0189433	0.710684	NA	0.872206	1.01238	1.00086	0.473098	1.70277	8.14877e-07
ENSMUST00000064391.11|ENSMUST00000014777.8|ENSMUSG00000052560.15|chr15|-	0.86662	-0.123231	0.100473	-0.229099	-0.19571	0.127679	-0.112013	1.22703e-12	0.194946	0.00544631	0.203551	5.65962e-09	5.63518e-05	5.63518e-05	0.12202	0.0950794	0.0361493	0.18018	0.0335895	0.0317012	0.0278114	2.37886	0.884059	1.10569	0.79525	0.822251	1.13619	0.894033	2.30047e-14
ENSMUST00000023259.14|ENSMUSG00000022594.14|chr15|-	-0.830967	-1.07388	0.241773	0.626907	-2.03409	-0.0563063	0.0653174	5.87021e-11	0.00106982	4.60969e-24	0.208613	1.41519e-55	0.274447	0.274447	0.126923	0.328254	0.0238959	0.498579	0.129525	0.0515211	0.0597664	0.435628	0.341681	1.2735	1.87181	0.130799	0.94525	1.0675	8.11504e-50
ENSMUST00000023727.16|ENSMUST00000230542.1|ENSMUST00000116400.3|ENSMUSG00000022992.17|chr15|-	0.413994	-1.02717	0.565736	-0.155825	-0.16179	0.0134073	-0.0123725	1.01686e-10	4.1961e-12	1.07608e-14	0.0678592	0.0745276	0.744667	0.744667	0.0640419	0.148213	0.0731878	0.0853395	0.0907219	0.0411671	0.03799	1.51285	0.358017	1.76074	0.855709	0.85062	1.0135	0.987704	1.59694e-27
ENSMUST00000231171.1|ENSMUST00000023750.8|ENSMUSG00000023011.8|chr15|-	0.755434	0.487931	0.273687	-1.59528	-1.08099	-0.0852331	0.0659245	1.24106e-17	0.0078499	1.81193e-113	1.7571e-147	3.54413e-06	4.80877e-05	4.80877e-05	0.0883647	0.183539	0.0120895	0.061683	0.23315	0.0209689	0.0162187	2.12853	1.62894	1.3148	0.202852	0.339259	0.918298	1.06815	3.41122e-219
ENSMUST00000138843.7|ENSMUST00000023774.11|ENSMUSG00000023030.16|chr15|-	-0.357353	0.137802	-1.07358	0.184286	1.82379	0.320581	-0.403048	1.8702e-05	0.19822	1.14475e-37	0.0012163	2.14895e-26	5.08317e-17	5.08317e-17	0.0834967	0.107102	0.0836914	0.0569657	0.171561	0.0382338	0.0480691	0.699525	1.14775	0.341782	1.20236	6.19529	1.37793	0.66828	4.2461e-63
ENSMUST00000152227.7|ENSMUSG00000022472.16|chr15|-	0.821865	-0.501274	0.178983	-0.0585122	-0.422666	-0.1873	0.178808	7.4294e-60	4.25889e-09	0.000204281	2.87668e-22	1.35695e-10	1.90277e-51	1.90277e-51	0.0503676	0.0853405	0.0481958	0.00602921	0.0658292	0.0124127	0.0118499	2.27474	0.605758	1.196	0.943167	0.655297	0.829195	1.19579	4.22958e-77
ENSMUST00000023217.10|ENSMUSG00000022557.11|chr15|-	-0.106138	-0.483047	0.222351	-0.336913	0.656843	0.17235	-0.253302	0.307056	3.7452e-05	0.0471957	0.00511558	1.49373e-05	0.000355763	0.000355763	0.103912	0.117169	0.112042	0.120341	0.15171	0.0482651	0.0709351	0.899301	0.616901	1.24901	0.713971	1.92869	1.18809	0.776234	6.03921e-10
ENSMUST00000067205.15|ENSMUST00000109287.3|ENSMUST00000100304.10|ENSMUST00000088614.12|ENSMUSG00000022629.17|chr15|-	-0.715621	-1.3267	0.00380253	-0.221538	14.1653	-0.393082	0.252011	0.807445	0.653946	0.998966	0.939836	0.956293	9.42416e-10	9.42416e-10	2.93621	2.95948	2.93415	2.93522	258.463	0.0642409	0.041186	0.488888	0.265352	1.00381	0.801286	1.41871e+06	0.674973	1.28661	1.23818e-09
ENSMUST00000173516.7|ENSMUST00000041591.15|ENSMUST00000167541.2|ENSMUSG00000022425.16|chr15|-	-0.798641	2.05723	-0.0962621	-0.00686716	0.278352	-0.0984955	0.0770709	1.11093e-07	0.000604962	0.222059	0.0659845	1.53539e-05	9.92412e-12	9.92412e-12	0.150472	0.599883	0.0788341	0.00373514	0.0643804	0.0144685	0.0113213	0.44994	7.82423	0.908226	0.993156	1.32095	0.9062	1.08012	3.85907e-15
ENSMUST00000069511.7|ENSMUSG00000055782.9|chr15|-	0.115725	-0.883284	0.552083	2.25017	-0.355113	0.0107587	-0.0111061	0.00117391	4.6255e-10	1.64641e-07	8.92445e-06	0.30252	0.811014	0.811014	0.035661	0.141749	0.105452	0.5066	0.34442	0.0449933	0.046446	1.12269	0.413423	1.73687	9.48937	0.701094	1.01082	0.988955	9.46332e-17
ENSMUST00000072113.5|ENSMUSG00000062373.8|chr15|-	0.62286	-1.67152	0.229692	-0.699539	-0.381678	-0.167604	0.118531	1.43945e-16	2.4088e-49	2.78654e-08	3.45846e-21	6.13425e-08	3.00632e-05	3.00632e-05	0.0753938	0.113197	0.0413535	0.0740421	0.0704873	0.040164	0.0284044	1.86425	0.18796	1.25821	0.496814	0.682715	0.845689	1.12584	7.31406e-79
ENSMUST00000228275.1|ENSMUST00000226453.1|ENSMUST00000078976.8|ENSMUST00000226671.1|ENSMUSG00000062397.8|chr15|-	0.128443	-0.525031	0.489983	0.0841198	-0.247031	0.0809257	-0.0840304	1.01649e-09	5.41052e-123	5.87525e-149	1.41666e-08	7.8565e-20	6.70701e-17	6.70701e-17	0.0210328	0.0222606	0.0188503	0.0148324	0.0271012	0.00968928	0.010061	1.13706	0.591537	1.63229	1.08776	0.781116	1.08429	0.919403	1.28332e-245
ENSMUST00000230288.1|ENSMUST00000023805.2|ENSMUSG00000023044.2|chr15|-	0.558838	-0.203548	-0.0629344	-0.231561	-0.319014	-0.482944	0.626929	1.70821e-19	0.000187816	0.593748	0.00418841	0.00397255	5.41841e-46	5.41841e-46	0.061883	0.0544995	0.117984	0.0808631	0.110756	0.0339223	0.044036	1.74864	0.815831	0.939005	0.793295	0.726865	0.616964	1.87185	1.24028e-21
ENSMUST00000045766.7|ENSMUST00000227371.1|ENSMUSG00000039828.7|chr15|-	0.494554	0.199047	-0.17901	-0.0195951	-0.698101	-0.12799	0.145761	9.58222e-14	0.0118636	0.0123796	0.802761	1.19063e-16	0.000367724	0.000367724	0.066414	0.0791071	0.0715716	0.0784511	0.0842705	0.0359297	0.0409185	1.63977	1.22024	0.836097	0.980596	0.497529	0.879862	1.15692	5.1049e-21
ENSMUST00000230767.1|ENSMUST00000100262.3|ENSMUST00000088454.12|ENSMUSG00000023169.15|chr15|-	-0.507459	-1.33013	0.990949	-1.27704	0.154937	-0.984065	0.190718	1.07412e-35	1.22257e-61	5.66153e-71	4.91249e-09	0.831337	6.28687e-40	6.28687e-40	0.040691	0.0802915	0.0556325	0.218293	0.72745	0.074409	0.0144209	0.602023	0.264444	2.69379	0.278863	1.16758	0.373789	1.21012	1.36855e-142
ENSMUST00000002603.11|ENSMUSG00000022568.17|chr15|-	-0.242207	0.610512	0.157029	-0.0479625	-0.0227953	0.361659	-0.389501	0.0054701	0.000398166	0.158763	0.319128	0.783321	8.91491e-19	8.91491e-19	0.0871886	0.172398	0.111428	0.048143	0.0828938	0.040875	0.0440217	0.784894	1.84137	1.17003	0.95317	0.977463	1.43571	0.677395	1.93657e-08
ENSMUST00000226988.2|ENSMUST00000228180.2|ENSMUSG00000022607.17|chr15|-	-0.294692	0.69784	-0.158214	0.0666119	0.137424	-0.104081	0.110485	6.43348e-15	0.00196382	0.000260838	0.0107352	5.05052e-07	1.20663e-08	1.20663e-08	0.0378045	0.225426	0.0433299	0.02611	0.0273514	0.0182637	0.0193874	0.744761	2.00941	0.853667	1.06888	1.14731	0.901152	1.11682	7.27277e-20
ENSMUST00000174021.7|ENSMUST00000172403.8|ENSMUSG00000042632.17|chr15|-	0.1002	-0.631192	0.0465606	0.0345062	0.113539	0.511122	-0.43386	0.364128	0.000118846	0.739153	0.76304	0.494221	7.58736e-10	7.58736e-10	0.11041	0.16401	0.139832	0.114452	0.166087	0.0830644	0.0705081	1.10539	0.531957	1.04766	1.03511	1.12024	1.66716	0.648003	2.12305e-06
ENSMUST00000080371.7|ENSMUSG00000022353.10|chr15|-	-0.753291	-0.586533	0.0145091	0.50749	0.136416	-0.375819	0.228853	6.35289e-13	2.97699e-07	0.894878	1.2277e-06	0.0726422	1.9026e-09	1.9026e-09	0.10473	0.114448	0.109805	0.104613	0.0759947	0.0625749	0.0381047	0.470815	0.556252	1.01461	1.66112	1.14616	0.686726	1.25716	2.25473e-18
ENSMUST00000109510.9|ENSMUST00000048966.6|ENSMUSG00000041852.15|chr15|-	0.75176	-1.39927	0.244442	0.140744	-1.24544	-0.0528013	0.0373367	8.24538e-05	4.94719e-15	0.000166804	0.475079	6.87966e-30	0.459885	0.459885	0.19094	0.178746	0.0649314	0.197055	0.109667	0.0714462	0.0505208	2.12073	0.246777	1.27691	1.15113	0.287813	0.948568	1.03804	4.39381e-36
ENSMUST00000044332.15|ENSMUST00000156546.1|ENSMUSG00000035891.16|chr15|-	1.0937	-0.163323	-0.0285267	0.149569	-1.64166	-0.242684	0.18941	8.54096e-09	0.135147	0.841345	0.513112	2.6503e-44	0.000783935	0.000783935	0.189964	0.109312	0.14251	0.228699	0.117579	0.0722617	0.0563987	2.98531	0.849316	0.971876	1.16133	0.193658	0.784519	1.20854	1.1713e-42
ENSMUST00000065308.12|ENSMUST00000110329.7|ENSMUSG00000037458.15|chr15|-	-0.028668	-0.337126	0.187355	-0.102879	-0.155117	0.230021	-0.151781	0.638721	0.00416038	3.76085e-05	0.329664	0.183292	3.15127e-07	3.15127e-07	0.0610622	0.11764	0.0454557	0.105539	0.116569	0.0449773	0.0296785	0.971739	0.713819	1.20605	0.902237	0.856315	1.25863	0.859177	9.14715e-05
ENSMUST00000022986.7|ENSMUSG00000022358.7|chr15|-	0.458499	-1.98929	1.23726	-0.292038	1.24808	-0.440128	0.351275	8.80435e-05	0.0520327	7.24036e-16	1.37283e-28	3.67198e-14	1.08687e-17	1.08687e-17	0.116923	1.0239	0.153385	0.0263288	0.164826	0.0513907	0.0410159	1.5817	0.136792	3.44617	0.74674	3.48364	0.643954	1.42088	3.78816e-37
ENSMUST00000005493.13|ENSMUST00000157065.1|ENSMUSG00000005360.14|chr15|-	0.0809005	-1.45461	-0.540661	-0.959061	-0.757993	-0.106253	0.278941	2.82227e-226	3.03101e-153	0.00137222	2.9546e-70	1.58204e-35	3.62814e-51	3.62814e-51	0.00251918	0.0551615	0.168934	0.054124	0.0609311	0.00706155	0.0185383	1.08426	0.233492	0.582363	0.383253	0.468606	0.899197	1.32173	6.3162e-212
ENSMUST00000165743.1|ENSMUST00000047144.12|ENSMUSG00000036046.14|chr15|-	-0.992163	-0.21103	-1.47969	0.70037	0.150174	0.034283	-0.0266814	1.5173e-191	0.000872132	7.2209e-59	0	0.0140311	0.0910507	0.0910507	0.0336079	0.0633948	0.0914633	0.0177819	0.0611343	0.0202872	0.0157889	0.370774	0.80975	0.227709	2.0145	1.16204	1.03488	0.973671	0
ENSMUST00000023087.12|ENSMUSG00000022451.12|chr15|-	0.469814	-0.286253	-0.464987	-0.544058	0.799134	-0.518675	0.434383	1.01503e-09	0.00633296	5.27496e-06	3.31181e-23	1.33933e-10	1.3963e-30	1.3963e-30	0.07693	0.104854	0.102115	0.0548289	0.124425	0.0451214	0.0377885	1.5997	0.751073	0.628143	0.580388	2.22361	0.595309	1.54401	4.02479e-35
ENSMUST00000177352.7|ENSMUST00000128775.8|ENSMUST00000126854.8|ENSMUST00000129223.8|ENSMUST00000134885.2|ENSMUSG00000022469.17|chr15|-	0.0524112	-1.2127	-0.0721572	0.198509	-0.156403	0.298947	-0.349301	0.0557013	0.00701951	0.8527	0.0658724	0.0106696	2.41475e-19	2.41475e-19	0.0273921	0.449829	0.388622	0.107927	0.0612544	0.0332438	0.0388432	1.05381	0.297392	0.930385	1.21958	0.855214	1.34844	0.705181	0.000626587
ENSMUST00000019290.2|ENSMUSG00000019146.2|chr15|-	1.20018	-1.78092	-0.053856	0.93868	0.855847	-0.28851	0.35515	7.14665e-10	1.14131e-09	0.000286168	0.0683882	4.2293e-05	3.21179e-18	3.21179e-18	0.194745	0.292516	0.0148465	0.515067	0.209019	0.0331478	0.0408044	3.32071	0.168483	0.947569	2.5566	2.35337	0.74938	1.42639	4.03709e-20
ENSMUST00000023231.6|ENSMUST00000229951.1|ENSMUSG00000022570.6|chr15|-	-0.0235819	-0.113019	0.028905	0.231242	-0.0873231	0.218008	-0.313608	0.762276	0.0896827	0.701688	0.00251408	0.205397	1.2176e-12	1.2176e-12	0.0779585	0.0665964	0.0754615	0.0765287	0.0689579	0.0306909	0.0441493	0.976694	0.893134	1.02933	1.26016	0.916381	1.2436	0.730805	0.0133604
ENSMUST00000044189.15|ENSMUST00000180657.1|ENSMUSG00000033075.17|chr15|-	-0.169212	-0.119981	-0.503997	-0.472173	0.542926	-0.131481	0.10319	0.0709186	0.574003	0.000473715	0.00964856	9.86282e-13	0.0515346	0.0515346	0.0936944	0.213426	0.144197	0.182435	0.0761209	0.0675302	0.0529994	0.84433	0.886938	0.604111	0.623645	1.72103	0.876796	1.1087	1.04967e-10
ENSMUST00000044113.11|ENSMUSG00000036698.11|chr15|-	0.44679	-0.147451	-0.183922	-0.131678	-0.268688	-0.426679	0.282383	1.49422e-10	0.385566	0.000356972	0.342288	0.00204207	1.87238e-17	1.87238e-17	0.0697459	0.169935	0.0515188	0.138658	0.087122	0.050189	0.0332158	1.56329	0.862905	0.832	0.876624	0.764382	0.652673	1.32629	7.79395e-10
ENSMUST00000172107.7|ENSMUST00000023039.14|ENSMUSG00000022403.15|chr15|-	0.308292	-0.723339	1.8411	0.109332	-0.233878	-0.0185224	0.0157628	2.12488e-11	3.83219e-108	8.74704e-180	0.0402638	8.51672e-05	0.485561	0.485561	0.0460332	0.0327432	0.0643949	0.0533058	0.0595203	0.0265597	0.0226027	1.3611	0.485129	6.30348	1.11553	0.791459	0.981648	1.01589	9.83987e-261
ENSMUST00000089377.5|ENSMUSG00000068220.6|chr15|+	0.207408	-0.0858332	2.66243	3.56332	0.0142532	0.0473412	-0.0227377	0.07882	0.00304614	2.69238e-24	2.3764e-20	0.838822	0.413011	0.413011	0.118008	0.0289679	0.261787	0.385477	0.0700749	0.0578314	0.0277761	1.23048	0.917747	14.3311	35.2801	1.01436	1.04848	0.977519	1.32592e-40
ENSMUST00000023219.8|ENSMUSG00000022559.8|chr15|-	0.307499	-0.322641	0.101691	0.217071	0.0988611	0.211474	-0.23114	0.000418549	4.48996e-07	0.392412	0.219304	0.348458	7.89873e-06	7.89873e-06	0.0871569	0.0639283	0.118902	0.176713	0.105442	0.0473318	0.0517334	1.36002	0.724234	1.10704	1.24243	1.10391	1.2355	0.793628	4.76935e-05
ENSMUST00000172387.7|ENSMUSG00000022370.13|chr15|-	0.01501	-0.329727	0.0328705	0.0672776	0.0920346	0.166289	-0.209704	0.7483	3.74658e-06	0.485076	0.182752	0.0969409	3.08611e-12	3.08611e-12	0.0467772	0.0712929	0.0470814	0.0504963	0.0554469	0.023845	0.0300706	1.01512	0.71912	1.03342	1.06959	1.0964	1.18091	0.810824	1.12777e-06
ENSMUST00000023113.6|ENSMUST00000230050.1|ENSMUSG00000022476.8|chr15|-	0.0587888	0.370586	0.359172	-0.102745	-1.1502	0.077803	-0.115776	0.0418509	0.000363408	7.92997e-06	0.191846	1.07827e-10	0.00366024	0.00366024	0.0288888	0.103942	0.0804045	0.0787236	0.178173	0.0267728	0.0398397	1.06055	1.44858	1.43214	0.902357	0.316572	1.08091	0.890675	1.32155e-16
ENSMUST00000110361.7|ENSMUST00000110362.3|ENSMUST00000022894.13|ENSMUSG00000022285.17|chr15|-	-0.156083	-0.551448	0.263372	-0.0913332	-0.408226	0.0825551	-0.128191	0.000219028	8.17143e-29	8.30737e-55	0.0130979	5.56374e-28	3.36207e-10	3.36207e-10	0.0422302	0.0495094	0.016892	0.0368116	0.0372263	0.0131434	0.0204091	0.855489	0.576115	1.30131	0.912714	0.664829	1.08606	0.879685	6.01262e-73
ENSMUST00000080299.6|ENSMUSG00000022634.9|chr15|-	0.121271	-0.387531	-0.0327691	0.341862	-0.209918	0.117403	-0.131684	0.000112439	7.44049e-16	0.214552	3.48336e-29	5.18728e-14	1.82316e-15	1.82316e-15	0.0314006	0.0480625	0.0264023	0.0304854	0.0278883	0.0147624	0.0165581	1.12893	0.678731	0.967762	1.40757	0.810651	1.12457	0.876618	3.68893e-47
ENSMUST00000036176.14|ENSMUST00000176219.7|ENSMUST00000177026.1|ENSMUSG00000033697.15|chr15|-	0.370281	-0.527698	-0.126823	0.31829	0.171972	0.0417793	-0.0486606	0.010267	2.44593e-11	0.0345188	7.73199e-07	0.226115	0.284586	0.284586	0.144263	0.0790372	0.059993	0.0644049	0.142076	0.0390434	0.0454741	1.44814	0.589962	0.88089	1.37477	1.18764	1.04266	0.952504	2.67899e-12
ENSMUST00000120592.1|ENSMUST00000005860.15|ENSMUSG00000005716.16|chr15|-	-0.883056	-0.334518	0.0468869	0.259787	-1.11816	0.0525457	-0.0140102	0.00269203	0.391777	0.307911	0.0876701	0.0310877	0.725771	0.725771	0.294266	0.39061	0.0459849	0.152116	0.518641	0.149807	0.0399428	0.413517	0.715683	1.048	1.29665	0.32688	1.05395	0.986087	0.000164675
ENSMUST00000110504.1|ENSMUST00000022816.14|ENSMUSG00000022205.15|chr15|-	0.555627	-0.632471	1.20062	-0.385975	-0.820947	-0.115207	0.134201	7.36399e-57	5.88161e-52	0	2.86191e-16	5.57113e-95	9.5717e-16	9.5717e-16	0.0349658	0.0417014	0.0241266	0.0471909	0.0397032	0.0143431	0.0167078	1.74303	0.531278	3.32218	0.679787	0.440015	0.891181	1.14362	0
ENSMUST00000181536.2|ENSMUSG00000096956.2|chr15|-	-1.11982	NA	-0.162674	-1.77151	0.459998	0.112431	-0.0681567	8.2823e-21	NA	0.701098	3.14429e-08	1.30654e-31	0.147026	0.147026	0.119691	NA	0.423809	0.320159	0.0393232	0.0775321	0.0470008	0.326337	NA	0.849868	0.170076	1.58407	1.11899	0.934114	2.83358e-35
ENSMUST00000058845.8|ENSMUSG00000045763.8|chr15|-	0.167662	-0.44164	0.0978141	0.00183018	-0.445606	0.251026	-0.370079	0.0348167	2.94358e-26	3.92175e-16	0.991221	0.000491666	5.47275e-49	5.47275e-49	0.0794427	0.0416597	0.0120151	0.166335	0.127854	0.0170638	0.0251565	1.18254	0.642981	1.10276	1.00183	0.640436	1.28534	0.69068	1.5568e-25
ENSMUST00000183130.2|ENSMUST00000182172.1|ENSMUSG00000098176.2|chr15|-	-0.527073	-0.269999	0.119333	-0.164221	0.372011	0.0352845	-0.0367072	0.00374599	0.19194	0.231161	0.147129	0.00570226	0.617375	0.617375	0.181825	0.206918	0.0996624	0.113276	0.134571	0.0706291	0.0734771	0.59033	0.76338	1.12675	0.848554	1.45065	1.03591	0.963958	0.00162431
ENSMUST00000090247.6|ENSMUST00000227337.1|ENSMUSG00000022263.10|chr15|-	-0.337309	0.125374	0.0578204	-0.29733	0.379236	-0.407989	0.370362	2.02457e-07	0.246546	0.18786	0.000250115	3.99808e-07	3.77229e-28	3.77229e-28	0.0649037	0.108195	0.0439052	0.0811901	0.074814	0.037086	0.0336657	0.713688	1.13357	1.05952	0.742799	1.46117	0.664986	1.44826	2.79116e-09
ENSMUST00000076224.11|ENSMUST00000054266.12|ENSMUST00000151288.7|ENSMUST00000132607.1|ENSMUSG00000079020.9|chr15|-	0.430462	-2.743	0.945554	0.376648	-1.27494	-0.345218	0.404174	0.00132271	6.73555e-11	2.45438e-21	0.114605	2.67131e-05	3.20213e-12	3.20213e-12	0.134058	0.420291	0.0997032	0.238713	0.303571	0.0495394	0.0579997	1.53797	0.0643768	2.57424	1.45739	0.279447	0.708066	1.49807	9.39739e-69
ENSMUST00000122044.7|ENSMUST00000120859.7|ENSMUST00000117786.7|ENSMUSG00000022433.19|chr15|-	0.454024	-0.708814	0.344474	0.153597	0.248897	-0.138922	0.141966	6.07073e-11	1.10557e-118	3.6426e-18	0.00561292	3.95798e-08	6.00066e-11	6.00066e-11	0.0694016	0.0306027	0.0396429	0.0554585	0.0453139	0.0212298	0.021695	1.57464	0.492228	1.41125	1.16602	1.28261	0.870296	1.15254	1.05362e-116
ENSMUST00000052965.7|ENSMUSG00000022141.7|chr15|-	-0.418783	0.208644	-0.419794	0.367231	0.0840409	0.0772415	-0.0644546	8.43269e-09	0.000914108	4.9938e-05	7.23475e-05	0.0940809	0.0480168	0.0480168	0.0727108	0.0629257	0.103502	0.0925382	0.0501961	0.0390657	0.0325986	0.657847	1.23201	0.657182	1.44373	1.08767	1.0803	0.937579	1.45827e-12
ENSMUST00000022842.15|ENSMUSG00000022234.15|chr15|-	-0.204374	-0.0387934	0.0819111	-0.188462	0.232256	0.0778882	-0.0839846	0.0554919	0.502116	0.236287	0.0255626	0.000359931	0.0272773	0.0272773	0.106722	0.0578001	0.069163	0.0844062	0.0650969	0.035283	0.0380446	0.815157	0.961949	1.08536	0.828232	1.26144	1.081	0.919445	0.00130935
ENSMUST00000041208.8|ENSMUSG00000036678.8|chr15|-	-0.0526964	-0.107779	-0.0485285	0.53252	-0.133383	0.250467	-0.209623	0.718239	0.411047	0.801206	0.00458937	0.261936	0.00249753	0.00249753	0.146049	0.13111	0.192736	0.187869	0.118898	0.0828361	0.0693281	0.948668	0.897826	0.95263	1.70322	0.87513	1.28462	0.81089	0.0244578
ENSMUST00000226145.1|ENSMUST00000226170.1|ENSMUSG00000056069.10|chr15|-	2.49417	-0.027515	0.917673	NA	-0.689417	-0.0934399	0.0753912	1.06203e-12	0.000206146	1.52289e-07	NA	0.23571	0.0438665	0.0438665	0.350195	0.00741371	0.174803	NA	0.581405	0.0463638	0.0374082	12.1116	0.97286	2.50346	NA	0.501869	0.910793	1.07831	1.60321e-12
ENSMUST00000228223.1|ENSMUSG00000115497.1|chr15|+	0.361007	0.188859	0.0421826	-0.638324	0.239001	0.900404	-1.07478	0.000393563	0.00894196	0.627129	3.52273e-17	0.027022	4.46121e-92	4.46121e-92	0.101854	0.0722418	0.0868362	0.0757404	0.108087	0.0442416	0.0528095	1.43477	1.20787	1.04308	0.528177	1.26998	2.4606	0.341374	5.67608e-06
ENSMUST00000177359.1|ENSMUST00000081291.12|ENSMUST00000229524.1|ENSMUST00000066677.9|ENSMUST00000176274.1|ENSMUST00000231152.1|ENSMUSG00000053929.17|chr15|-	-0.471655	0.226166	0.73086	-0.333783	0.449315	0.079964	-0.0894995	2.04638e-57	0.00306488	4.73958e-78	1.15418e-20	2.32301e-24	3.34135e-05	3.34135e-05	0.0295326	0.0763778	0.0390786	0.0358104	0.0441171	0.0192737	0.0215721	0.623969	1.25378	2.07687	0.716209	1.56724	1.08325	0.914389	4.41619e-130
ENSMUST00000109627.7|ENSMUST00000109625.7|ENSMUST00000109623.7|ENSMUSG00000089715.12|chr15|-	-0.233819	-1.50364	0.13052	-0.0279587	0.0689089	-0.0888285	0.0894274	9.40754e-13	2.40186e-45	7.9039e-24	0.371295	0.032234	4.49073e-11	4.49073e-11	0.0327528	0.106397	0.0129679	0.031272	0.0321779	0.0134856	0.0135765	0.791505	0.22232	1.13942	0.972429	1.07134	0.915002	1.09355	2.39269e-76
ENSMUST00000228960.1|ENSMUST00000023276.15|ENSMUST00000168191.1|ENSMUST00000170633.8|ENSMUSG00000047921.16|chr15|-	0.6128	0.304228	-0.353622	1.13056	-0.280512	-0.0199647	0.0196254	4.32174e-35	1.31637e-05	1.12052e-46	6.33406e-82	1.02997e-06	0.405007	0.405007	0.0495808	0.0698193	0.0246486	0.058969	0.0574134	0.0239755	0.023568	1.84559	1.35558	0.702141	3.09738	0.755397	0.980233	1.01982	1.76961e-119
ENSMUST00000023133.7|ENSMUSG00000022490.7|chr15|-	-0.00296084	1.35071	-0.0465613	-0.424835	-0.414155	-0.23618	0.534682	0.957742	1.54185e-27	0.0565643	0.127219	0.000227549	2.68723e-31	2.68723e-31	0.0558777	0.12422	0.0244203	0.278551	0.11235	0.0202965	0.0459486	0.997044	3.86015	0.954506	0.653878	0.660899	0.789638	1.70691	2.42938e-26
ENSMUST00000053183.11|ENSMUSG00000051853.10|chr15|-	0.145298	0.000387935	-0.0879898	0.128309	0.269651	0.137223	-0.207127	0.0133159	0.995358	1.42507e-07	0.0697225	2.73855e-06	3.18522e-14	3.18522e-14	0.0587013	0.066674	0.0167218	0.0707439	0.0575008	0.0180782	0.0272874	1.15638	1.00039	0.91577	1.1369	1.30951	1.14708	0.812917	1.98189e-05
ENSMUST00000181034.2|ENSMUSG00000097093.2|chr15|-	-0.0458905	-0.120738	0.0114814	1.06794	-1.28849	0.0830563	-0.139453	0.718117	0.429732	0.927481	4.69295e-12	3.91096e-10	0.177396	0.177396	0.127129	0.152901	0.126148	0.154449	0.20591	0.0615772	0.103389	0.955147	0.886266	1.01155	2.90939	0.275687	1.0866	0.869834	1.03488e-17
ENSMUST00000054244.6|ENSMUSG00000045608.7|chr15|-	0.067306	-2.53248	0.741768	-1.58679	-1.86396	-0.0413524	0.0623872	6.13331e-10	0.0116804	0.00304481	2.34622e-09	0.0660003	0.0457153	0.0457153	0.0108787	1.00429	0.250328	0.265712	1.01389	0.0206967	0.0312247	1.06962	0.0794617	2.09964	0.204582	0.155057	0.959491	1.06437	4.82099e-18
ENSMUST00000070256.8|ENSMUSG00000056258.9|chr15|-	0.458436	-0.463055	0.279456	-0.701915	-1.49107	-0.424279	0.695887	0.0182562	0.0188041	8.05223e-12	4.58005e-14	1.99238e-10	1.26844e-17	1.26844e-17	0.194221	0.197096	0.0408704	0.0930507	0.234373	0.0496434	0.0814233	1.5816	0.629358	1.32241	0.495635	0.225132	0.654241	2.00549	9.57328e-15
ENSMUST00000175793.7|ENSMUST00000177374.7|ENSMUST00000176384.7|ENSMUST00000177371.7|ENSMUST00000176014.7|ENSMUST00000177083.7|ENSMUSG00000022377.16|chr15|-	0.0780687	-0.272307	0.299473	0.145819	-0.573969	-0.15596	0.21605	0.201159	0.00719158	2.70668e-15	0.209693	1.47974e-19	1.86683e-08	1.86683e-08	0.0610744	0.101311	0.0378901	0.116245	0.0634483	0.0277315	0.0384164	1.0812	0.76162	1.34915	1.15699	0.563285	0.855594	1.24116	8.54214e-20
ENSMUST00000036987.11|ENSMUSG00000008690.15|chr15|+	-0.028255	-0.451852	0.14704	0.300228	0.0128128	0.249815	-0.242257	0.825597	0.00058322	0.152616	0.0210995	0.901185	3.94193e-05	3.94193e-05	0.128227	0.131379	0.1028	0.130183	0.103191	0.0607696	0.058931	0.97214	0.636448	1.1584	1.35017	1.0129	1.28379	0.784854	0.000188464
ENSMUST00000057896.4|ENSMUST00000230063.1|ENSMUST00000049484.12|ENSMUSG00000036197.16|chr15|-	-1.2146	-0.128781	0.654529	0.301742	0.181719	0.443281	-0.481307	2.80869e-28	0.283093	0.000250747	0.0109251	0.0554385	1.76482e-14	1.76482e-14	0.11014	0.119975	0.17876	0.118559	0.0948713	0.057819	0.0627789	0.29683	0.879166	1.92424	1.35221	1.19928	1.55781	0.617975	5.99405e-23
ENSMUST00000078953.8|ENSMUSG00000015377.10|chr15|-	-0.290279	1.98885	0.0636422	-0.522422	0.379264	-0.623324	0.723097	0.0112066	3.39788e-13	0.314041	0.0015405	0.118147	2.36603e-24	2.36603e-24	0.114455	0.273284	0.0632137	0.164961	0.242713	0.0612133	0.0710115	0.748055	7.30715	1.06571	0.593082	1.46121	0.536159	2.06081	1.13597e-11
ENSMUST00000063838.10|ENSMUST00000164532.2|ENSMUST00000228226.1|ENSMUSG00000022378.14|chr15|-	1.44755	-0.737175	2.28646	0.614773	0.344034	-0.109964	0.119072	5.21732e-101	3.35732e-306	0	1.22709e-19	0.0076547	2.61445e-06	2.61445e-06	0.0678441	0.0197084	0.0456962	0.0678058	0.129	0.0234017	0.02534	4.25267	0.478463	9.84009	1.84924	1.41063	0.895866	1.12645	0
ENSMUST00000176935.7|ENSMUST00000177504.8|ENSMUSG00000022362.13|chr15|-	0.719023	0.988929	0.0517933	0.34061	-1.75959	-0.179364	0.149119	6.91998e-22	1.99336e-19	0.567982	0.000723359	2.55682e-20	0.000157196	0.000157196	0.0747824	0.109715	0.0907021	0.100755	0.190512	0.0474582	0.0394556	2.05243	2.68835	1.05316	1.4058	0.172116	0.835801	1.16081	9.30959e-52
ENSMUST00000016771.12|ENSMUSG00000022443.17|chr15|-	-0.134879	-0.614047	0.176647	-0.513671	0.132349	-0.036123	0.0520051	0.435523	2.7117e-07	0.492882	0.0051101	2.54369e-06	0.382741	0.382741	0.172972	0.119407	0.257603	0.183453	0.0281319	0.0413847	0.0595803	0.873821	0.541156	1.19321	0.598295	1.14151	0.964522	1.05338	5.63648e-07
ENSMUST00000169033.7|ENSMUST00000184616.7|ENSMUST00000096143.1|ENSMUST00000184485.7|ENSMUST00000184906.7|ENSMUST00000108828.8|ENSMUSG00000099083.7|chr15|-	-0.124245	-0.256769	-0.0865746	0.368771	0.00944607	0.113667	-0.14196	0.00282649	0.00464999	0.400976	1.67697e-08	0.867362	8.23766e-05	8.23766e-05	0.0416092	0.0907205	0.10308	0.0653571	0.0565598	0.0288688	0.0360545	0.883163	0.773547	0.917067	1.44596	1.00949	1.12038	0.867656	8.44933e-09
ENSMUST00000136591.7|ENSMUSG00000044224.16|chr15|-	-0.175114	-1.27401	0.0736128	0.408514	0.20324	0.571696	-0.447591	0.340205	2.34929e-10	0.455669	0.00810474	0.102646	1.00821e-11	1.00821e-11	0.183604	0.201057	0.098677	0.154292	0.124522	0.0840071	0.0657707	0.839361	0.279707	1.07639	1.50458	1.22537	1.77127	0.639166	9.13646e-10
ENSMUST00000022993.6|ENSMUSG00000022365.6|chr15|-	0.0956	-0.479576	0.278114	0.634331	0.0590361	-0.0991708	0.0983642	0.00134181	2.97006e-84	1.48144e-08	8.08104e-46	0.162755	2.34284e-08	2.34284e-08	0.0298109	0.0246581	0.0491046	0.0446435	0.0422936	0.017758	0.0176136	1.10032	0.619046	1.32064	1.88576	1.06081	0.905588	1.10336	7.63334e-99
ENSMUST00000047835.7|ENSMUSG00000033228.8|chr15|-	-0.136062	-2.08662	0.475287	0.696377	-0.0362966	0.028816	-0.0348193	0.252378	3.03282e-15	1.88547e-06	1.24418e-17	0.70586	0.533151	0.533151	0.118874	0.264479	0.0997386	0.0814594	0.0961697	0.0462385	0.0558715	0.872789	0.124106	1.60848	2.00647	0.964354	1.02924	0.96578	8.41743e-35
ENSMUST00000022855.11|ENSMUSG00000022247.12|chr15|-	0.432364	-0.643932	0.411337	-0.108131	0.448804	-0.421903	0.478642	0.000913704	5.03254e-12	1.80242e-05	0.185783	1.586e-06	1.17749e-19	1.17749e-19	0.130394	0.0932606	0.0959263	0.0817218	0.0934991	0.0465104	0.0527652	1.5409	0.525223	1.50883	0.89751	1.56644	0.655798	1.61388	1.26098e-14
ENSMUST00000168846.2|ENSMUSG00000067713.7|chr15|-	-0.209333	0.0567932	0.0284557	-0.0621439	0.233802	0.554589	-0.621223	0.000687845	0.46955	0.768394	0.514369	0.00278035	9.63733e-44	9.63733e-44	0.0616705	0.0785292	0.0966317	0.0953054	0.0781675	0.039985	0.0447892	0.811125	1.05844	1.02886	0.939748	1.26339	1.74123	0.537287	0.00349503
ENSMUST00000169707.7|ENSMUST00000012104.6|ENSMUSG00000011960.12|chr15|-	0.108031	-0.49067	0.110263	0.555894	-0.489009	-0.464406	0.593787	0.114565	4.86086e-08	0.0460479	1.80569e-18	9.12971e-20	1.21156e-55	1.21156e-55	0.0684606	0.0899269	0.0552707	0.0633945	0.0537441	0.0295535	0.037787	1.11408	0.612216	1.11657	1.7435	0.613234	0.628508	1.81083	9.76624e-38
ENSMUST00000005487.11|ENSMUST00000100486.5|ENSMUST00000109748.8|ENSMUST00000109747.8|ENSMUSG00000005354.16|chr15|-	-0.407612	2.52438	-0.392796	-0.51923	-0.861665	0.108462	-0.13322	0.00130078	8.47516e-10	0.00403853	0.000361609	1.21216e-13	0.0185076	0.0185076	0.126753	0.41142	0.136618	0.14558	0.116199	0.0460499	0.0565618	0.665237	12.4831	0.675167	0.594978	0.422458	1.11456	0.875272	3.43303e-29
ENSMUST00000109503.9|ENSMUST00000231165.1|ENSMUST00000023076.5|ENSMUSG00000058099.16|chr15|-	-0.949085	-0.112545	0.449244	1.08564	0.612002	0.0686396	-0.061845	0.00171974	2.2754e-05	0.0180147	0.209919	1.5281e-07	0.192385	0.192385	0.302758	0.0265688	0.18993	0.865886	0.116591	0.0526556	0.0474432	0.387095	0.893557	1.56713	2.96133	1.84412	1.07105	0.940029	5.25637e-09
ENSMUST00000097014.6|ENSMUSG00000072235.6|chr15|-	0.145922	-0.886073	-0.362126	0.377577	-0.182841	0.625251	-0.657167	0.000694351	7.54595e-158	2.01287e-33	5.05048e-90	8.86835e-09	9.40724e-293	9.40724e-293	0.043022	0.0331015	0.0300596	0.0187674	0.0317926	0.0170986	0.0179714	1.15711	0.412271	0.696195	1.45875	0.8329	1.86871	0.518318	7.52719e-255
ENSMUST00000109381.8|ENSMUST00000109380.7|ENSMUSG00000022387.17|chr15|-	0.202424	-0.231408	0.43267	0.0642319	-0.497121	0.303933	-0.26675	0.00876797	0.0757106	2.05767e-07	0.379507	8.61163e-15	9.75294e-12	9.75294e-12	0.0772325	0.130287	0.0833011	0.07309	0.0640765	0.0446298	0.0391697	1.22437	0.793416	1.54137	1.06634	0.60828	1.35518	0.765865	1.75959e-14
ENSMUST00000018313.5|ENSMUSG00000018169.12|chr15|-	NA	-0.144764	0.929002	12.0675	0.0921191	0.467562	-0.689595	NA	0.559686	0.383539	0.959764	0.70873	7.05255e-35	7.05255e-35	NA	0.248177	1.06611	239.2	0.246596	0.0379509	0.0559728	NA	0.865227	2.53198	174116	1.0965	1.5961	0.501779	0.0291342
ENSMUST00000226124.1|ENSMUST00000067215.8|ENSMUSG00000054277.8|chr15|-	-0.24226	2.08176	0.0926357	-0.17573	-0.074717	0.502804	-0.433693	0.0593044	0.00211198	0.53079	0.0254398	0.446121	5.98265e-14	5.98265e-14	0.128456	0.677212	0.147791	0.0786382	0.0980669	0.066965	0.0577606	0.784852	8.01858	1.09706	0.838845	0.928006	1.65335	0.648111	1.41702e-06
ENSMUST00000229441.1|ENSMUST00000088592.5|ENSMUSG00000043460.7|chr15|-	1.34069	NA	0.11514	-0.225056	-1.52845	-0.268923	0.355306	4.07535e-16	NA	0.00213407	3.84075e-11	6.13702e-05	1.5303e-20	1.5303e-20	0.164779	NA	0.0374938	0.0340473	0.3814	0.0289448	0.0382425	3.82167	NA	1.12203	0.798472	0.216871	0.764202	1.42662	4.98095e-37
ENSMUST00000228177.1|ENSMUST00000057256.4|ENSMUST00000227299.1|ENSMUSG00000022195.7|chr15|-	0.686213	0.817472	0.442031	-1.0334	-0.751984	-0.348009	0.238304	0.00121491	0.000302089	6.28261e-07	2.8082e-17	2.31484e-13	4.61571e-06	4.61571e-06	0.212098	0.226227	0.0887199	0.122234	0.102601	0.0759591	0.0520139	1.98618	2.26477	1.55586	0.355794	0.47143	0.706092	1.26909	7.38567e-27
ENSMUST00000023736.9|ENSMUSG00000022999.15|chr15|-	0.0789224	0.220573	-0.129706	0.566901	-0.272754	0.526137	-0.617286	0.645524	0.420105	0.393412	0.00509499	0.0027297	1.10043e-12	1.10043e-12	0.171574	0.273583	0.151979	0.202395	0.0910197	0.0739235	0.0867301	1.08212	1.24679	0.878354	1.7628	0.76128	1.69238	0.539406	2.77639e-06
ENSMUST00000228639.1|ENSMUST00000228057.1|ENSMUST00000110267.8|ENSMUSG00000022340.15|chr15|-	0.277898	0.687962	-0.445637	-0.0891952	-0.0834574	-0.109549	0.124031	9.79925e-47	0.0004594	4.391e-56	0.322621	0.583268	9.67414e-08	9.67414e-08	0.0193579	0.196371	0.0282437	0.0901794	0.152123	0.0205427	0.0232583	1.32035	1.98966	0.640416	0.914667	0.91993	0.896238	1.13205	5.74395e-53
ENSMUST00000080406.6|ENSMUSG00000022526.8|chr15|-	1.0726	0.187924	-0.234573	-0.302249	-0.267639	0.105141	-0.143442	5.7002e-11	0.421459	8.70763e-05	0.00171417	0.0509291	0.0184083	0.0184083	0.163721	0.233767	0.0597786	0.0963882	0.137105	0.0446025	0.0608502	2.92298	1.20674	0.790908	0.739154	0.765184	1.11087	0.866371	1.74132e-13
ENSMUST00000023761.2|ENSMUSG00000023020.2|chr15|+	-0.2372	-0.888303	1.05151	-0.104494	-0.654463	0.867694	-0.826924	4.79647e-11	5.54158e-64	4.94095e-203	0.00312104	1.50334e-56	0	0	0.0360643	0.0526006	0.0345851	0.0353549	0.041302	0.0204996	0.0195364	0.788834	0.411353	2.86197	0.900781	0.519721	2.38141	0.437392	4.32121e-233
ENSMUST00000072910.5|ENSMUSG00000063765.12|chr15|-	0.0768172	3.62846	-0.129347	-0.101754	0.516082	0.121531	-0.144453	0.269253	0.000360761	0.0540402	0.0722205	0.00493987	0.00228765	0.00228765	0.0695314	1.01716	0.0671402	0.0566013	0.183599	0.0398448	0.04736	1.07984	37.6549	0.878669	0.903252	1.67545	1.12922	0.865496	1.28273e-09
ENSMUST00000228916.1|ENSMUST00000042167.9|ENSMUSG00000039007.10|chr15|+	0.208381	-0.218066	NA	-0.984499	0.0796339	0.977797	-0.550239	0.00186181	0.0375722	NA	0.000258935	0.495872	3.13842e-32	3.13842e-32	0.0669725	0.104865	NA	0.269485	0.116937	0.0827356	0.0465581	1.23168	0.804072	NA	0.373626	1.08289	2.65859	0.576812	0.0476747
ENSMUST00000109024.8|ENSMUSG00000023022.14|chr15|-	-0.758068	-0.730858	-0.494076	0.363197	0.0876842	-0.482511	0.43974	8.4422e-10	6.50774e-09	0.129533	7.41738e-05	0.022311	1.50213e-22	1.50213e-22	0.123537	0.125941	0.32592	0.091659	0.0383733	0.0493828	0.0450054	0.468571	0.481496	0.610134	1.43792	1.09164	0.617232	1.5523	1.84432e-17
ENSMUST00000071462.6|ENSMUST00000230229.1|ENSMUSG00000022474.15|chr15|-	-0.818301	14.8544	-0.891052	1.31221	0.310705	-0.154767	0.259226	0.88071	0.924548	0.8702	0.809892	0.954581	3.58025e-15	3.58025e-15	5.45282	156.845	5.45303	5.45471	5.45522	0.0196684	0.0329435	0.441181	2.82595e+06	0.410224	3.71438	1.36439	0.856615	1.29593	4.45056e-112
ENSMUST00000069877.11|ENSMUST00000229644.1|ENSMUST00000023055.7|ENSMUST00000162713.8|ENSMUSG00000022420.16|chr15|-	-0.189626	0.912599	-0.0427592	-0.0945897	-0.1401	1.03763	-1.16533	0.103462	0.000228652	0.694271	0.500538	0.211876	3.84498e-30	3.84498e-30	0.116457	0.247649	0.108784	0.140415	0.112221	0.090962	0.102157	0.827269	2.49079	0.958142	0.909746	0.869271	2.82252	0.31182	0.00977952
ENSMUST00000054014.8|ENSMUST00000229431.1|ENSMUST00000231053.1|ENSMUSG00000055065.7|chr15|-	-0.640941	-0.13963	0.82979	-0.225864	0.321495	-0.179431	0.127881	1.07061e-22	0.265371	3.10366e-11	0.023077	0.0027028	0.000597354	0.000597354	0.0653682	0.125365	0.124939	0.0994049	0.107177	0.0522695	0.0372526	0.526797	0.86968	2.29284	0.797827	1.37919	0.835745	1.13642	3.87306e-25
ENSMUST00000057177.6|ENSMUST00000180159.7|ENSMUSG00000045996.12|chr15|+	-0.281484	-0.912774	0.455948	0.192021	-0.0700824	0.275601	-0.255181	0.000572307	4.46522e-20	2.54714e-11	0.000310812	0.341918	3.57869e-13	3.57869e-13	0.0817219	0.0994717	0.0683517	0.0532486	0.0737414	0.0379062	0.0350975	0.754663	0.401409	1.57767	1.2117	0.932317	1.31732	0.774777	6.37166e-24
ENSMUST00000042594.12|ENSMUSG00000035805.13|chr15|-	-0.00880995	-0.744882	-0.594173	0.726155	12.0887	1.03287	-0.876444	0.978796	0.0711094	0.582574	0.492798	0.962197	4.13926e-49	4.13926e-49	0.331474	0.412728	1.08104	1.05874	255.053	0.0701203	0.0595007	0.991229	0.47479	0.552019	2.06712	177849	2.80911	0.416261	0.00802051
ENSMUST00000046633.9|ENSMUSG00000041935.10|chr15|-	0.115982	-1.34081	0.394495	-0.171688	0.477108	-0.522789	0.389095	0.0694145	2.2258e-30	0.000274202	0.0276976	0.00150248	6.48144e-22	6.48144e-22	0.0638771	0.117053	0.108422	0.0779855	0.150308	0.054335	0.0404397	1.12298	0.261633	1.48363	0.842242	1.61141	0.592864	1.47564	4.05676e-24
ENSMUST00000108813.9|ENSMUST00000118152.7|ENSMUST00000122182.1|ENSMUSG00000009575.14|chr15|-	0.272504	0.635813	-0.293478	0.0352363	-0.138724	-0.235481	0.168664	2.56558e-18	0.000106478	4.26306e-20	0.61143	0.0016872	5.07227e-19	5.07227e-19	0.0312177	0.164067	0.0319651	0.0693581	0.044174	0.0264269	0.0189283	1.31325	1.88856	0.745666	1.03586	0.870468	0.790191	1.18372	2.56165e-32
ENSMUST00000092640.5|ENSMUST00000229213.1|ENSMUSG00000013846.10|chr15|-	NA	-3.00547	2.37528	0.167191	-0.534245	-0.474369	0.517997	NA	5.67769e-17	2.79197e-23	0.433373	1.51476e-11	1.04392e-12	1.04392e-12	NA	0.359002	0.238965	0.213408	0.0791888	0.0665819	0.0727055	NA	0.0495156	10.7541	1.18198	0.586111	0.622278	1.67866	2.44758e-65
ENSMUST00000077577.7|ENSMUSG00000023004.8|chr15|-	-0.283112	0.348225	0.0882291	-0.620005	-0.0500972	0.704148	-0.632402	2.02178e-06	7.71279e-25	0.0147277	5.9835e-53	0.223292	7.15557e-162	7.15557e-162	0.059587	0.0338369	0.0361742	0.040481	0.0411368	0.0259721	0.0233258	0.753435	1.41655	1.09224	0.537942	0.951137	2.02212	0.531314	4.93811e-53
ENSMUST00000023762.12|ENSMUST00000109035.10|ENSMUSG00000023021.15|chr15|-	-0.190535	-0.300127	0.122238	-0.0677745	0.296849	0.161707	-0.155876	0.0691258	0.0176624	0.277312	0.53556	6.99959e-05	0.00182866	0.00182866	0.104828	0.126496	0.112519	0.109395	0.0746546	0.0518834	0.0500128	0.826517	0.740724	1.13002	0.934471	1.34561	1.17552	0.855665	8.23105e-05
ENSMUST00000036210.6|ENSMUSG00000034064.14|chr16|-	0.0624906	-1.45075	0.979967	0.265781	-1.18957	-0.0660047	0.0526251	0.590819	3.23259e-28	8.08268e-09	0.0307414	1.58097e-26	0.308947	0.308947	0.116229	0.131706	0.169935	0.123024	0.111601	0.0648737	0.0517233	1.06448	0.234394	2.66437	1.30445	0.304352	0.936126	1.05403	9.40102e-46
ENSMUST00000114781.7|ENSMUST00000114787.7|ENSMUST00000114775.7|ENSMUST00000114782.7|ENSMUSG00000022829.14|chr16|-	0.787167	-1.13044	0.00889861	-0.142631	-1.33168	-0.0337071	0.0482001	0.000487189	0.00155435	0.555423	0.40804	0.0383456	0.322063	0.322063	0.225698	0.357243	0.0150913	0.172395	0.642969	0.0340397	0.0486758	2.19716	0.322892	1.00894	0.867074	0.264033	0.966855	1.04938	3.72251e-06
ENSMUST00000168279.1|ENSMUST00000023616.9|ENSMUST00000164579.7|ENSMUST00000165531.7|ENSMUSG00000022899.9|chr16|-	0.359951	0.350303	-2.53404	-4.82093	-2.501	-0.192316	0.334625	5.74745e-42	3.97027e-05	1.17543e-11	3.21765e-61	4.00347e-26	2.97623e-10	2.97623e-10	0.0265186	0.0852485	0.373575	0.292037	0.23656	0.0305263	0.0531149	1.43326	1.4195	0.0793382	0.00805931	0.0820032	0.825046	1.39742	7.48387e-259
ENSMUST00000023615.6|ENSMUSG00000022898.13|chr16|-	0.00521572	-0.644674	1.34903	-0.071051	0.149919	-0.214236	0.223451	0.934909	3.30318e-16	4.90929e-07	0.57658	0.20874	7.22737e-06	7.22737e-06	0.0638629	0.0789877	0.268205	0.127243	0.119264	0.0477472	0.0498011	1.00523	0.524833	3.85367	0.931414	1.16174	0.807158	1.25038	6.18653e-20
ENSMUST00000073371.6|ENSMUST00000096272.10|ENSMUST00000121750.1|ENSMUSG00000065979.12|chr16|-	-0.0400511	-1.84821	-0.0111516	0.521029	1.1542	-0.121655	0.0988154	0.634948	2.33169e-71	0.935622	0.00827655	1.10802e-08	0.0520581	0.0520581	0.0843582	0.103472	0.13806	0.197317	0.20202	0.062623	0.0508662	0.96074	0.157519	0.98891	1.68376	3.17149	0.885454	1.10386	8.14118e-70
ENSMUST00000078357.4|ENSMUSG00000022505.9|chr16|-	0.187099	-0.690485	-0.206971	13.6789	-0.499718	-0.345522	0.266297	0.781504	0.344868	0.830724	0.945968	0.459515	7.97829e-22	7.97829e-22	0.674571	0.730988	0.96818	201.841	0.675619	0.0359911	0.0277387	1.20575	0.501333	0.813043	872286	0.606702	0.707851	1.30512	9.26132e-32
ENSMUST00000120707.1|ENSMUSG00000022677.15|chr16|-	-0.144606	-0.293528	0.0899117	0.0233314	0.133127	0.587898	-0.636844	0.032333	0.00144609	0.0398983	0.667883	0.188571	1.49977e-63	1.49977e-63	0.0675646	0.092151	0.0437569	0.0543787	0.101251	0.0349339	0.0378424	0.865363	0.745629	1.09408	1.02361	1.1424	1.8002	0.528959	0.000515756
ENSMUST00000090300.5|ENSMUST00000229614.1|ENSMUSG00000060657.8|chr16|-	-0.083221	-0.336372	0.663857	-0.5084	-0.167955	-0.45627	0.382371	0.210386	4.20914e-06	6.63756e-32	2.17323e-12	0.00235368	1.41817e-38	1.41817e-38	0.0664436	0.073112	0.0564733	0.0723918	0.0552204	0.0351282	0.0294387	0.920148	0.714357	1.94227	0.601457	0.845392	0.633643	1.46576	2.74695e-31
ENSMUST00000121129.7|ENSMUST00000023270.13|ENSMUST00000122280.7|ENSMUST00000118500.7|ENSMUST00000117468.7|ENSMUST00000121703.2|ENSMUSG00000022604.18|chr16|-	-0.361082	-0.599198	0.50217	-0.00268923	0.022239	-0.154364	0.135831	5.05862e-05	0.0271007	3.41656e-05	0.935839	0.852807	0.000410894	0.000410894	0.0890923	0.271122	0.121187	0.0334063	0.119862	0.0436923	0.0384464	0.696922	0.549252	1.6523	0.997314	1.02249	0.85696	1.14549	2.7723e-07
ENSMUST00000114137.1|ENSMUST00000228034.1|ENSMUST00000211444.1|ENSMUST00000227986.1|ENSMUST00000072256.12|ENSMUST00000023652.15|ENSMUST00000228188.1|ENSMUSG00000022935.16|chr16|-	0.519269	2.41213	-0.483115	0.498792	14.8478	-0.0595187	0.0358996	0.850915	0.387472	0.860836	0.85647	0.96062	0.332662	0.332662	2.76278	2.79114	2.75578	2.75774	300.716	0.0614376	0.037057	1.6808	11.1577	0.616859	1.64673	2.80757e+06	0.942218	1.03655	3.47692e-36
ENSMUST00000119273.1|ENSMUST00000023391.15|ENSMUSG00000022706.16|chr16|-	0.110486	-0.171095	0.0763507	-0.264279	0.337494	0.185065	-0.224718	0.010552	0.00041583	0.122215	8.46445e-10	2.08166e-10	1.66996e-17	1.66996e-17	0.0432059	0.0484712	0.0494005	0.0430705	0.0531053	0.0217347	0.0263917	1.11682	0.842741	1.07934	0.767759	1.40143	1.2033	0.798741	1.0427e-13
ENSMUST00000076957.6|ENSMUSG00000060166.6|chr16|-	-0.67349	0.757128	1.43302	-1.24199	-2.24107	1.10414	-1.04385	1.4456e-10	4.22306e-06	5.3769e-128	1.0829e-17	3.49731e-32	1.72139e-108	1.72139e-108	0.105052	0.16459	0.0595399	0.145011	0.189773	0.0498992	0.0471745	0.509926	2.13214	4.19135	0.288809	0.106344	3.01663	0.352096	2.06501e-288
ENSMUST00000161188.8|ENSMUST00000162671.7|ENSMUST00000161861.7|ENSMUSG00000022788.16|chr16|-	0.0745018	-1.02044	1.33078	-1.55302	-1.52993	-0.0368047	0.0261096	0.238584	7.20772e-39	6.25631e-22	6.61912e-07	0.00248905	0.566259	0.566259	0.0632157	0.0782524	0.13826	0.312339	0.505817	0.0641679	0.0455213	1.07735	0.360435	3.784	0.211608	0.216551	0.963864	1.02645	2.66329e-55
ENSMUST00000232528.1|ENSMUST00000114220.8|ENSMUST00000114218.1|ENSMUST00000114219.7|ENSMUST00000231973.1|ENSMUSG00000022864.14|chr16|-	-1.14699	-14.0906	-0.537937	0.284317	-0.182926	0.16252	-0.120495	0.0436412	0.948471	0.344944	0.605737	0.743918	0.00147599	0.00147599	0.568515	218.031	0.569581	0.550822	0.559972	0.0511171	0.0378991	0.317591	7.59478e-07	0.583952	1.32885	0.83283	1.17647	0.886482	2.42577e-22
ENSMUST00000140402.7|ENSMUSG00000022537.18|chr16|-	-0.0394091	-0.502329	0.9236	NA	-0.148462	0.0379128	-0.043925	0.0850004	0.0271229	7.67402e-16	NA	0.00477446	0.18975	0.18975	0.0228806	0.227324	0.114601	NA	0.0526114	0.0289119	0.0334968	0.961357	0.60512	2.51834	NA	0.862032	1.03864	0.957026	9.75417e-17
ENSMUST00000023432.9|ENSMUST00000231733.1|ENSMUSG00000022751.9|chr16|-	0.810218	-1.00715	-0.0990053	0.249352	-0.181087	0.00829348	-0.00745716	3.18431e-28	3.75439e-26	0.389559	0.0031859	0.00948013	0.85395	0.85395	0.0735464	0.095208	0.115067	0.0845489	0.0698036	0.0450534	0.0405102	2.2484	0.36526	0.905738	1.28319	0.834363	1.00833	0.992571	1.08093e-43
ENSMUST00000036273.12|ENSMUST00000096026.8|ENSMUSG00000035356.17|chr16|-	-0.473549	0.100098	2.48484	-0.538026	-0.843789	-0.988845	0.271388	0.045951	0.00336014	0.0120691	0.275685	2.36784e-12	4.1765e-25	4.1765e-25	0.237267	0.0341315	0.989932	0.493573	0.120354	0.0955388	0.0262206	0.622788	1.10528	11.9993	0.5839	0.430078	0.372006	1.31178	2.31552e-21
ENSMUST00000023362.14|ENSMUST00000115805.2|ENSMUSG00000022681.15|chr16|+	0.240626	0.0931977	-0.304993	0.270611	-0.168102	2.4987	-2.28331	0.000929991	0.206913	1.19109e-11	3.39031e-08	0.00035425	7.55612e-95	7.55612e-95	0.072677	0.0738433	0.0449756	0.0490238	0.0470608	0.12093	0.110506	1.27204	1.09768	0.737129	1.31076	0.845268	12.1667	0.101946	5.87087e-25
ENSMUST00000113917.7|ENSMUST00000232294.1|ENSMUST00000113910.7|ENSMUSG00000022940.17|chr16|-	0.238147	-1.24715	0.371782	0.984432	0.0425343	0.475908	-0.511853	0.0164794	6.05689e-15	0.00774283	3.09724e-28	0.689229	3.3861e-18	3.3861e-18	0.0993056	0.159835	0.139606	0.0893401	0.106362	0.0547164	0.0588491	1.2689	0.287322	1.45032	2.67629	1.04345	1.60947	0.599384	3.76646e-36
ENSMUST00000014220.14|ENSMUST00000080316.7|ENSMUSG00000014075.15|chr16|+	0.272126	-0.0611095	0.438665	-0.13206	-0.434782	1.43156	-1.00128	0.149531	0.575883	0.00143696	0.277554	0.00200391	2.73623e-33	2.73623e-33	0.18882	0.109239	0.137637	0.121621	0.140722	0.119082	0.0832897	1.31275	0.94072	1.55064	0.876289	0.647406	4.18523	0.367411	0.0125432
ENSMUST00000066983.12|ENSMUSG00000033157.17|chr16|-	0.564517	-2.54946	1.4881	0.714821	-0.765996	-0.0379974	0.0262084	2.70247e-12	3.12771e-17	8.22631e-47	2.70445e-08	7.64742e-08	0.512884	0.512884	0.080733	0.302008	0.103571	0.128575	0.142504	0.0580686	0.0400523	1.7586	0.0781241	4.42868	2.04382	0.464871	0.962715	1.02655	7.00588e-91
ENSMUST00000202722.1|ENSMUSG00000107002.1|chr16|-	-0.263705	0.112597	0.269344	-0.177756	0.126089	0.221387	-0.255106	1.23511e-11	0.00659487	1.99349e-15	1.51978e-06	0.00122886	3.13621e-34	3.13621e-34	0.0389173	0.0414471	0.033915	0.0369661	0.0390115	0.0181476	0.0209116	0.7682	1.11918	1.30911	0.837147	1.13438	1.24781	0.774834	7.81301e-23
ENSMUST00000232232.1|ENSMUST00000036161.11|ENSMUSG00000041720.14|chr16|-	0.0775863	-0.431031	-0.0140226	0.0223723	0.102548	0.233489	-0.288017	0.0975341	0.00013127	0.671489	0.717555	0.281935	5.12584e-20	5.12584e-20	0.0468254	0.112716	0.0330639	0.0618484	0.095306	0.0254863	0.0314383	1.08068	0.649839	0.986075	1.02262	1.10799	1.263	0.749749	0.00799458
ENSMUST00000232095.1|ENSMUST00000039449.8|ENSMUSG00000052299.9|chr16|-	-0.0506977	-0.256934	0.691491	0.279912	-1.04232	-0.352075	0.299744	0.549972	0.030863	6.00247e-16	0.00047385	4.38955e-46	1.80131e-14	1.80131e-14	0.0848068	0.119015	0.0854826	0.0800866	0.0731378	0.0459384	0.0391103	0.950566	0.773419	1.99669	1.32301	0.352635	0.703228	1.34951	3.52507e-47
ENSMUST00000076991.6|ENSMUSG00000059920.9|chr16|-	0.172291	-0.763788	0.573939	0.537544	-0.359695	-0.265994	0.256444	0.020348	1.11661e-11	1.72559e-10	2.9044e-12	6.31352e-07	4.73847e-10	4.73847e-10	0.0742675	0.112477	0.0899032	0.0769869	0.072208	0.0427126	0.0411791	1.18802	0.465898	1.77525	1.7118	0.697889	0.766444	1.29233	4.94792e-27
ENSMUST00000099554.4|ENSMUSG00000022978.11|chr16|-	0.0244474	0.241388	-0.0103776	-0.298472	-0.0764756	0.814092	-0.699284	0.89177	0.00289074	0.93823	0.0412894	0.171928	1.23558e-38	1.23558e-38	0.179675	0.0810266	0.133913	0.146266	0.0559836	0.0626261	0.0537942	1.02475	1.27302	0.989676	0.741951	0.926376	2.25712	0.496941	0.000198304
ENSMUST00000161046.8|ENSMUST00000160405.7|ENSMUSG00000022710.17|chr16|-	0.124599	-0.305447	-0.182677	0.358982	0.0279258	-0.213383	0.152171	0.0402297	0.0174808	3.34996e-05	3.10092e-05	0.610512	1.80993e-08	1.80993e-08	0.060739	0.128531	0.0440369	0.086171	0.0548271	0.037906	0.0270321	1.13269	0.736794	0.833037	1.43187	1.02832	0.807847	1.16436	1.52834e-07
ENSMUST00000114371.4|ENSMUST00000232413.1|ENSMUSG00000022748.8|chr16|-	-0.136733	0.604567	-0.175733	0.339907	-0.235662	-0.00129949	0.00122407	0.0481166	2.78914e-13	0.0029193	0.000131027	6.5977e-06	0.970174	0.970174	0.0691852	0.0827697	0.0590477	0.0888758	0.0522965	0.0347555	0.0327383	0.872203	1.83046	0.838842	1.40482	0.790047	0.998701	1.00122	4.40885e-17
ENSMUST00000191696.1|ENSMUSG00000102562.1|chr16|+	0.1737	0.605034	-2.29927	0.212771	0.328707	-0.472699	0.386115	8.09516e-07	0.0885903	9.27224e-13	0.298819	0.0510126	1.2719e-16	1.2719e-16	0.0352114	0.3553	0.321986	0.204791	0.168449	0.0571156	0.0466538	1.1897	1.83131	0.100332	1.2371	1.38917	0.623318	1.47125	1.43107e-21
ENSMUST00000023631.15|ENSMUST00000113827.2|ENSMUSG00000022914.16|chr16|-	0.262079	-0.477997	0.0732063	0.159627	-0.334584	-0.0318778	0.0293689	7.15089e-08	3.77597e-10	0.0533693	0.00100828	1.00279e-14	0.201621	0.201621	0.0486472	0.0763206	0.037893	0.0485454	0.043234	0.0249641	0.0229993	1.29963	0.620024	1.07595	1.17307	0.715636	0.968625	1.0298	6.83016e-24
ENSMUST00000117785.8|ENSMUST00000117200.7|ENSMUST00000226478.1|ENSMUSG00000052516.19|chr16|-	0.979363	NA	0.232018	-14.7763	0.0243004	0.109806	-0.0806561	0.820155	NA	0.957026	0.945832	0.995503	0.0388426	0.0388426	4.30782	NA	4.30569	217.485	4.31129	0.0531528	0.0390426	2.66276	NA	1.26114	3.82588e-07	1.0246	1.11606	0.922511	6.7703e-13
ENSMUST00000102817.4|ENSMUSG00000047261.9|chr16|-	0.17453	-0.452972	0.0273337	-0.525424	-0.343953	0.251126	-0.213266	0.0165086	8.04495e-08	2.09333e-06	4.12917e-08	0.000738158	4.94949e-47	4.94949e-47	0.0727974	0.0844134	0.00576149	0.0957887	0.101912	0.0174356	0.014807	1.19069	0.635736	1.02771	0.591305	0.708963	1.28547	0.807941	1.44244e-13
ENSMUST00000008537.9|ENSMUSG00000008393.9|chr16|-	0.505053	0.248473	-0.273975	-0.0835196	0.00800799	-0.098051	0.106938	2.89664e-22	0.0129256	0.176884	3.81649e-16	0.854453	4.91895e-10	4.91895e-10	0.0520454	0.0999566	0.202883	0.010255	0.0436548	0.0157596	0.017188	1.65707	1.28207	0.760351	0.919873	1.00804	0.906603	1.11287	5.61358e-24
ENSMUST00000231468.1|ENSMUST00000163352.8|ENSMUST00000164916.8|ENSMUSG00000075229.11|chr16|+	-0.0238731	0.316861	-0.141058	0.0710794	-0.159234	0.939051	-0.941715	0.820035	0.0501973	0.335023	0.560856	0.176841	1.14755e-41	1.14755e-41	0.104936	0.161806	0.146319	0.12222	0.117904	0.0694422	0.0696392	0.97641	1.37281	0.868439	1.07367	0.852797	2.55755	0.389958	0.028864
ENSMUST00000115609.9|ENSMUST00000165430.7|ENSMUST00000000335.11|ENSMUSG00000000326.13|chr16|-	0.49437	-0.215817	0.408673	0.292955	-0.13945	-0.384478	0.380453	6.08854e-28	3.43544e-32	3.40068e-16	6.88287e-08	0.000333477	6.52476e-97	6.52476e-97	0.0451154	0.0182729	0.0500935	0.0543093	0.0388679	0.0184044	0.0182117	1.63947	0.805883	1.50482	1.34038	0.869836	0.680806	1.46295	1.0178e-52
ENSMUST00000231956.1|ENSMUST00000232653.1|ENSMUST00000096987.6|ENSMUSG00000072214.7|chr16|-	1.31258	0.118062	-0.593272	1.66332	1.20703	0.0355372	-0.0944096	2.67832e-231	0.425055	0	3.40896e-153	1.46841e-47	0.0161696	0.0161696	0.0404223	0.148006	0.015515	0.0630869	0.0833192	0.014776	0.0392545	3.71574	1.12531	0.552517	5.27679	3.34353	1.03618	0.90991	0
ENSMUST00000051160.3|ENSMUST00000167388.2|ENSMUSG00000050761.4|chr16|-	1.26413	0.105935	-0.570496	1.58736	1.15117	0.0277294	-0.0749436	8.87369e-236	0.461088	0	2.35274e-157	1.1359e-47	0.0463827	0.0463827	0.0385553	0.143728	0.0148849	0.059394	0.079367	0.0139211	0.0376243	3.54002	1.11175	0.565245	4.89082	3.1619	1.02812	0.927796	0
ENSMUST00000232319.1|ENSMUST00000045918.14|ENSMUST00000231531.1|ENSMUSG00000033809.15|chr16|-	0.0541955	0.0449757	0.292162	-0.194119	-0.255675	0.159832	-0.315995	0.582855	0.661503	0.0279191	0.277695	0.0315305	0.000300189	0.000300189	0.0986774	0.102722	0.132896	0.178827	0.118901	0.0442119	0.0874088	1.05569	1.046	1.33932	0.82356	0.774393	1.17331	0.729063	0.0342141
ENSMUST00000090453.8|ENSMUST00000202281.3|ENSMUSG00000022540.16|chr16|-	-0.0855354	0.0431606	-0.043433	-0.108217	0.355135	0.331889	-0.49425	0.260757	0.103844	0.210409	0.0923777	0.00702896	2.95152e-67	2.95152e-67	0.0760582	0.0265359	0.0346787	0.0643007	0.131753	0.0191546	0.0285251	0.918021	1.04411	0.957497	0.897433	1.42637	1.3936	0.610028	9.79614e-06
ENSMUST00000232289.1|ENSMUST00000023684.13|ENSMUST00000231380.1|ENSMUSG00000022962.15|chr16|-	0.578603	0.213245	-0.0664855	-1.02551	-0.0566315	-0.242317	0.242092	1.74433e-09	0.00370874	0.559966	2.13598e-26	0.618697	5.89119e-07	5.89119e-07	0.0961138	0.0734838	0.114062	0.096463	0.113787	0.0485144	0.0484693	1.78355	1.23769	0.935676	0.358615	0.944942	0.784807	1.27391	1.36658e-29
ENSMUST00000042732.5|ENSMUSG00000035764.5|chr16|-	0.139304	15.7438	-2.15299	0.125609	0.852561	0.18365	-0.129653	0.991208	0.954392	0.864762	0.992072	0.946234	0.000148316	0.000148316	12.6413	275.279	12.6412	12.6413	12.6423	0.0484071	0.0341743	1.14947	6.87741e+06	0.116136	1.13384	2.34565	1.2016	0.8784	1.43687e-237
ENSMUST00000066027.13|ENSMUST00000151266.7|ENSMUST00000143343.7|ENSMUST00000155387.7|ENSMUST00000076757.11|ENSMUSG00000003531.15|chr16|+	0.830546	-1.00163	-0.00189095	-0.834211	-1.05785	0.022315	-0.0254864	6.34137e-110	4.45682e-09	0.974249	4.75072e-19	9.02056e-38	0.453343	0.453343	0.0372846	0.170744	0.0585792	0.0935431	0.0823462	0.0297591	0.0339885	2.29457	0.367279	0.998111	0.434217	0.347203	1.02257	0.974836	4.39811e-132
ENSMUST00000205765.1|ENSMUST00000023165.8|ENSMUSG00000022521.10|chr16|-	-0.0868396	-0.157193	0.407492	-0.131097	-0.33672	0.020929	-0.0179671	0.0916023	0.0532772	1.29298e-22	0.0680201	3.08176e-11	0.493415	0.493415	0.0514756	0.0813348	0.0416403	0.0718389	0.0506909	0.0305583	0.0262337	0.916824	0.854539	1.50304	0.877133	0.714109	1.02115	0.982193	2.74608e-22
ENSMUST00000164728.7|ENSMUST00000023312.13|ENSMUST00000168071.1|ENSMUST00000170035.7|ENSMUSG00000022636.13|chr16|-	-0.721794	14.5523	0.239274	-1.26018	-0.3296	-0.230324	0.267369	0.846174	0.928016	0.948723	0.734888	0.92943	3.00452e-15	3.00452e-15	3.72053	161.081	3.7206	3.72138	3.72167	0.0291892	0.033884	0.48588	2.08927e+06	1.27033	0.283604	0.719212	0.794276	1.30652	6.53839e-72
ENSMUST00000130481.1|ENSMUSG00000087141.1|chr16|-	-0.58236	-1.27656	0.00572432	-0.0118356	0.885189	0.0628086	-0.0558137	0.00133007	0.0012579	0.741626	0.960994	0.00667599	0.187466	0.187466	0.181454	0.395781	0.0173621	0.242006	0.326326	0.0476504	0.0423437	0.558579	0.278996	1.00574	0.988234	2.42344	1.06482	0.945715	1.80572e-05
ENSMUST00000007207.14|ENSMUST00000120099.7|ENSMUST00000232309.1|ENSMUSG00000022843.17|chr16|-	0.0341826	12.9359	-0.16806	-0.0975755	-0.398398	0.748902	-0.454816	0.991414	0.973252	0.957823	0.975505	0.900247	9.77021e-12	9.77021e-12	3.17643	385.796	3.17781	3.17785	3.1783	0.109973	0.066788	1.03477	414947	0.845303	0.907034	0.671395	2.11468	0.634565	7.444e-05
ENSMUST00000115233.1|ENSMUST00000060188.13|ENSMUSG00000047714.14|chr16|-	0.169465	-0.430962	0.759832	0.0651256	-0.159349	-0.190559	0.187953	1.83713e-05	2.81625e-20	1.11786e-71	0.203131	4.17911e-15	1.63762e-25	1.63762e-25	0.0395594	0.0467131	0.0424417	0.051172	0.0203008	0.0182537	0.0180041	1.18467	0.649883	2.13792	1.06729	0.852698	0.826497	1.20678	4.30498e-85
ENSMUST00000114966.7|ENSMUST00000114949.7|ENSMUST00000114953.7|ENSMUST00000114954.7|ENSMUST00000114947.1|ENSMUST00000114963.7|ENSMUST00000114964.7|ENSMUST00000114973.8|ENSMUST00000089655.11|ENSMUST00000076810.11|ENSMUST00000114960.8|ENSMUSG00000061751.16|chr16|-	-2.2268	0.886643	-2.60967	1.7237	0.451624	-0.306409	0.398927	0	3.81119e-58	0	8.31187e-35	5.23323e-20	1.15642e-102	1.15642e-102	0.0414155	0.0551561	0.0382666	0.140059	0.0493088	0.0142425	0.0185429	0.107873	2.42697	0.0735592	5.60522	1.57086	0.736085	1.49023	0
ENSMUST00000065515.13|ENSMUSG00000022757.19|chr16|-	0.223676	-0.0780184	-0.0388372	0.0283627	-0.0657404	0.847506	-0.690947	0.0104192	0.156253	0.588329	0.655919	0.35196	3.88229e-72	3.88229e-72	0.087319	0.0550283	0.0717535	0.063657	0.0706284	0.0471839	0.0384677	1.25067	0.924947	0.961907	1.02877	0.936374	2.33382	0.501101	0.00481048
ENSMUST00000115804.8|ENSMUST00000115802.1|ENSMUST00000023361.11|ENSMUSG00000022680.14|chr16|-	-0.578485	1.07983	-0.171687	0.170571	-0.0799613	-0.126479	0.116189	4.56109e-06	0.00229232	0.199888	0.0994511	0.482632	0.062915	0.062915	0.126196	0.354102	0.133935	0.103532	0.113893	0.0680069	0.062474	0.560747	2.94418	0.842242	1.18598	0.923152	0.881193	1.12321	3.75832e-06
ENSMUST00000023610.14|ENSMUSG00000022893.14|chr16|-	-0.420985	-0.627477	-0.372086	1.10505	0.467461	-0.615675	0.25137	1.19001e-05	1.26615e-27	0.340949	2.34409e-11	3.13708e-11	2.34785e-21	2.34785e-21	0.0961283	0.0576119	0.390726	0.165357	0.0704009	0.0648877	0.0264926	0.6564	0.533937	0.689295	3.01938	1.59594	0.540276	1.28579	6.27972e-37
ENSMUST00000232423.1|ENSMUSG00000003527.9|chr16|-	0.90628	-2.8966	1.39687	0.362326	-0.187086	-0.276221	0.361718	8.18989e-15	4.08461e-14	1.56529e-29	0.00246258	0.110523	6.77797e-09	6.77797e-09	0.116719	0.383236	0.123787	0.119662	0.117233	0.0476545	0.0624047	2.4751	0.0552105	4.04255	1.43667	0.829373	0.758645	1.43579	8.95212e-68
ENSMUST00000114244.1|ENSMUST00000046283.15|ENSMUSG00000032932.15|chr16|-	-0.664164	0.235359	0.164969	0.0839919	0.504776	-0.0100301	0.00872406	6.76437e-17	0.0104236	0.0100862	0.337437	1.97892e-06	0.823427	0.823427	0.0795304	0.0918849	0.0641188	0.0875608	0.106144	0.04495	0.039097	0.514704	1.26536	1.17936	1.08762	1.65661	0.99002	1.00876	1.64589e-17
ENSMUST00000130560.7|ENSMUST00000115230.1|ENSMUSG00000022548.14|chr16|-	1.16016	-0.400064	1.2196	-0.0281401	0.0158367	-0.0926456	0.0510414	2.67859e-05	0.380334	0.014311	0.378893	0.53624	0.0170494	0.0170494	0.276281	0.456028	0.497927	0.0319797	0.0256047	0.0388347	0.0213953	3.19044	0.670277	3.38584	0.972252	1.01596	0.911517	1.05237	0.000240205
ENSMUST00000118236.7|ENSMUST00000115776.1|ENSMUST00000096234.3|ENSMUST00000115777.9|ENSMUSG00000022674.15|chr16|-	-0.23202	-1.22734	0.750026	-0.0853075	-0.0932652	0.0642331	-0.0658073	0.00363215	7.5494e-14	3.04416e-51	0.313935	0.246009	0.0632036	0.0632036	0.0797742	0.164128	0.0498081	0.0847146	0.0803943	0.0345756	0.035423	0.79293	0.293071	2.11706	0.91823	0.910952	1.06634	0.936311	7.65953e-54
ENSMUST00000115645.9|ENSMUST00000052325.6|ENSMUSG00000005732.14|chr16|-	0.0556841	-0.182284	0.234097	0.0768049	-0.0917413	0.266393	-0.290708	0.0807256	1.31198e-15	1.50209e-17	0.012466	0.00011268	3.53218e-95	3.53218e-95	0.0318834	0.0228041	0.0274537	0.0307383	0.0237578	0.0128698	0.0140445	1.05726	0.833365	1.26377	1.07983	0.912341	1.30525	0.747734	2.91758e-29
ENSMUST00000004173.11|ENSMUST00000118703.7|ENSMUST00000117713.7|ENSMUSG00000004071.13|chr16|-	0.502256	-0.0840688	-1.031	0.35929	1.12018	-0.118335	0.111018	1.19687e-48	0.197905	0	4.76863e-40	3.42178e-60	3.63219e-10	3.63219e-10	0.0342649	0.065294	0.0267509	0.0271247	0.0684511	0.018876	0.0177089	1.65244	0.919368	0.356649	1.43231	3.0654	0.888399	1.11742	0
ENSMUST00000114600.1|ENSMUST00000181177.1|ENSMUST00000023344.9|ENSMUSG00000022664.11|chr16|-	0.0990608	-0.374673	1.2724	-0.200387	-0.091187	0.398954	-0.187172	0.29265	0.000953829	1.09819e-25	0.00229174	0.703091	9.31117e-08	9.31117e-08	0.0941351	0.113407	0.121443	0.06571	0.239241	0.0747149	0.0350531	1.10413	0.687514	3.56941	0.818414	0.912847	1.49026	0.829301	3.33044e-22
ENSMUST00000186535.1|ENSMUST00000186944.6|ENSMUST00000191079.1|ENSMUSG00000022639.14|chr16|-	1.20465	-0.147341	1.34384	-0.233014	1.13108	-0.0399574	0.0339384	7.32725e-08	0.825028	1.38083e-12	5.39742e-37	1.0479e-18	0.422251	0.422251	0.22379	0.666453	0.189649	0.0183373	0.128097	0.0497897	0.0422896	3.3356	0.863	3.83375	0.792142	3.09901	0.96083	1.03452	1.30055e-34
ENSMUST00000170757.2|ENSMUSG00000045975.8|chr16|-	-0.017856	0.18887	0.243868	0.273169	-0.130558	0.0152971	-0.00966833	0.881267	0.373809	0.111687	0.00491871	0.000671372	0.787215	0.787215	0.119547	0.212366	0.153313	0.0971333	0.0383879	0.056671	0.035818	0.982303	1.20788	1.27618	1.31412	0.877606	1.01541	0.990378	0.00631467
ENSMUST00000227021.1|ENSMUST00000227723.1|ENSMUST00000226232.1|ENSMUST00000005406.11|ENSMUST00000227737.1|ENSMUSG00000022892.11|chr16|-	-0.132072	-0.584304	0.0537528	0.0271085	0.0710075	0.174866	-0.118175	0.173896	1.71731e-07	0.0801861	0.29089	0.123135	4.80584e-12	4.80584e-12	0.0971267	0.111773	0.0307228	0.0256668	0.0460565	0.0253018	0.0170991	0.876278	0.557494	1.05522	1.02748	1.07359	1.19109	0.88854	1.0265e-07
ENSMUST00000231259.1|ENSMUSG00000004843.7|chr16|-	0.304542	-0.164922	-0.19083	0.0936537	0.0581007	-0.0319681	0.0368989	0.00443823	0.0105154	0.0148846	0.289314	0.338013	0.367527	0.367527	0.107037	0.0644629	0.0783642	0.0883836	0.0606417	0.0354762	0.040948	1.356	0.84796	0.826273	1.09818	1.05982	0.968537	1.03759	0.00132965
ENSMUST00000056521.11|ENSMUST00000118412.7|ENSMUSG00000044117.12|chr16|+	-4.0145	NA	-3.69874	14.61	-2.21464	0.314323	-0.331424	0.968684	NA	0.971145	0.971416	0.982721	0.000122787	0.000122787	102.256	NA	102.255	407.735	102.257	0.0818445	0.0862972	0.0180521	NA	0.0247546	2.21337e+06	0.109193	1.36933	0.717901	2.38838e-36
ENSMUST00000004480.4|ENSMUSG00000004366.4|chr16|-	0.39907	-0.209693	-0.00614779	0.121057	NA	0.480723	-0.191114	0.178062	0.32172	0.579864	0.590114	NA	3.46507e-15	3.46507e-15	0.296321	0.211612	0.0111055	0.224733	NA	0.0610605	0.024275	1.49044	0.810833	0.993871	1.12869	NA	1.61724	0.826038	0.000838228
ENSMUST00000054178.7|ENSMUST00000121927.7|ENSMUSG00000048490.14|chr16|-	-0.238595	-0.208614	0.375663	0.520836	-0.133594	0.0772924	-0.0673821	0.0103508	0.000102384	7.89133e-10	1.85008e-05	0.0493002	0.0499458	0.0499458	0.0930599	0.053699	0.0611122	0.121626	0.0679525	0.0394263	0.0343711	0.787734	0.811709	1.45596	1.68343	0.874945	1.08036	0.934838	1.10612e-11
ENSMUST00000096199.4|ENSMUST00000079158.12|ENSMUST00000115547.8|ENSMUSG00000022822.16|chr16|-	0.0976312	-0.573642	0.132613	-0.112925	0.232276	0.0296005	-0.0312774	0.0630254	3.76079e-14	0.00160366	0.0820071	0.0172961	0.322552	0.322552	0.0525178	0.0757882	0.0420293	0.064931	0.0975806	0.0299228	0.0316179	1.10256	0.56347	1.14181	0.893217	1.26147	1.03004	0.969207	4.98971e-13
ENSMUST00000170853.7|ENSMUST00000121759.7|ENSMUSG00000022973.18|chr16|-	-0.501353	0.645057	0.11381	0.102186	-0.621385	-0.0279039	0.0294428	5.8749e-31	1.79683e-14	2.56456e-19	0.0290149	2.25943e-29	0.0881635	0.0881635	0.0433336	0.0841628	0.0126653	0.0468038	0.0552236	0.0163643	0.0172668	0.605711	1.9061	1.12054	1.10759	0.5372	0.972482	1.02988	1.97412e-68
ENSMUST00000023510.6|ENSMUSG00000022814.6|chr16|-	0.96407	-1.11023	0.803272	1.27264	0.737864	-0.0211751	0.022185	1.51492e-11	6.9523e-42	6.61736e-11	2.35379e-13	1.26282e-05	0.747735	0.747735	0.1429	0.0818776	0.12303	0.173692	0.168985	0.0658372	0.0689773	2.62235	0.329484	2.23284	3.57027	2.09146	0.979048	1.02243	1.69422e-50
ENSMUST00000023562.8|ENSMUSG00000022856.9|chr16|-	-0.0054073	-0.450513	0.252457	1.29026	0.0322344	0.73265	-0.671184	0.98027	2.27109e-07	0.00503807	0.0235981	0.851265	3.65307e-20	3.65307e-20	0.218645	0.0870447	0.0900156	0.57	0.171912	0.0796548	0.0729721	0.994607	0.637301	1.28718	3.63373	1.03276	2.08059	0.511103	6.78022e-08
ENSMUST00000184863.7|ENSMUST00000038281.5|ENSMUSG00000038055.12|chr16|-	0.425666	-0.29057	0.433972	-0.580583	-2.27987	0.085058	-0.1213	2.42665e-07	0.0778701	2.785e-09	0.00584486	5.98721e-07	0.0390397	0.0390397	0.0824411	0.164799	0.0730126	0.210634	0.456738	0.0412149	0.058776	1.53061	0.747837	1.54338	0.559572	0.102298	1.08878	0.885768	7.43124e-22
ENSMUST00000137035.7|ENSMUST00000114357.9|ENSMUST00000114358.8|ENSMUSG00000022747.17|chr16|-	1.58266	0.0592052	1.84214	-1.19482	-0.190101	-0.0989851	0.114184	7.12856e-18	0.00278856	1.14318e-07	1.16938e-07	3.45708e-16	1.8556e-07	1.8556e-07	0.183756	0.0198002	0.347419	0.225513	0.0233076	0.0189872	0.0219026	4.86788	1.06099	6.31003	0.302758	0.826875	0.905756	1.12096	3.27961e-50
ENSMUST00000090192.11|ENSMUST00000232035.1|ENSMUST00000232139.1|ENSMUST00000231643.1|ENSMUSG00000038965.17|chr16|-	0.517658	-0.687572	0.395798	0.192061	-0.457443	-0.00150051	0.00149889	4.54945e-68	2.13185e-94	5.42385e-24	1.56938e-14	1.7762e-57	0.921369	0.921369	0.0296923	0.0333575	0.039181	0.0250023	0.0286269	0.0152012	0.0151848	1.67809	0.502795	1.48557	1.21174	0.6329	0.998501	1.0015	2.21342e-203
ENSMUST00000164458.9|ENSMUST00000231245.1|ENSMUST00000231712.1|ENSMUST00000023455.13|ENSMUSG00000022771.17|chr16|-	0.399471	-0.12901	-0.0865825	-0.443991	0.456645	0.105856	-0.108872	0.00178208	0.141997	0.386513	6.59663e-07	0.00137177	0.0378156	0.0378156	0.127858	0.0878577	0.0999847	0.0892826	0.142678	0.0509695	0.0524216	1.49104	0.878965	0.91706	0.641471	1.57877	1.11166	0.896845	2.41377e-08
ENSMUST00000119953.1|ENSMUSG00000005846.12|chr16|-	-0.143546	0.176806	0.182276	-0.163917	-0.355641	0.593287	-0.540143	0.0246789	6.05787e-05	0.00453784	0.0327356	3.69501e-06	9.23605e-64	9.23605e-64	0.0639008	0.0440852	0.0642239	0.0767651	0.0768481	0.0351942	0.0320416	0.866281	1.1934	1.19995	0.848812	0.700724	1.80993	0.582665	0.000387161
ENSMUST00000182627.7|ENSMUST00000057018.14|ENSMUST00000039090.8|ENSMUSG00000038094.15|chr16|-	0.0266735	NA	-1.4617	-14.676	-0.580148	-0.509451	0.211151	0.812577	NA	0.0194038	0.963941	0.0560144	1.22316e-10	1.22316e-10	0.112498	NA	0.625278	324.631	0.303595	0.0791512	0.0328056	1.02703	NA	0.231842	4.22934e-07	0.559816	0.600825	1.2351	0.00359549
ENSMUST00000066127.12|ENSMUST00000117945.7|ENSMUST00000155943.8|ENSMUST00000117082.1|ENSMUSG00000003166.20|chr16|-	-0.223925	-1.89062	0.00242261	0.260556	0.677876	-0.214222	0.215095	0.0131196	5.38969e-77	0.976292	0.03025	9.39756e-08	1.21325e-05	1.21325e-05	0.0902737	0.101798	0.08152	0.120249	0.126991	0.0489629	0.0491623	0.799375	0.150978	1.00243	1.29765	1.96969	0.807169	1.23998	3.20519e-63
ENSMUST00000052505.9|ENSMUSG00000043140.10|chr16|-	-0.358595	0.558823	0.261296	0.196644	-0.4298	0.205945	-0.212326	5.20534e-08	3.63075e-06	0.00603448	0.0144029	3.50743e-06	2.7149e-06	2.7149e-06	0.0658679	0.120658	0.0951586	0.0803594	0.0926569	0.0438995	0.0452597	0.698658	1.74861	1.29861	1.21731	0.650639	1.22869	0.808701	1.55096e-19
ENSMUST00000096229.10|ENSMUST00000230980.1|ENSMUST00000230038.1|ENSMUST00000230022.1|ENSMUST00000023477.14|ENSMUST00000115749.2|ENSMUSG00000022789.15|chr16|-	-0.422663	-1.04274	0.649685	-0.373671	-0.908109	-0.0568803	0.0543627	1.7084e-08	1.97631e-15	4.45392e-52	0.000719884	1.6501e-41	0.138033	0.138033	0.0749509	0.13128	0.042785	0.110492	0.0672871	0.0383508	0.0366534	0.655299	0.352489	1.91494	0.688203	0.403286	0.944707	1.05587	2.51276e-68
ENSMUST00000089404.9|ENSMUST00000114488.7|ENSMUST00000066037.12|ENSMUST00000138166.7|ENSMUSG00000022641.15|chr16|-	-0.455717	0.684795	-0.0333866	-0.0378724	-0.0614496	-0.80993	0.61634	1.09049e-05	8.29818e-12	0.737355	0.539137	0.372572	8.38421e-62	8.38421e-62	0.10361	0.100214	0.0995552	0.0616696	0.0689155	0.0488236	0.0371537	0.633993	1.98336	0.967165	0.962836	0.9404	0.444889	1.85214	2.13952e-20
ENSMUST00000023143.13|ENSMUST00000117360.7|ENSMUSG00000022500.15|chr16|-	0.552674	0.422185	0.218455	-0.383378	0.809849	-0.0685019	0.0616951	3.57479e-09	1.6687e-34	0.662147	3.63725e-152	2.2257e-66	0.000163499	0.000163499	0.0936299	0.0344625	0.499954	0.0145906	0.0470563	0.0181721	0.0163664	1.73789	1.52529	1.24415	0.681555	2.24757	0.933792	1.06364	1.23949e-161
ENSMUST00000114666.8|ENSMUST00000063661.12|ENSMUSG00000052459.13|chr16|-	-0.187043	0.388004	-0.0468943	0.194665	0.059448	-0.401603	0.256572	5.72032e-07	1.23175e-07	0.000369409	1.83435e-07	0.218098	2.59748e-101	2.59748e-101	0.0374054	0.0733643	0.0131688	0.0373252	0.0482689	0.0187937	0.0120067	0.829408	1.47403	0.954188	1.2149	1.06125	0.669247	1.29249	1.47245e-19
ENSMUST00000056102.7|ENSMUSG00000050272.9|chr16|-	1.77451	-0.675686	0.0929586	-0.600503	0.802808	0.000304797	-0.000346223	5.99656e-11	0.019674	0.00152114	2.72966e-12	0.00547833	0.993983	0.993983	0.271174	0.289682	0.0293187	0.0858968	0.289043	0.0404143	0.0459072	5.89741	0.508807	1.09742	0.548536	2.2318	1.0003	0.999654	8.66421e-23
ENSMUST00000073466.12|ENSMUST00000114023.2|ENSMUST00000124282.7|ENSMUST00000117644.7|ENSMUST00000122254.7|ENSMUSG00000058240.14|chr16|-	-0.269969	0.12785	-0.262755	0.147946	0.689988	0.0972057	-0.0932199	1.7864e-06	0.0959068	7.22926e-12	0.0307483	3.18779e-16	0.00112518	0.00112518	0.0565239	0.0767855	0.0383413	0.0684837	0.0844953	0.0298433	0.0286197	0.763403	1.13638	0.768931	1.15945	1.99369	1.10209	0.910993	1.03112e-25
ENSMUST00000231592.1|ENSMUST00000053336.7|ENSMUSG00000043391.10|chr16|-	0.0703464	0.132549	0.195345	0.396825	-0.67111	-0.223882	0.211639	0.20436	0.22583	0.00789436	5.30038e-11	1.88273e-41	5.82143e-12	5.82143e-12	0.0554247	0.109439	0.0735333	0.060471	0.0497623	0.0325223	0.0307438	1.07288	1.14174	1.21573	1.4871	0.511141	0.79941	1.2357	6.23764e-36
ENSMUST00000003620.12|ENSMUST00000136776.7|ENSMUST00000139861.1|ENSMUSG00000003526.12|chr16|-	-0.32779	-0.0545526	4.66016	3.16757	1.17321	-0.119757	0.14692	5.70837e-84	0.799616	2.45459e-60	2.04319e-20	2.53579e-13	0.000476949	0.000476949	0.0168829	0.214906	0.284419	0.342067	0.16034	0.034281	0.0420566	0.720515	0.946909	105.653	23.7496	3.23234	0.887136	1.15826	8.56336e-228
ENSMUST00000118522.7|ENSMUSG00000022974.12|chr16|-	0.0641348	-1.81255	0.363383	0.00884811	0.442797	-0.161692	0.0869442	0.175648	7.18673e-39	2.36833e-06	0.943586	0.000133058	0.00475825	0.00475825	0.0473573	0.138992	0.0770017	0.125039	0.115893	0.0572776	0.030799	1.06624	0.163238	1.43819	1.00889	1.55706	0.850703	1.09084	7.79584e-45
ENSMUST00000175977.7|ENSMUST00000026704.13|ENSMUSG00000025613.13|chr16|-	-0.466013	-0.744857	1.00228	0.356327	-0.463724	0.0685164	-0.0727409	5.7777e-08	7.69969e-21	6.06612e-86	2.7821e-06	5.06112e-09	0.0401709	0.0401709	0.0858924	0.0795474	0.0510132	0.0760362	0.0793349	0.0333903	0.035449	0.627499	0.474802	2.7245	1.42807	0.628937	1.07092	0.929842	1.70927e-96
ENSMUST00000023467.8|ENSMUSG00000022781.8|chr16|-	0.0177207	0.925828	0.21021	-1.27718	0.236504	-0.394808	0.236866	0.747968	7.13813e-62	0.021975	1.7825e-49	2.60866e-06	1.27444e-21	1.27444e-21	0.0551498	0.0557776	0.0917629	0.0863727	0.0503259	0.0413333	0.024798	1.01788	2.52396	1.23394	0.278824	1.26681	0.673809	1.26727	2.47789e-101
ENSMUST00000002923.9|ENSMUSG00000002844.9|chr16|-	0.0776367	-0.0320817	0.249435	-0.684875	0.195651	-0.0114698	0.0123731	0.38198	0.603926	0.0427823	0.000866286	0.0756099	0.810408	0.810408	0.0888033	0.0618426	0.123127	0.205625	0.110118	0.0478108	0.0515761	1.08073	0.968427	1.2833	0.504153	1.2161	0.988596	1.01245	0.00120303
ENSMUST00000118362.7|ENSMUST00000038424.13|ENSMUST00000118679.1|ENSMUSG00000022498.16|chr16|-	0.067046	0.212902	0.10593	-0.165041	-0.35861	0.108038	-0.0995635	0.186304	0.000449378	0.0516749	0.0487769	2.04465e-09	0.000562471	0.000562471	0.0507312	0.0606688	0.0544395	0.0837545	0.0598259	0.0313236	0.0288666	1.06934	1.23726	1.11174	0.847859	0.698647	1.11409	0.905232	1.22067e-09
ENSMUST00000231717.1|ENSMUST00000232352.1|ENSMUST00000100024.2|ENSMUSG00000022523.10|chr16|-	-0.297842	1.07457	0.0260595	0.234063	0.0399528	-0.0667843	0.106225	5.44156e-08	1.77374e-05	0.0763256	0.0191477	0.645495	0.000325784	0.000325784	0.0547883	0.250388	0.0147028	0.0999139	0.0868483	0.0185827	0.0295571	0.742418	2.92873	1.0264	1.26372	1.04076	0.935397	1.11207	1.29024e-10
ENSMUST00000164263.8|ENSMUST00000002588.10|ENSMUST00000163370.7|ENSMUSG00000002489.16|chr16|-	14.5655	14.5871	-1.14651	-3.36265	-0.360961	0.0531992	-0.0696853	0.975519	0.960238	0.905281	0.727544	0.970115	0.187497	0.187497	474.646	292.588	9.6351	9.65187	9.63489	0.040363	0.0528713	2.11706e+06	2.16324e+06	0.317744	0.0346432	0.697006	1.05464	0.932687	1.11446e-26
ENSMUST00000121803.7|ENSMUST00000096052.8|ENSMUST00000121245.7|ENSMUST00000023335.12|ENSMUST00000119941.1|ENSMUST00000023334.14|ENSMUSG00000022656.15|chr16|-	0.538885	-15.4352	-0.83481	0.704458	-0.391191	-0.0213863	0.0210893	0.880216	0.945675	0.815469	0.843869	0.912941	0.614125	0.614125	3.57598	226.526	3.57709	3.57689	3.5781	0.0424168	0.0418277	1.7141	1.97963e-07	0.433957	2.02275	0.676251	0.978841	1.02131	2.27251e-52
ENSMUST00000120594.7|ENSMUST00000120898.7|ENSMUST00000114292.7|ENSMUSG00000064115.13|chr16|-	-0.111658	1.44878	0.0752072	-0.139577	0.608106	0.0351993	-0.0443341	3.99559e-06	3.34939e-12	0.0005386	0.00177212	0.0720294	0.0393442	0.0393442	0.0242124	0.208091	0.0217312	0.0446507	0.338037	0.0170823	0.0215155	0.89435	4.2579	1.07811	0.869726	1.83695	1.03583	0.956634	1.6897e-20
ENSMUST00000040402.13|ENSMUST00000174711.7|ENSMUSG00000036398.13|chr17|-	0.116245	-0.577387	0.390017	-0.268041	-0.00142771	0.0861711	-0.127383	0.0491166	1.61598e-18	6.31509e-33	1.78315e-08	0.970726	3.51005e-06	3.51005e-06	0.0590803	0.0657519	0.0326311	0.047594	0.0389051	0.0185775	0.0274622	1.12327	0.561363	1.47701	0.764876	0.998573	1.08999	0.880397	1.31852e-40
ENSMUST00000066026.7|ENSMUST00000182485.7|ENSMUSG00000040327.16|chr17|-	-0.0363591	0.0910986	0.104711	-0.350389	0.413754	0.198372	-0.224551	0.666298	0.508939	0.247651	0.0126177	0.133032	0.000532717	0.000532717	0.0843141	0.137926	0.0905748	0.140472	0.275422	0.057271	0.064829	0.964294	1.09538	1.11039	0.704414	1.51248	1.21942	0.798875	0.042835
ENSMUST00000025025.6|ENSMUSG00000024190.6|chr17|-	-0.046144	-0.173394	0.173963	0.281775	0.079502	0.813723	-0.642307	0.743904	0.00228037	0.389289	0.220618	0.0509481	6.28833e-40	6.28833e-40	0.141248	0.0568309	0.202069	0.230041	0.0407302	0.0615289	0.0485674	0.954904	0.840806	1.19001	1.32548	1.08275	2.25629	0.526078	9.07674e-05
ENSMUST00000161012.7|ENSMUST00000160885.1|ENSMUSG00000050410.15|chr17|-	-0.217367	-0.239563	0.137912	0.612682	0.0934402	0.387527	-0.480949	0.436655	0.012543	0.451185	0.0688901	0.287195	1.7184e-09	1.7184e-09	0.279445	0.0959601	0.183043	0.336797	0.0877954	0.0643476	0.0798599	0.804634	0.786972	1.14787	1.84537	1.09794	1.47333	0.618196	0.00115818
ENSMUST00000024905.9|ENSMUSG00000024096.16|chr17|-	0.0744809	-0.52116	0.318902	0.385642	-0.325418	0.0881168	-0.0840594	0.640264	0.000482885	0.0142133	0.0109218	0.000256454	0.173622	0.173622	0.159375	0.149326	0.130067	0.151518	0.0890159	0.0647605	0.0617785	1.07732	0.593831	1.37562	1.47056	0.722225	1.09212	0.919377	5.15677e-06
ENSMUST00000024766.6|ENSMUSG00000023971.8|chr17|-	0.286718	-0.29988	0.169309	0.132264	0.00678958	0.554261	-0.256099	0.0617841	0.0001305	0.383375	0.142812	0.959801	1.58891e-08	1.58891e-08	0.153502	0.0783895	0.19423	0.0902582	0.134704	0.0980702	0.0453138	1.33205	0.740907	1.18449	1.14141	1.00681	1.74065	0.774065	0.000381822
ENSMUST00000180077.6|ENSMUSG00000062691.10|chr17|+	0.144749	0.138256	0.0447014	0.00352775	-0.501551	1.40642	-1.19641	0.0674663	0.00101619	0.519181	0.965755	1.81517e-12	2.50945e-163	2.50945e-163	0.0791601	0.0420743	0.0693465	0.0821685	0.0711623	0.0516403	0.0439293	1.15575	1.14827	1.04572	1.00353	0.60559	4.08131	0.302277	1.75573e-06
ENSMUST00000224595.1|ENSMUST00000057610.7|ENSMUSG00000040260.8|chr17|-	0.373812	NA	1.59686	-0.556973	-1.13273	-0.0678029	0.0827405	3.08244e-18	NA	0.144113	8.20117e-06	4.99728e-13	0.218167	0.218167	0.0429256	NA	1.09326	0.124886	0.156771	0.0550608	0.0671913	1.45326	NA	4.93752	0.572941	0.322154	0.934445	1.08626	7.67261e-20
ENSMUST00000055117.7|ENSMUSG00000044857.7|chr17|-	-0.260285	0.397923	0.278053	-0.226126	0.379473	0.328226	-0.326957	0.000533462	0.147125	0.0421825	0.00957824	0.00101252	6.45248e-09	6.45248e-09	0.0751538	0.274475	0.136856	0.0872838	0.115446	0.0565459	0.0563273	0.770832	1.48873	1.32056	0.797618	1.46151	1.3885	0.721115	1.06879e-06
ENSMUST00000037974.9|ENSMUST00000224091.1|ENSMUST00000223982.1|ENSMUSG00000033278.10|chr17|-	0.372697	1.87397	0.177921	1.05239	-0.286975	-0.136338	0.128425	3.04385e-07	2.69387e-13	0.0171835	1.04486e-10	8.51189e-40	5.92915e-07	5.92915e-07	0.0727822	0.256396	0.07467	0.1629	0.0217367	0.0273031	0.0257185	1.45164	6.51409	1.19473	2.86448	0.750531	0.872547	1.13704	1.44822e-57
ENSMUST00000172693.7|ENSMUST00000025257.11|ENSMUST00000173324.7|ENSMUSG00000024397.14|chr17|-	1.27313	-0.0107636	0.181889	11.531	0.645681	0.143033	-0.216164	0.00145034	0.201319	0.207298	0.891416	8.26655e-06	6.53022e-31	6.53022e-31	0.399797	0.00842352	0.144238	84.4685	0.144831	0.0123725	0.0186985	3.57202	0.989294	1.19948	101821	1.90728	1.15377	0.805603	1.49002e-08
ENSMUST00000172733.1|ENSMUST00000024888.14|ENSMUST00000172818.7|ENSMUSG00000024083.15|chr17|-	-0.477021	-1.38752	0.312015	-0.104416	-0.0874137	-0.0799144	0.080764	1.21043e-33	2.34075e-75	8.92231e-94	0.0187082	0.0496406	2.26469e-06	2.26469e-06	0.0394598	0.0755376	0.0151885	0.0444078	0.0445296	0.0169015	0.0170812	0.620629	0.249693	1.36617	0.900851	0.916298	0.923195	1.08412	5.97013e-151
ENSMUST00000118504.7|ENSMUST00000067801.12|ENSMUST00000078509.11|ENSMUSG00000024039.14|chr17|-	-0.0628675	0.152969	1.39393	13.1162	0.757491	0.4675	-0.643433	0.937832	0.863342	0.288916	0.961174	0.408798	6.67331e-37	6.67331e-37	0.806051	0.888731	1.31441	269.436	0.917048	0.0368385	0.0507018	0.939068	1.16529	4.03067	496945	2.13292	1.596	0.525485	0.00315593
ENSMUST00000061703.9|ENSMUST00000227729.1|ENSMUSG00000045257.10|chr17|+	-0.187927	3.26106	0.102969	-0.586722	0.665368	0.468247	-0.440348	0.0119087	2.83771e-06	0.530145	1.37016e-08	5.88494e-05	3.7758e-13	3.7758e-13	0.0747274	0.696476	0.16402	0.103349	0.165622	0.064467	0.0606259	0.828675	26.0772	1.10846	0.556147	1.94521	1.59719	0.643812	6.45519e-15
ENSMUST00000182639.1|ENSMUSG00000066057.6|chr17|-	0.0547556	NA	-0.299493	0.718086	1.02307	0.14895	-0.305622	0.784886	NA	5.11699e-06	0.00131521	0.00825022	0.00801282	0.00801282	0.200601	NA	0.0656793	0.223519	0.387283	0.056175	0.115263	1.05628	NA	0.741194	2.05051	2.78172	1.16061	0.736665	3.84681e-06
ENSMUST00000167962.1|ENSMUSG00000023460.12|chr17|-	-0.148738	1.15318	-0.0597514	-0.561014	0.0600668	-0.177629	0.186794	0.0438176	5.83419e-06	0.366827	5.05073e-06	0.22398	4.89427e-06	4.89427e-06	0.0737851	0.254436	0.0662115	0.122957	0.0493965	0.0388746	0.0408804	0.861795	3.16826	0.941999	0.57063	1.06191	0.837253	1.20538	1.39203e-09
ENSMUST00000046839.8|ENSMUSG00000040888.9|chr17|-	-0.279738	-0.122126	-0.455318	1.12775	-0.34355	0.217205	-0.185877	0.00253557	0.0260025	3.75226e-06	1.50845e-17	2.62067e-05	1.00686e-06	1.00686e-06	0.0926573	0.0548591	0.0984546	0.132264	0.0817168	0.0444155	0.0380094	0.755981	0.885037	0.634246	3.08869	0.709248	1.2426	0.830376	2.0176e-23
ENSMUST00000025019.8|ENSMUSG00000073433.10|chr17|-	-0.00279939	0.284836	-0.0106742	-0.119625	0.535172	0.201909	-0.446886	0.978923	0.113176	0.332314	0.338222	0.0317408	2.88936e-30	2.88936e-30	0.105959	0.179812	0.0110105	0.124911	0.249189	0.0176615	0.0390904	0.997205	1.32954	0.989383	0.887253	1.70774	1.22374	0.639617	0.0164434
ENSMUST00000019684.11|ENSMUSG00000002504.14|chr17|-	-0.0202108	-0.34233	-0.271361	0.506661	-0.188164	-0.0208542	0.0244238	0.862289	0.0034677	0.00247977	1.28261e-74	1.43836e-53	0.174136	0.174136	0.116515	0.117119	0.0896824	0.0277226	0.0122118	0.0153449	0.0179714	0.979992	0.710114	0.762341	1.65974	0.828479	0.979362	1.02472	6.70481e-74
ENSMUST00000165953.2|ENSMUST00000097343.10|ENSMUST00000173357.7|ENSMUSG00000024369.16|chr17|+	-0.291767	-0.693647	0.732687	0.672623	0.0532686	0.230217	-0.243511	0.0104446	1.91793e-14	1.28044e-07	9.24124e-11	0.649789	2.29138e-05	2.29138e-05	0.113938	0.0906016	0.138724	0.103818	0.117318	0.054368	0.0575075	0.746943	0.49975	2.08066	1.95937	1.05471	1.25887	0.783871	9.02004e-24
ENSMUST00000146451.7|ENSMUST00000148482.7|ENSMUSG00000050705.15|chr17|-	0.0635735	-0.453081	0.0242966	0.12376	0.062351	0.274186	-0.386741	0.338201	1.16588e-05	0.660336	0.147683	0.518176	7.20505e-17	7.20505e-17	0.0663796	0.103352	0.0552888	0.0854838	0.0964947	0.0328617	0.0463518	1.06564	0.635667	1.02459	1.13174	1.06434	1.31546	0.679267	1.05739e-05
ENSMUST00000025007.5|ENSMUSG00000024177.8|chr17|-	0.399668	-0.538873	-0.276551	14.9978	-0.425219	0.423718	-0.346073	0.972062	0.962329	0.980663	0.974196	0.970276	3.39694e-07	3.39694e-07	11.412	11.4092	11.4098	463.663	11.4116	0.0830823	0.0678578	1.49133	0.583405	0.758395	3.26193e+06	0.653626	1.52763	0.707461	1.65955e-08
ENSMUST00000169415.2|ENSMUSG00000092074.2|chr17|-	0.550963	-0.264565	0.455855	-0.106429	-0.0426071	0.123287	-0.074434	2.35153e-13	5.31448e-05	1.29805e-06	0.130987	0.370462	0.00376006	0.00376006	0.075195	0.0654647	0.0941838	0.0704727	0.0475733	0.0425478	0.025688	1.73492	0.767539	1.57752	0.899039	0.958288	1.13121	0.928269	3.56376e-16
ENSMUST00000113337.9|ENSMUST00000113335.3|ENSMUSG00000023977.15|chr17|-	0.307065	0.784776	-0.112631	-0.0481423	-0.34904	0.0968868	-0.0802049	0.000110377	0.000209696	0.0991927	0.442101	3.63375e-07	0.0234783	0.0234783	0.0794153	0.211699	0.0683118	0.0626323	0.0686113	0.0427651	0.0354018	1.35943	2.19192	0.89348	0.952998	0.705365	1.10174	0.922927	5.54837e-10
ENSMUST00000160457.8|ENSMUST00000088696.11|ENSMUSG00000059142.15|chr17|-	0.825469	1.11221	-1.57788	0.704594	-1.40012	-1.27701	0.754256	4.63279e-09	0.000915582	2.17378e-10	0.00717307	4.41044e-21	2.54311e-22	2.54311e-22	0.140869	0.335482	0.248542	0.262057	0.148595	0.131415	0.0776195	2.28295	3.04107	0.206413	2.02303	0.246568	0.27887	2.12603	1.23831e-42
ENSMUST00000174576.2|ENSMUSG00000096727.2|chr17|-	0.16588	-0.0932733	1.34437	14.7994	-0.137841	-0.103698	0.188	0.908498	0.947927	0.375235	0.957502	0.923234	0.00306873	0.00306873	1.44328	1.42816	1.51613	277.72	1.43046	0.0350242	0.0634971	1.18043	0.910944	3.83577	2.67481e+06	0.871238	0.901497	1.20683	7.00564e-05
ENSMUST00000102927.9|ENSMUST00000115409.8|ENSMUST00000052462.12|ENSMUST00000115411.7|ENSMUST00000115407.8|ENSMUSG00000024122.16|chr17|-	-0.593534	-0.252517	0.312325	0.510379	-0.822885	-0.0902967	0.088104	2.18396e-15	0.0266871	6.03705e-11	1.62767e-08	3.11189e-17	0.0227796	0.0227796	0.0748427	0.113948	0.0477355	0.090372	0.0974718	0.039654	0.0386911	0.552372	0.776843	1.3666	1.66592	0.439163	0.91366	1.0921	2.71008e-34
ENSMUST00000184635.7|ENSMUSG00000024095.15|chr17|-	-0.0606878	-0.206032	0.0501799	0.519898	-0.231521	0.388771	-0.292636	0.491894	0.0145469	0.529753	4.43693e-06	0.018205	4.91445e-13	4.91445e-13	0.088299	0.0843193	0.0798557	0.113273	0.0980432	0.0537895	0.0404885	0.941117	0.813807	1.05146	1.68186	0.793326	1.47517	0.746293	5.2842e-06
ENSMUST00000041047.3|ENSMUSG00000023845.7|chr17|-	-0.371123	0.988507	-0.287211	0.169426	-0.0416941	0.725569	-0.442007	9.28033e-05	1.96489e-07	0.00108304	0.416901	0.747808	1.53357e-14	1.53357e-14	0.0949486	0.190002	0.0878855	0.208702	0.129674	0.0944174	0.0575177	0.689959	2.68722	0.750353	1.18462	0.959163	2.06591	0.642745	7.77817e-11
ENSMUST00000154553.1|ENSMUSG00000073468.11|chr17|+	0.0801723	0.0352533	-0.222917	-0.268725	0.228049	2.50388	-0.785369	0.637515	0.313966	0.170649	0.0316827	0.0965385	5.13124e-63	5.13124e-63	0.170154	0.0350106	0.162699	0.125082	0.137224	0.149433	0.0468713	1.08347	1.03588	0.800181	0.764353	1.25615	12.2298	0.455951	6.57565e-12
ENSMUST00000024959.9|ENSMUSG00000024146.9|chr17|+	-0.156289	0.547743	0.882519	0.571218	-1.20365	-0.716523	0.767264	0.171494	0.000178326	2.09024e-08	6.99737e-09	2.18428e-43	1.23362e-35	1.23362e-35	0.114295	0.146147	0.15747	0.0986391	0.0871507	0.0575058	0.0615781	0.855312	1.72935	2.41698	1.77042	0.300097	0.488448	2.15386	3.1523e-43
ENSMUST00000167624.1|ENSMUST00000024823.12|ENSMUSG00000024026.12|chr17|-	0.29662	-0.172481	0.435932	-0.14579	-0.395619	-0.0794109	0.0675303	1.00155e-58	9.55119e-09	1.7201e-31	6.58674e-13	3.6986e-72	5.87043e-10	5.87043e-10	0.0183578	0.0300568	0.0373404	0.0202831	0.0220223	0.0128209	0.0109028	1.3453	0.841574	1.5464	0.864339	0.673263	0.92366	1.06986	3.90337e-137
ENSMUST00000002344.6|ENSMUST00000165838.7|ENSMUSG00000002274.12|chr17|-	0.119618	-0.479796	1.10756	-0.202139	-0.141177	0.13166	-0.124334	7.94718e-12	0.0765407	3.98836e-05	3.74618e-11	0.371939	3.80896e-09	3.80896e-09	0.0174893	0.2709	0.2696	0.0305632	0.15812	0.0223445	0.0211011	1.12707	0.61891	3.02695	0.816982	0.868336	1.14072	0.883085	4.40146e-12
ENSMUST00000165613.8|ENSMUST00000172900.7|ENSMUST00000172429.7|ENSMUST00000174849.7|ENSMUST00000173585.1|ENSMUSG00000038500.15|chr17|-	-0.160997	-0.995783	-0.0968261	0.876318	-0.200685	-0.351448	0.427411	0.00507945	3.67735e-16	0.127695	1.46853e-17	0.10879	1.78429e-18	1.78429e-18	0.057459	0.122201	0.0635653	0.102738	0.125142	0.0400732	0.0487348	0.851294	0.369434	0.907714	2.40204	0.81817	0.703669	1.53328	1.97037e-20
ENSMUST00000224528.1|ENSMUST00000024717.9|ENSMUSG00000023923.10|chr17|-	0.520981	-0.363289	0.362282	-0.516557	1.144	-0.0122436	0.0127378	0.000411926	0.000314196	0.00134611	4.55967e-21	5.68333e-17	0.794006	0.794006	0.14749	0.100821	0.113002	0.0548427	0.136653	0.0468901	0.0487827	1.68368	0.695385	1.4366	0.596571	3.13931	0.987831	1.01282	1.18128e-32
ENSMUST00000179996.1|ENSMUSG00000096433.1|chr17|-	0.186029	0.0696377	0.314159	-1.21094	0.204989	-0.201502	0.205225	0.0730538	0.45987	0.00139415	9.88436e-13	0.015542	8.3997e-05	8.3997e-05	0.103782	0.0942246	0.0983018	0.169787	0.0847238	0.0512375	0.0521843	1.20446	1.07212	1.36911	0.297918	1.22751	0.817502	1.2278	1.80362e-14
ENSMUST00000173917.7|ENSMUST00000160844.9|ENSMUST00000161402.9|ENSMUST00000172466.7|ENSMUST00000174337.7|ENSMUST00000197268.4|ENSMUST00000159778.7|ENSMUST00000173222.1|ENSMUST00000072671.13|ENSMUST00000054059.14|ENSMUST00000174331.7|ENSMUSG00000024109.18|chr17|-	0.374516	0.0356214	-0.233476	0.31489	-0.114907	-0.199037	0.400144	9.5695e-108	0.770269	3.22135e-112	6.88947e-05	0.430643	2.73806e-111	2.73806e-111	0.0169849	0.121981	0.0103715	0.0791167	0.145804	0.00887917	0.0178507	1.45429	1.03626	0.791777	1.37011	0.891449	0.81952	1.49204	1.46548e-136
ENSMUST00000024884.4|ENSMUSG00000024079.4|chr17|-	-0.508951	0.427166	-0.0857072	-0.0368658	0.0658981	-0.0667686	0.0618117	2.19083e-08	1.5107e-05	0.856644	0.898865	0.0754661	0.15017	0.15017	0.0909455	0.0987183	0.474443	0.290066	0.037071	0.0464015	0.0429567	0.601126	1.53291	0.917863	0.963805	1.06812	0.935412	1.06376	1.7185e-08
ENSMUST00000019723.7|ENSMUSG00000019579.13|chr17|-	0.21918	0.0604388	0.231759	-0.30252	-0.107782	0.10983	-0.126999	3.37945e-10	0.0715246	1.55723e-06	3.39274e-14	0.000903221	2.27862e-10	2.27862e-10	0.0348997	0.0335374	0.0482454	0.0398978	0.0324738	0.0173199	0.0200273	1.24506	1.0623	1.26082	0.738954	0.897823	1.11609	0.880735	2.56089e-21
ENSMUST00000097414.9|ENSMUST00000042296.7|ENSMUSG00000062078.14|chr17|-	0.039133	0.329193	2.18061	-0.223834	0.819174	-0.00801242	0.00672753	0.0089419	2.55608e-24	1.54793e-183	5.16572e-198	9.37759e-272	0.40624	0.40624	0.014969	0.0323521	0.0754772	0.00745583	0.0232578	0.00964737	0.0081003	1.03991	1.38985	8.85173	0.799448	2.26862	0.99202	1.00675	0
ENSMUST00000160781.7|ENSMUST00000007007.13|ENSMUST00000159986.7|ENSMUST00000159551.7|ENSMUSG00000060475.12|chr17|-	0.420626	-0.184664	-0.293969	0.295521	0.0981614	-0.103621	0.0988251	9.40944e-15	7.31245e-11	2.14152e-06	1.08766e-05	0.0102202	7.78624e-06	7.78624e-06	0.0542954	0.0283483	0.0620241	0.0671796	0.0382206	0.0231763	0.0221037	1.52291	0.831384	0.7453	1.34383	1.10314	0.901567	1.10387	4.50774e-23
ENSMUST00000114848.7|ENSMUST00000025057.4|ENSMUSG00000024218.12|chr17|-	-0.152113	-0.0672064	-0.0186301	-0.0946967	0.399982	0.43255	-0.409273	0.00155228	0.391612	0.70221	0.00782638	3.95705e-12	3.83091e-61	3.83091e-61	0.0480651	0.0784482	0.0487266	0.0356073	0.057645	0.0262193	0.0248083	0.858891	0.935002	0.981542	0.909649	1.4918	1.54118	0.664133	1.53384e-13
ENSMUST00000174714.7|ENSMUST00000172501.7|ENSMUSG00000092203.7|chr17|-	-0.227933	0.349622	-0.132305	-0.242083	0.309449	0.135494	-0.129392	0.00102882	3.49203e-10	0.0666864	0.000399103	0.0118571	0.000293399	0.000293399	0.0694384	0.0557149	0.0721488	0.068372	0.122974	0.0374184	0.0357331	0.796178	1.41853	0.876074	0.784991	1.36267	1.1451	0.87863	8.08354e-10
ENSMUST00000174001.7|ENSMUST00000173084.7|ENSMUST00000174031.7|ENSMUST00000049911.15|ENSMUST00000172587.7|ENSMUST00000172868.7|ENSMUST00000173713.7|ENSMUST00000174216.7|ENSMUSG00000015120.15|chr17|-	-1.17728	0.55938	-0.665285	-0.439718	0.154089	-0.340747	0.332494	9.12521e-83	4.77778e-36	6.5077e-20	1.35991e-10	0.00231404	1.00198e-29	1.00198e-29	0.0610856	0.0446239	0.0728238	0.0684884	0.0505763	0.0300916	0.0293627	0.308116	1.74959	0.514127	0.644218	1.16659	0.711239	1.39444	5.291e-105
ENSMUST00000174080.7|ENSMUST00000001569.14|ENSMUSG00000059714.13|chr17|+	0.218921	-0.316224	0.0752952	0.152697	0.266766	0.424833	-0.549265	0.0442136	4.12728e-06	0.380951	0.481448	0.0418824	3.82384e-21	3.82384e-21	0.108804	0.0686717	0.0859391	0.216907	0.131109	0.0450162	0.0582013	1.24473	0.728896	1.0782	1.16497	1.30573	1.52933	0.577374	0.00016725
ENSMUST00000181014.7|ENSMUST00000180579.1|ENSMUST00000180390.1|ENSMUSG00000073437.10|chr17|-	0.301951	-3.51648	0.1644	0.161603	0.182887	-0.119064	0.116656	0.000998182	0.000206927	0.130841	0.253195	0.148491	0.0342695	0.0342695	0.0917494	0.947735	0.108817	0.141432	0.126576	0.0562449	0.0551072	1.35249	0.0297038	1.17869	1.17539	1.20068	0.887751	1.12373	2.97267e-13
ENSMUST00000024599.13|ENSMUSG00000023830.13|chr17|-	-0.963552	NA	0.39917	-0.260322	0.0835018	-0.331479	0.319018	8.42762e-08	NA	2.57388e-06	0.0264063	0.425491	9.48914e-07	9.48914e-07	0.179843	NA	0.0848903	0.117253	0.104779	0.067622	0.0650798	0.381535	NA	1.49059	0.770803	1.08709	0.717861	1.37578	1.66863e-08
ENSMUST00000007257.9|ENSMUSG00000007041.9|chr17|+	0.0917955	-0.0907357	0.506393	0.555183	0.195821	8.95129	-10.9176	0.44381	5.50694e-05	0.440857	0.487502	0.000288544	0.932012	0.932012	0.119873	0.0224983	0.657017	0.799644	0.054014	104.922	127.97	1.09614	0.913259	1.6593	1.74226	1.21631	7717.81	1.81365e-05	9.26478e-12
ENSMUST00000080015.11|ENSMUST00000058801.14|ENSMUSG00000056116.18|chr17|-	-0.501911	0.197191	0.0452638	0.0668817	-0.00542798	0.677095	-0.324429	0.000415661	0.0246733	0.852312	0.842613	0.926301	6.10276e-13	6.10276e-13	0.142187	0.0877779	0.243133	0.336847	0.0586809	0.0940649	0.0450711	0.605373	1.21798	1.0463	1.06917	0.994587	1.96815	0.72294	0.00345951
ENSMUST00000118788.7|ENSMUSG00000024158.17|chr17|+	0.313376	-0.488847	0.126794	-0.337522	0.954466	0.510533	-0.582931	7.89107e-06	6.46681e-16	0.036439	1.26871e-08	6.80712e-14	1.4451e-56	1.4451e-56	0.070136	0.0604994	0.0606093	0.0593161	0.127406	0.0322138	0.036782	1.36804	0.613333	1.13518	0.713536	2.59728	1.66618	0.55826	1.20982e-27
ENSMUST00000097336.4|ENSMUSG00000073412.6|chr17|-	1.53097	-0.0277967	1.08598	1.1255	0.75056	-0.0483668	0.0587412	0.0606613	2.68042e-07	0.00124715	0.358066	0.000561519	0.0778963	0.0778963	0.8161	0.00540304	0.33644	1.22463	0.217582	0.027434	0.0333184	4.62265	0.972586	2.96236	3.08177	2.11819	0.952784	1.0605	8.79919e-06
ENSMUST00000024885.8|ENSMUSG00000024081.8|chr17|-	-0.082617	-0.310246	0.761012	-0.296279	-0.199121	0.0187303	-0.0238386	0.452753	0.000307221	4.84335e-17	0.0288805	0.135149	0.70634	0.70634	0.110034	0.0859614	0.0907	0.13559	0.133271	0.049712	0.0632698	0.920704	0.733266	2.14044	0.74358	0.819451	1.01891	0.976443	1.1127e-14
ENSMUST00000064234.6|ENSMUSG00000052397.8|chr17|-	-0.0478035	-1.14098	0.012739	14.6575	0.507027	0.146614	-0.530076	0.945842	0.111782	0.986659	0.932252	0.474804	1.98765e-23	1.98765e-23	0.703723	0.717493	0.76184	172.417	0.709442	0.0147002	0.0531475	0.953321	0.319505	1.01282	2.32091e+06	1.66035	1.15791	0.588561	1.02965e-30
ENSMUST00000078459.6|ENSMUSG00000058704.7|chr17|-	-0.330865	0.170951	-0.0543096	0.169529	-0.0353077	0.58866	-0.793587	0.00404243	0.0715229	0.676216	0.1129	0.716479	1.31153e-32	1.31153e-32	0.11509	0.0948598	0.130042	0.106939	0.0972211	0.0495029	0.066736	0.718302	1.18643	0.947139	1.18475	0.965308	1.80157	0.45222	0.0392383
ENSMUST00000002911.9|ENSMUST00000226053.1|ENSMUST00000225843.1|ENSMUSG00000002833.11|chr17|+	-0.30694	1.23252	-0.017698	-0.768141	0.512458	0.763964	-0.897047	0.000244414	9.84408e-07	0.865415	3.23696e-09	0.000120315	1.14437e-39	1.14437e-39	0.0836795	0.251805	0.104422	0.129773	0.133262	0.057964	0.0680614	0.735695	3.42985	0.982458	0.463875	1.66939	2.14677	0.407772	4.37281e-17
ENSMUST00000166442.2|ENSMUSG00000079491.9|chr17|-	-0.0815425	-0.0955562	0.293164	2.40978	-0.0121439	0.65201	-0.262907	0.598205	0.16207	0.0834841	0.0182832	0.826673	3.90663e-14	3.90663e-14	0.154735	0.0683451	0.169379	1.02117	0.0554592	0.0861984	0.0347574	0.921694	0.908867	1.34066	11.1315	0.98793	1.9194	0.768813	0.000117392
ENSMUST00000017090.5|ENSMUSG00000016946.5|chr17|-	0.303073	-1.08784	-0.237519	-0.296149	-0.282223	-0.419801	0.344176	4.91836e-22	4.66068e-20	0.0418304	3.98871e-06	0.000666035	1.05755e-27	1.05755e-27	0.0314067	0.11861	0.116705	0.0642131	0.0829289	0.0384862	0.0315532	1.35401	0.336942	0.788582	0.743677	0.754106	0.657178	1.41083	4.32223e-27
ENSMUST00000003726.15|ENSMUST00000120276.8|ENSMUSG00000024002.17|chr17|-	-0.965535	15.171	-0.719336	-1.21904	-1.97245	-0.592959	0.467561	0.973741	0.967444	0.980435	0.966851	0.946388	2.44145e-18	2.44145e-18	29.333	371.703	29.3329	29.333	29.3329	0.0678849	0.0535287	0.380779	3.87866e+06	0.487076	0.295513	0.139116	0.552689	1.5961	2.38336e-22
ENSMUST00000024791.14|ENSMUSG00000023992.14|chr17|+	1.2168	-0.0106107	1.14765	2.16893	-1.35738	0.682691	-0.824162	0.00129015	0.00010287	0.0320974	0.0340467	0.0266643	2.86717e-228	2.86717e-228	0.378104	0.0027321	0.535488	1.02331	0.612427	0.0211645	0.0255504	3.37637	0.989445	3.15079	8.74894	0.257334	1.9792	0.438602	0.000480664
ENSMUST00000174493.7|ENSMUST00000007255.12|ENSMUSG00000007039.12|chr17|+	0.170721	-0.218203	-0.47768	0.356792	-0.0445919	1.27158	-1.35766	0.0457186	0.00632855	0.132696	0.0546528	0.580221	1.89974e-71	1.89974e-71	0.0854466	0.0799204	0.317701	0.185672	0.0806273	0.0711435	0.0759597	1.18616	0.803962	0.620221	1.42874	0.956388	3.56648	0.257262	4.99751e-08
ENSMUST00000130216.1|ENSMUSG00000071172.12|chr17|+	-0.282293	-0.204993	1.89645	0.484116	-0.456409	-0.0669248	0.0720516	0.0159743	0.0099771	1.95357e-49	2.36598e-05	1.33748e-11	0.148078	0.148078	0.117158	0.0795589	0.128307	0.114524	0.0674709	0.0462714	0.049816	0.754052	0.814653	6.66221	1.62274	0.633555	0.935266	1.07471	2.46554e-58
ENSMUST00000071841.5|ENSMUST00000165007.7|ENSMUSG00000063576.11|chr17|-	0.262015	-0.167856	-0.0752063	-0.168527	0.207492	0.4029	-0.688866	0.00216429	0.192226	0.129627	0.0164506	0.0324792	7.49936e-45	7.49936e-45	0.0854386	0.128722	0.0496223	0.070256	0.0970286	0.0286723	0.049023	1.29955	0.845476	0.927552	0.844908	1.23059	1.49616	0.502145	0.00912404
ENSMUST00000188282.6|ENSMUST00000185896.1|ENSMUST00000005053.13|ENSMUSG00000004945.15|chr17|-	-1.1962	13.8282	-0.813581	-0.864225	-1.21908	0.173173	-0.228484	0.933148	0.943398	0.954503	0.951674	0.931872	0.000351156	0.000351156	14.2599	194.763	14.26	14.2599	14.26	0.0484493	0.063924	0.302342	1.0128e+06	0.443268	0.421378	0.295501	1.18907	0.795739	1.64568e-11
ENSMUST00000001566.9|ENSMUSG00000001525.10|chr17|-	-0.21134	-0.0477677	-0.227591	-0.782069	0.627377	0.0891677	-0.11248	0.00366109	0.0751789	8.57516e-11	1.20985e-37	3.47391e-137	6.74851e-09	6.74851e-09	0.0727258	0.0268453	0.0350672	0.0609868	0.025165	0.0153815	0.0194029	0.809499	0.953355	0.79645	0.457459	1.87269	1.09326	0.893616	1.73916e-143
ENSMUST00000174048.7|ENSMUST00000174426.1|ENSMUST00000173363.7|ENSMUST00000025163.13|ENSMUST00000179418.7|ENSMUSG00000024309.14|chr17|-	0.0709767	0.500452	-0.306969	-0.350565	0.310898	-0.427384	0.560101	0.242091	3.38357e-19	4.47471e-09	2.17808e-14	5.27644e-10	1.61558e-78	1.61558e-78	0.0606754	0.0558824	0.0523337	0.0458876	0.0500589	0.0227821	0.0298567	1.07356	1.64947	0.735673	0.70429	1.36465	0.652213	1.75085	3.32307e-33
ENSMUST00000024783.8|ENSMUSG00000023988.8|chr17|-	0.225204	0.035042	0.204543	-0.240167	-0.149163	0.105962	-0.145932	0.0384145	0.726979	0.0207128	0.0112258	0.0745138	0.00944549	0.00944549	0.108773	0.100365	0.0884251	0.0947182	0.0836373	0.0408253	0.0562252	1.25258	1.03566	1.22696	0.786497	0.861429	1.11178	0.864216	0.00587938
ENSMUST00000173844.7|ENSMUST00000173019.7|ENSMUST00000087342.12|ENSMUST00000166693.2|ENSMUSG00000067288.12|chr17|-	1.95573	0.537218	1.14499	1.28781	-0.733116	0.078399	-0.0822983	2.65133e-54	7.32605e-06	2.31805e-15	3.60688e-19	3.17221e-51	0.139224	0.139224	0.126036	0.119808	0.144514	0.143915	0.0486939	0.0530194	0.0556564	7.06911	1.71124	3.1424	3.62484	0.48041	1.08155	0.920997	2.39556e-80
ENSMUST00000183929.7|ENSMUST00000026831.13|ENSMUSG00000025735.13|chr17|-	-0.0597264	1.66351	-0.0396212	0.142627	-0.106986	0.599251	-0.548936	0.303719	6.62412e-08	0.00844775	0.0815144	0.314089	7.1635e-122	7.1635e-122	0.058072	0.307995	0.0150443	0.0818769	0.106277	0.0255261	0.0233828	0.942022	5.27779	0.961153	1.1533	0.898538	1.82076	0.577564	4.84468e-16
ENSMUST00000068714.5|ENSMUSG00000024241.6|chr17|-	0.354937	-1.06718	0.550187	0.31035	-0.851682	-0.288724	0.125063	1.81799e-05	8.48868e-29	2.76768e-14	7.63392e-06	3.01199e-23	1.55472e-06	1.55472e-06	0.0828102	0.095841	0.0723098	0.0693488	0.0857486	0.0600998	0.0260327	1.42609	0.343979	1.73358	1.3639	0.426697	0.749219	1.13322	3.3323e-60
ENSMUST00000143137.1|ENSMUST00000024757.13|ENSMUSG00000023961.16|chr17|-	0.269564	-2.35694	0.565655	-0.0370857	-0.0800988	-0.518862	0.421125	0.00282358	2.32861e-07	3.42293e-05	0.0538434	0.206225	8.21202e-60	8.21202e-60	0.0902663	0.455801	0.136522	0.0192344	0.0633686	0.0318101	0.0258181	1.30939	0.0947097	1.7606	0.963594	0.923025	0.595197	1.52368	8.56171e-07
ENSMUST00000226284.1|ENSMUST00000097373.1|ENSMUST00000227745.1|ENSMUST00000226398.1|ENSMUSG00000002496.10|chr17|-	-0.176083	0.409834	0.064587	-0.159776	0.031869	0.0796073	-0.101431	0.0308385	0.000345218	0.390734	0.0352085	0.714227	0.0342705	0.0342705	0.0815518	0.114518	0.075251	0.0758688	0.0870297	0.0376061	0.0479156	0.838549	1.50657	1.06672	0.852335	1.03238	1.08286	0.903543	0.000666461
ENSMUST00000070039.13|ENSMUSG00000056121.15|chr17|-	0.111576	-0.0913503	-0.0389303	0.267799	0.0483925	0.669957	-0.791797	0.239346	0.0136365	0.719691	0.0274097	0.512082	3.98141e-71	3.98141e-71	0.0948275	0.0370334	0.10848	0.121416	0.0738142	0.0375703	0.0444029	1.11804	0.912698	0.961818	1.30708	1.04958	1.95415	0.45303	0.00100188
ENSMUST00000139353.7|ENSMUST00000075253.12|ENSMUSG00000024055.14|chr17|-	-0.0634989	0.171964	1.13413	-0.259113	-0.112992	0.192311	-0.278479	0.273175	0.00300894	0.327525	0.0480894	0.318077	3.39811e-07	3.39811e-07	0.0579485	0.0579624	1.15833	0.131092	0.113171	0.0377086	0.0546047	0.938475	1.18764	3.10847	0.771736	0.893158	1.21205	0.756934	0.00411526
ENSMUST00000007251.13|ENSMUSG00000007036.15|chr17|+	0.17241	0.313496	-0.039189	-0.026043	-0.507123	10.7307	-8.20463	0.0906345	0.00195629	0.742273	0.827824	2.08053e-06	0.951453	0.951453	0.101894	0.101232	0.119172	0.119742	0.106865	176.254	134.762	1.18817	1.3682	0.961569	0.974293	0.602226	45740.2	0.000273386	3.06427e-05
[truncated: 1,675 more rows]

## Sheet: scMAPA_mousebrain_CellTy&Tissue
Genes	Astrocyte.coef	Immune.coef	Neurons.coef	Oligos.coef	Vascular.coef	cortex.coef	midbrain.coef	Astrocyte.pval	Immune.pval	Neurons.pval	Oligos.pval	Vascular.pval	cortex.pval	midbrain.pval	Astrocyte.se	Immune.se	Neurons.se	Oligos.se	Vascular.se	cortex.se	midbrain.se	Astrocyte.OR	Immune.OR	Neurons.OR	Oligos.OR	Vascular.OR	cortex.OR	midbrain.OR	adjust_LRTpval_FullvsTissue
[truncated: 2,715 more rows]
